# Supplementary material for: Gene Expression Analysis of Induced Plum pox virus (Sharka) Resistance in Peach (Prunus persica) by Almond (P. dulcis) Grafting
Source: Int J Mol Sci. 2021 Mar 30;22(7):3585. doi: 10.3390/ijms22073585 (PMC8036523; doi:10.3390/ijms22073585)
Supplement: Supplementary file 1 [file ijms-22-03585-s001.zip]

Archive with 16 entries (15 files):
- ijms-1159338 R1 Supplementary Materials/
- ijms-1159338 R1 Supplementary Materials/ijms-1159338 R1 File S1.pdf
- ijms-1159338 R1 Supplementary Materials/ijms-1159338 R1 File S2.pdf
- ijms-1159338 R1 Supplementary Materials/ijms-1159338 R1 Table S1.xlsx
- ijms-1159338 R1 Supplementary Materials/ijms-1159338 R1 Table S10.xlsx
- ijms-1159338 R1 Supplementary Materials/ijms-1159338 R1 Table S11.xlsx
- ijms-1159338 R1 Supplementary Materials/ijms-1159338 R1 Table S12.xlsx
- ijms-1159338 R1 Supplementary Materials/ijms-1159338 R1 Table S13.xlsx
- ijms-1159338 R1 Supplementary Materials/ijms-1159338 R1 Table S2.xlsx
- ijms-1159338 R1 Supplementary Materials/ijms-1159338 R1 Table S3.xlsx
- ijms-1159338 R1 Supplementary Materials/ijms-1159338 R1 Table S4.xlsx
- ijms-1159338 R1 Supplementary Materials/ijms-1159338 R1 Table S5.xlsx
- ijms-1159338 R1 Supplementary Materials/ijms-1159338 R1 Table S6.xlsx
- ijms-1159338 R1 Supplementary Materials/ijms-1159338 R1 Table S7.xlsx
- ijms-1159338 R1 Supplementary Materials/ijms-1159338 R1 Table S8.xlsx
- ijms-1159338 R1 Supplementary Materials/ijms-1159338 R1 Table S9.xlsx
