# Supplementary material for: Gene Expression Analysis of Induced Plum pox virus (Sharka) Resistance in Peach (Prunus persica) by Almond (P. dulcis) Grafting
Source: Int J Mol Sci. 2021 Mar 30;22(7):3585. doi: 10.3390/ijms22073585 (PMC8036523; doi:10.3390/ijms22073585)
Supplement: Supplementary file 1 [file ijms-22-03585-s001.zip › ijms-1159338 R1 Supplementary Materials/ijms-1159338 R1 Table S1.xlsx]

## Sheet: Table S1
Gene expression analysis of induced Plum pox virus resistance in peach (Prunus persica) by almond (P. dulcis) grafting
Manuel Rubio, Pedro J. Martínez-García, Azam Nikbakht-Dehkordi, Ángela S. Prudencio, Eva M. Gómez, Bernardo Rodamilans, Federico Dicenta, Juan Antonio García and Pedro Martínez-Gómez

## Sheet: Tested genes comparison B vs A
gene_id	gene	locus	sample_1	sample_2	status	value_1	value_2	log2.fold_change.	test_stat	FDR_BA	p_value	q_value	significant	gene description
XLOC_003645	Prupe.1G132200	Pp01:10413166-10415923	B	A	OK	3.99641	0	-Inf	NA	0.037	5e-05	0.0268542	yes	NA
XLOC_003870	Prupe.1G177700	Pp01:15200789-15201684	B	A	OK	1.89757	0	-Inf	NA	0.037	5e-05	0.0268542	yes	unknown protein
XLOC_003890	Prupe.1G181800	Pp01:15938645-15940058	B	A	OK	0.729072	0	-Inf	NA	0.037	5e-05	0.0268542	yes	DGL (DONGLE); triacylglycerol lipase
XLOC_004281	Prupe.1G258100	Pp01:26791762-26792708	B	A	OK	1421.89	9.83647	-7.17545	6.73493	0.037	5e-05	0.0268542	yes	MLP423 (MLP-LIKE PROTEIN 423)
XLOC_001609	Prupe.1G310900	Pp01:30217940-30220164	B	A	OK	6.6204	138.436	4.38616	-4.95245	0.037	5e-05	0.0268542	yes	zinc finger (B-box type) family protein
XLOC_001657	Prupe.1G321600	Pp01:30795606-30796484	B	A	OK	247.854	9.79441	-4.66139	5.03015	0.037	5e-05	0.0268542	yes	unknown protein
XLOC_002040	Prupe.1G393400	Pp01:35027531-35029602	B	A	OK	181.259	6.01211	-4.91404	5.0909	0.037	5e-05	0.0268542	yes	ATCM2 (chorismate mutase 2); chorismate mutase
XLOC_002079	Prupe.1G400600	Pp01:35384080-35388349	B	A	OK	1.98559	57.764	4.86253	-5.11501	0.037	5e-05	0.0268542	yes	ATGLR2.7; intracellular ligand-gated ion channel
XLOC_002305	Prupe.1G440600	Pp01:37431921-37432476	B	A	OK	0	4.47334	Inf	NA	0.037	5e-05	0.0268542	yes	NA
XLOC_002367	Prupe.1G453700	Pp01:38140943-38142420	B	A	OK	2.88481	0	-Inf	NA	0.037	5e-05	0.0268542	yes	RD22; nutrient reservoir
XLOC_005306	Prupe.1G482500	Pp01:40256378-40256768	B	A	OK	1611.32	62.558	-4.68691	5.20157	0.037	5e-05	0.0268542	yes	protease inhibitor/seed storage/lipid transfer protein (LTP) family protein
XLOC_002707	Prupe.1G520800	Pp01:42721777-42723023	B	A	OK	384.081	7.6036	-5.65859	5.77579	0.037	5e-05	0.0268542	yes	EXO (EXORDIUM)
XLOC_002708	Prupe.1G520900	Pp01:42724274-42725933	B	A	OK	1.66276	0	-Inf	NA	0.037	5e-05	0.0268542	yes	EXL2 (EXORDIUM LIKE 2)
XLOC_006973	Prupe.2G218700	Pp02:24798365-24799182	B	A	OK	2.53606	0	-Inf	NA	0.037	5e-05	0.0268542	yes	NA
XLOC_009048	Prupe.2G322300	Pp02:29912553-29913344	B	A	OK	155.691	5.95947	-4.70736	4.75087	0.037	5e-05	0.0268542	yes	NA
XLOC_009198	Prupe.3G024900	Pp03:1825749-1828324	B	A	OK	3.47955	0	-Inf	NA	0.037	5e-05	0.0268542	yes	ALPHA-VPE (alpha-vacuolar processing enzyme); cysteine-type endopeptidase
XLOC_009956	Prupe.3G168700	Pp03:18761481-18764783	B	A	OK	49.1757	2.25135	-4.44908	4.43842	0.037	5e-05	0.0268542	yes	unknown protein
XLOC_012275	Prupe.4G013200	Pp04:619766-622962	B	A	OK	5.34118	0	-Inf	NA	0.037	5e-05	0.0268542	yes	protease inhibitor/seed storage/lipid transfer protein (LTP) family protein
XLOC_012521	Prupe.4G058900	Pp04:2813494-2816119	B	A	OK	86.0474	5.21163	-4.04532	4.45197	0.037	5e-05	0.0268542	yes	lipase, putative
XLOC_014490	Prupe.4G155200	Pp04:8892259-8893259	B	A	OK	1.55505	0	-Inf	NA	0.037	5e-05	0.0268542	yes	trypsin and protease inhibitor family protein / Kunitz family protein
XLOC_013140	Prupe.4G176200	Pp04:10435003-10436194	B	A	OK	262.55	8.05895	-5.02585	5.42407	0.037	5e-05	0.0268542	yes	ERF4 (ETHYLENE RESPONSIVE ELEMENT BINDING FACTOR 4); DNA binding / protein binding / transcription factor/ transcription repressor
XLOC_013301	Prupe.4G200100	Pp04:12426874-12431449	B	A	OK	0	3.66814	Inf	NA	0.037	5e-05	0.0268542	yes	NA
XLOC_013436	Prupe.4G225700	Pp04:14240836-14241682	B	A	OK	13.784	0	-Inf	NA	0.037	5e-05	0.0268542	yes	NA
XLOC_014807	Prupe.4G230400	Pp04:14752383-14753976	B	A	OK	0.787567	0	-Inf	NA	0.037	5e-05	0.0268542	yes	FAD-binding domain-containing protein
XLOC_016717	Prupe.5G082100	Pp05:9516282-9517806	B	A	OK	0	0.832875	Inf	NA	0.037	5e-05	0.0268542	yes	MATE efflux family protein
XLOC_015800	Prupe.5G133100	Pp05:12757424-12759464	B	A	OK	78.8283	1.73413	-5.50643	5.43221	0.037	5e-05	0.0268542	yes	unknown protein
XLOC_015957	Prupe.5G164200	Pp05:14316696-14318106	B	A	OK	3.92805	0	-Inf	NA	0.037	5e-05	0.0268542	yes	CYP71A23; electron carrier/ heme binding / iron ion binding / monooxygenase/ oxygen binding
XLOC_017922	Prupe.6G083100	Pp06:5615550-5620427	B	A	OK	0	1.3446	Inf	NA	0.037	5e-05	0.0268542	yes	disease resistance protein (TIR-NBS-LRR class), putative
XLOC_020219	Prupe.6G172600	Pp06:17753963-17756498	B	A	OK	0	0.472573	Inf	NA	0.037	5e-05	0.0268542	yes	pentatricopeptide (PPR) repeat-containing protein
XLOC_018455	Prupe.6G185600	Pp06:19447479-19448091	B	A	OK	153.577	7.34584	-4.38589	4.33844	0.037	5e-05	0.0268542	yes	NA
XLOC_018982	Prupe.6G289300	Pp06:26721173-26724895	B	A	OK	1.15334	0	-Inf	NA	0.037	5e-05	0.0268542	yes	transcription regulator
XLOC_023517	Prupe.7G205200	Pp07:18976508-18978026	B	A	OK	533.91	7.55569	-6.14289	6.12591	0.037	5e-05	0.0268542	yes	unknown protein
XLOC_024174	Prupe.8G065400	Pp08:9707581-9708744	B	A	OK	81.1693	3.20443	-4.6628	4.63122	0.037	5e-05	0.0268542	yes	NA
XLOC_025541	Prupe.8G068100	Pp08:10036951-10037248	B	A	OK	63.584	0	-Inf	NA	0.037	5e-05	0.0268542	yes	NA
XLOC_024417	Prupe.8G112300	Pp08:14113636-14114450	B	A	OK	0	2.161	Inf	NA	0.037	5e-05	0.0268542	yes	NA
XLOC_026530	Prupe.I000200	scaffold_116:595-1331	B	A	OK	2.57883	0	-Inf	NA	0.037	5e-05	0.0268542	yes	protease inhibitor, putative
XLOC_000518	Prupe.1G091300	Pp01:6871682-6872597	B	A	OK	3.10023	0	-Inf	NA	0.06	0.0001	0.0439432	yes	allergen V5/Tpx-1-related family protein
XLOC_002056	Prupe.1G397400	Pp01:35195005-35196774	B	A	OK	0.757154	0	-Inf	NA	0.06	0.0001	0.0439432	yes	peroxidase, putative
XLOC_013058	Prupe.4G163100,Prupe.4G163200	Pp04:9404694-9408190	B	A	OK	3.94335	48.2844	3.61406	-3.70351	0.06	0.0001	0.0439432	yes	NA
XLOC_018056	Prupe.6G108400	Pp06:7734033-7735462	B	A	OK	0.876111	0	-Inf	NA	0.06	0.0001	0.0439432	yes	auxin-responsive family protein
XLOC_022778	Prupe.7G043400	Pp07:7959081-7967124	B	A	OK	0.433629	0	-Inf	NA	0.06	0.0001	0.0439432	yes	CAS1 (cycloartenol synthase 1); cycloartenol synthase
XLOC_021515	Prupe.7G066700	Pp07:10488090-10489358	B	A	OK	1.29455	0	-Inf	NA	0.06	0.0001	0.0439432	yes	AP2 domain-containing transcription factor, putative
XLOC_023856	Prupe.8G004100	Pp08:319123-320537	B	A	OK	1.3461	0	-Inf	NA	0.06	0.0001	0.0439432	yes	AtCXE18 (Arabidopsis thaliana carboxyesterase 18); carboxylesterase
XLOC_025377	Prupe.8G032300	Pp08:3040355-3040905	B	A	OK	3.97916	0	-Inf	NA	0.06	0.0001	0.0439432	yes	unknown protein
XLOC_000780	Prupe.1G143200	Pp01:11275290-11293124	B	A	OK	0.807383	13.6216	4.0765	-4.52269	0.078	0.00015	0.0568676	no	SYD (SPLAYED); ATPase/ chromatin binding
XLOC_002299	Prupe.1G439500	Pp01:37372056-37374459	B	A	OK	0.570166	0	-Inf	NA	0.078	0.00015	0.0568676	no	PLA2A (PHOSPHOLIPASE A 2A); lipase/ nutrient reservoir
XLOC_002532	Prupe.1G486000	Pp01:40472296-40474103	B	A	OK	52.7042	2.27036	-4.53693	4.60604	0.078	0.00015	0.0568676	no	NA
XLOC_012566	Prupe.4G066300	Pp04:3200213-3201455	B	A	OK	1.13993	0	-Inf	NA	0.078	0.00015	0.0568676	no	unknown protein
XLOC_016760	Prupe.5G090500	Pp05:10083811-10084534	B	A	OK	5.26949	0	-Inf	NA	0.078	0.00015	0.0568676	no	CBF4 (C- REPEAT-BINDING FACTOR 4); DNA binding / transcription activator/ transcription factor
XLOC_019005	Prupe.6G293000	Pp06:26953070-26954092	B	A	OK	207.001	1.58919	-7.0252	6.19853	0.078	0.00015	0.0568676	no	LTP6; lipid binding
XLOC_019082	Prupe.6G308500	Pp06:27763775-27766976	B	A	OK	0.651057	0	-Inf	NA	0.078	0.00015	0.0568676	no	integral membrane family protein / nodulin MtN21-related
XLOC_000181	Prupe.1G032800	Pp01:2282972-2284827	B	A	OK	0.407528	0	-Inf	NA	0.087	0.0002	0.0633934	no	FAD-binding domain-containing protein
XLOC_004872	Prupe.1G386800	Pp01:34632016-34634447	B	A	OK	3.58336	95.224	4.73194	-4.80892	0.087	0.0002	0.0633934	no	CYP82C4; electron carrier/ heme binding / iron ion binding / monooxygenase/ oxygen binding
XLOC_009396	Prupe.3G061300	Pp03:4394313-4396723	B	A	OK	0.89153	0	-Inf	NA	0.087	0.0002	0.0633934	no	integral membrane family protein
XLOC_011097	Prupe.3G069600	Pp03:5020723-5022874	B	A	OK	0.582387	0	-Inf	NA	0.087	0.0002	0.0633934	no	BAC2; L-ornithine transmembrane transporter/ binding / carnitine:acyl carnitine antiporter
XLOC_011456	Prupe.3G147900	Pp03:16185377-16185674	B	A	OK	23.9104	0	-Inf	NA	0.087	0.0002	0.0633934	no	NA
XLOC_011802	Prupe.3G222500	Pp03:22283479-22285248	B	A	OK	1.01904	0	-Inf	NA	0.087	0.0002	0.0633934	no	basic helix-loop-helix (bHLH) family protein
XLOC_012452	Prupe.4G045700	Pp04:2182540-2184460	B	A	OK	1.21028	0	-Inf	NA	0.087	0.0002	0.0633934	no	NA
XLOC_014051	Prupe.4G059600	Pp04:2843789-2845326	B	A	OK	19.9406	303.963	3.93012	-4.32755	0.087	0.0002	0.0633934	no	cysteine proteinase, putative
XLOC_015486	Prupe.5G073500	Pp05:8760420-8761486	B	A	OK	0.79642	0	-Inf	NA	0.087	0.0002	0.0633934	no	NA
XLOC_025243	Prupe.8G004000	Pp08:318581-318947	B	A	OK	9.09787	0	-Inf	NA	0.087	0.0002	0.0633934	no	unknown protein
XLOC_003314	Prupe.1G060900	Pp01:4287814-4292890	B	A	OK	57.1054	3.85892	-3.88736	4.34621	0.095	0.00025	0.0690536	no	pectate lyase family protein
XLOC_000822	Prupe.1G152000	Pp01:12002055-12004216	B	A	OK	0.4033	0	-Inf	NA	0.095	0.00025	0.0690536	no	extracellular dermal glycoprotein, putative / EDGP, putative
XLOC_002706	Prupe.1G520600	Pp01:42716630-42717730	B	A	OK	277.355	17.9162	-3.9524	4.56052	0.095	0.00025	0.0690536	no	EXO (EXORDIUM)
XLOC_005494	Prupe.1G520700	Pp01:42719398-42720858	B	A	OK	177.984	11.538	-3.94728	4.51333	0.095	0.00025	0.0690536	no	EXO (EXORDIUM)
XLOC_012325	Prupe.4G022000	Pp04:1043243-1052224	B	A	OK	2.0438	62.8445	4.94246	-4.81639	0.095	0.00025	0.0690536	no	MATE efflux family protein
XLOC_018227	Prupe.6G139200	Pp06:11302114-11303450	B	A	OK	128.307	12.2129	-3.39312	3.9739	0.095	0.00025	0.0690536	no	CCR4-NOT transcription complex protein, putative
XLOC_018555	Prupe.6G204100	Pp06:21188645-21191110	B	A	OK	0	0.307289	Inf	NA	0.095	0.00025	0.0690536	no	pentatricopeptide (PPR) repeat-containing protein
XLOC_021874	Prupe.7G134100	Pp07:15214343-15215144	B	A	OK	1.71218	0	-Inf	NA	0.095	0.00025	0.0690536	no	RRTF1 ({REDOX RESPONSIVE TRANSCRIPTION FACTOR 1); DNA binding / transcription factor
XLOC_026134	Prupe.8G190500	Pp08:18553829-18554105	B	A	OK	8.85161	0	-Inf	NA	0.095	0.00025	0.0690536	no	DIR1 (DEFECTIVE IN INDUCED RESISTANCE 1); lipid binding / lipid transporter
XLOC_005097	Prupe.1G439800	Pp01:37388163-37390544	B	A	OK	0	0.404832	Inf	NA	0.104	0.0003	0.0753312	no	PLA2A (PHOSPHOLIPASE A 2A); lipase/ nutrient reservoir
XLOC_008703	Prupe.2G247600	Pp02:26365838-26368505	B	A	OK	46.8724	3.22062	-3.86333	4.31013	0.104	0.0003	0.0753312	no	HSPRO2 (ARABIDOPSIS ORTHOLOG OF SUGAR BEET HS1 PRO-1 2)
XLOC_012709	Prupe.4G091500	Pp04:4566159-4566951	B	A	OK	1.79472	0	-Inf	NA	0.104	0.0003	0.0753312	no	GER2 (GERMIN-LIKE PROTEIN 2); oxalate oxidase
XLOC_016944	Prupe.5G129900	Pp05:12556702-12558878	B	A	OK	7.30191	81.8025	3.4858	-4.05847	0.104	0.0003	0.0753312	no	CYP78A8; electron carrier/ heme binding / iron ion binding / monooxygenase/ oxygen binding
XLOC_015801	Prupe.5G133200	Pp05:12760266-12761871	B	A	OK	103.995	8.27193	-3.65215	4.21046	0.104	0.0003	0.0753312	no	unknown protein
XLOC_020832	Prupe.6G301100	Pp06:27316051-27322189	B	A	OK	13.1087	162.401	3.63096	-4.07827	0.104	0.0003	0.0753312	no	leucine-rich repeat transmembrane protein kinase, putative
XLOC_019291	Prupe.6G354200	Pp06:30120248-30122218	B	A	OK	80.2136	4.73814	-4.08146	4.45062	0.104	0.0003	0.0753312	no	GDSL-motif lipase/hydrolase family protein
XLOC_003556	Prupe.1G110100	Pp01:8778312-8784047	B	A	OK	12.6874	0.274045	-5.53284	4.53647	0.113	0.00035	0.0825274	no	glycoside hydrolase family 28 protein / polygalacturonase (pectinase) family protein
XLOC_002361	Prupe.1G452400	Pp01:38061956-38062689	B	A	OK	0	1.77841	Inf	NA	0.113	0.00035	0.0825274	no	NA
XLOC_013452	Prupe.4G228900	Pp04:14634561-14637886	B	A	OK	1.53459	0	-Inf	NA	0.113	0.00035	0.0825274	no	FAD5 (FATTY ACID DESATURASE 5); 16:0 monogalactosyldiacylglycerol desaturase/ oxidoreductase
XLOC_022099	Prupe.7G174500	Pp07:17426187-17429207	B	A	OK	0.39128	0	-Inf	NA	0.113	0.00035	0.0825274	no	unknown protein
XLOC_023996	Prupe.8G031200	Pp08:2959620-2961429	B	A	OK	160.073	13.4892	-3.56885	4.19125	0.113	0.00035	0.0825274	no	unknown protein
XLOC_000260	Prupe.1G044400	Pp01:3175665-3176456	B	A	OK	1.34388	0	-Inf	NA	0.125	0.0004	0.0909882	no	NA
XLOC_011769	Prupe.3G215600	Pp03:21831315-21832141	B	A	OK	1.03571	0	-Inf	NA	0.125	0.0004	0.0909882	no	disease resistance-responsive family protein
XLOC_020470	Prupe.6G226100	Pp06:23021725-23024427	B	A	OK	0.336884	0	-Inf	NA	0.125	0.0004	0.0909882	no	GH3.1
XLOC_008079	Prupe.2G111500	Pp02:16936868-16945304	B	A	OK	3.94725	30.6793	2.95835	-3.55628	0.134	0.00045	0.0977612	no	ATMRP9; ATPase, coupled to transmembrane movement of substances
XLOC_008851	Prupe.2G279900	Pp02:27943415-27944548	B	A	OK	191.566	12.8474	-3.8983	4.33032	0.134	0.00045	0.0977612	no	invertase/pectin methylesterase inhibitor family protein / DC 1.2 homolog (FL5-2I22)
XLOC_014448	Prupe.4G147100	Pp04:8417313-8420648	B	A	OK	9.988	106.74	3.41776	-3.95967	0.134	0.00045	0.0977612	no	ATGSTU19 (GLUTATHIONE S-TRANSFERASE TAU 19); glutathione binding / glutathione transferase
XLOC_014686	Prupe.4G203600	Pp04:12667454-12669794	B	A	OK	0	0.608819	Inf	NA	0.134	0.00045	0.0977612	no	ankyrin repeat family protein
XLOC_005041	Prupe.1G425300	Pp01:36612464-36614933	B	A	OK	0.282787	0	-Inf	NA	0.141	0.0005	0.102846	no	NA
XLOC_002544	Prupe.1G488000	Pp01:40636060-40637946	B	A	OK	57.477	3.93543	-3.86839	3.89961	0.141	0.0005	0.102846	no	BTB/POZ domain-containing protein
XLOC_022268	Prupe.7G209500	Pp07:19204869-19205945	B	A	OK	1.2546	0	-Inf	NA	0.141	0.0005	0.102846	no	CYP71A25; electron carrier/ heme binding / iron ion binding / monooxygenase/ oxygen binding
XLOC_023929	Prupe.8G017700	Pp08:1649155-1650502	B	A	OK	0	0.665428	Inf	NA	0.141	0.0005	0.102846	no	pentatricopeptide (PPR) repeat-containing protein
XLOC_026067	Prupe.8G177200	Pp08:17891609-17894032	B	A	OK	0.423729	0	-Inf	NA	0.141	0.0005	0.102846	no	CYP87A2; electron carrier/ heme binding / iron ion binding / monooxygenase/ oxygen binding
XLOC_013010	Prupe.4G150100	Pp04:8579867-8584302	B	A	OK	30.3137	1.24314	-4.60791	4.65978	0.149	0.00055	0.108513	no	NCED3 (NINE-CIS-EPOXYCAROTENOID DIOXYGENASE 3); 9-cis-epoxycarotenoid dioxygenase
XLOC_013250	Prupe.4G193800	Pp04:11660587-11662101	B	A	OK	132.427	4.58334	-4.85266	4.67987	0.149	0.00055	0.108513	no	calcium-binding EF hand family protein
XLOC_016066	Prupe.5G185800	Pp05:15401565-15403676	B	A	OK	40.3832	2.70335	-3.90093	3.93067	0.149	0.00055	0.108513	no	integral membrane HPP family protein
XLOC_018724	Prupe.6G237100	Pp06:23756416-23757531	B	A	OK	95.3094	7.30017	-3.70662	4.07478	0.149	0.00055	0.108513	no	NA
XLOC_008647	Prupe.2G235400	Pp02:25744085-25747286	B	A	OK	134.557	10.3464	-3.70102	4.22695	0.16	0.0006	0.11601	no	glycosyl hydrolase family 17 protein / beta-1,3-glucanase, putative
XLOC_010937	Prupe.3G036900	Pp03:2655506-2659489	B	A	OK	0.366011	0	-Inf	NA	0.16	0.0006	0.11601	no	FAB1 (FATTY ACID BIOSYNTHESIS 1); 3-oxoacyl-[acyl-carrier-protein] synthase/ fatty-acid synthase
XLOC_002248	Prupe.1G430900	Pp01:36924029-36926124	B	A	OK	45.6144	3.15678	-3.85296	3.97921	0.168	0.00065	0.122017	no	unknown protein
XLOC_015160	Prupe.5G013100	Pp05:1402009-1405454	B	A	OK	57.7747	4.2145	-3.77701	4.01158	0.168	0.00065	0.122017	no	CYP707A1; (+)-abscisic acid 8'-hydroxylase/ oxygen binding
XLOC_024175	Prupe.8G065500	Pp08:9710081-9710713	B	A	OK	328.501	14.0147	-4.55088	4.52281	0.168	0.00065	0.122017	no	NA
XLOC_001692	Prupe.1G327600	Pp01:31126655-31127642	B	A	OK	130.031	11.4826	-3.50133	3.84352	0.179	0.0007	0.130139	no	major latex protein-related / MLP-related
XLOC_018192	Prupe.6G134300	Pp06:10605029-10605979	B	A	OK	287.148	1.61812	-7.47133	6.37711	0.188	0.00075	0.136804	no	unknown protein
XLOC_020834	Prupe.6G301500	Pp06:27372591-27380220	B	A	OK	3.04828	32.3542	3.40788	-3.66978	0.188	0.00075	0.136804	no	leucine-rich repeat transmembrane protein kinase, putative
XLOC_013095	Prupe.4G169200	Pp04:9932163-9934610	B	A	OK	3.74692	31.8493	3.08749	-3.39205	0.199	0.0008	0.144561	no	leucine-rich repeat transmembrane protein kinase, putative
XLOC_002597	Prupe.1G498600	Pp01:41299370-41299843	B	A	OK	67.751	584.058	3.1078	-3.62177	0.202	0.00085	0.146739	no	NA
XLOC_006495	Prupe.2G129000	Pp02:18618532-18621196	B	A	OK	510.035	41.2154	-3.62934	3.71138	0.202	0.00085	0.146739	no	CDC20.1; signal transducer
XLOC_009417	Prupe.3G066100	Pp03:4765302-4770832	B	A	OK	0.489894	0	-Inf	NA	0.202	0.00085	0.146739	no	unknown protein
XLOC_012653	Prupe.4G082500	Pp04:4029200-4030403	B	A	OK	134.671	1.45269	-6.53457	5.59067	0.202	0.00085	0.146739	no	JAZ8 (JASMONATE-ZIM-DOMAIN PROTEIN 8)
XLOC_021487	Prupe.7G061500	Pp07:10050414-10051008	B	A	OK	172.389	18.2339	-3.24097	3.59098	0.202	0.00085	0.146739	no	unknown protein
XLOC_005457	Prupe.1G513300	Pp01:42239178-42246088	B	A	OK	1.34395	16.6377	3.6299	-3.61805	0.205	0.0009	0.148731	no	kinase
XLOC_002819	Prupe.1G542300	Pp01:44302417-44307089	B	A	OK	5.6509	48.828	3.11115	-3.66013	0.205	0.0009	0.148731	no	LRR XI-23; ATP binding / kinase/ protein kinase/ protein serine/threonine kinase
XLOC_013111	Prupe.4G171800	Pp04:10165634-10172681	B	A	OK	2.66634	26.5453	3.31552	-3.66446	0.205	0.0009	0.148731	no	ATGLR2.1; intracellular ligand-gated ion channel
XLOC_017451	Prupe.5G232300	Pp05:17686525-17688673	B	A	OK	219.009	19.7006	-3.47468	3.92945	0.205	0.0009	0.148731	no	calcium-binding protein, putative
XLOC_018203	Prupe.6G135600	Pp06:10787433-10792516	B	A	OK	18.7288	0.434697	-5.42911	4.61024	0.205	0.0009	0.148731	no	NA
XLOC_005295	Prupe.1G480400	Pp01:40131073-40132425	B	A	OK	42.2543	3.4445	-3.61673	3.61912	0.212	0.00095	0.154355	no	SHN3 (shine3); DNA binding / transcription factor
XLOC_015417	Prupe.5G062000	Pp05:6758951-6760485	B	A	OK	124.213	18.0971	-2.77898	3.3628	0.212	0.00095	0.154355	no	ERF5 (ETHYLENE RESPONSIVE ELEMENT BINDING FACTOR 5); DNA binding / transcription activator/ transcription factor
XLOC_022449	Prupe.7G244300	Pp07:20880001-20883360	B	A	OK	7.19795	65.4259	3.1842	-3.70621	0.222	0.001	0.161125	no	EBF1 (EIN3-BINDING F BOX PROTEIN 1); protein binding / ubiquitin-protein ligase
XLOC_019632	Prupe.6G054500	Pp06:3822220-3824721	B	A	OK	52.9973	4.93477	-3.42486	3.85882	0.229	0.00105	0.166408	no	protein phosphatase 2C, putative / PP2C, putative
XLOC_024180	Prupe.8G066100	Pp08:9798640-9799529	B	A	OK	184.555	2.82762	-6.02832	5.45701	0.229	0.00105	0.166408	no	NA
XLOC_007288	Prupe.2G277800	Pp02:27853667-27858419	B	A	OK	102.709	14.234	-2.85116	3.42177	0.236	0.0011	0.17152	no	ATTPPA; trehalose-phosphatase
XLOC_008850	Prupe.2G279700	Pp02:27936616-27937883	B	A	OK	25.4832	213.359	3.06567	-3.64422	0.236	0.0011	0.17152	no	invertase/pectin methylesterase inhibitor family protein
XLOC_004769	Prupe.1G364400	Pp01:33487793-33489045	B	A	OK	200.502	18.2802	-3.45526	3.90745	0.241	0.00115	0.175081	no	DNAJ heat shock protein, putative
XLOC_007263	Prupe.2G272500	Pp02:27571733-27572894	B	A	OK	18.383	155.491	3.08038	-3.62015	0.241	0.00115	0.175081	no	DNA binding / transcription factor
XLOC_013091	Prupe.4G168700	Pp04:9822019-9824468	B	A	OK	2.07289	24.6001	3.56895	-3.71173	0.241	0.00115	0.175081	no	leucine-rich repeat transmembrane protein kinase, putative
XLOC_004862	Prupe.1G383900	Pp01:34468324-34469299	B	A	OK	102.329	5.96835	-4.09974	4.27238	0.247	0.0012	0.17986	no	GNS1/SUR4 membrane family protein
XLOC_018302	Prupe.6G155500	Pp06:13578501-13581286	B	A	OK	98.4468	1.9966	-5.62373	4.91472	0.247	0.0012	0.17986	no	harpin-induced protein-related / HIN1-related / harpin-responsive protein-related
XLOC_007105	Prupe.2G242400	Pp02:26139243-26143077	B	A	OK	25.799	1.67339	-3.94647	4.02775	0.27	0.00135	0.196258	no	subtilase family protein
XLOC_013714	Prupe.4G279600	Pp04:23605885-23608135	B	A	OK	107.619	12.5265	-3.10288	3.60318	0.27	0.00135	0.196258	no	ATAF1; transcription activator/ transcription factor
XLOC_016411	Prupe.5G013700	Pp05:1477156-1479408	B	A	OK	215.158	32.9062	-2.70896	3.28091	0.27	0.00135	0.196258	no	integral membrane family protein
XLOC_017868	Prupe.6G071800	Pp06:4899159-4900822	B	A	OK	77.6247	7.92233	-3.29252	3.62489	0.27	0.00135	0.196258	no	NA
XLOC_002492	Prupe.1G477400	Pp01:39953587-39955655	B	A	OK	1546.41	33.5555	-5.52622	5.12004	0.274	0.0014	0.199037	no	RD22; nutrient reservoir
XLOC_013595	Prupe.4G257500	Pp04:18260713-18262374	B	A	OK	157.883	2.84464	-5.79446	5.249	0.274	0.0014	0.199037	no	gibberellin-responsive protein, putative
XLOC_022816	Prupe.7G052100	Pp07:8996095-8997828	B	A	OK	11.5705	100.392	3.11712	-3.6605	0.274	0.0014	0.199037	no	BG1 (BETA-1,3-GLUCANASE 1); catalytic/ cation binding / hydrolase, hydrolyzing O-glycosyl compounds
XLOC_001529	Prupe.1G295600	Pp01:29232456-29238735	B	A	OK	16.264	123.345	2.92295	-3.44672	0.285	0.0015	0.207161	no	CR88; ATP binding
XLOC_008208	Prupe.2G139600	Pp02:19661005-19661588	B	A	OK	144.938	16.8131	-3.10777	3.38958	0.285	0.0015	0.207161	no	protease inhibitor/seed storage/lipid transfer protein (LTP) family protein
XLOC_010941	Prupe.3G037800	Pp03:2732645-2733608	B	A	OK	251.28	13.2782	-4.24217	4.26293	0.285	0.0015	0.207161	no	TIFY10B
XLOC_018453	Prupe.6G185400	Pp06:19416036-19416540	B	A	OK	104.467	2.83118	-5.2055	4.50418	0.285	0.0015	0.207161	no	NA
XLOC_001301	Prupe.1G253100	Pp01:26394151-26395439	B	A	OK	68.5981	6.93652	-3.30589	3.68758	0.288	0.00155	0.209575	no	unknown protein
XLOC_007217	Prupe.2G263400	Pp02:27141403-27142889	B	A	OK	47.9565	1.28152	-5.2258	4.61441	0.288	0.00155	0.209575	no	catalytic/ cation binding / hydrolase, hydrolyzing O-glycosyl compounds
XLOC_010166	Prupe.3G208300	Pp03:21447455-21450286	B	A	OK	70.9318	7.36816	-3.26706	3.6154	0.288	0.00155	0.209575	no	GDSL-motif lipase/hydrolase family protein
XLOC_000507	Prupe.1G088900	Pp01:6644549-6646008	B	A	OK	43.8579	1.01092	-5.4391	4.76324	0.292	0.0016	0.212685	no	XTR6 (XYLOGLUCAN ENDOTRANSGLYCOSYLASE 6); hydrolase, acting on glycosyl bonds / hydrolase, hydrolyzing O-glycosyl compounds / xyloglucan:xyloglucosyl transferase
XLOC_004277	Prupe.1G256700	Pp01:26683011-26684974	B	A	OK	81.9879	6.39091	-3.68132	3.71899	0.292	0.00165	0.212685	no	NA
XLOC_002210	Prupe.1G424300	Pp01:36578736-36579899	B	A	OK	346.688	41.6576	-3.05699	3.60572	0.292	0.00165	0.212685	no	STZ (salt tolerance zinc finger); nucleic acid binding / transcription factor/ transcription repressor/ zinc ion binding
XLOC_011579	Prupe.3G174600	Pp03:19179154-19179985	B	A	OK	994.817	120.596	-3.04425	3.37022	0.292	0.00165	0.212685	no	CAB1 (CHLOROPHYLL A/B BINDING PROTEIN 1); chlorophyll binding
XLOC_010394	Prupe.3G251200	Pp03:24117453-24120111	B	A	OK	7.08634	53.5349	2.91737	-3.44489	0.292	0.00165	0.212685	no	FER (FERONIA); kinase/ protein kinase
XLOC_013798	Prupe.4G005400	Pp04:314660-318736	B	A	OK	1.33774	14.6455	3.45259	-3.43438	0.292	0.00165	0.212685	no	ATMAP70-5 (microtubule-associated proteins 70-5); microtubule binding
XLOC_013440	Prupe.4G226100	Pp04:14309114-14310125	B	A	OK	50.7211	394.7	2.9601	-3.47659	0.292	0.00165	0.212685	no	NA
XLOC_007289	Prupe.2G277900	Pp02:27860806-27865049	B	A	OK	18.7245	1.52664	-3.6165	3.61992	0.304	0.00175	0.221152	no	ATBETAFRUCT4; beta-fructofuranosidase/ hydrolase, hydrolyzing O-glycosyl compounds
XLOC_012117	Prupe.3G291300	Pp03:26108295-26125499	B	A	OK	1.18849	7.89304	2.73145	-3.18769	0.304	0.00175	0.221152	no	unknown protein
XLOC_024328	Prupe.8G095800	Pp08:12796853-12797957	B	A	OK	267.848	39.747	-2.7525	3.32754	0.304	0.00175	0.221152	no	ATRL6 (ARABIDOPSIS RAD-LIKE 6); transcription factor
XLOC_014822	Prupe.4G233600	Pp04:15072619-15075301	B	A	OK	7.4227	59.2421	2.99661	-3.5164	0.307	0.0018	0.223096	no	AtRLP7 (Receptor Like Protein 7); kinase/ protein binding
XLOC_020774	Prupe.6G289800	Pp06:26762458-26763520	B	A	OK	127.367	17.2461	-2.88465	3.42956	0.307	0.0018	0.223096	no	unknown protein
XLOC_024928	Prupe.8G214000	Pp08:19677312-19684961	B	A	OK	2.28139	17.0866	2.90488	-3.35426	0.307	0.0018	0.223096	no	PDR12 (PLEIOTROPIC DRUG RESISTANCE 12); ATPase, coupled to transmembrane movement of substances
XLOC_012640	Prupe.4G078900	Pp04:3830765-3834868	B	A	OK	5.39163	0.182697	-4.88319	3.99794	0.309	0.00185	0.224967	no	RDR1 (RNA-DEPENDENT RNA POLYMERASE 1); RNA-directed RNA polymerase/ nucleic acid binding
XLOC_024192	Prupe.8G067800	Pp08:9963671-9964918	B	A	OK	27.3403	0.874633	-4.96621	4.30921	0.309	0.00185	0.224967	no	mitochondrial substrate carrier family protein
XLOC_026226	Prupe.8G209600	Pp08:19465802-19467948	B	A	OK	73.6052	1.98941	-5.2094	4.61111	0.309	0.00185	0.224967	no	GDSL-motif lipase/hydrolase family protein
XLOC_009165	Prupe.3G016700	Pp03:1191626-1197808	B	A	OK	5.47591	33.3395	2.60606	-3.17299	0.314	0.0019	0.228177	no	disease resistance protein (NBS-LRR class), putative
XLOC_021683	Prupe.7G097200	Pp07:12865778-12867908	B	A	OK	448.118	29.4524	-3.92742	4.04739	0.314	0.0019	0.228177	no	NHL3
XLOC_004615	Prupe.1G330800	Pp01:31360036-31362451	B	A	OK	34.2495	301.51	3.13805	-3.5211	0.324	0.002	0.235793	no	pectinesterase family protein
XLOC_018568	Prupe.6G209600	Pp06:21796828-21802279	B	A	OK	23.4937	197.913	3.07452	-3.43706	0.324	0.002	0.235793	no	FUNCTIONS IN: molecular_function unknown; INVOLVED IN: biological_process unknown; LOCATED IN: plasma membrane; EXPRESSED IN: 24 plant structures; EXPRESSED DURING: 13 growth stages; CONTAINS InterPro DOMAIN/s: Protein of unknown function DUF1399 (InterPro:IPR009836); BEST Arabidopsis thaliana protein match is: glycine-rich protein (TAIR:AT4G37900.1); Has 14843 Blast hits to 4550 proteins in 469 …
XLOC_026524	Prupe.8G271100	Pp08:22475056-22476486	B	A	OK	97.9009	820.457	3.06703	-3.37746	0.324	0.002	0.235793	no	universal stress protein (USP) family protein
XLOC_000877	Prupe.1G162800	Pp01:13085453-13089053	B	A	OK	5.41358	54	3.3183	-3.65718	0.328	0.00205	0.238776	no	NA
XLOC_021247	Prupe.7G016500	Pp07:2352962-2354463	B	A	OK	211.826	27.9491	-2.922	3.49969	0.328	0.00205	0.238776	no	peroxidase, putative
XLOC_026584	Prupe.I005700	scaffold_71:11-1373	B	A	OK	130.517	17.9509	-2.86211	3.25171	0.334	0.0021	0.243135	no	TT4 (TRANSPARENT TESTA 4); naringenin-chalcone synthase
XLOC_001517	Prupe.1G294000	Pp01:29133919-29136514	B	A	OK	31.1768	2.41924	-3.68785	3.83042	0.34	0.00215	0.247442	no	unknown protein
XLOC_004445	Prupe.1G292400	Pp01:29005540-29009588	B	A	OK	1.66555	21.6124	3.6978	-3.75755	0.344	0.0022	0.250218	no	CYP72A9; electron carrier/ heme binding / iron ion binding / monooxygenase/ oxygen binding
XLOC_013862	Prupe.4G019200	Pp04:882120-884777	B	A	OK	53.4416	6.1676	-3.11518	3.52186	0.344	0.0022	0.250218	no	APR3 (APS REDUCTASE 3); adenylyl-sulfate reductase
XLOC_010423	Prupe.3G255300	Pp03:24390409-24395022	B	A	OK	15.0838	0.842333	-4.16247	3.66669	0.348	0.00225	0.252929	no	hydrolase, alpha/beta fold family protein
XLOC_026510	Prupe.8G268700	Pp08:22381212-22383839	B	A	OK	203.603	29.0336	-2.80996	3.29033	0.348	0.00225	0.252929	no	NA
XLOC_005857	Prupe.2G009800	Pp02:923342-924755	B	A	OK	21.6186	0.922947	-4.54988	4.01298	0.361	0.00235	0.262643	no	leucine-rich repeat family protein
XLOC_004616	Prupe.1G330900	Pp01:31370946-31371869	B	A	OK	98.4956	7.59293	-3.69733	3.73549	0.365	0.0024	0.265166	no	invertase/pectin methylesterase inhibitor family protein
XLOC_018656	Prupe.6G225300	Pp06:22973239-22975137	B	A	OK	153.949	24.6482	-2.6429	3.2115	0.365	0.0024	0.265166	no	NA
XLOC_014867	Prupe.4G241200	Pp04:15889255-15891292	B	A	OK	2.58219	33.6489	3.70389	-3.82706	0.37	0.00245	0.269152	no	lectin protein kinase, putative
XLOC_016844	Prupe.5G109200	Pp05:11434527-11435157	B	A	OK	89.9138	2.94964	-4.92993	4.4305	0.379	0.00255	0.275443	no	NA
XLOC_017284	Prupe.5G199200	Pp05:16044492-16046843	B	A	OK	122.002	16.2537	-2.90807	3.40899	0.379	0.00255	0.275443	no	unknown protein
XLOC_020719	Prupe.6G278400	Pp06:26106868-26109286	B	A	OK	20.3549	0.693217	-4.87592	4.19719	0.379	0.00255	0.275443	no	oxidoreductase, 2OG-Fe(II) oxygenase family protein
XLOC_000943	Prupe.1G177200	Pp01:15112037-15114254	B	A	OK	2.15673	18.9865	3.13805	-3.14511	0.382	0.0026	0.27774	no	amino acid transporter family protein
XLOC_011437	Prupe.3G144500	Pp03:15735007-15735958	B	A	OK	29.8171	1.30869	-4.50995	3.91461	0.382	0.0026	0.27774	no	tryptophan synthase, alpha subunit, putative
XLOC_006944	Prupe.2G212900	Pp02:24464516-24467954	B	A	OK	154.157	21.5522	-2.83849	3.27459	0.387	0.00265	0.281526	no	zinc finger (GATA type) family protein
XLOC_011265	Prupe.3G107900	Pp03:8660327-8663763	B	A	OK	69.6202	10.249	-2.76402	3.23562	0.4	0.00275	0.290553	no	unknown protein
XLOC_001264	Prupe.1G245400	Pp01:25892693-25894736	B	A	OK	2.41651	23.2622	3.26699	-3.29014	0.407	0.00285	0.296262	no	aldo/keto reductase, putative
XLOC_004538	Prupe.1G312600	Pp01:30313767-30315006	B	A	OK	50.4783	4.37413	-3.5286	3.65503	0.407	0.00285	0.296262	no	unknown protein
XLOC_013999	Prupe.4G048000	Pp04:2289201-2293658	B	A	OK	48.5553	8.91361	-2.44555	2.98632	0.407	0.00285	0.296262	no	unknown protein
XLOC_017032	Prupe.5G148500	Pp05:13565779-13569493	B	A	OK	5.73201	0.414146	-3.79083	3.26308	0.412	0.0029	0.299848	no	NA
XLOC_001290	Prupe.1G251200	Pp01:26281820-26286306	B	A	OK	40.4559	1.71216	-4.56246	4.00674	0.448	0.0032	0.325538	no	polygalacturonase, putative / pectinase, putative
XLOC_014464	Prupe.4G150200	Pp04:8592731-8594638	B	A	OK	156.105	23.5052	-2.73146	3.23284	0.448	0.0032	0.325538	no	ATGA2OX1 (gibberellin 2-oxidase 1); gibberellin 2-beta-dioxygenase
XLOC_026142	Prupe.8G192000	Pp08:18622098-18623493	B	A	OK	30.9008	1.27371	-4.60054	3.98346	0.448	0.0032	0.325538	no	NA
XLOC_005330	Prupe.1G486800	Pp01:40517874-40519182	B	A	OK	895.042	79.1669	-3.49899	3.66059	0.448	0.00325	0.325538	no	NA
XLOC_013253	Prupe.4G194100	Pp04:11704059-11707409	B	A	OK	0.480455	10.9957	4.5164	-3.81316	0.448	0.00325	0.325538	no	NA
XLOC_016636	Prupe.5G061800	Pp05:6745842-6747365	B	A	OK	120.598	18.9526	-2.66974	3.24247	0.448	0.00325	0.325538	no	ATERF-1 (ETHYLENE RESPONSIVE ELEMENT BINDING FACTOR 1); DNA binding / transcription activator/ transcription factor
XLOC_001345	Prupe.1G261100	Pp01:27011825-27012459	B	A	OK	66.5562	7.3649	-3.17584	3.14206	0.448	0.0033	0.325538	no	unknown protein
XLOC_005437	Prupe.1G508900	Pp01:41951917-41953965	B	A	OK	2.26717	25.4618	3.48937	-3.58316	0.448	0.0033	0.325538	no	GPAT3 (GLYCEROL-3-PHOSPHATE ACYLTRANSFERASE 3); acyltransferase
XLOC_023574	Prupe.7G219100	Pp07:19688370-19695629	B	A	OK	7.36296	55.4138	2.91189	-3.18909	0.448	0.0033	0.325538	no	leucine-rich repeat family protein / protein kinase family protein
XLOC_002616	Prupe.1G502800	Pp01:41580632-41583079	B	A	OK	279.318	45.0532	-2.63221	3.09746	0.457	0.0034	0.332015	no	FLS (FLAVONOL SYNTHASE); flavonol synthase
XLOC_014502	Prupe.4G157100	Pp04:8990753-8992506	B	A	OK	1.28248	0	-Inf	NA	0.457	0.0034	0.332015	no	NA
XLOC_002487	Prupe.1G476500	Pp01:39819799-39821633	B	A	OK	504.212	51.967	-3.27836	3.57175	0.459	0.00345	0.333529	no	RD22; nutrient reservoir
XLOC_002902	Prupe.1G556500	Pp01:45438057-45440837	B	A	OK	11.0048	1.23055	-3.16076	3.12845	0.459	0.00345	0.333529	no	CCR4 (ARABIDOPSIS THALIANA CRINKLY4 RELATED 4); kinase
XLOC_010392	Prupe.3G251000	Pp03:24102787-24106083	B	A	OK	0.786601	20.7312	4.72003	-4.18606	0.461	0.0035	0.335012	no	FER (FERONIA); kinase/ protein kinase
XLOC_015316	Prupe.5G042300	Pp05:4680410-4685290	B	A	OK	5.03096	29.4065	2.54723	-2.97373	0.461	0.0035	0.335012	no	NRT1.5 (NITRATE TRANSPORTER 1.5); nitrate transmembrane transporter/ transporter
XLOC_011875	Prupe.3G239900	Pp03:23392283-23393619	B	A	OK	172.584	32.3716	-2.4145	2.95592	0.469	0.0036	0.340931	no	AOC4 (ALLENE OXIDE CYCLASE 4); allene-oxide cyclase
XLOC_005182	Prupe.1G456300	Pp01:38272593-38275608	B	A	OK	60.5761	4.75207	-3.67212	3.69184	0.469	0.00365	0.340931	no	ChaC-like family protein
XLOC_006005	Prupe.2G038800	Pp02:4172003-4174753	B	A	OK	23.3041	2.35577	-3.30631	3.37647	0.469	0.00365	0.340931	no	aspartic-type endopeptidase
XLOC_011500	Prupe.3G157100	Pp03:17560808-17563563	B	A	OK	12.1175	1.30903	-3.21052	3.20699	0.469	0.00365	0.340931	no	AP2 domain-containing transcription factor, putative
XLOC_014504	Prupe.4G157400	Pp04:9012391-9016371	B	A	OK	130.921	16.606	-2.97891	3.13202	0.469	0.00365	0.340931	no	unknown protein
XLOC_016847	Prupe.5G109500	Pp05:11450359-11451417	B	A	OK	122.416	17.2868	-2.82405	3.36103	0.473	0.0037	0.34394	no	NA
XLOC_002563	Prupe.1G492500	Pp01:40945995-40950441	B	A	OK	8.42087	54.6099	2.69712	-3.22982	0.477	0.00375	0.34692	no	NRAMP6; inorganic anion transmembrane transporter/ metal ion transmembrane transporter
XLOC_008382	Prupe.2G179400	Pp02:22311053-22312397	B	A	OK	31.5774	3.29137	-3.26213	3.32004	0.481	0.0038	0.349871	no	delta-8 sphingolipid desaturase (SLD1)
XLOC_014014	Prupe.4G051400	Pp04:2460327-2461576	B	A	OK	132.619	24.8311	-2.41706	2.95785	0.491	0.0039	0.357377	no	ERF9 (ERF DOMAIN PROTEIN 9); DNA binding / transcription factor/ transcription repressor
XLOC_016698	Prupe.5G076800	Pp05:9091325-9092648	B	A	OK	3.09648	25.5236	3.04313	-3.05226	0.508	0.00405	0.369371	no	invertase/pectin methylesterase inhibitor family protein
XLOC_009301	Prupe.3G044500	Pp03:3194817-3201205	B	A	OK	3.22825	24.1733	2.90459	-3.10929	0.509	0.0041	0.370437	no	APM1 (AMINOPEPTIDASE M1); aminopeptidase
XLOC_009932	Prupe.3G164200	Pp03:18337852-18339197	B	A	OK	47.107	1.94051	-4.60143	4.10979	0.509	0.0041	0.370437	no	U-box domain-containing protein
XLOC_020941	Prupe.6G322500	Pp06:28449924-28452617	B	A	OK	677.712	61.5146	-3.46167	3.36146	0.513	0.00415	0.37321	no	SRC2 (SOYBEAN GENE REGULATED BY COLD-2); protein binding
XLOC_023495	Prupe.7G201600	Pp07:18780338-18781959	B	A	OK	41.31	6.23575	-2.72786	3.02213	0.517	0.0042	0.375958	no	TT2 (TRANSPARENT TESTA 2); DNA binding / transcription factor
XLOC_007624	Prupe.2G011500	Pp02:1012590-1017796	B	A	OK	0.27346	4.93477	4.17358	-3.57882	0.524	0.0043	0.381378	no	NA
XLOC_024531	Prupe.8G131800	Pp08:15415363-15418979	B	A	OK	223.863	30.3227	-2.88415	3.17504	0.524	0.0043	0.381378	no	C2 domain-containing protein
XLOC_002311	Prupe.1G441700	Pp01:37500455-37501664	B	A	OK	30.965	1.59654	-4.27762	3.92317	0.526	0.00435	0.382306	no	MYB73 (MYB DOMAIN PROTEIN 73); DNA binding / transcription factor
XLOC_017472	Prupe.5G235900	Pp05:17874254-17875678	B	A	OK	115.507	19.6061	-2.5586	3.03253	0.526	0.00435	0.382306	no	atnudt4 (Arabidopsis thaliana Nudix hydrolase homolog 4); hydrolase
XLOC_023894	Prupe.8G010500	Pp08:828722-831581	B	A	OK	107.89	15.9611	-2.75693	3.24252	0.529	0.0044	0.38495	no	unknown protein
XLOC_002059	Prupe.1G397700	Pp01:35206903-35208871	B	A	OK	24.3149	142.195	2.54796	-3.06464	0.539	0.0045	0.391926	no	chloroplast nucleoid DNA-binding protein, putative
XLOC_005829	Prupe.2G003400,Prupe.2G003500	Pp02:358732-381913	B	A	OK	10.1226	50.9222	2.33071	-2.7083	0.552	0.00465	0.401053	no	NA
XLOC_017048	Prupe.5G152800	Pp05:13771996-13780245	B	A	OK	4.96925	27.1092	2.44768	-2.87721	0.552	0.00465	0.401053	no	emb2746 (embryo defective 2746); DNA binding / catalytic/ hydrolase
XLOC_016866	Prupe.5G112700	Pp05:11638573-11647369	B	A	OK	1.0705	0.0802173	-3.73823	2.84457	0.552	0.0047	0.401053	no	ATMRP14; ATPase, coupled to transmembrane movement of substances
XLOC_001887	Prupe.1G363900	Pp01:33459318-33464335	B	A	OK	43.0614	290.159	2.75238	-2.9525	0.552	0.00475	0.401053	no	SHD (SHEPHERD); ATP binding / unfolded protein binding
XLOC_006873	Prupe.2G195300	Pp02:23313614-23316156	B	A	OK	47.941	6.56034	-2.86942	3.18055	0.552	0.00475	0.401053	no	basic helix-loop-helix (bHLH) family protein
XLOC_016955	Prupe.5G132900	Pp05:12752883-12754142	B	A	OK	194.762	35.1695	-2.46931	2.97044	0.552	0.00475	0.401053	no	NA
XLOC_024543	Prupe.8G134900	Pp08:15559336-15560657	B	A	OK	62.8446	5.29537	-3.56898	3.57763	0.552	0.00475	0.401053	no	AtMYB70 (myb domain protein 70); DNA binding / transcription factor
XLOC_017572	Prupe.6G008300	Pp06:671136-673301	B	A	OK	4.93133	35.7196	2.85667	-3.21119	0.561	0.00485	0.407716	no	UGT76E2 (UDP-GLUCOSYL TRANSFERASE 76E2); UDP-glycosyltransferase/ quercetin 3-O-glucosyltransferase/ quercetin 7-O-glucosyltransferase
XLOC_004415	Prupe.1G284600	Pp01:28600362-28605549	B	A	OK	16.6885	1.68868	-3.30488	3.44357	0.581	0.00505	0.422692	no	BGLU40 (BETA GLUCOSIDASE 40); catalytic/ cation binding / hydrolase, hydrolyzing O-glycosyl compounds
XLOC_026518	Prupe.8G270000	Pp08:22421281-22424878	B	A	OK	18.9228	1.00784	-4.23078	3.8717	0.584	0.0051	0.425037	no	MYB12 (MYB DOMAIN PROTEIN 12); DNA binding / transcription activator/ transcription factor
XLOC_003707	Prupe.1G145600	Pp01:11427204-11430897	B	A	OK	31.477	6.08631	-2.37066	2.77876	0.588	0.00515	0.427362	no	protein kinase family protein
XLOC_020756	Prupe.6G286100	Pp06:26507685-26511681	B	A	OK	1.6426	14.9236	3.18354	-3.19878	0.594	0.00525	0.431952	no	F-box family protein (FBL3)
XLOC_024583	Prupe.8G143900	Pp08:16068148-16071623	B	A	OK	1.48658	12.4828	3.06986	-3.09723	0.594	0.00525	0.431952	no	glycosyl hydrolase family 3 protein
XLOC_023632	Prupe.7G229500	Pp07:20208130-20209109	B	A	OK	165.435	27.7957	-2.57332	3.06209	0.597	0.0053	0.434218	no	NA
XLOC_023189	Prupe.7G132100	Pp07:15097071-15098566	B	A	OK	47.5625	4.34918	-3.45101	3.49024	0.606	0.0054	0.440544	no	MAPKKK19; ATP binding / kinase/ protein kinase/ protein serine/threonine kinase
XLOC_013175	Prupe.4G181700	Pp04:10784666-10787926	B	A	OK	5.58971	33.1216	2.56693	-3.05633	0.612	0.0055	0.444948	no	unknown protein
XLOC_018082	Prupe.6G112800	Pp06:8138076-8142339	B	A	OK	606.026	90.3239	-2.7462	3.09671	0.612	0.0055	0.444948	no	CSD2 (COPPER/ZINC SUPEROXIDE DISMUTASE 2); superoxide dismutase
XLOC_010400	Prupe.3G251800	Pp03:24171481-24173974	B	A	OK	0.538813	8.81745	4.0325	-3.49561	0.613	0.00555	0.44558	no	FER (FERONIA); kinase/ protein kinase
XLOC_003022	Prupe.1G579700	Pp01:47164803-47166879	B	A	OK	24.805	2.6418	-3.23104	3.33891	0.613	0.0056	0.44558	no	NA
XLOC_008105	Prupe.2G116000	Pp02:17408510-17412014	B	A	OK	2.16537	14.417	2.73509	-3.01236	0.613	0.0056	0.44558	no	leucine-rich repeat transmembrane protein kinase, putative
XLOC_012632	Prupe.4G077900	Pp04:3794378-3795740	B	A	OK	23.4519	1.38669	-4.07999	3.72987	0.613	0.0056	0.44558	no	NA
XLOC_000140	Prupe.1G027000	Pp01:1880047-1884929	B	A	OK	12.8297	65.1464	2.3442	-2.76938	0.616	0.00565	0.447716	no	protein kinase family protein / peptidoglycan-binding LysM domain-containing protein
XLOC_002657	Prupe.1G510800	Pp01:42070535-42074147	B	A	OK	1.27809	11.3557	3.15136	-3.2401	0.617	0.00575	0.448572	no	kinase
XLOC_009176	Prupe.3G020100	Pp03:1473283-1475005	B	A	OK	28.1932	3.1328	-3.16982	3.31727	0.617	0.00575	0.448572	no	NA
XLOC_004756	Prupe.1G362100	Pp01:33316035-33318527	B	A	OK	39.7882	224.553	2.49665	-2.98913	0.617	0.0058	0.448572	no	NA
XLOC_008132	Prupe.2G121600	Pp02:17867591-17869590	B	A	OK	49.0775	7.3133	-2.74647	3.01909	0.617	0.0058	0.448572	no	CYCP4;1 (cyclin p4;1); cyclin-dependent protein kinase
XLOC_007330	Prupe.2G285500	Pp02:28225848-28228212	B	A	OK	16.9449	1.8591	-3.18817	3.27686	0.617	0.0058	0.448572	no	NA
XLOC_019883	Prupe.6G103900	Pp06:7292782-7297414	B	A	OK	58.911	5.94769	-3.30814	3.3806	0.617	0.0058	0.448572	no	unknown protein
XLOC_023614	Prupe.7G227100	Pp07:20081561-20082189	B	A	OK	44.9187	3.08189	-3.86543	3.37386	0.623	0.0059	0.452926	no	NA
XLOC_022494	Prupe.7G253800	Pp07:21377073-21378105	B	A	OK	17.6528	1.1001	-4.00419	3.4027	0.623	0.00595	0.452926	no	unknown protein
XLOC_024169	Prupe.8G064100	Pp08:9475232-9476555	B	A	OK	34.6772	205.02	2.5637	-3.07578	0.623	0.00595	0.452926	no	EXL2 (EXORDIUM LIKE 2)
XLOC_025584	Prupe.8G078700	Pp08:11272703-11273458	B	A	OK	17.5199	1.15911	-3.9179	3.12155	0.623	0.00595	0.452926	no	auxin-responsive protein, putative
XLOC_009694	Prupe.3G118300	Pp03:10180567-10184771	B	A	OK	17.15	84.3307	2.29785	-2.8206	0.626	0.006	0.454941	no	ATPPC1 (PHOSPHOENOLPYRUVATE CARBOXYLASE 1); catalytic/ phosphoenolpyruvate carboxylase
XLOC_023125	Prupe.7G119100	Pp07:14323784-14328920	B	A	OK	38.7018	7.94437	-2.2844	2.76165	0.628	0.00605	0.45694	no	ATCSLA09; mannan synthase/ transferase, transferring glycosyl groups
XLOC_009041	Prupe.2G320600	Pp02:29853473-29856798	B	A	OK	44.0559	8.69022	-2.34187	2.72541	0.631	0.0061	0.458924	no	TIP (TCV-INTERACTING PROTEIN); transcription coactivator/ transcription factor
XLOC_022128	Prupe.7G182000	Pp07:17741527-17742854	B	A	OK	10.7487	0.650915	-4.04556	3.20785	0.636	0.0062	0.462846	no	NA
XLOC_023957	Prupe.8G024500	Pp08:2223946-2225610	B	A	OK	29.5256	4.72865	-2.64247	2.91908	0.636	0.0062	0.462846	no	U-box domain-containing protein
XLOC_012027	Prupe.3G273900	Pp03:25334159-25335710	B	A	OK	1.32461	22.5161	4.08731	-3.74441	0.655	0.00645	0.475995	no	AATP1 (AAA-ATPase 1); ATP binding / ATPase/ nucleoside-triphosphatase/ nucleotide binding
XLOC_014577	Prupe.4G172000	Pp04:10186975-10189910	B	A	OK	35.41	6.07862	-2.54234	2.88758	0.655	0.00645	0.475995	no	BZIP61; DNA binding / transcription activator/ transcription factor
XLOC_013496	Prupe.4G237700	Pp04:15517825-15526657	B	A	OK	0.103226	1.56055	3.91818	-3.30521	0.655	0.00645	0.475995	no	NA
XLOC_004483	Prupe.1G301900	Pp01:29656907-29662613	B	A	OK	3.75309	26.5836	2.82439	-3.12554	0.672	0.00665	0.488889	no	EXS family protein / ERD1/XPR1/SYG1 family protein
XLOC_010396	Prupe.3G251400	Pp03:24148269-24151818	B	A	OK	3.60797	20.4691	2.50419	-2.94241	0.675	0.0067	0.490699	no	FER (FERONIA); kinase/ protein kinase
XLOC_002277	Prupe.1G435300	Pp01:37184999-37188285	B	A	OK	4.46664	28.7111	2.68435	-3.01346	0.685	0.0069	0.497804	no	CYP707A4; (+)-abscisic acid 8'-hydroxylase/ oxygen binding
XLOC_008634	Prupe.2G232000	Pp02:25578220-25579128	B	A	OK	12.6566	0.909342	-3.79893	3.0412	0.685	0.0069	0.497804	no	histone H4
XLOC_022796	Prupe.7G048000	Pp07:8471882-8476896	B	A	OK	7.04968	0.5173	-3.76849	3.27913	0.685	0.0069	0.497804	no	DCL2 (DICER-LIKE 2); ATP binding / ATP-dependent helicase/ RNA binding / double-stranded RNA binding / helicase/ nucleic acid binding / ribonuclease III
XLOC_024399	Prupe.8G108400,Prupe.8G108500	Pp08:13882360-13895540	B	A	OK	29.154	5.05879	-2.52683	2.922	0.685	0.0069	0.497804	no	NA
XLOC_003072	Prupe.1G003000	Pp01:319776-321560	B	A	OK	201.937	36.043	-2.48611	2.96818	0.692	0.007	0.503141	no	TT4 (TRANSPARENT TESTA 4); naringenin-chalcone synthase
XLOC_001034	Prupe.1G197200	Pp01:18810470-18813559	B	A	OK	0	0.253399	Inf	NA	0.694	0.00705	0.504858	no	transmembrane receptor
XLOC_009973	Prupe.3G171800	Pp03:19028230-19029748	B	A	OK	21.1429	1.41326	-3.90307	3.52451	0.701	0.00715	0.509934	no	xyloglucan:xyloglucosyl transferase, putative / xyloglucan endotransglycosylase, putative / endo-xyloglucan transferase, putative
XLOC_020605	Prupe.6G256500	Pp06:24927303-24929312	B	A	OK	53.8884	8.08288	-2.73703	3.07948	0.701	0.0072	0.509934	no	EXP3
XLOC_026472	Prupe.8G261600	Pp08:22082370-22084618	B	A	OK	8.98645	1.05007	-3.09726	2.53583	0.701	0.0072	0.509934	no	ATOEP16-4; P-P-bond-hydrolysis-driven protein transmembrane transporter/ protein transporter
XLOC_017201	Prupe.5G183500	Pp05:15269158-15272490	B	A	OK	0.184281	0	-Inf	NA	0.708	0.0073	0.51513	no	TDF1 (DEFECTIVE IN MERISTEM DEVELOPMENT AND FUNCTION 1); DNA binding / transcription factor
XLOC_019791	Prupe.6G084100	Pp06:5667949-5668753	B	A	OK	28.8704	1.93453	-3.89954	3.38396	0.715	0.00745	0.519758	no	zinc finger (C2H2 type) family protein
XLOC_018923	Prupe.6G278000	Pp06:26094269-26096076	B	A	OK	116.409	24.5771	-2.24382	2.76005	0.715	0.00745	0.519758	no	DNAJ heat shock protein, putative
XLOC_024260	Prupe.8G079200	Pp08:11283705-11284527	B	A	OK	50.6722	2.91339	-4.12042	3.74128	0.715	0.00745	0.519758	no	auxin-responsive protein, putative
XLOC_003578	Prupe.1G115100	Pp01:9110991-9113837	B	A	OK	25.719	4.82519	-2.41418	2.85162	0.715	0.0075	0.519758	no	transcription factor
XLOC_008251	Prupe.2G148500	Pp02:20421370-20424666	B	A	OK	6.65087	36.1499	2.44238	-2.90172	0.715	0.0075	0.519758	no	CYP704A2; electron carrier/ heme binding / iron ion binding / monooxygenase/ oxygen binding
XLOC_006492	Prupe.2G128400	Pp02:18576335-18579811	B	A	OK	3.75891	19.624	2.38423	-2.80187	0.729	0.0077	0.52982	no	NA
XLOC_013971	Prupe.4G041900	Pp04:1977298-1979655	B	A	OK	56.0392	10.0722	-2.47606	2.91866	0.729	0.0077	0.52982	no	NA
XLOC_015719	Prupe.5G118000	Pp05:11933994-11938611	B	A	OK	107.497	19.4332	-2.4677	2.94021	0.73	0.00775	0.531032	no	AtGH9C2 (Arabidopsis thaliana glycosyl hydrolase 9C2); carbohydrate binding / catalytic/ hydrolase, hydrolyzing O-glycosyl compounds
XLOC_021473	Prupe.7G059000	Pp07:9831678-9836025	B	A	OK	10.5719	2.04319	-2.37134	2.34549	0.73	0.0078	0.531032	no	NA
XLOC_026146	Prupe.8G192600	Pp08:18648138-18648870	B	A	OK	98.7457	16.3538	-2.59409	2.92366	0.73	0.0078	0.531032	no	AIR12; extracellular matrix structural constituent
XLOC_003336	Prupe.1G066500	Pp01:4752641-4756242	B	A	OK	28.4343	3.8572	-2.88201	2.79262	0.744	0.008	0.540839	no	PLA2-ALPHA; phospholipase A2
XLOC_018230	Prupe.6G139800	Pp06:11332293-11333534	B	A	OK	28.3815	3.87704	-2.87192	2.93853	0.744	0.008	0.540839	no	CCR4-NOT transcription complex protein, putative
XLOC_005419	Prupe.1G505400	Pp01:41741732-41746315	B	A	OK	488.787	71.1689	-2.77989	2.69647	0.744	0.0081	0.541116	no	NIA1 (NITRATE REDUCTASE 1); nitrate reductase
XLOC_013859	Prupe.4G018800	Pp04:864885-869290	B	A	OK	15.3247	1.93709	-2.9839	3.02831	0.744	0.00815	0.541116	no	sks4 (SKU5 Similar 4); copper ion binding / oxidoreductase
XLOC_014720	Prupe.4G210600	Pp04:13123959-13124892	B	A	OK	201.671	42.3719	-2.25082	2.76856	0.744	0.00815	0.541116	no	small conjugating protein ligase
XLOC_021159	Prupe.7G000700	Pp07:131057-132603	B	A	OK	6.12709	0.51357	-3.57657	2.83028	0.744	0.00815	0.541116	no	SYP111 (SYNTAXIN OF PLANTS 111); SNAP receptor
XLOC_012352	Prupe.4G028000	Pp04:1295469-1297143	B	A	OK	2.70165	19.1162	2.82289	-2.77707	0.744	0.0082	0.541116	no	NA
XLOC_015615	Prupe.5G098200	Pp05:10671484-10676439	B	A	OK	2.03546	0.165975	-3.61632	2.82988	0.744	0.0082	0.541116	no	C2 domain-containing protein
XLOC_020085	Prupe.6G148600	Pp06:12595435-12595876	B	A	OK	49.6224	4.052	-3.61429	3.06581	0.744	0.0082	0.541116	no	NA
XLOC_016702	Prupe.5G078900	Pp05:9309587-9313065	B	A	OK	13.2563	63.487	2.25979	-2.7771	0.748	0.0083	0.543593	no	amine oxidase/ copper ion binding / quinone binding
XLOC_003514	Prupe.1G101900	Pp01:8141923-8142682	B	A	OK	35.8389	2.83773	-3.65872	3.20939	0.748	0.00835	0.543593	no	NA
XLOC_005851	Prupe.2G008800	Pp02:777290-785682	B	A	OK	2.70189	15.53	2.52302	-2.7629	0.748	0.00835	0.543593	no	AAA-type ATPase family protein
XLOC_019575	Prupe.6G044300	Pp06:3217326-3220720	B	A	OK	56.2499	284.948	2.34078	-2.76574	0.748	0.00835	0.543593	no	peroxidase, putative
XLOC_002894	Prupe.1G555200	Pp01:45323730-45326774	B	A	OK	28.4641	131.084	2.20327	-2.60681	0.754	0.00845	0.548258	no	SEC14 cytosolic factor family protein / phosphoglyceride transfer family protein
XLOC_016941	Prupe.5G129000	Pp05:12509671-12511944	B	A	OK	4.39331	0.352098	-3.64126	2.94225	0.756	0.0085	0.549657	no	unknown protein
XLOC_016813	Prupe.5G102600	Pp05:10968841-10970440	B	A	OK	45.1542	8.54991	-2.40088	2.81105	0.758	0.00855	0.551048	no	CYP86A8; fatty acid (omega-1)-hydroxylase/ oxygen binding
XLOC_015498	Prupe.5G075800	Pp05:8982626-8985763	B	A	OK	7.87375	0.66928	-3.55637	2.87832	0.764	0.00865	0.555567	no	AFO (ABNORMAL FLORAL ORGANS); protein binding / transcription factor/ transcription regulator
XLOC_006522	Prupe.2G134400	Pp02:19224218-19227729	B	A	OK	0.348516	0	-Inf	NA	0.764	0.00875	0.555567	no	unknown protein
XLOC_016787	Prupe.5G096400	Pp05:10552758-10553863	B	A	OK	51.4263	8.48587	-2.59937	2.89751	0.764	0.00875	0.555567	no	unknown protein
XLOC_022442	Prupe.7G243600	Pp07:20850137-20851347	B	A	OK	46.2567	2.76896	-4.06225	3.59441	0.764	0.00875	0.555567	no	SHN1 (SHINE 1); DNA binding / sequence-specific DNA binding / transcription factor
XLOC_007152	Prupe.2G251000	Pp02:26566510-26569743	B	A	OK	461.916	62.4298	-2.88732	2.93463	0.764	0.0088	0.555567	no	CZF1; transcription factor
XLOC_020698	Prupe.6G274400	Pp06:25911445-25913106	B	A	OK	38.3759	4.14605	-3.21039	3.21394	0.764	0.00885	0.555567	no	transferase/ transferase, transferring glycosyl groups
XLOC_022843	Prupe.7G057100	Pp07:9640690-9641456	B	A	OK	1.84634	23.512	3.67066	-2.97117	0.764	0.00885	0.555567	no	lipid binding
XLOC_026051	Prupe.8G173800	Pp08:17668636-17672066	B	A	OK	25.9781	131.229	2.33672	-2.79384	0.764	0.00885	0.555567	no	amino acid transporter family protein
XLOC_025813	Prupe.8G126000	Pp08:15056932-15060044	B	A	OK	146.881	29.4868	-2.3165	2.73795	0.769	0.00895	0.559377	no	NIR1 (NITRITE REDUCTASE 1); ferredoxin-nitrate reductase/ nitrite reductase (NO-forming)
XLOC_003766	Prupe.1G157000	Pp01:12447679-12450686	B	A	OK	20.5809	1.29248	-3.99309	3.51654	0.769	0.009	0.559377	no	MSS1; carbohydrate transmembrane transporter/ hexose:hydrogen symporter/ high-affinity hydrogen:glucose symporter/ sugar:hydrogen symporter
XLOC_019589	Prupe.6G046800	Pp06:3361662-3363992	B	A	OK	57.0154	12.2721	-2.21597	2.72234	0.769	0.009	0.559377	no	CYP79B3; electron carrier/ heme binding / iron ion binding / monooxygenase/ oxygen binding
XLOC_013224	Prupe.4G189800	Pp04:11289618-11292044	B	A	OK	4.48958	0.380919	-3.55902	2.87968	0.769	0.0091	0.559377	no	unknown protein
XLOC_002148	Prupe.1G412200	Pp01:35969090-35975101	B	A	OK	3.44357	20.5698	2.57855	-2.87987	0.769	0.00915	0.559377	no	protein kinase family protein
XLOC_008484	Prupe.2G201600	Pp02:23817015-23820462	B	A	OK	13.5106	2.22997	-2.599	2.74041	0.769	0.00915	0.559377	no	anac028 (Arabidopsis NAC domain containing protein 28); transcription factor
XLOC_017802	Prupe.6G055900	Pp06:3935914-3939020	B	A	OK	34.7349	3.54761	-3.29147	3.26455	0.769	0.00915	0.559377	no	FAD8 (FATTY ACID DESATURASE 8); omega-3 fatty acid desaturase
XLOC_008501	Prupe.2G203700	Pp02:23933106-23935974	B	A	OK	23.0649	106.251	2.20371	-2.71403	0.769	0.0092	0.559377	no	ATPAP29 (ARABIDOPSIS THALIANA PURPLE ACID PHOSPHATASE 29); acid phosphatase/ protein serine/threonine phosphatase
XLOC_012989	Prupe.4G146100	Pp04:8395357-8396817	B	A	OK	76.4294	14.7413	-2.37426	2.85303	0.769	0.0092	0.559377	no	ATGSTU19 (GLUTATHIONE S-TRANSFERASE TAU 19); glutathione binding / glutathione transferase
XLOC_020100	Prupe.6G150800	Pp06:13042448-13046799	B	A	OK	24.6748	5.24851	-2.23306	2.59154	0.769	0.0092	0.559377	no	glycosyl hydrolase family 3 protein
XLOC_020292	Prupe.6G190300	Pp06:19766556-19769583	B	A	OK	0.880663	12.4626	3.82288	-3.35645	0.771	0.00925	0.560654	no	AtUGT85A2 (UDP-glucosyl transferase 85A2); UDP-glycosyltransferase/ glucuronosyltransferase/ transferase, transferring glycosyl groups
XLOC_008402	Prupe.2G186500	Pp02:22743272-22747843	B	A	OK	6.74514	35.6681	2.40271	-2.86537	0.773	0.0093	0.561923	no	DEAD box RNA helicase, putative
XLOC_003852	Prupe.1G172900	Pp01:14453006-14454184	B	A	OK	24.6778	3.6755	-2.7472	2.75028	0.774	0.00935	0.562955	no	cysteine proteinase inhibitor-related
XLOC_015780	Prupe.5G129800	Pp05:12550055-12553428	B	A	OK	23.0311	118.689	2.36553	-2.81918	0.774	0.0094	0.562955	no	ATMGL (ARABIDOPSIS THALIANA METHIONINE GAMMA-LYASE); catalytic/ methionine gamma-lyase
XLOC_008327	Prupe.2G167600	Pp02:21597408-21601632	B	A	OK	2.51377	13.2344	2.39637	-2.5102	0.774	0.0095	0.562955	no	NA
XLOC_024555	Prupe.8G137900	Pp08:15738381-15740876	B	A	OK	18.1329	1.1698	-3.95427	3.47164	0.774	0.0095	0.562955	no	GH3.1
XLOC_009401	Prupe.3G062500	Pp03:4458742-4460835	B	A	OK	0	0.305663	Inf	NA	0.774	0.00955	0.562955	no	NA
XLOC_015785	Prupe.5G130400	Pp05:12598069-12601165	B	A	OK	3.69864	0.307805	-3.5869	2.9089	0.774	0.00955	0.562955	no	basic helix-loop-helix (bHLH) family protein
XLOC_022708	Prupe.7G026400	Pp07:4327852-4332384	B	A	OK	76.175	17.2186	-2.14535	2.57462	0.774	0.00955	0.562955	no	MATE efflux family protein
XLOC_023575	Prupe.7G219300	Pp07:19698973-19701452	B	A	OK	1.55856	10.5782	2.76281	-2.76132	0.774	0.00955	0.562955	no	leucine-rich repeat family protein / protein kinase family protein
XLOC_015462	Prupe.5G069300	Pp05:8339251-8339883	B	A	OK	29.8359	2.23139	-3.74103	3.17693	0.775	0.0096	0.563461	no	NA
XLOC_000607	Prupe.1G112500	Pp01:8974723-8975542	B	A	OK	92.3283	11.6648	-2.98461	3.03576	0.775	0.00965	0.563461	no	NA
XLOC_006887	Prupe.2G198800	Pp02:23614276-23617595	B	A	OK	21.6993	1.58614	-3.77406	3.59994	0.775	0.00975	0.563461	no	basic helix-loop-helix (bHLH) family protein
XLOC_010165	Prupe.3G208200	Pp03:21434902-21437499	B	A	OK	134.054	27.4738	-2.28669	2.71683	0.775	0.00975	0.563461	no	GDSL-motif lipase/hydrolase family protein
XLOC_023335	Prupe.7G168100	Pp07:17120009-17121941	B	A	OK	6.19496	0.500102	-3.6308	2.91296	0.775	0.00975	0.563461	no	unknown protein
XLOC_003835	Prupe.1G169700	Pp01:13904667-13906929	B	A	OK	26.4671	115.575	2.12656	-2.6248	0.775	0.0098	0.563461	no	XTR7 (XYLOGLUCAN ENDOTRANSGLYCOSYLASE 7); hydrolase, acting on glycosyl bonds / hydrolase, hydrolyzing O-glycosyl compounds / xyloglucan:xyloglucosyl transferase
XLOC_000823	Prupe.1G152100	Pp01:12014639-12016203	B	A	OK	25.3105	1.65429	-3.93546	3.50424	0.775	0.00985	0.563461	no	extracellular dermal glycoprotein, putative / EDGP, putative
XLOC_001119	Prupe.1G216700	Pp01:22989568-22990735	B	A	OK	46.9407	210.174	2.16267	-2.66508	0.775	0.00985	0.563461	no	CCL (CCR-LIKE)
XLOC_009340	Prupe.3G051800	Pp03:3648382-3655994	B	A	OK	8.38088	38.1926	2.18812	-2.61888	0.775	0.00985	0.563461	no	ATMRP6; ATPase, coupled to transmembrane movement of substances
XLOC_009588	Prupe.3G098100	Pp03:7521381-7523749	B	A	OK	57.0045	11.6733	-2.28786	2.73814	0.775	0.00985	0.563461	no	WRKY40; transcription factor
XLOC_003181	Prupe.1G025600	Pp01:1762069-1765423	B	A	OK	37.7247	6.20497	-2.60401	2.871	0.776	0.0099	0.564174	no	KCS2 (3-KETOACYL-COA SYNTHASE 2); fatty acid elongase
XLOC_012170	Prupe.3G304600	Pp03:26730797-26734446	B	A	OK	0.901006	0.0455335	-4.30654	2.46832	0.776	0.00995	0.564174	no	CLC-B (CHLORIDE CHANNEL B); anion channel/ voltage-gated chloride channel
XLOC_019389	Prupe.6G006200	Pp06:544254-545838	B	A	OK	6.45244	38.7132	2.58491	-2.90764	0.776	0.00995	0.564174	no	kelch repeat-containing F-box family protein
XLOC_019027	Prupe.6G297400	Pp06:27158164-27166121	B	A	OK	5.07846	23.6547	2.21967	-2.72308	0.777	0.01	0.565351	no	ATP binding / kinase/ protein serine/threonine kinase
XLOC_010535	Prupe.3G276100	Pp03:25425918-25431184	B	A	OK	1.57475	8.26319	2.39158	-2.56561	0.794	0.01025	0.577248	no	ABC transporter family protein
XLOC_011794	Prupe.3G220600	Pp03:22144336-22145905	B	A	OK	157.302	35.2495	-2.15786	2.65847	0.794	0.0103	0.577248	no	CYCP2;1 (cyclin p2;1); cyclin-dependent protein kinase
XLOC_020811	Prupe.6G297900	Pp06:27193315-27196199	B	A	OK	17.5071	3.11302	-2.49155	2.79782	0.794	0.0103	0.577248	no	unknown protein
XLOC_004983	Prupe.1G413900	Pp01:36037249-36043137	B	A	OK	30.563	6.22927	-2.29465	2.61162	0.795	0.01035	0.578374	no	Ndr family protein
XLOC_010393	Prupe.3G251100	Pp03:24108866-24112119	B	A	OK	8.65377	39.2986	2.18308	-2.6889	0.797	0.0104	0.579493	no	protein kinase family protein
XLOC_019968	Prupe.6G122100	Pp06:9083038-9093444	B	A	OK	24.9461	193.007	2.95177	-2.95249	0.798	0.01045	0.580606	no	PDR11 (PLEIOTROPIC DRUG RESISTANCE 11); ATPase, coupled to transmembrane movement of substances
XLOC_002684	Prupe.1G516300	Pp01:42474188-42475587	B	A	OK	18.4917	2.8003	-2.72323	2.58887	0.808	0.0106	0.587252	no	NA
XLOC_001554	Prupe.1G300200	Pp01:29496224-29498058	B	A	OK	4.95715	27.5639	2.4752	-2.76231	0.813	0.0107	0.591099	no	unknown protein
XLOC_015744	Prupe.5G123500	Pp05:12211819-12215670	B	A	OK	10.011	45.1974	2.17466	-2.66987	0.814	0.01075	0.592169	no	ATCSLG3; cellulose synthase/ transferase/ transferase, transferring glycosyl groups
XLOC_004639	Prupe.1G335300	Pp01:31673706-31675702	B	A	OK	51.2395	10.5825	-2.27557	2.6556	0.815	0.0108	0.592437	no	VIT1 (vacuolar iron transporter 1); iron ion transmembrane transporter
XLOC_006406	Prupe.2G112600	Pp02:17061212-17068962	B	A	OK	0.749741	9.65316	3.68654	-3.35385	0.815	0.01085	0.592437	no	CER1 (ECERIFERUM 1); octadecanal decarbonylase
XLOC_015252	Prupe.5G029800	Pp05:3469441-3470992	B	A	OK	39.3865	7.26525	-2.43862	2.76491	0.815	0.01085	0.592437	no	unknown protein
XLOC_007671	Prupe.2G021300	Pp02:2085597-2088295	B	A	OK	0.371657	0	-Inf	NA	0.815	0.0109	0.592437	no	cinnamyl-alcohol dehydrogenase, putative (CAD)
XLOC_013385	Prupe.4G216300	Pp04:13560043-13562275	B	A	OK	27.6457	3.84111	-2.84746	2.95672	0.815	0.01095	0.592437	no	GDSL-motif lipase/hydrolase family protein
XLOC_001928	Prupe.1G372900	Pp01:33928931-33932147	B	A	OK	2.20785	13.9145	2.65588	-2.69423	0.815	0.011	0.592437	no	jacalin lectin family protein
XLOC_018216	Prupe.6G137900	Pp06:11190015-11192146	B	A	OK	0.567757	6.61502	3.5424	-2.89058	0.815	0.011	0.592437	no	NA
XLOC_025420	Prupe.8G041200	Pp08:4234052-4239522	B	A	OK	10.0294	51.1697	2.35105	-2.82763	0.815	0.011	0.592437	no	alliinase family protein
XLOC_025148	Prupe.8G256900	Pp08:21901059-21902151	B	A	OK	224.325	50.9465	-2.13853	2.63631	0.816	0.01105	0.593477	no	ATGSTF8 (ARABIDOPSIS THALIANA GLUTATHIONE S-TRANSFERASE PHI 8); glutathione binding / glutathione transferase
XLOC_002911	Prupe.1G558100	Pp01:45563037-45564944	B	A	OK	187.952	37.1735	-2.33802	2.76039	0.819	0.01115	0.595539	no	protease inhibitor/seed storage/lipid transfer protein (LTP) family protein
XLOC_021035	Prupe.6G338400	Pp06:29326475-29330565	B	A	OK	6.91637	39.231	2.50391	-2.75961	0.819	0.01115	0.595539	no	OASA1 (O-ACETYLSERINE (THIOL) LYASE (OAS-TL) ISOFORM A1); cysteine synthase
XLOC_000099	Prupe.1G019100	Pp01:1328470-1333847	B	A	OK	9.59962	1.4693	-2.70785	2.66847	0.831	0.01135	0.604552	no	TCX2 (TESMIN/TSO1-LIKE CXC 2); transcription factor
XLOC_003113	Prupe.1G011600	Pp01:892266-894542	B	A	OK	31.1537	2.25082	-3.79088	3.33177	0.844	0.0116	0.613768	no	haloacid dehalogenase-like hydrolase family protein
XLOC_020942	Prupe.6G322600	Pp06:28453211-28454480	B	A	OK	109.127	24.8433	-2.13508	2.63188	0.844	0.0116	0.613768	no	NA
XLOC_011746	Prupe.3G210500	Pp03:21581004-21582600	B	A	OK	24.2316	103.617	2.09629	-2.57668	0.844	0.01165	0.613768	no	FAD5 (FATTY ACID DESATURASE 5); 16:0 monogalactosyldiacylglycerol desaturase/ oxidoreductase
XLOC_020695	Prupe.6G272900	Pp06:25800182-25802755	B	A	OK	59.5577	11.8453	-2.32997	2.73688	0.844	0.01165	0.613768	no	GPAT6 (GLYCEROL-3-PHOSPHATE ACYLTRANSFERASE 6); 1-acylglycerol-3-phosphate O-acyltransferase/ acyltransferase
XLOC_013207	Prupe.4G186800	Pp04:11116813-11118655	B	A	OK	83.1189	18.893	-2.13733	2.63552	0.845	0.0117	0.614727	no	RD26 (RESPONSIVE TO DESICCATION 26); transcription activator/ transcription factor
XLOC_015955	Prupe.5G164000	Pp05:14309975-14312075	B	A	OK	39.4751	8.35059	-2.24099	2.68568	0.847	0.01175	0.615681	no	NA
XLOC_017617	Prupe.6G021100	Pp06:1715347-1716101	B	A	OK	20.4016	1.7418	-3.55004	2.99497	0.855	0.0119	0.621855	no	NA
XLOC_005489	Prupe.1G520000	Pp01:42680642-42684196	B	A	OK	5.36333	26.3398	2.29604	-2.73984	0.855	0.01195	0.622038	no	AtUGT85A2 (UDP-glucosyl transferase 85A2); UDP-glycosyltransferase/ glucuronosyltransferase/ transferase, transferring glycosyl groups
XLOC_009923	Prupe.3G162700	Pp03:18172021-18173140	B	A	OK	31.3828	4.92059	-2.67307	2.69405	0.855	0.012	0.622038	no	C2 domain-containing protein
XLOC_014333	Prupe.4G119200	Pp04:6455937-6461078	B	A	OK	7.33238	39.4015	2.4259	-2.7423	0.855	0.012	0.622038	no	vacuolar sorting receptor, putative
XLOC_024724	Prupe.8G172700	Pp08:17615820-17620593	B	A	OK	2.57646	0.121401	-4.40754	3.17605	0.86	0.0121	0.625544	no	protein kinase family protein
XLOC_005349	Prupe.1G491000	Pp01:40845128-40848457	B	A	OK	5.63135	28.6683	2.3479	-2.70562	0.861	0.01215	0.626454	no	AAP3; amino acid transmembrane transporter
XLOC_005255	Prupe.1G471200	Pp01:39211131-39218483	B	A	OK	7.2465	30.5992	2.07814	-2.56948	0.863	0.01225	0.627495	no	PDR12 (PLEIOTROPIC DRUG RESISTANCE 12); ATPase, coupled to transmembrane movement of substances
XLOC_017267	Prupe.5G195200	Pp05:15841790-15843588	B	A	OK	1.02385	10.9893	3.42402	-2.93174	0.863	0.01225	0.627495	no	ATEXPA1 (ARABIDOPSIS THALIANA EXPANSIN A1)
XLOC_005539	Prupe.1G529200	Pp01:43291616-43293602	B	A	OK	921.92	72.0776	-3.67702	3.23306	0.863	0.0123	0.627495	no	UCP5 (UNCOUPLING PROTEIN 5); binding
XLOC_017509	Prupe.5G244000	Pp05:18293783-18298494	B	A	OK	1.72438	12.2285	2.82609	-2.79491	0.863	0.0123	0.627495	no	YSL8 (YELLOW STRIPE LIKE 8); oligopeptide transporter
XLOC_022113	Prupe.7G178600	Pp07:17594426-17599681	B	A	OK	0.731997	8.49537	3.53677	-3.11754	0.868	0.0124	0.630932	no	AAE1 (ACYL ACTIVATING ENZYME 1); AMP binding
XLOC_009972	Prupe.3G171700	Pp03:19023525-19024892	B	A	OK	7.49217	0.802988	-3.22193	2.58289	0.876	0.01255	0.636888	no	xyloglucan:xyloglucosyl transferase, putative / xyloglucan endotransglycosylase, putative / endo-xyloglucan transferase, putative
XLOC_001895	Prupe.1G365600	Pp01:33550304-33551364	B	A	OK	36.59	155.607	2.08839	-2.57739	0.877	0.0126	0.637751	no	GASA1 (GAST1 PROTEIN HOMOLOG 1)
XLOC_004100	Prupe.1G219200	Pp01:23398941-23400013	B	A	OK	17.9362	1.77479	-3.33715	2.93727	0.882	0.0127	0.641134	no	NA
XLOC_018000	Prupe.6G096500	Pp06:6676658-6679633	B	A	OK	0	0.701665	Inf	NA	0.882	0.01275	0.641161	no	NA
XLOC_006485	Prupe.2G127000	Pp02:18454238-18459007	B	A	OK	3.5659	14.3935	2.01308	-2.33562	0.882	0.0128	0.641161	no	disease resistance protein (TIR-NBS-LRR class), putative
XLOC_021859	Prupe.7G132000	Pp07:15093712-15095404	B	A	OK	0.2531	0	-Inf	NA	0.882	0.0128	0.641161	no	unknown protein
XLOC_011564	Prupe.3G171500	Pp03:19015316-19016455	B	A	OK	43.6726	3.35767	-3.7012	3.28584	0.886	0.0129	0.6445	no	xyloglucan:xyloglucosyl transferase, putative / xyloglucan endotransglycosylase, putative / endo-xyloglucan transferase, putative
XLOC_023877	Prupe.8G007500	Pp08:571485-572211	B	A	OK	27.2843	2.38119	-3.51832	3.07166	0.888	0.01305	0.646016	no	Protein is tyrosine-phosphorylated and its phosphorylation state is modulated in response to ABA in Arabidopsis thaliana seeds.
XLOC_010041	Prupe.3G188500	Pp03:20174395-20176258	B	A	OK	0.511803	5.41063	3.40214	-2.7733	0.888	0.0131	0.646016	no	NA
XLOC_010398	Prupe.3G251600	Pp03:24154238-24156936	B	A	OK	15.0059	62.7777	2.06473	-2.55049	0.888	0.0131	0.646016	no	FER (FERONIA); kinase/ protein kinase
XLOC_013654	Prupe.4G268100	Pp04:20289933-20293369	B	A	OK	9.01634	38.2267	2.08397	-2.57411	0.888	0.01315	0.646016	no	kinase
XLOC_006645	Prupe.2G155900	Pp02:20932957-20936487	B	A	OK	4.92242	22.9513	2.22114	-2.66411	0.888	0.0132	0.646016	no	NA
XLOC_005339	Prupe.1G489300	Pp01:40735338-40743395	B	A	OK	0.464155	6.24083	3.74906	-3.17338	0.888	0.01325	0.646016	no	NA
XLOC_012757	Prupe.4G104700	Pp04:5404723-5411719	B	A	OK	0.923369	5.84988	2.66343	-2.55011	0.888	0.01325	0.646016	no	leucine-rich repeat family protein / protein kinase family protein
XLOC_024585	Prupe.8G144100	Pp08:16074099-16074793	B	A	OK	47.4989	7.63867	-2.6365	2.65532	0.888	0.01325	0.646016	no	NA
XLOC_023487	Prupe.7G200100	Pp07:18714705-18715382	B	A	OK	888.681	163.728	-2.44036	2.76473	0.888	0.0133	0.646016	no	GER3 (GERMIN 3); oxalate oxidase
XLOC_006493	Prupe.2G128600	Pp02:18586067-18589219	B	A	OK	0.242213	2.28347	3.23688	-2.5815	0.888	0.01335	0.646016	no	NA
XLOC_021621	Prupe.7G087500	Pp07:12163953-12165392	B	A	OK	1.45941	0	-Inf	NA	0.888	0.01335	0.646016	no	RPS28 (RIBOSOMAL PROTEIN S28); structural constituent of ribosome
XLOC_010974	Prupe.3G044200	Pp03:3137897-3174657	B	A	OK	0.713351	3.16432	2.14921	-2.49689	0.888	0.0134	0.646016	no	ATP binding / ATPase/ nucleoside-triphosphatase/ nucleotide binding / transcription factor binding
XLOC_020230	Prupe.6G174500	Pp06:17894316-17899337	B	A	OK	0.815536	4.9541	2.6028	-2.60244	0.888	0.0134	0.646016	no	EMB1270 (embryo defective 1270)
XLOC_006922	Prupe.2G208000	Pp02:24150222-24153257	B	A	OK	78.702	18.075	-2.1224	2.59759	0.888	0.01345	0.646016	no	unknown protein
XLOC_022089	Prupe.7G172600	Pp07:17351949-17357315	B	A	OK	23.7727	5.72006	-2.05521	2.38936	0.888	0.0135	0.646016	no	MCA1 (mid1-complementing activity 1)
XLOC_016945	Prupe.5G130800	Pp05:12638844-12642142	B	A	OK	23.0236	4.50251	-2.35431	2.65608	0.888	0.01355	0.646016	no	hydrolase, alpha/beta fold family protein
XLOC_000659	Prupe.1G121500	Pp01:9555905-9556483	B	A	OK	17.5643	1.74366	-3.33246	2.64228	0.888	0.0137	0.646016	no	NA
XLOC_011366	Prupe.3G129400	Pp03:13128578-13130009	B	A	OK	13.6892	63.396	2.21136	-2.65339	0.888	0.0137	0.646016	no	NA
XLOC_025182	Prupe.8G264100	Pp08:22169288-22173300	B	A	OK	4.03584	0.383792	-3.39447	2.77725	0.888	0.0137	0.646016	no	pectinesterase family protein
XLOC_023720	Prupe.7G248900	Pp07:21106834-21108818	B	A	OK	699.024	102.699	-2.76693	2.72785	0.888	0.01375	0.646016	no	NA
XLOC_000517	Prupe.1G090800	Pp01:6823577-6824417	B	A	OK	0	2.30358	Inf	NA	0.888	0.0138	0.646016	no	NA
XLOC_007959	Prupe.2G085300	Pp02:13512159-13513750	B	A	OK	0.91322	9.85532	3.43187	-2.992	0.888	0.0138	0.646016	no	UDP-glucoronosyl/UDP-glucosyl transferase family protein
XLOC_019327	Prupe.6G360300	Pp06:30416376-30418493	B	A	OK	10.4142	45.9728	2.14223	-2.52936	0.888	0.01385	0.646016	no	PIN5 (PIN-FORMED 5); auxin:hydrogen symporter/ transporter
XLOC_012232	Prupe.4G004300	Pp04:274299-278984	B	A	OK	18.4684	1.71167	-3.43158	3.06904	0.888	0.0139	0.646016	no	unknown protein
XLOC_022402	Prupe.7G235300	Pp07:20455607-20463171	B	A	OK	13.9608	2.46297	-2.50291	2.77494	0.888	0.0139	0.646016	no	PDR4 (PLEIOTROPIC DRUG RESISTANCE 4); ATPase, coupled to transmembrane movement of substances
XLOC_025215	Prupe.8G271200	Pp08:22482317-22496111	B	A	OK	5.84635	33.7431	2.52899	-2.06227	0.888	0.0139	0.646016	no	PIT1 (pitchoun 1); protein binding / zinc ion binding
XLOC_007200	Prupe.2G260700	Pp02:27025091-27028619	B	A	OK	17.1099	68.309	1.99724	-2.40211	0.888	0.01395	0.646016	no	proton-dependent oligopeptide transport (POT) family protein
XLOC_009110	Prupe.3G006100	Pp03:366565-369707	B	A	OK	44.6153	9.5439	-2.22489	2.66055	0.888	0.01395	0.646016	no	protein phosphatase 2C, putative / PP2C, putative
XLOC_025231	Prupe.8G001600	Pp08:137258-138869	B	A	OK	0.431137	0	-Inf	NA	0.888	0.014	0.646016	no	GDSL-motif lipase/hydrolase family protein
XLOC_016730	Prupe.5G084900	Pp05:9711159-9713926	B	A	OK	111.896	26.3598	-2.08575	2.555	0.888	0.01405	0.646016	no	ATCCS (COPPER CHAPERONE FOR SOD1); superoxide dismutase/ superoxide dismutase copper chaperone
XLOC_021977	Prupe.7G153800,Prupe.7G153900	Pp07:16389074-16391228	B	A	OK	0	0.40325	Inf	NA	0.888	0.01405	0.646016	no	NA
XLOC_002491	Prupe.1G477200	Pp01:39916134-39918327	B	A	OK	4483.77	134.693	-5.05697	3.73583	0.888	0.0141	0.646016	no	RD22; nutrient reservoir
XLOC_024268	Prupe.8G081400	Pp08:11478088-11478731	B	A	OK	1.19699	0	-Inf	NA	0.888	0.0141	0.646016	no	auxin-responsive protein, putative
XLOC_001602	Prupe.1G309900	Pp01:30153356-30158652	B	A	OK	30.2502	7.31989	-2.04705	2.51876	0.888	0.01415	0.646016	no	XYL1 (ALPHA-XYLOSIDASE 1); alpha-N-arabinofuranosidase/ hydrolase, hydrolyzing O-glycosyl compounds / xylan 1,4-beta-xylosidase
XLOC_010819	Prupe.3G014300	Pp03:1021086-1024985	B	A	OK	2.9608	0.099297	-4.89809	2.89608	0.888	0.01415	0.646016	no	unknown protein
XLOC_026467	Prupe.8G260500	Pp08:22035497-22037164	B	A	OK	55.8864	11.8437	-2.23837	2.67207	0.888	0.01415	0.646016	no	EID1 (EMPFINDLICHER IM DUNKELROTEN LICHT 1); ubiquitin-protein ligase
XLOC_004696	Prupe.1G348000	Pp01:32515516-32518351	B	A	OK	0	0.221289	Inf	NA	0.888	0.0142	0.646016	no	CYP86B1; electron carrier/ heme binding / iron ion binding / monooxygenase/ oxygen binding
XLOC_018781	Prupe.6G249300	Pp06:24489895-24490735	B	A	OK	17.6456	1.74666	-3.33663	2.85025	0.888	0.0142	0.646016	no	zinc finger (C2H2 type) family protein
XLOC_002666	Prupe.1G512500	Pp01:42187889-42192709	B	A	OK	22.6801	4.37615	-2.37369	2.56661	0.889	0.01425	0.646769	no	phosphoglycerate/bisphosphoglycerate mutase family protein
XLOC_011699	Prupe.3G198500	Pp03:20816817-20818433	B	A	OK	4.18095	25.3303	2.59896	-2.49656	0.89	0.0143	0.647519	no	NA
XLOC_005615	Prupe.1G547600	Pp01:44744492-44746632	B	A	OK	0.559651	0	-Inf	NA	0.891	0.01435	0.648238	no	GDSL-motif lipase/hydrolase family protein
XLOC_011657	Prupe.3G187300	Pp03:20112466-20113825	B	A	OK	157.714	39.9523	-1.98096	2.37169	0.891	0.0144	0.648238	no	NA
XLOC_009674	Prupe.3G114300	Pp03:9624804-9627115	B	A	OK	0.393069	3.81147	3.27749	-2.67653	0.891	0.01445	0.648238	no	NA
XLOC_018972	Prupe.6G287500	Pp06:26585505-26586904	B	A	OK	0	0.495468	Inf	NA	0.891	0.01445	0.648238	no	unknown protein
XLOC_019264	Prupe.6G349200	Pp06:29810286-29811795	B	A	OK	0.297252	0	-Inf	NA	0.899	0.0146	0.653451	no	MYB15 (MYB DOMAIN PROTEIN 15); DNA binding / transcription factor
XLOC_022434	Prupe.7G241800	Pp07:20766105-20766985	B	A	OK	141.694	29.5462	-2.26173	2.66852	0.909	0.0148	0.660649	no	FLA9 (FASCICLIN-LIKE ARABINOOGALACTAN 9)
XLOC_012443	Prupe.4G044300	Pp04:2130486-2132423	B	A	OK	69.4913	14.9925	-2.21259	2.6002	0.909	0.01485	0.660649	no	FUNCTIONS IN: molecular_function unknown; INVOLVED IN: response to wounding; LOCATED IN: cellular_component unknown; EXPRESSED IN: male gametophyte, pollen tube; EXPRESSED DURING: L mature pollen stage; CONTAINS InterPro DOMAIN/s: Cystathionine beta-synthase, core (InterPro:IPR000644); BEST Arabidopsis thaliana protein match is: CBS domain-containing protein (TAIR:AT4G27460.1); Has 79 Blast hits …
XLOC_001734	Prupe.1G334500	Pp01:31616734-31621759	B	A	OK	3.6664	0.102804	-5.15639	3.29885	0.909	0.0149	0.660649	no	RDR1 (RNA-DEPENDENT RNA POLYMERASE 1); RNA-directed RNA polymerase/ nucleic acid binding
XLOC_000700	Prupe.1G127800	Pp01:10010101-10011080	B	A	OK	106.678	567.542	2.41147	-2.68812	0.909	0.015	0.660649	no	NA
XLOC_001513	Prupe.1G293600	Pp01:29119159-29120717	B	A	OK	0.575873	0	-Inf	NA	0.909	0.015	0.660649	no	NA
XLOC_011983	Prupe.3G264500	Pp03:24878973-24881601	B	A	OK	25.1806	4.95316	-2.34589	2.65819	0.909	0.015	0.660649	no	ATMYB16 (MYB DOMAIN PROTEIN 16); DNA binding / transcription factor
XLOC_017668	Prupe.6G031000	Pp06:2413396-2414137	B	A	OK	1.69065	0	-Inf	NA	0.909	0.015	0.660649	no	NA
XLOC_020162	Prupe.6G162000	Pp06:15107520-15111014	B	A	OK	30.0377	6.05776	-2.30992	2.53881	0.909	0.01505	0.661345	no	CAD9 (CINNAMYL ALCOHOL DEHYDROGENASE 9); binding / catalytic/ oxidoreductase/ zinc ion binding
XLOC_021974	Prupe.7G153500	Pp07:16363655-16367933	B	A	OK	8.07376	32.0874	1.99069	-2.2645	0.91	0.0151	0.662037	no	DWF4 (DWARF 4); steroid 22-alpha hydroxylase
XLOC_005320	Prupe.1G485100	Pp01:40405248-40409506	B	A	OK	105.237	23.9807	-2.1337	2.57788	0.919	0.0153	0.668451	no	serine-rich protein-related
XLOC_010413	Prupe.3G253800	Pp03:24303373-24306383	B	A	OK	37.1907	9.24967	-2.00747	2.47478	0.919	0.01535	0.668451	no	NA
XLOC_015838	Prupe.5G140600	Pp05:13105966-13109492	B	A	OK	14.2788	2.37379	-2.58861	2.47262	0.919	0.01535	0.668451	no	SEC14 cytosolic factor, putative / phosphoglyceride transfer protein, putative
XLOC_019478	Prupe.6G021700	Pp06:1752308-1752919	B	A	OK	15.6379	1.81005	-3.11094	2.48319	0.926	0.0155	0.673272	no	histone H3
XLOC_011765	Prupe.3G215200	Pp03:21818839-21819394	B	A	OK	1.37897	0	-Inf	NA	0.926	0.0156	0.673272	no	disease resistance-responsive family protein
XLOC_012523	Prupe.4G059200	Pp04:2825393-2829235	B	A	OK	11.361	1.8291	-2.63489	2.7017	0.926	0.0156	0.673272	no	proline-rich family protein
XLOC_017859	Prupe.6G068700	Pp06:4706332-4711458	B	A	OK	37.6032	7.13632	-2.3976	2.64523	0.926	0.0156	0.673272	no	SMO2-1 (STEROL 4-ALPHA-METHYL-OXIDASE 2-1); 4-alpha-methyl-delta7-sterol-4alpha-methyl oxidase/ C-4 methylsterol oxidase
XLOC_011339	Prupe.3G124200	Pp03:11218842-11221084	B	A	OK	21.6396	4.29749	-2.33211	2.60538	0.926	0.01565	0.673489	no	NA
XLOC_016392	Prupe.5G010400	Pp05:1049374-1051996	B	A	OK	15.6182	75.0147	2.26395	-2.68342	0.926	0.0157	0.673489	no	unknown protein
XLOC_013539	Prupe.4G246700	Pp04:16376348-16378303	B	A	OK	2.52551	26.1388	3.37155	-2.92476	0.926	0.01585	0.673489	no	NA
XLOC_004432	Prupe.1G289300	Pp01:28848706-28852109	B	A	OK	3.42873	16.9071	2.30189	-2.50488	0.926	0.0159	0.673489	no	kinase
XLOC_006523	Prupe.2G134500	Pp02:19231218-19239637	B	A	OK	2.48486	11.1198	2.1619	-2.34541	0.926	0.01595	0.673489	no	mitochondrial elongation factor, putative
XLOC_004366	Prupe.1G276700	Pp01:28184036-28186173	B	A	OK	227.958	53.8277	-2.08235	2.44482	0.926	0.01605	0.673489	no	ATEXPA1 (ARABIDOPSIS THALIANA EXPANSIN A1)
XLOC_003532	Prupe.1G106100	Pp01:8505855-8506968	B	A	OK	0.440939	0	-Inf	NA	0.926	0.01615	0.673489	no	NA
XLOC_005057	Prupe.1G429100	Pp01:36834130-36834823	B	A	OK	0.808622	0	-Inf	NA	0.926	0.01615	0.673489	no	NA
XLOC_006368	Prupe.2G105400	Pp02:16279609-16285975	B	A	OK	0.801357	5.06227	2.65927	-2.73367	0.926	0.01615	0.673489	no	ATGLR1.2; intracellular ligand-gated ion channel
XLOC_018897	Prupe.6G273100	Pp06:25829774-25831540	B	A	OK	0.272491	0	-Inf	NA	0.926	0.01615	0.673489	no	NA
XLOC_002073	Prupe.1G399800	Pp01:35332026-35336843	B	A	OK	1.2781	7.80299	2.61002	-2.61941	0.926	0.0162	0.673489	no	ATGLR2.7; intracellular ligand-gated ion channel
XLOC_012510	Prupe.4G057300	Pp04:2741010-2742856	B	A	OK	13.4173	1.35043	-3.3126	2.98138	0.926	0.0162	0.673489	no	atnudt11 (Arabidopsis thaliana Nudix hydrolase homolog 11); hydrolase
XLOC_017729	Prupe.6G041400	Pp06:3060237-3063169	B	A	OK	12.9245	2.21928	-2.54194	2.54255	0.926	0.0162	0.673489	no	bZIP transcription factor family protein
XLOC_012535	Prupe.4G061100	Pp04:2908105-2909054	B	A	OK	0.729944	0	-Inf	NA	0.926	0.01625	0.673489	no	pollen Ole e 1 allergen and extensin family protein
XLOC_012997	Prupe.4G147500	Pp04:8432564-8434444	B	A	OK	0.476584	0	-Inf	NA	0.926	0.01625	0.673489	no	NA
XLOC_014547	Prupe.4G163800	Pp04:9495492-9497706	B	A	OK	0.392742	3.75044	3.25541	-2.63726	0.926	0.0163	0.673489	no	leucine-rich repeat transmembrane protein kinase, putative
XLOC_008049	Prupe.2G103700	Pp02:16022523-16023921	B	A	OK	57.3006	307.516	2.42404	-2.69306	0.926	0.01635	0.673489	no	KCS19 (3-KETOACYL-COA SYNTHASE 19); acyltransferase/ catalytic/ transferase, transferring acyl groups other than amino-acyl groups
XLOC_003892	Prupe.1G182000	Pp01:15999068-16000729	B	A	OK	0.394944	0	-Inf	NA	0.926	0.01645	0.673489	no	NA
XLOC_008483	Prupe.2G201500	Pp02:23815458-23815917	B	A	OK	1.79785	0	-Inf	NA	0.926	0.01645	0.673489	no	NA
XLOC_011600	Prupe.3G178100	Pp03:19476382-19477588	B	A	OK	0.675601	0	-Inf	NA	0.926	0.01645	0.673489	no	ATGSTF9 (GLUTATHIONE S-TRANSFERASE PHI 9); copper ion binding / glutathione binding / glutathione peroxidase/ glutathione transferase
XLOC_017755	Prupe.6G045400	Pp06:3291496-3293844	B	A	OK	0.441718	0	-Inf	NA	0.926	0.01645	0.673489	no	NA
XLOC_019711	Prupe.6G069100	Pp06:4742621-4745046	B	A	OK	0.515441	0	-Inf	NA	0.926	0.01645	0.673489	no	tropinone reductase, putative / tropine dehydrogenase, putative
XLOC_022286	Prupe.7G211500	Pp07:19325436-19326317	B	A	OK	0.700996	0	-Inf	NA	0.926	0.01645	0.673489	no	PRA7
XLOC_000735	Prupe.1G134500	Pp01:10632044-10633385	B	A	OK	51.6491	9.8257	-2.39411	2.6325	0.926	0.01655	0.673489	no	unknown protein
XLOC_012040	Prupe.3G277000	Pp03:25468811-25472103	B	A	OK	0	0.247333	Inf	NA	0.926	0.01655	0.673489	no	ALDH10A8; 3-chloroallyl aldehyde dehydrogenase/ oxidoreductase
XLOC_022792	Prupe.7G047300	Pp07:8360631-8361519	B	A	OK	653.001	125.581	-2.37847	2.69236	0.926	0.01655	0.673489	no	calmodulin, putative
XLOC_004688	Prupe.1G346200	Pp01:32371009-32374924	B	A	OK	8.32878	1.41061	-2.56178	2.47365	0.926	0.0166	0.673489	no	YSL7 (YELLOW STRIPE LIKE 7); oligopeptide transporter
XLOC_003159	Prupe.1G021600	Pp01:1499873-1500841	B	A	OK	20.4258	89.405	2.12996	-2.5085	0.926	0.01665	0.673489	no	ELIP1 (EARLY LIGHT-INDUCABLE PROTEIN); chlorophyll binding
XLOC_001444	Prupe.1G279900	Pp01:28360006-28364296	B	A	OK	0.26427	2.47562	3.2277	-2.67026	0.926	0.01665	0.673489	no	AGO7 (ARGONAUTE7); nucleic acid binding
XLOC_010594	Prupe.3G289400	Pp03:26014404-26018400	B	A	OK	9.92381	96.1777	3.27674	-2.99697	0.926	0.01665	0.673489	no	DNAJ heat shock N-terminal domain-containing protein
XLOC_001757	Prupe.1G339000	Pp01:31923624-31925466	B	A	OK	1.50391	16.942	3.49382	-3.10619	0.928	0.01675	0.674932	no	aldo/keto reductase, putative
XLOC_023023	Prupe.7G097800	Pp07:12928068-12930276	B	A	OK	39.8367	9.25092	-2.10643	2.43173	0.928	0.01685	0.674932	no	unknown protein
XLOC_025061	Prupe.8G240600	Pp08:21094274-21096088	B	A	OK	17.6894	1.56328	-3.50023	3.0768	0.928	0.01695	0.674932	no	PLP9 (PATATIN-LIKE PROTEIN 9); nutrient reservoir
XLOC_000151	Prupe.1G028500	Pp01:2003345-2006552	B	A	OK	0.183386	0	-Inf	NA	0.928	0.017	0.674932	no	unknown protein
XLOC_001193	Prupe.1G232200	Pp01:24704740-24704995	B	A	OK	6.01056	0	-Inf	NA	0.928	0.017	0.674932	no	NA
XLOC_011672	Prupe.3G192100	Pp03:20435734-20438337	B	A	OK	0.276943	0	-Inf	NA	0.928	0.017	0.674932	no	NA
XLOC_022901	Prupe.7G069900	Pp07:10785424-10787390	B	A	OK	0	0.324592	Inf	NA	0.928	0.017	0.674932	no	pentatricopeptide (PPR) repeat-containing protein
XLOC_021826	Prupe.7G126000	Pp07:14773017-14774037	B	A	OK	0.513653	0	-Inf	NA	0.928	0.017	0.674932	no	NA
XLOC_023422	Prupe.7G185700	Pp07:17989442-17991978	B	A	OK	0.214447	0	-Inf	NA	0.928	0.017	0.674932	no	TMT2 (TONOPLAST MONOSACCHARIDE TRANSPORTER2); carbohydrate transmembrane transporter/ nucleoside transmembrane transporter/ sugar:hydrogen symporter
XLOC_009673	Prupe.3G114200	Pp03:9623545-9624577	B	A	OK	5.51841	33.748	2.61248	-2.64777	0.928	0.0172	0.674932	no	NA
XLOC_022192	Prupe.7G193700	Pp07:18416979-18418060	B	A	OK	13.8334	1.57782	-3.13215	2.73758	0.928	0.01725	0.674932	no	invertase/pectin methylesterase inhibitor family protein
XLOC_024098	Prupe.8G051900	Pp08:5671230-5674225	B	A	OK	2.61297	12.3862	2.24498	-2.49124	0.928	0.01735	0.674932	no	lectin protein kinase family protein
XLOC_009509	Prupe.3G084900	Pp03:6262183-6263130	B	A	OK	112.218	25.851	-2.11801	2.54089	0.928	0.01745	0.674932	no	unknown protein
XLOC_005581	Prupe.1G538400	Pp01:43997535-44004362	B	A	OK	23.3649	5.48786	-2.09003	2.47465	0.928	0.01755	0.674932	no	lyase
XLOC_025557	Prupe.8G072000	Pp08:10536119-10539990	B	A	OK	16.8372	2.83177	-2.57188	2.42142	0.928	0.01755	0.674932	no	defense-related protein, putative
XLOC_008487	Prupe.2G202000	Pp02:23841598-23845657	B	A	OK	4.68532	0.060899	-6.26558	3.89107	0.928	0.0177	0.674932	no	no apical meristem (NAM) family protein
XLOC_007719	Prupe.2G030800	Pp02:3317729-3318888	B	A	OK	96.6519	408.323	2.07884	-2.44205	0.928	0.0178	0.674932	no	NA
XLOC_013442	Prupe.4G226400	Pp04:14374668-14376498	B	A	OK	76.3553	329.086	2.10767	-2.5333	0.928	0.0178	0.674932	no	NA
XLOC_025810	Prupe.8G125500	Pp08:15025218-15027160	B	A	OK	7.4412	35.9211	2.27123	-2.55751	0.928	0.018	0.674932	no	AMY1 (ALPHA-AMYLASE-LIKE); alpha-amylase
XLOC_014077	Prupe.4G066000	Pp04:3158659-3159503	B	A	OK	21.2704	2.20926	-3.26721	2.8791	0.928	0.01805	0.674932	no	NA
XLOC_004204	Prupe.1G240900	Pp01:25481685-25483461	B	A	OK	0.322791	0	-Inf	NA	0.928	0.0181	0.674932	no	cysteine proteinase, putative
XLOC_009866	Prupe.3G152600	Pp03:16637287-16638796	B	A	OK	0.293929	0	-Inf	NA	0.928	0.0181	0.674932	no	MAPKKK20; ATP binding / kinase/ protein kinase/ protein serine/threonine kinase
XLOC_012994	Prupe.4G146800	Pp04:8406972-8408370	B	A	OK	0.470355	0	-Inf	NA	0.928	0.0181	0.674932	no	ATGSTU19 (GLUTATHIONE S-TRANSFERASE TAU 19); glutathione binding / glutathione transferase
XLOC_016187	Prupe.5G211200	Pp05:16770691-16771654	B	A	OK	0.50136	0	-Inf	NA	0.928	0.0181	0.674932	no	AtbZIP70 (Arabidopsis thaliana basic leucine-zipper 70); DNA binding / transcription factor
XLOC_018395	Prupe.6G176200	Pp06:18058585-18062855	B	A	OK	0.714772	0	-Inf	NA	0.928	0.0181	0.674932	no	NA
XLOC_019031	Prupe.6G298100	Pp06:27204337-27204699	B	A	OK	2.24254	0	-Inf	NA	0.928	0.0181	0.674932	no	NA
XLOC_023643	Prupe.7G231500	Pp07:20281791-20283590	B	A	OK	0.255919	0	-Inf	NA	0.928	0.0181	0.674932	no	ATPLT5 (POLYOL TRANSPORTER 5); D-ribose transmembrane transporter/ D-xylose transmembrane transporter/ carbohydrate transmembrane transporter/ galactose transmembrane transporter/ glucose transmembrane transporter/ glycerol transmembrane transporter/ mann
XLOC_005111	Prupe.1G442900	Pp01:37569119-37570454	B	A	OK	0.531878	0	-Inf	NA	0.928	0.01815	0.674932	no	unknown protein
XLOC_006583	Prupe.2G144700	Pp02:20168904-20171230	B	A	OK	0.434484	0	-Inf	NA	0.928	0.01815	0.674932	no	BEN1; binding / catalytic/ coenzyme binding / oxidoreductase, acting on CH-OH group of donors
XLOC_014949	Prupe.4G259400	Pp04:18612018-18613846	B	A	OK	0.417408	0	-Inf	NA	0.928	0.01815	0.674932	no	FAD5 (FATTY ACID DESATURASE 5); 16:0 monogalactosyldiacylglycerol desaturase/ oxidoreductase
XLOC_022202	Prupe.7G195600	Pp07:18522992-18525737	B	A	OK	0.193049	0	-Inf	NA	0.928	0.01815	0.674932	no	leucine-rich repeat transmembrane protein kinase, putative
XLOC_024267	Prupe.8G081200	Pp08:11473807-11474113	B	A	OK	3.77676	0	-Inf	NA	0.928	0.01815	0.674932	no	auxin-responsive protein, putative
XLOC_009800	Prupe.3G138900	Pp03:14642768-14647336	B	A	OK	0	0.391075	Inf	NA	0.928	0.0182	0.674932	no	NA
XLOC_004708	Prupe.1G350900	Pp01:32654998-32658806	B	A	OK	9.97369	38.9917	1.96697	-2.36087	0.928	0.01825	0.674932	no	unknown protein
XLOC_002567	Prupe.1G493100	Pp01:40980077-40982143	B	A	OK	141.543	31.7092	-2.15826	2.56565	0.928	0.01825	0.674932	no	ATAF1; transcription activator/ transcription factor
XLOC_010674	Prupe.3G303100	Pp03:26671255-26676502	B	A	OK	17.8375	4.47429	-1.99519	2.39169	0.928	0.01825	0.674932	no	leucine-rich repeat transmembrane protein kinase, putative
XLOC_003789	Prupe.1G162200	Pp01:12988505-12991775	B	A	OK	0.762366	8.26393	3.43827	-2.99384	0.928	0.0183	0.674932	no	disease resistance protein (TIR-NBS-LRR class), putative
XLOC_004637	Prupe.1G334900	Pp01:31647174-31652276	B	A	OK	9.06746	34.9652	1.94715	-2.34008	0.928	0.0183	0.674932	no	ATTPS6; alpha,alpha-trehalose-phosphate synthase (UDP-forming)/ transferase, transferring glycosyl groups / trehalose-phosphatase
XLOC_022438	Prupe.7G242500	Pp07:20792653-20810726	B	A	OK	1.24155	5.64197	2.18406	-2.39492	0.928	0.01835	0.674932	no	unknown protein
XLOC_025893	Prupe.8G142400	Pp08:15967216-15968121	B	A	OK	52.1666	7.88236	-2.72643	2.76532	0.928	0.01835	0.674932	no	STZ (salt tolerance zinc finger); nucleic acid binding / transcription factor/ transcription repressor/ zinc ion binding
XLOC_015102	Prupe.5G003100	Pp05:436755-438971	B	A	OK	4.60145	0.508762	-3.17703	2.60911	0.928	0.0184	0.674932	no	pentatricopeptide (PPR) repeat-containing protein
XLOC_011645	Prupe.3G185500	Pp03:20012105-20014026	B	A	OK	36.0726	158.525	2.13573	-2.56366	0.928	0.01845	0.674932	no	ZIP5; cation transmembrane transporter/ metal ion transmembrane transporter
XLOC_005492	Prupe.1G520300	Pp01:42698402-42700033	B	A	OK	0	0.276946	Inf	NA	0.928	0.0185	0.674932	no	AtUGT85A2 (UDP-glucosyl transferase 85A2); UDP-glycosyltransferase/ glucuronosyltransferase/ transferase, transferring glycosyl groups
XLOC_017356	Prupe.5G213200	Pp05:16859721-16860923	B	A	OK	0	0.659809	Inf	NA	0.928	0.0185	0.674932	no	NA
XLOC_019443	Prupe.6G017200	Pp06:1241698-1244122	B	A	OK	0.807138	8.09085	3.3254	-2.96759	0.928	0.0185	0.674932	no	NA
XLOC_021142	Prupe.6G363200	Pp06:30535858-30540219	B	A	OK	43.0789	178.853	2.05372	-2.44142	0.928	0.0185	0.674932	no	CRT3 (CALRETICULIN 3); calcium ion binding / unfolded protein binding
XLOC_004642	Prupe.1G336000	Pp01:31704831-31707231	B	A	OK	4.25497	20.9183	2.29754	-2.5706	0.928	0.0186	0.674932	no	lectin protein kinase family protein
XLOC_008668	Prupe.2G240200	Pp02:26014546-26015336	B	A	OK	0.516604	0	-Inf	NA	0.928	0.0187	0.674932	no	unknown protein
XLOC_010980	Prupe.3G045800	Pp03:3281456-3282110	B	A	OK	0.667801	0	-Inf	NA	0.928	0.0187	0.674932	no	NA
XLOC_012434	Prupe.4G043000	Pp04:2040633-2042060	B	A	OK	0.391968	0	-Inf	NA	0.928	0.0187	0.674932	no	NA
XLOC_013473	Prupe.4G232700	Pp04:14969650-14971219	B	A	OK	0.372221	0	-Inf	NA	0.928	0.0187	0.674932	no	zinc finger (C2H2 type) family protein
XLOC_015893	Prupe.5G151400	Pp05:13702348-13706042	B	A	OK	2.21088	13.8615	2.6484	-2.72011	0.928	0.0187	0.674932	no	PAP27 (PURPLE ACID PHOSPHATASE 27); acid phosphatase/ protein serine/threonine phosphatase
XLOC_019063	Prupe.6G305100	Pp06:27562145-27563639	B	A	OK	0.237846	0	-Inf	NA	0.928	0.0187	0.674932	no	catalytic/ pyridoxal phosphate binding
XLOC_016771	Prupe.5G092700	Pp05:10296408-10299435	B	A	OK	73.2496	18.617	-1.9762	2.44257	0.928	0.01875	0.674932	no	ATRBL2 (Arabidopsis thaliana Rhomboid-like 2); serine-type endopeptidase
XLOC_010414	Prupe.3G253900	Pp03:24314920-24317206	B	A	OK	54.4093	13.98	-1.96049	2.42955	0.928	0.0188	0.674932	no	transferase family protein
XLOC_012745	Prupe.4G103000	Pp04:5267700-5270049	B	A	OK	1.72377	18.6802	3.43787	-2.982	0.928	0.0188	0.674932	no	NA
XLOC_020038	Prupe.6G138000	Pp06:11199713-11202278	B	A	OK	3.03528	19.4368	2.67889	-2.72249	0.928	0.01885	0.674932	no	PR5K; kinase/ transmembrane receptor protein serine/threonine kinase
XLOC_001304	Prupe.1G253700	Pp01:26456350-26458995	B	A	OK	13.5747	1.20781	-3.49046	3.0354	0.928	0.0189	0.674932	no	BURP domain-containing protein / polygalacturonase, putative
XLOC_010235	Prupe.3G221800	Pp03:22243883-22247657	B	A	OK	15.8246	3.04933	-2.3756	2.47824	0.928	0.0189	0.674932	no	BAM6 (BETA-AMYLASE 6); beta-amylase/ catalytic/ cation binding
XLOC_014531	Prupe.4G161200	Pp04:9236031-9239054	B	A	OK	9.61659	36.9907	1.94356	-2.39067	0.928	0.0189	0.674932	no	F-box family protein
XLOC_002043	Prupe.1G394200	Pp01:35062235-35063188	B	A	OK	53.089	4.55048	-3.54432	3.07221	0.928	0.01895	0.674932	no	plastocyanin-like domain-containing protein
XLOC_008775	Prupe.2G263900	Pp02:27162471-27163918	B	A	OK	175.44	44.4275	-1.98145	2.45167	0.928	0.0191	0.674932	no	chalcone-flavanone isomerase family protein
XLOC_001932	Prupe.1G373600	Pp01:33968412-33971925	B	A	OK	7.86717	29.8846	1.92549	-2.25581	0.928	0.01915	0.674932	no	BLH3 (BEL1-LIKE HOMEODOMAIN 3); DNA binding / transcription factor
XLOC_023234	Prupe.7G141500	Pp07:15687546-15689911	B	A	OK	17.576	67.7366	1.94633	-2.40309	0.928	0.01915	0.674932	no	MES3 (METHYL ESTERASE 3); hydrolase, acting on ester bonds / methyl indole-3-acetate esterase/ methyl jasmonate esterase
XLOC_018079	Prupe.6G112400	Pp06:8091948-8096974	B	A	OK	1.71626	9.34487	2.4449	-2.43596	0.928	0.01925	0.674932	no	unknown protein
XLOC_014969	Prupe.4G263900	Pp04:19432902-19442747	B	A	OK	14.9003	3.20889	-2.21519	2.3931	0.928	0.01935	0.674932	no	unknown protein
XLOC_003759	Prupe.1G155500	Pp01:12282579-12283675	B	A	OK	0.363643	0	-Inf	NA	0.928	0.01945	0.674932	no	unknown protein
XLOC_007599	Prupe.2G006400	Pp02:642592-643106	B	A	OK	1.01549	0	-Inf	NA	0.928	0.01945	0.674932	no	NA
XLOC_007335	Prupe.2G286100	Pp02:28248323-28249814	B	A	OK	0.314703	0	-Inf	NA	0.928	0.01945	0.674932	no	basix helix-loop-helix (bHLH) family protein
XLOC_011420	Prupe.3G140900	Pp03:14907929-14909080	B	A	OK	0.455599	0	-Inf	NA	0.928	0.01945	0.674932	no	plastocyanin-like domain-containing protein
XLOC_016842	Prupe.5G109000	Pp05:11428887-11429421	B	A	OK	158.058	37.2637	-2.08462	2.44593	0.928	0.01945	0.674932	no	FUNCTIONS IN: molecular_function unknown; INVOLVED IN: biological_process unknown; LOCATED IN: plasma membrane; EXPRESSED IN: 15 plant structures; EXPRESSED DURING: 7 growth stages; CONTAINS InterPro DOMAIN/s: Harpin-induced 1 (InterPro:IPR010847); BEST Arabidopsis thaliana protein match is: unknown protein (TAIR:AT3G54200.1); Has 137 Blast hits to 136 proteins in 12 species: Archae - 0; Bacteria…
XLOC_012522	Prupe.4G059000	Pp04:2817020-2819046	B	A	OK	47.3775	11.0808	-2.09613	2.48122	0.928	0.0195	0.674932	no	NA
XLOC_021164	Prupe.7G001200	Pp07:160286-162425	B	A	OK	0.567281	4.88863	3.1073	-2.54156	0.928	0.01955	0.674932	no	anac047 (Arabidopsis NAC domain containing protein 47); transcription factor
XLOC_003862	Prupe.1G175300	Pp01:14773586-14774232	B	A	OK	0	0.834328	Inf	NA	0.928	0.0196	0.674932	no	cytochrome c biogenesis orf256
XLOC_001606	Prupe.1G310500	Pp01:30205770-30207154	B	A	OK	40.2046	154.89	1.94581	-2.39107	0.928	0.0196	0.674932	no	KCS6 (3-KETOACYL-COA SYNTHASE 6); catalytic/ transferase, transferring acyl groups other than amino-acyl groups
XLOC_002490	Prupe.1G477000	Pp01:39882596-39884880	B	A	OK	115.85	26.614	-2.122	2.53165	0.928	0.01965	0.674932	no	RD22; nutrient reservoir
XLOC_006904	Prupe.2G204700	Pp02:23984541-23986033	B	A	OK	37.7276	0.331841	-6.82898	4.44433	0.928	0.01965	0.674932	no	no apical meristem (NAM) family protein
XLOC_014931	Prupe.4G255600	Pp04:17840338-17842152	B	A	OK	26.2932	99.7709	1.92393	-2.38842	0.928	0.01965	0.674932	no	catalytic/ cation binding / hydrolase, hydrolyzing O-glycosyl compounds
XLOC_025693	Prupe.8G098600	Pp08:13023888-13025499	B	A	OK	58.8356	14.6307	-2.00769	2.40461	0.928	0.0197	0.674932	no	NA
XLOC_006710	Prupe.2G166500	Pp02:21546249-21551931	B	A	OK	2.10892	10.4517	2.30917	-2.48034	0.928	0.01975	0.674932	no	PGP11 (P-GLYCOPROTEIN 11); ATPase, coupled to transmembrane movement of substances
XLOC_008493	Prupe.2G202700	Pp02:23886402-23889133	B	A	OK	25.3812	1.09908	-4.52939	3.90273	0.928	0.01975	0.674932	no	NA
XLOC_019221	Prupe.6G341100	Pp06:29465615-29469971	B	A	OK	11.1974	2.08913	-2.42218	2.38144	0.928	0.0198	0.674932	no	ATNEK1 (ARABIDOPSIS THALIANA NIMA-RELATED SERINE/THREONINE KINASE 1); ATP binding / kinase/ protein kinase/ protein serine/threonine kinase
XLOC_005542	Prupe.1G529800	Pp01:43311903-43313385	B	A	OK	23.3603	2.19661	-3.41071	2.94884	0.928	0.0199	0.674932	no	chloroplast nucleoid DNA-binding protein-related
XLOC_004293	Prupe.1G260400	Pp01:26939948-26942739	B	A	OK	16.0298	3.64156	-2.13812	2.31856	0.928	0.01995	0.674932	no	IAR3 (IAA-ALANINE RESISTANT 3); IAA-Ala conjugate hydrolase/ metallopeptidase
XLOC_011998	Prupe.3G267100	Pp03:24982213-24985517	B	A	OK	18.1473	3.79847	-2.25626	2.34754	0.928	0.01995	0.674932	no	amino acid transporter family protein
XLOC_014834	Prupe.4G235300	Pp04:15227145-15233729	B	A	OK	0.37757	3.7706	3.31998	-2.8755	0.928	0.02	0.674932	no	ATMRP3; ATPase, coupled to transmembrane movement of substances / chlorophyll catabolite transporter/ glutathione S-conjugate-exporting ATPase
XLOC_021791	Prupe.7G118400	Pp07:14297011-14299290	B	A	OK	82.6004	21.1717	-1.96401	2.43398	0.928	0.02	0.674932	no	unknown protein
XLOC_013201	Prupe.4G185400	Pp04:11006407-11008051	B	A	OK	13.3817	57.3096	2.09851	-2.48951	0.928	0.02025	0.674932	no	unknown protein
XLOC_005837	Prupe.2G005100	Pp02:496542-499981	B	A	OK	13.6537	2.42136	-2.4954	2.52436	0.928	0.0203	0.674932	no	BGLU17 (BETA GLUCOSIDASE 17); catalytic/ cation binding / hydrolase, hydrolyzing O-glycosyl compounds
XLOC_015125	Prupe.5G006100	Pp05:696031-698833	B	A	OK	6.12726	25.048	2.03138	-2.37366	0.928	0.0203	0.674932	no	phosphate transporter family protein
XLOC_009831	Prupe.3G144100	Pp03:15634966-15636052	B	A	OK	16.0152	1.76524	-3.18151	2.77444	0.928	0.0204	0.674932	no	pathogenesis-related thaumatin family protein
XLOC_023170	Prupe.7G127100	Pp07:14817214-14820167	B	A	OK	7.59311	33.5253	2.14249	-2.52705	0.928	0.0204	0.674932	no	nodulin family protein
XLOC_024519	Prupe.8G130200	Pp08:15334337-15336563	B	A	OK	0.561836	4.99334	3.15178	-2.62428	0.928	0.0204	0.674932	no	UGT73B3 (UDP-glucosyl transferase 73B3); UDP-glycosyltransferase/ abscisic acid glucosyltransferase/ quercetin 3-O-glucosyltransferase/ transferase, transferring hexosyl groups
XLOC_003211	Prupe.1G034700	Pp01:2434292-2435128	B	A	OK	100.65	23.5414	-2.09608	2.50416	0.928	0.02055	0.674932	no	unknown protein
XLOC_006343	Prupe.2G101500	Pp02:15743321-15744270	B	A	OK	0	0.740229	Inf	NA	0.928	0.02055	0.674932	no	ATGSTU8 (GLUTATHIONE S-TRANSFERASE TAU 8); glutathione transferase
XLOC_001400	Prupe.1G270600	Pp01:27787466-27789996	B	A	OK	0.245717	0	-Inf	NA	0.928	0.0206	0.674932	no	APK2B (PROTEIN KINASE 2B); ATP binding / kinase/ protein kinase/ protein serine/threonine kinase
XLOC_004889	Prupe.1G389500	Pp01:34783632-34787044	B	A	OK	8.00747	30.5	1.92939	-2.37646	0.928	0.0206	0.674932	no	ADR1-L1 (ADR1-like 1); ATP binding / protein binding
XLOC_006546	Prupe.2G138500	Pp02:19558804-19560384	B	A	OK	0.334183	0	-Inf	NA	0.928	0.0206	0.674932	no	NA
XLOC_006947	Prupe.2G213400	Pp02:24505985-24508126	B	A	OK	0.598521	0	-Inf	NA	0.928	0.0206	0.674932	no	FUNCTIONS IN: molecular_function unknown; INVOLVED IN: biological_process unknown; LOCATED IN: plasma membrane; EXPRESSED IN: 23 plant structures; EXPRESSED DURING: 15 growth stages; CONTAINS InterPro DOMAIN/s: Uncharacterised protein family UPF0497, trans-membrane plant (InterPro:IPR006702); BEST Arabidopsis thaliana protein match is: integral membrane protein, putative (TAIR:AT2G37200.1); Has 1…
XLOC_018753	Prupe.6G242900	Pp06:24113610-24114358	B	A	OK	0.659586	0	-Inf	NA	0.928	0.0206	0.674932	no	NA
XLOC_020617	Prupe.6G258200	Pp06:25018594-25022575	B	A	OK	0.183635	0	-Inf	NA	0.928	0.0206	0.674932	no	amino acid transporter family protein
XLOC_024508	Prupe.8G128900	Pp08:15240820-15244527	B	A	OK	0.239801	0	-Inf	NA	0.928	0.0206	0.674932	no	unknown protein
XLOC_000178	Prupe.1G032400	Pp01:2273494-2274083	B	A	OK	0.903027	0	-Inf	NA	0.928	0.02065	0.674932	no	protease inhibitor, putative
XLOC_004374	Prupe.1G278000	Pp01:28256593-28258156	B	A	OK	0.197662	0	-Inf	NA	0.928	0.02065	0.674932	no	SDG35 (SET DOMAIN PROTEIN 35); binding
XLOC_005191	Prupe.1G458400	Pp01:38388433-38390156	B	A	OK	0.189126	0	-Inf	NA	0.928	0.02065	0.674932	no	transferase, transferring glycosyl groups
XLOC_009458	Prupe.3G074700	Pp03:5464344-5466376	B	A	OK	0.213852	0	-Inf	NA	0.928	0.02065	0.674932	no	FATB (fatty acyl-ACP thioesterases B); acyl carrier/ acyl-[acyl-carrier-protein] hydrolase
XLOC_019007	Prupe.6G293200	Pp06:26959674-26960695	B	A	OK	0.359311	0	-Inf	NA	0.928	0.02065	0.674932	no	NA
XLOC_025590	Prupe.8G080200	Pp08:11368585-11368888	B	A	OK	2.35633	0	-Inf	NA	0.928	0.02065	0.674932	no	auxin-responsive protein, putative
XLOC_024974	Prupe.8G222900	Pp08:20169996-20174309	B	A	OK	1.38706	14.65	3.40081	-2.9855	0.928	0.02065	0.674932	no	NA
XLOC_005037	Prupe.1G424700	Pp01:36596954-36598518	B	A	OK	0.40327	0	-Inf	NA	0.928	0.0207	0.674932	no	NA
XLOC_010810	Prupe.3G012200	Pp03:748366-755510	B	A	OK	42.7509	175.193	2.03492	-2.37286	0.928	0.0207	0.674932	no	NA
XLOC_019434	Prupe.6G015900	Pp06:1131802-1133251	B	A	OK	0.277136	0	-Inf	NA	0.928	0.0207	0.674932	no	UDP-glucoronosyl/UDP-glucosyl transferase family protein
XLOC_019062	Prupe.6G305000	Pp06:27559308-27561469	B	A	OK	0.187924	0	-Inf	NA	0.928	0.0207	0.674932	no	catalytic/ pyridoxal phosphate binding
XLOC_021275	Prupe.7G023100	Pp07:3597370-3599125	B	A	OK	0.235454	0	-Inf	NA	0.928	0.0207	0.674932	no	NA
XLOC_026113	Prupe.8G186600	Pp08:18394147-18395038	B	A	OK	0.5292	0	-Inf	NA	0.928	0.0207	0.674932	no	leucine-rich repeat family protein / protein kinase family protein
XLOC_002103	Prupe.1G404700	Pp01:35615202-35616518	B	A	OK	29.6117	5.19686	-2.51046	2.57217	0.929	0.0208	0.675913	no	MYB23 (MYB DOMAIN PROTEIN 23); DNA binding / protein binding / transcription factor
XLOC_013977	Prupe.4G042800	Pp04:2020922-2022326	B	A	OK	5.02955	0.521271	-3.27032	2.44926	0.929	0.0208	0.675913	no	alpha 1,4-glycosyltransferase family protein / glycosyltransferase sugar-binding DXD motif-containing protein
XLOC_017828	Prupe.6G062100	Pp06:4304767-4306176	B	A	OK	0.469967	0	-Inf	NA	0.935	0.02095	0.679645	no	thioesterase family protein
XLOC_024730	Prupe.8G174500	Pp08:17730970-17732931	B	A	OK	42.1721	8.62995	-2.28887	2.52389	0.935	0.021	0.680126	no	ATEXLA1 (ARABIDOPSIS THALIANA EXPANSIN-LIKE A1)
XLOC_026533	Prupe.I000500	scaffold_13:3-4661	B	A	OK	0.437378	3.82614	3.12894	-2.73359	0.936	0.02105	0.680605	no	ATMRP3; ATPase, coupled to transmembrane movement of substances / chlorophyll catabolite transporter/ glutathione S-conjugate-exporting ATPase
XLOC_008914	Prupe.2G294600	Pp02:28624031-28625417	B	A	OK	65.9892	16.388	-2.00959	2.34392	0.937	0.0211	0.681083	no	NA
XLOC_010692	Prupe.3G306400	Pp03:26794453-26799821	B	A	OK	5.5759	0.590655	-3.23882	2.82713	0.938	0.0212	0.682318	no	unknown protein
XLOC_001837	Prupe.1G354000	Pp01:32899175-32905305	B	A	OK	8.99531	41.1277	2.19287	-2.52329	0.938	0.0213	0.682318	no	SBE2.2 (starch branching enzyme 2.2); 1,4-alpha-glucan branching enzyme
XLOC_009835	Prupe.3G145000	Pp03:15845512-15852145	B	A	OK	1.7115	9.67128	2.49844	-2.55996	0.938	0.0213	0.682318	no	CRS1 (ARABIDOPSIS ORTHOLOG OF MAIZE CHLOROPLAST SPLICING FACTOR CRS1); RNA splicing factor, transesterification mechanism
XLOC_022062	Prupe.7G168000	Pp07:17094991-17118254	B	A	OK	4.98765	20.3602	2.02932	-2.41021	0.938	0.0213	0.682318	no	binding / inositol or phosphatidylinositol kinase/ phosphotransferase, alcohol group as acceptor
XLOC_009900	Prupe.3G157900	Pp03:17665309-17669713	B	A	OK	19.7893	79.1944	2.00068	-2.37475	0.938	0.02135	0.682318	no	leucine-rich repeat transmembrane protein kinase, putative
XLOC_017778	Prupe.6G050900	Pp06:3570278-3572650	B	A	OK	8.69729	1.01881	-3.09368	2.58069	0.938	0.02135	0.682318	no	ATFER4 (ferritin 4); binding / ferric iron binding / oxidoreductase/ transition metal ion binding
XLOC_014818	Prupe.4G232400	Pp04:14891557-14899267	B	A	OK	0.955802	10.2538	3.4233	-2.92969	0.945	0.02165	0.687467	no	NA
XLOC_018681	Prupe.6G229300	Pp06:23285700-23288146	B	A	OK	6.40755	0.823959	-2.95913	2.44262	0.945	0.02165	0.687467	no	ATEB1C (microtubule end binding protein 1); microtubule binding
XLOC_018431	Prupe.6G182400	Pp06:18929710-18932438	B	A	OK	18.5022	3.22869	-2.51868	2.57583	0.945	0.0217	0.687467	no	trehalose-6-phosphate phosphatase, putative
XLOC_013932	Prupe.4G033000	Pp04:1539526-1543491	B	A	OK	12.3461	46.4271	1.91091	-2.37264	0.945	0.0218	0.687467	no	S-locus protein kinase, putative
XLOC_000584	Prupe.1G107100	Pp01:8597586-8599568	B	A	OK	212.819	55.1486	-1.94823	2.39921	0.945	0.0219	0.687467	no	APG8H (AUTOPHAGY 8H); APG8 activating enzyme/ APG8-specific protease/ Atg8 ligase/ microtubule binding
XLOC_025116	Prupe.8G249900	Pp08:21550749-21552799	B	A	OK	3.55437	14.8898	2.06666	-2.23758	0.945	0.0219	0.687467	no	ankyrin repeat family protein
XLOC_000543	Prupe.1G099000	Pp01:7909975-7911830	B	A	OK	63.8305	17.165	-1.89477	2.3505	0.945	0.02195	0.687467	no	GAE1 (UDP-D-GLUCURONATE 4-EPIMERASE 1); UDP-glucuronate 4-epimerase/ catalytic
XLOC_010339	Prupe.3G240100	Pp03:23400467-23401632	B	A	OK	15.6838	1.75703	-3.15806	2.81541	0.945	0.02195	0.687467	no	NA
XLOC_008824	Prupe.2G274300	Pp02:27663408-27665736	B	A	OK	3.15632	20.0517	2.66741	-2.69295	0.945	0.022	0.687467	no	hexose transporter, putative
XLOC_014541	Prupe.4G162700	Pp04:9376599-9378971	B	A	OK	2.87007	12.0827	2.07378	-2.23707	0.945	0.022	0.687467	no	leucine-rich repeat transmembrane protein kinase, putative
XLOC_022260	Prupe.7G207900	Pp07:19107347-19112447	B	A	OK	0.387699	3.2956	3.08753	-2.28333	0.945	0.02205	0.687467	no	unknown protein
XLOC_003351	Prupe.1G069800	Pp01:4958392-4960245	B	A	OK	38.9187	143.649	1.88401	-2.32409	0.945	0.0221	0.687467	no	XTR6 (XYLOGLUCAN ENDOTRANSGLYCOSYLASE 6); hydrolase, acting on glycosyl bonds / hydrolase, hydrolyzing O-glycosyl compounds / xyloglucan:xyloglucosyl transferase
XLOC_017618	Prupe.6G021200	Pp06:1719782-1722829	B	A	OK	4.34344	0.549425	-2.98284	2.42863	0.945	0.0221	0.687467	no	CYC1BAT; cyclin-dependent protein kinase regulator
XLOC_022445	Prupe.7G243900	Pp07:20862749-20864056	B	A	OK	14.823	1.6937	-3.12959	2.79289	0.945	0.02215	0.687467	no	unknown protein
XLOC_011443	Prupe.3G145800	Pp03:15911514-15916864	B	A	OK	2.6119	11.3502	2.11954	-2.30043	0.945	0.02225	0.687467	no	serine/threonine protein kinase, putative
XLOC_010711	Prupe.3G309900	Pp03:26945194-26945846	B	A	OK	35.1887	4.17177	-3.07638	2.69	0.945	0.02225	0.687467	no	unknown protein
XLOC_004022	Prupe.1G204700	Pp01:20510635-20512098	B	A	OK	19.2799	3.56943	-2.43333	2.35387	0.945	0.0223	0.687467	no	ATEP3; chitinase
XLOC_008197	Prupe.2G135700	Pp02:19328596-19334987	B	A	OK	11.6708	3.08026	-1.92178	2.30156	0.945	0.02235	0.687467	no	disease resistance protein (TIR-NBS-LRR class), putative
XLOC_021716	Prupe.7G103700	Pp07:13331345-13335757	B	A	OK	3.34002	17.1551	2.36071	-2.32949	0.945	0.02235	0.687467	no	unknown protein
XLOC_001265	Prupe.1G245500	Pp01:25909217-25910911	B	A	OK	0.193343	0	-Inf	NA	0.945	0.0224	0.687467	no	DRNL (DORNROSCHEN-LIKE); DNA binding / transcription factor
XLOC_001615	Prupe.1G312500	Pp01:30310329-30311534	B	A	OK	0.286428	0	-Inf	NA	0.945	0.0224	0.687467	no	NA
XLOC_005087	Prupe.1G437900	Pp01:37289889-37291959	B	A	OK	0.264068	0	-Inf	NA	0.945	0.0224	0.687467	no	NA
XLOC_019781	Prupe.6G081800	Pp06:5534796-5535448	B	A	OK	0.62877	0	-Inf	NA	0.945	0.0224	0.687467	no	unknown protein
XLOC_018720	Prupe.6G236500	Pp06:23725753-23726819	B	A	OK	0.517024	0	-Inf	NA	0.945	0.0224	0.687467	no	NA
XLOC_022025	Prupe.7G161000	Pp07:16736377-16737962	B	A	OK	0.444677	3.99348	3.16682	-2.39151	0.945	0.0224	0.687467	no	NA
XLOC_006144	Prupe.2G060900	Pp02:7688075-7705081	B	A	OK	3.72289	17.187	2.20683	-2.44494	0.946	0.02245	0.687704	no	NA
XLOC_016227	Prupe.5G220900	Pp05:17204837-17207070	B	A	OK	11.2125	1.61299	-2.79731	2.42509	0.946	0.0225	0.687704	no	LYM1 (LYSM DOMAIN GPI-ANCHORED PROTEIN 1 PRECURSOR)
XLOC_002223	Prupe.1G427300	Pp01:36734161-36739320	B	A	OK	2.9117	17.58	2.594	-2.53426	0.946	0.02255	0.687704	no	CYP81D8; electron carrier/ heme binding / iron ion binding / monooxygenase/ oxygen binding
XLOC_002323	Prupe.1G443900	Pp01:37624914-37627881	B	A	OK	7.60869	0.907649	-3.06744	2.53797	0.946	0.02255	0.687704	no	AtAUR1 (ATAURORA1); histone kinase(H3-S10 specific) / kinase/ protein serine/threonine kinase
XLOC_001267	Prupe.1G245800	Pp01:25934708-25938018	B	A	OK	57.3033	15.5179	-1.88468	2.34118	0.949	0.0227	0.690106	no	glycosyl transferase family 17 protein
XLOC_014071	Prupe.4G064600	Pp04:3106660-3109968	B	A	OK	3.06108	13.9107	2.18408	-2.44197	0.949	0.02275	0.690106	no	leucine-rich repeat transmembrane protein kinase, putative
XLOC_017007	Prupe.5G143700	Pp05:13288962-13297362	B	A	OK	327.351	63.4709	-2.36667	2.46385	0.949	0.02275	0.690106	no	ACP4 (acyl carrier protein 4); acyl carrier
XLOC_020899	Prupe.6G315200	Pp06:28108309-28113489	B	A	OK	9.73278	2.24217	-2.11796	2.34968	0.949	0.0228	0.690106	no	unknown protein
XLOC_016747	Prupe.5G089100	Pp05:9979584-9983812	B	A	OK	18.9668	4.74068	-2.00031	2.34005	0.949	0.02285	0.690106	no	glucose-methanol-choline (GMC) oxidoreductase family protein
XLOC_001685	Prupe.1G326700	Pp01:31077384-31077843	B	A	OK	0.862967	0	-Inf	NA	0.949	0.02295	0.690106	no	NA
XLOC_011194	Prupe.3G091200	Pp03:6790362-6791203	B	A	OK	0.705943	0	-Inf	NA	0.949	0.02295	0.690106	no	NA
XLOC_016016	Prupe.5G176200	Pp05:14948594-14949998	B	A	OK	0.312951	0	-Inf	NA	0.949	0.02295	0.690106	no	NA
XLOC_021983	Prupe.7G155000	Pp07:16433185-16434936	B	A	OK	0.406397	0	-Inf	NA	0.949	0.02295	0.690106	no	ATRL1 (ARABIDOPSIS RAD-LIKE 1); DNA binding / transcription factor
XLOC_007632	Prupe.2G014000	Pp02:1236083-1239017	B	A	OK	0.32129	2.43664	2.92295	-2.34887	0.95	0.023	0.690536	no	NA
XLOC_006680	Prupe.2G161500	Pp02:21279405-21281772	B	A	OK	62.1209	14.8774	-2.06196	2.45834	0.95	0.02305	0.690964	no	short-chain dehydrogenase/reductase (SDR) family protein
XLOC_014034	Prupe.4G054300	Pp04:2619508-2619960	B	A	OK	57.2915	6.61806	-3.11384	2.7666	0.95	0.02315	0.691174	no	histone H3
XLOC_012831	Prupe.4G118600	Pp04:6414674-6417550	B	A	OK	5.98515	23.8756	1.99608	-2.36384	0.95	0.02315	0.691174	no	CAT5 (CATIONIC AMINO ACID TRANSPORTER 5); L-glutamate transmembrane transporter/ L-lysine transmembrane transporter/ arginine transmembrane transporter/ cationic amino acid transmembrane transporter
XLOC_003492	Prupe.1G098000	Pp01:7822183-7827192	B	A	OK	23.6527	95.671	2.01608	-2.42292	0.95	0.0232	0.691174	no	CER3 (ECERIFERUM 3); binding / catalytic/ iron ion binding / oxidoreductase
XLOC_001717	Prupe.1G331000	Pp01:31377503-31382349	B	A	OK	6.34156	0.157264	-5.33357	3.35397	0.95	0.0232	0.691174	no	ATGH9B1 (ARABIDOPSIS THALIANA GLYCOSYL HYDROLASE 9B1); cellulase/ hydrolase, hydrolyzing O-glycosyl compounds
XLOC_014108	Prupe.4G073300	Pp04:3585853-3587064	B	A	OK	16.8435	2.33502	-2.85068	2.54049	0.952	0.0233	0.692442	no	AWPM-19-like membrane family protein
XLOC_005151	Prupe.1G450200	Pp01:37947286-37950562	B	A	OK	37.3125	8.45644	-2.14154	2.37456	0.952	0.02335	0.692442	no	NA
XLOC_005393	Prupe.1G500600	Pp01:41439844-41442586	B	A	OK	1.81316	17.4066	3.26306	-2.87859	0.952	0.02335	0.692442	no	nodulin MtN21 family protein
XLOC_006371	Prupe.2G105700	Pp02:16382165-16387744	B	A	OK	0.485196	3.14816	2.69787	-2.36816	0.954	0.02345	0.693889	no	GLR1.4 (GLUTAMATE RECEPTOR 1.4); cation channel/ intracellular ligand-gated ion channel
XLOC_000957	Prupe.1G179600	Pp01:15526180-15527023	B	A	OK	0	2.55343	Inf	NA	0.954	0.02365	0.693889	no	NA
XLOC_014255	Prupe.4G101900	Pp04:5208870-5209951	B	A	OK	0	0.449328	Inf	NA	0.954	0.02365	0.693889	no	integral membrane family protein
XLOC_019422	Prupe.6G013800	Pp06:960954-962868	B	A	OK	0	0.251712	Inf	NA	0.954	0.02365	0.693889	no	peroxidase, putative
XLOC_021309	Prupe.7G030400	Pp07:5636680-5640334	B	A	OK	0	0.207837	Inf	NA	0.954	0.02365	0.693889	no	HAC1 (HISTONE ACETYLTRANSFERASE OF THE CBP FAMILY 1); H3/H4 histone acetyltransferase/ histone acetyltransferase/ transcription cofactor
XLOC_021793	Prupe.7G118900	Pp07:14318293-14319107	B	A	OK	325.965	79.6555	-2.03287	2.41425	0.954	0.02365	0.693889	no	peroxiredoxin type 2, putative
XLOC_025327	Prupe.8G022400	Pp08:2014496-2019002	B	A	OK	0.509695	0.0125647	-5.34218	2.07309	0.954	0.02365	0.693889	no	ABC transporter family protein
XLOC_008916	Prupe.2G295000	Pp02:28636348-28637805	B	A	OK	0.315826	0	-Inf	NA	0.955	0.0237	0.694302	no	ADF7 (actin depolymerizing factor 7); actin binding
XLOC_010401	Prupe.3G251900	Pp03:24173974-24174817	B	A	OK	1.00878	9.06148	3.16714	-2.3963	0.956	0.0238	0.69503	no	NA
XLOC_025607	Prupe.8G083100	Pp08:11635307-11638326	B	A	OK	257.915	41.6971	-2.62888	2.65136	0.956	0.024	0.69503	no	ADC2 (ARGININE DECARBOXYLASE 2); arginine decarboxylase
XLOC_003750	Prupe.1G154300	Pp01:12141700-12143195	B	A	OK	37.2984	7.74207	-2.26832	2.52047	0.956	0.02405	0.69503	no	unknown protein
XLOC_004208	Prupe.1G241800	Pp01:25577536-25581283	B	A	OK	4.5835	21.3297	2.21835	-2.38828	0.956	0.0241	0.69503	no	glycosyl hydrolase family 5 protein / cellulase family protein
XLOC_001803	Prupe.1G348100	Pp01:32522371-32526927	B	A	OK	4.91455	0.614013	-3.00072	2.51611	0.956	0.02415	0.69503	no	scpl35 (serine carboxypeptidase-like 35); serine-type carboxypeptidase
XLOC_012573	Prupe.4G067700	Pp04:3283185-3290165	B	A	OK	3.54449	12.6082	1.83072	-2.18147	0.956	0.02415	0.69503	no	ATP binding / DNA binding / DNA-directed DNA polymerase/ nucleoside-triphosphatase/ nucleotide binding
XLOC_013102	Prupe.4G169900	Pp04:10034364-10036627	B	A	OK	0.769748	5.87523	2.93219	-2.582	0.956	0.02415	0.69503	no	leucine-rich repeat transmembrane protein kinase, putative
XLOC_015196	Prupe.5G019100	Pp05:2090138-2105358	B	A	OK	10.7623	43.6474	2.0199	-2.207	0.956	0.02415	0.69503	no	sodium:solute symporter family protein
XLOC_024663	Prupe.8G161400	Pp08:16963407-16965285	B	A	OK	7.01853	0.18075	-5.2791	3.75215	0.956	0.02415	0.69503	no	proline-rich family protein
XLOC_001968	Prupe.1G380400	Pp01:34308779-34311168	B	A	OK	0.234609	0	-Inf	NA	0.956	0.0242	0.69503	no	LCV3 (like cov 3)
XLOC_018066	Prupe.6G110600	Pp06:7934361-7935307	B	A	OK	0.333205	0	-Inf	NA	0.956	0.0242	0.69503	no	NA
XLOC_025233	Prupe.8G002400	Pp08:223472-224858	B	A	OK	0.312165	0	-Inf	NA	0.956	0.0242	0.69503	no	FUNCTIONS IN: molecular_function unknown; INVOLVED IN: biological_process unknown; LOCATED IN: cellular_component unknown; EXPRESSED IN: 24 plant structures; EXPRESSED DURING: 15 growth stages; CONTAINS InterPro DOMAIN/s: Development and cell death domain (InterPro:IPR013989), Kelch related (InterPro:IPR013089); BEST Arabidopsis thaliana protein match is: unknown protein (TAIR:AT5G42050.1); Has 6…
XLOC_022006	Prupe.7G158900	Pp07:16622072-16624962	B	A	OK	4.61306	19.0332	2.04472	-2.27172	0.956	0.02425	0.69503	no	BCS1 (CYTOCHROME BC1 SYNTHESIS); ATP binding / ATPase/ nucleoside-triphosphatase/ nucleotide binding
XLOC_000669	Prupe.1G123200	Pp01:9657090-9660011	B	A	OK	49.0217	8.69945	-2.49443	2.56571	0.956	0.0243	0.69503	no	FUNCTIONS IN: molecular_function unknown; INVOLVED IN: biological_process unknown; LOCATED IN: cellular_component unknown; EXPRESSED IN: 24 plant structures; EXPRESSED DURING: 13 growth stages; CONTAINS InterPro DOMAIN/s: Lg106-like (InterPro:IPR012482); BEST Arabidopsis thaliana protein match is: unknown protein (TAIR:AT1G69510.3); Has 94 Blast hits to 94 proteins in 12 species: Archae - 0; Bact…
XLOC_001299	Prupe.1G252800	Pp01:26382899-26385003	B	A	OK	11.0202	1.29289	-3.09148	2.6821	0.956	0.0243	0.69503	no	NA
XLOC_018716	Prupe.6G235900	Pp06:23672583-23674938	B	A	OK	154.205	618.997	2.00508	-2.15869	0.956	0.0243	0.69503	no	29 kDa ribonucleoprotein, chloroplast, putative / RNA-binding protein cp29, putative
XLOC_012868	Prupe.4G124300	Pp04:6788699-6791788	B	A	OK	0.256865	2.2207	3.11193	-2.35894	0.959	0.02445	0.697655	no	NA
XLOC_000068	Prupe.1G012400	Pp01:948386-949533	B	A	OK	0	0.33175	Inf	NA	0.959	0.0245	0.697655	no	F-box family protein
XLOC_008773	Prupe.2G263600	Pp02:27148380-27150400	B	A	OK	140.137	40.2544	-1.79962	2.19608	0.959	0.0245	0.697655	no	ATEXPA8 (ARABIDOPSIS THALIANA EXPANSIN A8)
XLOC_008485	Prupe.2G201700,Prupe.2G201800	Pp02:23822933-23826779	B	A	OK	17.6151	2.00314	-3.13648	2.66129	0.964	0.02465	0.700894	no	NA
XLOC_001234	Prupe.1G239900	Pp01:25403889-25405921	B	A	OK	20.6156	0.755506	-4.77015	3.96881	0.974	0.02495	0.708382	no	pectate lyase family protein
XLOC_008946	Prupe.2G300800	Pp02:28910199-28912631	B	A	OK	92.8418	25.4312	-1.86817	2.3213	0.977	0.0251	0.710554	no	BETA-OHASE 1 (BETA-HYDROXYLASE 1); carotene beta-ring hydroxylase
XLOC_017092	Prupe.5G161700	Pp05:14199537-14201975	B	A	OK	39.1052	180.375	2.20557	-2.47009	0.977	0.0251	0.710554	no	leucine-rich repeat transmembrane protein kinase, putative
XLOC_026538	Prupe.I001000	scaffold_141:4197-6068	B	A	OK	10.3104	2.0007	-2.36552	2.29272	0.98	0.0252	0.712342	no	NA
XLOC_011804	Prupe.3G222700	Pp03:22302806-22303684	B	A	OK	26.7073	3.20234	-3.06004	2.74093	0.98	0.02525	0.712714	no	NA
XLOC_010814	Prupe.3G012800	Pp03:864066-866407	B	A	OK	1.00321	6.77288	2.75514	-2.33897	0.984	0.0254	0.715902	no	NA
XLOC_021567	Prupe.7G076500	Pp07:11317928-11322425	B	A	OK	178.332	46.7984	-1.93004	2.24839	0.992	0.02565	0.721204	no	FAD2 (FATTY ACID DESATURASE 2); delta12-fatty acid dehydrogenase/ omega-6 fatty acid desaturase
XLOC_009909	Prupe.3G159100	Pp03:17763274-17763971	B	A	OK	51.4587	5.37962	-3.25784	2.84961	0.992	0.0257	0.721204	no	NA
XLOC_017823	Prupe.6G061500	Pp06:4267337-4270035	B	A	OK	10.0064	40.6248	2.02144	-2.40341	0.992	0.0257	0.721204	no	PTR5 (PEPTIDE TRANSPORTER 5); dipeptide transporter/ transporter
XLOC_025685	Prupe.8G096300	Pp08:12843212-12844387	B	A	OK	2766.99	305.411	-3.1795	2.7444	0.994	0.0258	0.722961	no	MEE3 (MATERNAL EFFECT EMBRYO ARREST 3); DNA binding / transcription factor
XLOC_015275	Prupe.5G034500	Pp05:3936486-3937899	B	A	OK	39.4491	10.4041	-1.92284	2.26079	0.995	0.0259	0.723697	no	unknown protein
XLOC_017280	Prupe.5G198700	Pp05:16005811-16013163	B	A	OK	52.9604	15.2895	-1.79237	2.19354	0.995	0.02595	0.723697	no	zinc finger (C3HC4-type RING finger) family protein
XLOC_014152	Prupe.4G082800	Pp04:4045152-4046546	B	A	OK	0	0.339807	Inf	NA	0.995	0.026	0.723697	no	dual specificity protein phosphatase (DsPTP1)
XLOC_014262	Prupe.4G103200	Pp04:5274504-5276425	B	A	OK	0.628661	4.69137	2.89966	-2.36975	0.995	0.0261	0.723697	no	CYP716A1; electron carrier/ heme binding / iron ion binding / monooxygenase/ oxygen binding
XLOC_002595	Prupe.1G498300	Pp01:41277476-41277948	B	A	OK	198.003	795.381	2.00612	-2.39022	0.995	0.02615	0.723697	no	NA
XLOC_008046	Prupe.2G103300	Pp02:15907214-15911325	B	A	OK	8.62486	30.8936	1.84073	-2.27369	0.995	0.02615	0.723697	no	NA
XLOC_013980	Prupe.4G044100	Pp04:2120170-2121742	B	A	OK	27.8506	5.08879	-2.45231	2.47949	0.995	0.02615	0.723697	no	unknown protein
XLOC_018848	Prupe.6G263200	Pp06:25292167-25294882	B	A	OK	0.453058	3.46297	2.93424	-2.46806	0.995	0.02615	0.723697	no	lectin protein kinase family protein
XLOC_021825	Prupe.7G125900	Pp07:14770936-14772336	B	A	OK	465.341	108.59	-2.0994	2.36173	0.995	0.0262	0.723697	no	GAMMA-TIP (GAMMA TONOPLAST INTRINSIC PROTEIN); water channel
XLOC_003219	Prupe.1G037800	Pp01:2621430-2622231	B	A	OK	0	0.338114	Inf	NA	0.995	0.02625	0.723697	no	ethylene-responsive factor, putative
XLOC_017033	Prupe.5G148800	Pp05:13578451-13579219	B	A	OK	0	0.357688	Inf	NA	0.995	0.02625	0.723697	no	NA
XLOC_002545	Prupe.1G488100	Pp01:40640953-40643139	B	A	OK	3.62423	0.405265	-3.16074	2.38058	0.995	0.0263	0.723697	no	NA
XLOC_004984	Prupe.1G414400	Pp01:36066680-36069863	B	A	OK	28.057	7.26865	-1.9486	2.28929	0.995	0.02635	0.723697	no	FC1 (ferrochelatase 1); ferrochelatase
XLOC_017732	Prupe.6G042000	Pp06:3098658-3100528	B	A	OK	17.1199	2.04444	-3.06589	2.6535	0.995	0.02645	0.723697	no	ATEXPA8 (ARABIDOPSIS THALIANA EXPANSIN A8)
XLOC_025179	Prupe.8G263100	Pp08:22134877-22136011	B	A	OK	710.32	171.77	-2.04799	2.26903	0.995	0.02645	0.723697	no	SAG21 (SENESCENCE-ASSOCIATED GENE 21)
XLOC_000266	Prupe.1G045600	Pp01:3249999-3258588	B	A	OK	0.876118	4.52546	2.36887	-2.21314	0.995	0.0265	0.723697	no	PTR3 (PEPTIDE TRANSPORTER 3); dipeptide transporter/ transporter/ tripeptide transporter
XLOC_009192	Prupe.3G023300	Pp03:1717931-1726103	B	A	OK	3.25505	14.0304	2.10781	-2.35072	0.995	0.0265	0.723697	no	APUM5 (Arabidopsis Pumilio 5); RNA binding / binding
XLOC_020174	Prupe.6G164100	Pp06:15983964-15985142	B	A	OK	0	0.2945	Inf	NA	0.995	0.0265	0.723697	no	NA
XLOC_020310	Prupe.6G193200	Pp06:20046497-20047838	B	A	OK	43.8857	11.4311	-1.94079	2.29217	1	0.0267	0.727105	no	NA
XLOC_025154	Prupe.8G257700	Pp08:21923640-21925225	B	A	OK	8.75003	1.18036	-2.89006	2.43894	1	0.0267	0.727105	no	unknown protein
XLOC_004802	Prupe.1G370700	Pp01:33817895-33820208	B	A	OK	2.80217	14.2075	2.34204	-2.38537	1	0.02675	0.727442	no	FUNCTIONS IN: molecular_function unknown; INVOLVED IN: biological_process unknown; LOCATED IN: cellular_component unknown; EXPRESSED IN: 23 plant structures; EXPRESSED DURING: 13 growth stages; CONTAINS InterPro DOMAIN/s: Low temperature viability protein (InterPro:IPR007307); Has 1404 Blast hits to 1163 proteins in 173 species: Archae - 5; Bacteria - 61; Metazoa - 489; Fungi - 146; Plants - 69; …
XLOC_002092	Prupe.1G403000	Pp01:35503426-35505844	B	A	OK	22.5799	5.22878	-2.11049	2.35651	1	0.0268	0.727778	no	hydrolase, alpha/beta fold family protein
XLOC_015708	Prupe.5G116000	Pp05:11832308-11834000	B	A	OK	62.4941	17.3546	-1.8484	2.29057	1	0.027	0.728392	no	unknown protein
XLOC_001208	Prupe.1G235800	Pp01:24947285-24952877	B	A	OK	0.729787	3.57724	2.2933	-2.20782	1	0.02715	0.728392	no	ATMRP3; ATPase, coupled to transmembrane movement of substances / chlorophyll catabolite transporter/ glutathione S-conjugate-exporting ATPase
XLOC_001371	Prupe.1G265200	Pp01:27344577-27348916	B	A	OK	182.217	40.5604	-2.16751	2.42691	1	0.02715	0.728392	no	FUNCTIONS IN: molecular_function unknown; INVOLVED IN: biological_process unknown; LOCATED IN: vacuole; EXPRESSED IN: 23 plant structures; EXPRESSED DURING: 13 growth stages; CONTAINS InterPro DOMAIN/s: Protein of unknown function DUF569 (InterPro:IPR007679), Actin_cross-linking (InterPro:IPR008999); BEST Arabidopsis thaliana protein match is: unknown protein (TAIR:AT1G69900.1); Has 184 Blast hit…
XLOC_001777	Prupe.1G343000	Pp01:32184186-32187024	B	A	OK	2.3707	0.120119	-4.30277	2.64438	1	0.02715	0.728392	no	MIOX1 (MYO-INISITOL OXYGENASE); inositol oxygenase/ oxidoreductase
XLOC_002558	Prupe.1G491500	Pp01:40885580-40887774	B	A	OK	23.6062	83.3109	1.81934	-2.23414	1	0.02715	0.728392	no	FUNCTIONS IN: molecular_function unknown; INVOLVED IN: biological_process unknown; LOCATED IN: plasma membrane, vacuole, plant-type cell wall; EXPRESSED IN: 25 plant structures; EXPRESSED DURING: 13 growth stages; CONTAINS InterPro DOMAIN/s: WD40-like Beta Propeller (InterPro:IPR011659), Six-bladed beta-propeller, TolB-like (InterPro:IPR011042); BEST Arabidopsis thaliana protein match is: unknown…
XLOC_018835	Prupe.6G261400	Pp06:25163421-25166308	B	A	OK	12.3216	41.39	1.74809	-2.10381	1	0.0272	0.728392	no	RLK (receptor lectin kinase); kinase
XLOC_002067	Prupe.1G399000	Pp01:35283763-35286316	B	A	OK	0.355758	0	-Inf	NA	1	0.02735	0.728392	no	NA
XLOC_005721	Prupe.1G570100	Pp01:46459512-46460808	B	A	OK	0.245309	0	-Inf	NA	1	0.02735	0.728392	no	pentatricopeptide (PPR) repeat-containing protein
XLOC_012236	Prupe.4G005100	Pp04:307540-309009	B	A	OK	19.9072	3.81251	-2.38448	2.33761	1	0.02735	0.728392	no	metal ion binding
XLOC_012238	Prupe.4G005300	Pp04:314071-314530	B	A	OK	0.791053	0	-Inf	NA	1	0.02735	0.728392	no	NA
XLOC_015869	Prupe.5G146400	Pp05:13449099-13451508	B	A	OK	0.186539	0	-Inf	NA	1	0.02735	0.728392	no	NA
XLOC_019348	Prupe.6G363700	Pp06:30559156-30560494	B	A	OK	0.51822	0	-Inf	NA	1	0.02735	0.728392	no	NA
XLOC_022768	Prupe.7G040900	Pp07:7656222-7658518	B	A	OK	0.226794	0	-Inf	NA	1	0.02735	0.728392	no	60S ribosomal protein L15 (RPL15A)
XLOC_024504	Prupe.8G128200	Pp08:15199964-15200872	B	A	OK	0.65708	0	-Inf	NA	1	0.02735	0.728392	no	NA
XLOC_018114	Prupe.6G118300,Prupe.6G118400	Pp06:8692247-8698625	B	A	OK	23.6362	7.19852	-1.71522	1.88676	1	0.0274	0.728719	no	NA
XLOC_023114	Prupe.7G117600	Pp07:14232614-14236491	B	A	OK	10.1308	40.0289	1.9823	-2.3665	1	0.0275	0.730374	no	unknown protein
XLOC_023012	Prupe.7G094000	Pp07:12663841-12665137	B	A	OK	50.2092	0.495172	-6.66388	4.33693	1	0.0276	0.732025	no	NA
XLOC_017031	Prupe.5G148300	Pp05:13554476-13555894	B	A	OK	41.3951	9.81443	-2.07648	2.18623	1	0.02765	0.732346	no	ATHVA22D
XLOC_017110	Prupe.5G165100	Pp05:14354824-14359049	B	A	OK	51.8716	13.4731	-1.94486	2.22631	1	0.0277	0.732667	no	ATDI19
XLOC_009889	Prupe.3G155600	Pp03:17378279-17380733	B	A	OK	20.202	2.36482	-3.09469	2.69293	1	0.02775	0.732987	no	ATEXPB3 (ARABIDOPSIS THALIANA EXPANSIN B3)
XLOC_005860	Prupe.2G010800	Pp02:970366-972046	B	A	OK	10.8248	1.31844	-3.03743	2.69883	1	0.02785	0.733261	no	transferase family protein
XLOC_009131	Prupe.3G010200	Pp03:651951-653262	B	A	OK	1.08288	9.11864	3.07395	-2.33361	1	0.0279	0.733261	no	NA
XLOC_004123	Prupe.1G223900	Pp01:23769389-23770047	B	A	OK	103.247	23.5274	-2.13368	2.34945	1	0.02795	0.733261	no	unknown protein
XLOC_023874	Prupe.8G007000	Pp08:539173-549056	B	A	OK	3.61202	0.46007	-2.97288	2.52225	1	0.02795	0.733261	no	bifunctional aspartate kinase/homoserine dehydrogenase, putative / AK-HSDH, putative
XLOC_024263	Prupe.8G079600	Pp08:11320008-11320901	B	A	OK	24.8882	4.96264	-2.32628	2.26145	1	0.02795	0.733261	no	auxin-responsive protein, putative
XLOC_014191	Prupe.4G093000	Pp04:4678990-4681543	B	A	OK	2.68235	14.4569	2.43019	-2.46784	1	0.02805	0.734887	no	WAK3 (wall associated kinase 3); kinase/ protein serine/threonine kinase
XLOC_000705	Prupe.1G128700	Pp01:10046005-10047060	B	A	OK	160.148	669.251	2.06314	-2.31955	1	0.0281	0.735201	no	MLP423 (MLP-LIKE PROTEIN 423)
XLOC_004272	Prupe.1G255700	Pp01:26618213-26619648	B	A	OK	1.46353	11.524	2.97711	-2.66693	1	0.02825	0.738127	no	unknown protein
XLOC_018169	Prupe.6G129600	Pp06:10060916-10061642	B	A	OK	175.776	49.2327	-1.83605	2.27531	1	0.0283	0.738435	no	NA
XLOC_019023	Prupe.6G297000	Pp06:27116724-27123435	B	A	OK	1.34637	7.19584	2.41809	-2.34011	1	0.0285	0.74105	no	ATP binding / kinase/ protein serine/threonine kinase
XLOC_023558	Prupe.7G215700	Pp07:19521772-19522749	B	A	OK	15.4726	1.97849	-2.96724	2.49894	1	0.0285	0.74105	no	NA
XLOC_017885	Prupe.6G075100	Pp06:5154970-5158223	B	A	OK	103.447	32.3394	-1.67752	2.0217	1	0.0287	0.74105	no	ATEXPA4 (ARABIDOPSIS THALIANA EXPANSIN A4)
XLOC_001759	Prupe.1G339300	Pp01:31935215-31945664	B	A	OK	0	2.54416	Inf	NA	1	0.0288	0.74105	no	NA
XLOC_014046	Prupe.4G057600	Pp04:2747321-2749210	B	A	OK	18.8532	4.7258	-1.99618	2.16313	1	0.02885	0.74105	no	transferase family protein
XLOC_018514	Prupe.6G197400	Pp06:20457398-20457958	B	A	OK	14.8594	1.83034	-3.02119	2.29498	1	0.02885	0.74105	no	C/VIF2 (CELL WALL / VACUOLAR INHIBITOR OF FRUCTOSIDASE 2); enzyme inhibitor/ pectinesterase/ pectinesterase inhibitor
XLOC_013096	Prupe.4G169300	Pp04:9946529-9949112	B	A	OK	0.664398	4.90845	2.88515	-2.54537	1	0.0289	0.74105	no	AtRLP3 (Receptor Like Protein 3); protein binding / protein kinase
XLOC_022771	Prupe.7G041300	Pp07:7718833-7722604	B	A	OK	1.25628	9.94449	2.98474	-2.65949	1	0.0289	0.74105	no	strictosidine synthase family protein
XLOC_004117	Prupe.1G222300	Pp01:23658878-23661415	B	A	OK	52.3453	14.7529	-1.82706	2.20318	1	0.029	0.74105	no	unknown protein
XLOC_015742	Prupe.5G123300	Pp05:12189466-12193067	B	A	OK	8.11131	1.62621	-2.31842	2.26077	1	0.029	0.74105	no	KAS I (3-KETOACYL-ACYL CARRIER PROTEIN SYNTHASE I); catalytic/ fatty-acid synthase/ transferase, transferring acyl groups other than amino-acyl groups
XLOC_010498	Prupe.3G269500	Pp03:25123764-25127202	B	A	OK	9.9916	2.54642	-1.97224	2.14575	1	0.02905	0.74105	no	transcription regulator
XLOC_019394	Prupe.6G007500	Pp06:630846-632817	B	A	OK	13.7342	2.79505	-2.29683	2.23786	1	0.0291	0.74105	no	heavy-metal-associated domain-containing protein
XLOC_010212	Prupe.3G217600	Pp03:21960715-21964750	B	A	OK	51.0315	14.6571	-1.79978	2.22955	1	0.02915	0.74105	no	MATE efflux family protein
XLOC_002525	Prupe.1G484100	Pp01:40340477-40341263	B	A	OK	0.438118	0	-Inf	NA	1	0.02925	0.74105	no	transferase, transferring glycosyl groups
XLOC_007854	Prupe.2G064500	Pp02:8678317-8678524	B	A	OK	5.83484	0	-Inf	NA	1	0.02925	0.74105	no	NA
XLOC_008296	Prupe.2G159100	Pp02:21171249-21173918	B	A	OK	0.39526	0	-Inf	NA	1	0.02925	0.74105	no	NA
XLOC_009471	Prupe.3G077900	Pp03:5762955-5768058	B	A	OK	1.28748	6.38	2.309	-2.2372	1	0.02925	0.74105	no	BOR5; anion exchanger
XLOC_010460	Prupe.3G261800	Pp03:24753474-24755030	B	A	OK	0.240723	0	-Inf	NA	1	0.02925	0.74105	no	plastocyanin-like domain-containing protein
XLOC_012301	Prupe.4G017000	Pp04:805095-805848	B	A	OK	0.344071	0	-Inf	NA	1	0.02925	0.74105	no	Encodes a Stigma-specific Stig1 family protein
XLOC_013445	Prupe.4G227100	Pp04:14458602-14459460	B	A	OK	151.211	580.926	1.94179	-2.33356	1	0.02925	0.74105	no	NA
XLOC_023361	Prupe.7G174100	Pp07:17408471-17409371	B	A	OK	0.430341	0	-Inf	NA	1	0.02925	0.74105	no	NA
XLOC_026555	Prupe.I002700	scaffold_20:2827-3811	B	A	OK	0.886609	0	-Inf	NA	1	0.02925	0.74105	no	NA
XLOC_017872	Prupe.6G072400	Pp06:4939519-4944931	B	A	OK	48.2011	12.43	-1.95524	2.33379	1	0.0293	0.74105	no	CYP707A2; (+)-abscisic acid 8'-hydroxylase/ oxygen binding
XLOC_009093	Prupe.3G002300	Pp03:162316-165766	B	A	OK	0.611399	4.86083	2.99102	-2.52148	1	0.02935	0.74105	no	WRKY47; transcription factor
XLOC_005371	Prupe.1G495600	Pp01:41125039-41130314	B	A	OK	25.6832	7.25874	-1.82303	2.19652	1	0.0295	0.74105	no	myosin heavy chain-related
XLOC_015111	Prupe.5G004100	Pp05:531723-535386	B	A	OK	1.63256	8.54737	2.38834	-2.17258	1	0.0295	0.74105	no	auxin efflux carrier family protein
XLOC_006244	Prupe.2G080600	Pp02:12357030-12357676	B	A	OK	0	0.37924	Inf	NA	1	0.02955	0.74105	no	NA
XLOC_012518	Prupe.4G058600	Pp04:2799748-2800992	B	A	OK	0	1.49112	Inf	NA	1	0.02955	0.74105	no	GDSL-motif lipase, putative
XLOC_017610	Prupe.6G016800	Pp06:1204104-1204940	B	A	OK	0	2.40332	Inf	NA	1	0.02955	0.74105	no	NA
XLOC_020182	Prupe.6G165800	Pp06:16627783-16628914	B	A	OK	0	0.182106	Inf	NA	1	0.02955	0.74105	no	NA
XLOC_022566	Prupe.7G267000	Pp07:22008999-22010049	B	A	OK	390.284	104.174	-1.90553	2.27978	1	0.02965	0.742594	no	unknown protein
XLOC_011348	Prupe.3G125500	Pp03:11561732-11564995	B	A	OK	3.96344	0.558381	-2.82743	2.30609	1	0.02985	0.746636	no	BZIP61; DNA binding / transcription activator/ transcription factor
XLOC_025859	Prupe.8G136500	Pp08:15658186-15659842	B	A	OK	80.4325	296.4	1.88169	-2.20897	1	0.0301	0.747424	no	secretory protein, putative
XLOC_025672	Prupe.8G093900	Pp08:12662373-12667895	B	A	OK	7.65471	29.8971	1.96559	-2.32929	1	0.0302	0.747424	no	APL3; glucose-1-phosphate adenylyltransferase
XLOC_023153	Prupe.7G124400	Pp07:14651628-14653089	B	A	OK	2.6842	12.8203	2.25587	-2.19893	1	0.03025	0.747424	no	UGT73C1 (UDP-GLUCOSYL TRANSFERASE 73C1); UDP-glucosyltransferase/ UDP-glycosyltransferase/ cis-zeatin O-beta-D-glucosyltransferase/ trans-zeatin O-beta-D-glucosyltransferase/ transferase, transferring glycosyl groups
XLOC_007617	Prupe.2G010300	Pp02:942017-944094	B	A	OK	137.521	35.9347	-1.93621	2.3167	1	0.0303	0.747424	no	zinc finger (AN1-like) family protein
XLOC_018723	Prupe.6G237000	Pp06:23754178-23756193	B	A	OK	17.5765	1.96321	-3.16236	2.73351	1	0.03035	0.747424	no	PIP2;5 (PLASMA MEMBRANE INTRINSIC PROTEIN 2;5); water channel
XLOC_024621	Prupe.8G152100	Pp08:16518759-16520865	B	A	OK	15.5564	3.86287	-2.00976	2.18849	1	0.0304	0.747424	no	unknown protein
XLOC_026250	Prupe.8G215000	Pp08:19750488-19758953	B	A	OK	327.15	88.2807	-1.88978	2.0901	1	0.0304	0.747424	no	PSB28 (PHOTOSYSTEM II REACTION CENTER PSB28 PROTEIN)
XLOC_000528	Prupe.1G094600	Pp01:7362087-7365378	B	A	OK	0.407284	2.87655	2.82023	-2.34515	1	0.03045	0.747424	no	NA
XLOC_017743	Prupe.6G043300	Pp06:3165705-3167991	B	A	OK	59.1084	17.1861	-1.78212	2.21923	1	0.03045	0.747424	no	SIP4 (SOS3-INTERACTING PROTEIN 4); kinase/ protein kinase
XLOC_000259	Prupe.1G044200	Pp01:3156759-3157381	B	A	OK	0.40342	0	-Inf	NA	1	0.0305	0.747424	no	NA
XLOC_006616	Prupe.2G150400	Pp02:20545220-20546349	B	A	OK	0.270757	0	-Inf	NA	1	0.0305	0.747424	no	oxidoreductase family protein
XLOC_006686	Prupe.2G162200	Pp02:21298851-21300648	B	A	OK	0.247703	0	-Inf	NA	1	0.0305	0.747424	no	short-chain dehydrogenase/reductase (SDR) family protein
XLOC_010112	Prupe.3G199600	Pp03:20873760-20874402	B	A	OK	0.633145	0	-Inf	NA	1	0.0305	0.747424	no	NA
XLOC_016000	Prupe.5G172200	Pp05:14688836-14689896	B	A	OK	0.200477	0	-Inf	NA	1	0.0305	0.747424	no	NA
XLOC_020039	Prupe.6G139100	Pp06:11295881-11298583	B	A	OK	0.35501	0	-Inf	NA	1	0.0305	0.747424	no	NA
XLOC_025891	Prupe.8G142100	Pp08:15940849-15942038	B	A	OK	0.210384	0	-Inf	NA	1	0.0305	0.747424	no	LBD38 (LOB DOMAIN-CONTAINING PROTEIN 38)
XLOC_012996	Prupe.4G147200	Pp04:8422775-8424441	B	A	OK	24.4446	85.438	1.80536	-2.23203	1	0.0306	0.74853	no	ATGSTU19 (GLUTATHIONE S-TRANSFERASE TAU 19); glutathione binding / glutathione transferase
XLOC_011852	Prupe.3G234900	Pp03:23034338-23035086	B	A	OK	1782.58	0.741388	-11.2315	7.02364	1	0.03065	0.74853	no	cell wall protein precursor, putative
XLOC_001904	Prupe.1G367000	Pp01:33609354-33610448	B	A	OK	243.449	62.6745	-1.95767	2.32304	1	0.0307	0.74853	no	chaperone protein dnaJ-related
XLOC_013975	Prupe.4G042500	Pp04:2001505-2003763	B	A	OK	16.9897	2.11267	-3.00753	2.57728	1	0.0307	0.74853	no	OBP2; DNA binding / transcription factor
XLOC_025923	Prupe.8G148500	Pp08:16303980-16309356	B	A	OK	0.0704113	1.81896	4.69116	-2.81826	1	0.03085	0.749774	no	scpl6 (serine carboxypeptidase-like 6); serine-type carboxypeptidase
XLOC_025642	Prupe.8G089700	Pp08:12289681-12296929	B	A	OK	0.966574	7.30689	2.91831	-2.5888	1	0.0309	0.749774	no	NA
XLOC_001250	Prupe.1G243100	Pp01:25667354-25668348	B	A	OK	33.4298	8.51655	-1.97279	2.14862	1	0.03095	0.749774	no	unknown protein
XLOC_004446	Prupe.1G292500	Pp01:29037784-29043013	B	A	OK	0.680449	4.98963	2.87437	-2.43269	1	0.03095	0.749774	no	CYP72A9; electron carrier/ heme binding / iron ion binding / monooxygenase/ oxygen binding
XLOC_010416	Prupe.3G254200	Pp03:24334867-24336246	B	A	OK	26.4667	5.02176	-2.39791	2.41696	1	0.03095	0.749774	no	transferase family protein
XLOC_014079	Prupe.4G066900	Pp04:3229715-3234195	B	A	OK	31.8353	102.513	1.68711	-2.08542	1	0.031	0.749774	no	binding / catalytic/ transcription repressor
XLOC_020754	Prupe.6G285700	Pp06:26493117-26494680	B	A	OK	48.6248	12.6465	-1.94295	2.3101	1	0.03105	0.749774	no	LOCATED IN: endomembrane system; EXPRESSED IN: sperm cell, male gametophyte, pollen tube; EXPRESSED DURING: L mature pollen stage, M germinated pollen stage; CONTAINS InterPro DOMAIN/s: Methyltransferase FkbM (InterPro:IPR006342); BEST Arabidopsis thaliana protein match is: methyltransferase (TAIR:AT4G24805.1); Has 224 Blast hits to 223 proteins in 16 species: Archae - 0; Bacteria - 7; Metazoa - …
XLOC_001455	Prupe.1G283200	Pp01:28537287-28541920	B	A	OK	7.75497	33.059	2.09185	-2.41376	1	0.0311	0.749774	no	calcineurin-like phosphoesterase family protein
XLOC_025754	Prupe.8G112500	Pp08:14117405-14135673	B	A	OK	2.30037	7.75123	1.75256	-2.1805	1	0.0311	0.749774	no	TOR (TARGET OF RAPAMYCIN); 1-phosphatidylinositol-3-kinase/ protein binding
XLOC_005060	Prupe.1G430500	Pp01:36900761-36902991	B	A	OK	35.452	9.64694	-1.87772	2.18975	1	0.0314	0.756064	no	CYCD3;1 (CYCLIN D3;1); cyclin-dependent protein kinase regulator/ protein binding
XLOC_021132	Prupe.6G360500	Pp06:30425949-30426819	B	A	OK	67.5261	16.3502	-2.04614	2.30124	1	0.0315	0.757528	no	unknown protein
XLOC_002820	Prupe.1G542400	Pp01:44313736-44317849	B	A	OK	4.34858	16.107	1.88907	-2.2614	1	0.03165	0.758859	no	leucine-rich repeat transmembrane protein kinase, putative
XLOC_001528	Prupe.1G295500	Pp01:29228912-29231751	B	A	OK	39.7069	9.43259	-2.07366	2.19182	1	0.0317	0.758859	no	INVOLVED IN: biological_process unknown; LOCATED IN: cellular_component unknown; EXPRESSED IN: 21 plant structures; EXPRESSED DURING: 12 growth stages; CONTAINS InterPro DOMAIN/s: Alpha/beta hydrolase fold-1 (InterPro:IPR000073); BEST Arabidopsis thaliana protein match is: unknown protein (TAIR:AT3G01690.1).
XLOC_023190	Prupe.7G132200	Pp07:15104698-15105451	B	A	OK	95.4454	25.2862	-1.91632	2.27487	1	0.0317	0.758859	no	RALFL34 (ralf-like 34); signal transducer
XLOC_016624	Prupe.5G059300	Pp05:6389820-6391525	B	A	OK	11.3491	1.53254	-2.88859	2.50675	1	0.03175	0.758859	no	transferase family protein
XLOC_024181	Prupe.8G066200	Pp08:9801064-9801677	B	A	OK	34.1036	7.41002	-2.20237	2.11008	1	0.0318	0.758859	no	NA
XLOC_013580	Prupe.4G254900	Pp04:17646127-17653343	B	A	OK	1.3455	6.71638	2.31954	-2.26877	1	0.03185	0.758859	no	NA
XLOC_024770	Prupe.8G182300	Pp08:18201096-18203683	B	A	OK	107.211	28.1535	-1.92907	2.30944	1	0.0319	0.758859	no	HMG1 (HYDROXY METHYLGLUTARYL COA REDUCTASE 1); hydroxymethylglutaryl-CoA reductase
XLOC_005985	Prupe.2G035600	Pp02:3850626-3861624	B	A	OK	1.62438	8.32124	2.35691	-2.40442	1	0.03195	0.758859	no	glycoside hydrolase family 2 protein
XLOC_025815	Prupe.8G126300	Pp08:15074898-15079830	B	A	OK	0.0665427	0.401613	2.59345	-1.34834	1	0.0321	0.758859	no	unknown protein
XLOC_016095	Prupe.5G193400	Pp05:15779199-15780311	B	A	OK	13.9187	1.92185	-2.85646	2.40821	1	0.03215	0.758859	no	gibberellin-responsive protein, putative
XLOC_002074	Prupe.1G399900	Pp01:35337582-35341139	B	A	OK	1.57664	7.77655	2.30227	-2.35612	1	0.0324	0.758859	no	ATGLR2.7; intracellular ligand-gated ion channel
XLOC_011714	Prupe.3G204800	Pp03:21267235-21269277	B	A	OK	30.0662	7.69711	-1.96575	2.12235	1	0.0325	0.758859	no	unknown protein
XLOC_019818	Prupe.6G090100	Pp06:6165383-6169736	B	A	OK	25.4773	7.1891	-1.82533	2.13823	1	0.03275	0.758859	no	protein kinase family protein
XLOC_018924	Prupe.6G278100	Pp06:26097708-26099126	B	A	OK	334.326	92.6123	-1.85198	2.18214	1	0.03275	0.758859	no	DNAJ heat shock protein, putative
XLOC_001137	Prupe.1G221100	Pp01:23566856-23568518	B	A	OK	5.24187	0.810408	-2.69336	2.19561	1	0.0328	0.758859	no	FUNCTIONS IN: molecular_function unknown; INVOLVED IN: biological_process unknown; EXPRESSED IN: 22 plant structures; EXPRESSED DURING: 13 growth stages; CONTAINS InterPro DOMAIN/s: Pollen Ole e 1 allergen and extensin (InterPro:IPR006041); BEST Arabidopsis thaliana protein match is: unknown protein (TAIR:AT3G26960.1); Has 90 Blast hits to 85 proteins in 14 species: Archae - 0; Bacteria - 0; Meta…
XLOC_018090	Prupe.6G114600	Pp06:8279414-8285471	B	A	OK	1.44852	8.65706	2.5793	-2.20704	1	0.0328	0.758859	no	SCPL51 (SERINE CARBOXYPEPTIDASE-LIKE 51); serine-type carboxypeptidase
XLOC_010982	Prupe.3G046100	Pp03:3292440-3299581	B	A	OK	8.88566	32.7054	1.87998	-2.1617	1	0.03285	0.758859	no	ATPase, coupled to transmembrane movement of ions, phosphorylative mechanism
XLOC_001664	Prupe.1G323100	Pp01:30862717-30865133	B	A	OK	7.85695	1.10542	-2.82937	2.5139	1	0.0329	0.758859	no	heavy-metal-associated domain-containing protein
XLOC_008933	Prupe.2G298900	Pp02:28818741-28822326	B	A	OK	117.079	31.2035	-1.90771	2.28251	1	0.0329	0.758859	no	MATE efflux family protein
XLOC_014305	Prupe.4G113000	Pp04:5995411-5997350	B	A	OK	2.35926	11.5965	2.29728	-2.24976	1	0.0329	0.758859	no	AAA-type ATPase family protein
XLOC_006527	Prupe.2G135400	Pp02:19313168-19314259	B	A	OK	9.97209	1.48312	-2.74926	2.30193	1	0.03295	0.758859	no	zinc finger (GATA type) family protein
XLOC_017401	Prupe.5G221900	Pp05:17253982-17259526	B	A	OK	11.4329	39.5397	1.79012	-2.22097	1	0.03295	0.758859	no	ATSYTF
XLOC_016570	Prupe.5G047300	Pp05:5024093-5026144	B	A	OK	3.22747	15.0857	2.22471	-2.17909	1	0.033	0.758859	no	ATEXLB1 (ARABIDOPSIS THALIANA EXPANSIN-LIKE B1)
XLOC_017147	Prupe.5G173100	Pp05:14742367-14744693	B	A	OK	6.35606	0.90354	-2.81447	2.38809	1	0.03305	0.758859	no	Dof-type zinc finger domain-containing protein
XLOC_025349	Prupe.8G025400	Pp08:2320387-2324020	B	A	OK	581.52	152.412	-1.93185	2.08951	1	0.0331	0.758859	no	CA2 (CARBONIC ANHYDRASE 2); carbonate dehydratase/ zinc ion binding
XLOC_004520	Prupe.1G309300	Pp01:30090676-30095480	B	A	OK	63.9096	251.157	1.97449	-2.1309	1	0.03315	0.758859	no	proton-dependent oligopeptide transport (POT) family protein
XLOC_002546	Prupe.1G488200	Pp01:40644166-40645375	B	A	OK	51.74	0.568533	-6.50789	4.28659	1	0.03315	0.758859	no	BTB/POZ domain-containing protein
XLOC_002486	Prupe.1G476200	Pp01:39697808-39699973	B	A	OK	3343.25	168.777	-4.30806	2.94959	1	0.03325	0.758859	no	RD22; nutrient reservoir
XLOC_014458	Prupe.4G148800	Pp04:8493163-8496669	B	A	OK	18.5303	3.44619	-2.42681	2.36599	1	0.03325	0.758859	no	FUNCTIONS IN: molecular_function unknown; INVOLVED IN: biological_process unknown; LOCATED IN: cellular_component unknown; EXPRESSED IN: 16 plant structures; EXPRESSED DURING: 8 growth stages; BEST Arabidopsis thaliana protein match is: tropomyosin-related (TAIR:AT1G17140.2); Has 36552 Blast hits to 19717 proteins in 1278 species: Archae - 377; Bacteria - 3766; Metazoa - 19812; Fungi - 2701; Plan…
XLOC_017664	Prupe.6G030500	Pp06:2385786-2386728	B	A	OK	0	0.318563	Inf	NA	1	0.03335	0.758859	no	NA
XLOC_021601	Prupe.7G082600	Pp07:11784477-11785382	B	A	OK	0	10.1184	Inf	NA	1	0.03335	0.758859	no	NA
XLOC_022414	Prupe.7G237500	Pp07:20569602-20570225	B	A	OK	77.1885	14.5114	-2.4112	2.40905	1	0.03335	0.758859	no	unknown protein
XLOC_025914	Prupe.8G147600	Pp08:16255867-16257189	B	A	OK	0	0.328839	Inf	NA	1	0.03335	0.758859	no	NA
XLOC_003088	Prupe.1G005600	Pp01:487481-489466	B	A	OK	0.502644	0	-Inf	NA	1	0.0334	0.758859	no	NA
XLOC_005132	Prupe.1G446200	Pp01:37748214-37748820	B	A	OK	0.372365	0	-Inf	NA	1	0.0334	0.758859	no	unknown protein
XLOC_008760	Prupe.2G260100	Pp02:27001729-27002802	B	A	OK	0.247191	0	-Inf	NA	1	0.0334	0.758859	no	hypoxia-responsive family protein
XLOC_007309	Prupe.2G282200	Pp02:28056790-28057481	B	A	OK	0.309275	0	-Inf	NA	1	0.0334	0.758859	no	NA
XLOC_014876	Prupe.4G243500	Pp04:16087428-16090365	B	A	OK	0.27673	0	-Inf	NA	1	0.0334	0.758859	no	LEC1 (LEAFY COTYLEDON 1); transcription activator/ transcription factor
XLOC_013633	Prupe.4G264300	Pp04:19478804-19479736	B	A	OK	0.208915	0	-Inf	NA	1	0.0334	0.758859	no	NA
XLOC_017240	Prupe.5G190400	Pp05:15610229-15613527	B	A	OK	0.286966	0	-Inf	NA	1	0.0334	0.758859	no	NA
XLOC_020077	Prupe.6G146800	Pp06:12185523-12185724	B	A	OK	5.30179	0	-Inf	NA	1	0.0334	0.758859	no	NA
XLOC_020255	Prupe.6G180400	Pp06:18676583-18677249	B	A	OK	0.325495	0	-Inf	NA	1	0.0334	0.758859	no	J20 (DNAJ-LIKE 20); heat shock protein binding
XLOC_021116	Prupe.6G357300	Pp06:30283105-30283678	B	A	OK	0.404392	0	-Inf	NA	1	0.0334	0.758859	no	NHL3
XLOC_022893	Prupe.7G068200	Pp07:10651267-10651487	B	A	OK	3.65024	0	-Inf	NA	1	0.0334	0.758859	no	NA
XLOC_023490	Prupe.7G200600	Pp07:18731978-18732709	B	A	OK	0.286436	0	-Inf	NA	1	0.0334	0.758859	no	NA
XLOC_025442	Prupe.8G045600	Pp08:4770960-4777365	B	A	OK	19.4063	4.94617	-1.97214	2.14446	1	0.0334	0.758859	no	SBH1 (SPHINGOID BASE HYDROXYLASE 1); catalytic/ sphingosine hydroxylase
XLOC_024587	Prupe.8G144300	Pp08:16079781-16080677	B	A	OK	0.255327	0	-Inf	NA	1	0.0334	0.758859	no	FUNCTIONS IN: molecular_function unknown; INVOLVED IN: biological_process unknown; LOCATED IN: cellular_component unknown; BEST Arabidopsis thaliana protein match is: allergen-related (TAIR:AT3G22820.1); Has 130 Blast hits to 130 proteins in 11 species: Archae - 0; Bacteria - 0; Metazoa - 0; Fungi - 0; Plants - 130; Viruses - 0; Other Eukaryotes - 0 (source: NCBI BLink).
XLOC_020133	Prupe.6G156700	Pp06:13907735-13912009	B	A	OK	2.60211	12.4621	2.2598	-2.22167	1	0.03345	0.759103	no	APK2A (PROTEIN KINASE 2A); ATP binding / kinase/ protein kinase/ protein serine/threonine kinase
XLOC_008286	Prupe.2G157300	Pp02:21056384-21058129	B	A	OK	4.07669	0.604065	-2.75462	2.23468	1	0.03365	0.762746	no	BAP2 (BON ASSOCIATION PROTEIN 2)
XLOC_022196	Prupe.7G194400	Pp07:18466161-18467172	B	A	OK	248.664	0.522461	-8.89466	5.82819	1	0.03375	0.764117	no	AP2 domain-containing transcription factor, putative
XLOC_002671	Prupe.1G513600	Pp01:42272649-42274716	B	A	OK	169.22	46.9177	-1.8507	2.19019	1	0.0338	0.764354	no	RAP2.4 (related to AP2 4); DNA binding / transcription factor
XLOC_007216	Prupe.2G263200,Prupe.2G263300	Pp02:27133822-27141149	B	A	OK	461.845	116.238	-1.99033	2.18654	1	0.03385	0.764591	no	NA
XLOC_024137	Prupe.8G057600	Pp08:7106576-7111590	B	A	OK	4.98982	20.1016	2.01025	-2.2556	1	0.0339	0.764827	no	CPK4; calmodulin-dependent protein kinase/ kinase/ protein kinase
XLOC_014937	Prupe.4G256900	Pp04:18092496-18094392	B	A	OK	7.6028	1.13802	-2.74001	2.23339	1	0.0341	0.764974	no	UBC19 (ubiquitin-conjugating enzyme19); ubiquitin-protein ligase
XLOC_003154	Prupe.1G020000	Pp01:1408084-1410731	B	A	OK	16.2975	3.10766	-2.39075	2.3798	1	0.03415	0.764974	no	IQD19 (IQ-domain 19); calmodulin binding
XLOC_022647	Prupe.7G014300	Pp07:2055775-2059579	B	A	OK	3.35931	0.490942	-2.77454	2.35319	1	0.0342	0.764974	no	kinase
XLOC_015590	Prupe.5G093500	Pp05:10358295-10359909	B	A	OK	11.5039	0.55277	-4.3793	2.90865	1	0.03425	0.764974	no	ATOSM34 (osmotin 34)
XLOC_017187	Prupe.5G180000	Pp05:15125584-15129094	B	A	OK	2.73304	0.434364	-2.65353	2.02293	1	0.03425	0.764974	no	DEL1 (DP-E2F-LIKE 1); DNA binding / transcription factor
XLOC_004271	Prupe.1G255600	Pp01:26616252-26617631	B	A	OK	0.939559	6.31386	2.74847	-2.2633	1	0.0343	0.764974	no	unknown protein
XLOC_016151	Prupe.5G203900	Pp05:16366717-16377464	B	A	OK	116.563	33.8364	-1.78447	2.17753	1	0.0343	0.764974	no	PDCB3 (PLASMODESMATA CALLOSE-BINDING PROTEIN 3); callose binding / polysaccharide binding
XLOC_013898	Prupe.4G025300	Pp04:1198739-1199317	B	A	OK	25.2067	3.69217	-2.77127	2.283	1	0.03435	0.764974	no	nuclear transport factor 2 (NTF2), putative
XLOC_026448	Prupe.8G256200	Pp08:21857606-21861929	B	A	OK	0.131512	1.89094	3.84584	-2.36821	1	0.03435	0.764974	no	HAK5 (HIGH AFFINITY K+ TRANSPORTER 5); potassium ion transmembrane transporter/ potassium:sodium symporter
XLOC_005491	Prupe.1G520200	Pp01:42691433-42693619	B	A	OK	0.761337	5.41816	2.8312	-2.40331	1	0.0344	0.764974	no	AtUGT85A2 (UDP-glucosyl transferase 85A2); UDP-glycosyltransferase/ glucuronosyltransferase/ transferase, transferring glycosyl groups
XLOC_006964	Prupe.2G216600	Pp02:24696358-24697436	B	A	OK	13.2539	1.90054	-2.80193	2.31375	1	0.03445	0.764974	no	reverse transcriptase, putative / RNA-dependent DNA polymerase, putative
XLOC_017455	Prupe.5G233000	Pp05:17717102-17721902	B	A	OK	24.9658	6.17649	-2.01509	2.16299	1	0.03445	0.764974	no	XPL1 (XIPOTL 1); methyltransferase/ phosphoethanolamine N-methyltransferase
XLOC_026028	Prupe.8G170300	Pp08:17469402-17483747	B	A	OK	0.412602	2.47128	2.58243	-2.28001	1	0.03445	0.764974	no	ATRAD3; binding / inositol or phosphatidylinositol kinase/ phosphotransferase, alcohol group as acceptor / protein serine/threonine kinase
XLOC_008777	Prupe.2G264300	Pp02:27185071-27189681	B	A	OK	9.9892	2.43944	-2.03382	2.28545	1	0.0345	0.764974	no	leucine-rich repeat transmembrane protein kinase, putative
XLOC_023148	Prupe.7G123200	Pp07:14564900-14565872	B	A	OK	11.6713	1.80002	-2.69688	2.30228	1	0.0345	0.764974	no	NA
XLOC_010593	Prupe.3G289200	Pp03:26009484-26011807	B	A	OK	3.9588	15.1706	1.93815	-2.11996	1	0.03465	0.76742	no	ATNRT2.7 (Arabidopsis thaliana high affinity nitrate transporter 2.7); nitrate transmembrane transporter
XLOC_012281	Prupe.4G014100	Pp04:654715-658075	B	A	OK	2.2562	0.0964206	-4.54841	2.73857	1	0.0347	0.767648	no	ankyrin repeat family protein
XLOC_011915	Prupe.3G248700	Pp03:23917073-23918539	B	A	OK	2.65661	12.1858	2.19754	-2.11012	1	0.035	0.772517	no	NA
XLOC_019296	Prupe.6G354700	Pp06:30141675-30148375	B	A	OK	4.50865	16.5409	1.87527	-2.14793	1	0.035	0.772517	no	PTAC3 (PLASTID TRANSCRIPTIONALLY ACTIVE3); DNA binding / nucleic acid binding
XLOC_020542	Prupe.6G243400	Pp06:24129178-24133237	B	A	OK	2.14581	8.29615	1.95092	-2.15571	1	0.03555	0.782398	no	disease resistance protein (NBS-LRR class), putative
XLOC_003898	Prupe.1G183100	Pp01:16189657-16191006	B	A	OK	48.436	3.04718	-3.99053	2.99221	1	0.0356	0.782398	no	NA
XLOC_004550	Prupe.1G315000	Pp01:30429039-30431624	B	A	OK	4.6835	22.4242	2.25939	-2.49307	1	0.0356	0.782398	no	NA
XLOC_006846	Prupe.2G190200	Pp02:22952939-22953685	B	A	OK	165.001	49.0482	-1.75021	2.17399	1	0.03565	0.782398	no	AP2 domain-containing transcription factor, putative
XLOC_017944	Prupe.6G086700	Pp06:5858143-5860407	B	A	OK	35.6261	10.6912	-1.73651	2.13304	1	0.03565	0.782398	no	ATEXO70H7 (EXOCYST SUBUNIT EXO70 FAMILY PROTEIN H7); protein binding
XLOC_016457	Prupe.5G025400	Pp05:2844641-2847509	B	A	OK	0.492344	3.33453	2.75975	-2.34153	1	0.0357	0.782607	no	RPM1 (RESISTANCE TO P. SYRINGAE PV MACULICOLA 1); nucleotide binding / protein binding
XLOC_005564	Prupe.1G534200	Pp01:43671886-43673758	B	A	OK	0.610878	3.88736	2.66983	-2.18587	1	0.0358	0.783024	no	UDP-glucoronosyl/UDP-glucosyl transferase family protein
XLOC_014192	Prupe.4G093100	Pp04:4690236-4693242	B	A	OK	0.0482541	0.918932	4.25123	-2.56338	1	0.0358	0.783024	no	WAK5 (WALL ASSOCIATED KINASE 5); kinase/ protein serine/threonine kinase
XLOC_014960	Prupe.4G261000	Pp04:18934770-18938479	B	A	OK	0.182143	0.0208706	-3.12553	1.03506	1	0.03595	0.78453	no	NA
XLOC_024354	Prupe.8G100600	Pp08:13177521-13182068	B	A	OK	577.026	119.472	-2.27197	2.30363	1	0.03595	0.78453	no	LEW1 (LEAF WILTING 1); dehydrodolichyl diphosphate synthase
XLOC_023960	Prupe.8G024800	Pp08:2253079-2255075	B	A	OK	129.731	37.8375	-1.77764	2.13087	1	0.036	0.784735	no	NA
XLOC_010662	Prupe.3G300900	Pp03:26570709-26575228	B	A	OK	10.3395	38.9166	1.91221	-2.26248	1	0.03605	0.78494	no	LHT1; amino acid transmembrane transporter
XLOC_005739	Prupe.1G574600	Pp01:46797375-46815091	B	A	OK	1.2443	5.37844	2.11186	-2.18262	1	0.0362	0.785014	no	NRPA2; DNA binding / DNA-directed RNA polymerase/ ribonucleoside binding
XLOC_019810	Prupe.6G088700	Pp06:6042589-6047070	B	A	OK	4.5132	16.8933	1.90423	-2.25902	1	0.03625	0.785014	no	unknown protein
XLOC_020868	Prupe.6G309400	Pp06:27801694-27803481	B	A	OK	2.95523	0.434579	-2.76558	2.05698	1	0.0363	0.785014	no	AtGolS2 (Arabidopsis thaliana galactinol synthase 2); transferase, transferring glycosyl groups / transferase, transferring hexosyl groups
XLOC_021699	Prupe.7G100400	Pp07:13073263-13075456	B	A	OK	4.95365	18.4163	1.89442	-2.04437	1	0.0363	0.785014	no	NA
XLOC_024258	Prupe.8G078900	Pp08:11275612-11276700	B	A	OK	6.49594	0.878159	-2.88698	2.20111	1	0.0363	0.785014	no	auxin-responsive protein, putative
XLOC_013520	Prupe.4G243100	Pp04:16056139-16057205	B	A	OK	17.3885	2.42721	-2.84076	2.4958	1	0.03635	0.785014	no	NA
XLOC_024808	Prupe.8G190400	Pp08:18550926-18552295	B	A	OK	7.79535	1.0525	-2.8888	2.20538	1	0.03635	0.785014	no	unknown protein
XLOC_010900	Prupe.3G028000	Pp03:2095412-2096890	B	A	OK	117.63	35.2136	-1.74006	2.15944	1	0.0365	0.785014	no	unknown protein
XLOC_016737	Prupe.5G087400	Pp05:9857697-9859939	B	A	OK	30.5015	110.244	1.85375	-2.11631	1	0.0365	0.785014	no	NYE1 (NON-YELLOWING 1)
XLOC_018323	Prupe.6G160700	Pp06:14903025-14904417	B	A	OK	1.79	13.0204	2.86275	-2.49398	1	0.0365	0.785014	no	NA
XLOC_025829	Prupe.8G131400	Pp08:15380770-15382485	B	A	OK	65.3273	19.7149	-1.7284	2.15027	1	0.0365	0.785014	no	leucine-rich repeat family protein
XLOC_002391	Prupe.1G457800	Pp01:38356189-38360604	B	A	OK	7.6146	2.0204	-1.91413	2.07795	1	0.03665	0.785819	no	ATCSLC5 (CELLULOSE-SYNTHASE LIKE C5); cellulose synthase/ transferase, transferring glycosyl groups
XLOC_007453	Prupe.2G309600	Pp02:29322871-29336695	B	A	OK	0.174076	1.19272	2.77646	-2.09799	1	0.0367	0.785819	no	EXPRESSED IN: 17 plant structures; EXPRESSED DURING: 6 growth stages; BEST Arabidopsis thaliana protein match is: DMS3 (DEFECTIVE IN MERISTEM SILENCING 3) (TAIR:AT3G49250.1); Has 61 Blast hits to 57 proteins in 12 species: Archae - 0; Bacteria - 2; Metazoa - 8; Fungi - 2; Plants - 46; Viruses - 0; Other Eukaryotes - 3 (source: NCBI BLink).
XLOC_022156	Prupe.7G187000	Pp07:18058842-18062738	B	A	OK	15.8788	3.71954	-2.0939	2.21879	1	0.0367	0.785819	no	HMG1 (HYDROXY METHYLGLUTARYL COA REDUCTASE 1); hydroxymethylglutaryl-CoA reductase
XLOC_026044	Prupe.8G172900	Pp08:17621126-17624915	B	A	OK	42.6589	11.1866	-1.93107	2.28159	1	0.0367	0.785819	no	sks5 (SKU5 Similar 5); copper ion binding / oxidoreductase
XLOC_018374	Prupe.6G172200	Pp06:17716708-17720796	B	A	OK	254.692	76.2839	-1.7393	2.13598	1	0.03685	0.788158	no	unknown protein
XLOC_009436	Prupe.3G070700	Pp03:5074391-5075127	B	A	OK	11.4946	1.86323	-2.62508	2.13959	1	0.037	0.790492	no	unknown protein
XLOC_018836	Prupe.6G261500	Pp06:25168152-25170168	B	A	OK	1.16231	8.29664	2.83553	-2.47135	1	0.0372	0.793887	no	RLK (receptor lectin kinase); kinase
XLOC_017117	Prupe.5G166400	Pp05:14405157-14408373	B	A	OK	7.80343	26.439	1.76049	-2.08885	1	0.03735	0.795788	no	FRO8 (FERRIC REDUCTION OXIDASE 8); ferric-chelate reductase/ oxidoreductase
XLOC_023489	Prupe.7G200300	Pp07:18724993-18725720	B	A	OK	604.873	173.563	-1.80118	2.12554	1	0.03745	0.795788	no	GER3 (GERMIN 3); oxalate oxidase
XLOC_003440	Prupe.1G090300	Pp01:6806287-6810045	B	A	OK	0.391557	2.59599	2.72899	-2.08851	1	0.0376	0.795788	no	MATE efflux protein-related
XLOC_004145	Prupe.1G227800	Pp01:24107326-24112646	B	A	OK	0	0.466964	Inf	NA	1	0.0376	0.795788	no	NA
XLOC_025716	Prupe.8G103300	Pp08:13433316-13435820	B	A	OK	0	0.285546	Inf	NA	1	0.0376	0.795788	no	NA
XLOC_025043	Prupe.8G237900	Pp08:20971360-20972511	B	A	OK	0	0.18852	Inf	NA	1	0.0376	0.795788	no	NA
XLOC_004268	Prupe.1G255000	Pp01:26581534-26584014	B	A	OK	11.3031	3.01546	-1.90627	2.07916	1	0.03775	0.795788	no	PUB18 (PLANT U-BOX 18); ubiquitin-protein ligase
XLOC_024405	Prupe.8G109200	Pp08:13923231-13928969	B	A	OK	0.786404	6.06492	2.94715	-2.5216	1	0.03775	0.795788	no	disease resistance protein (TIR-NBS-LRR class), putative
XLOC_011992	Prupe.3G266000	Pp03:24940890-24943384	B	A	OK	34.7215	10.6192	-1.70915	2.11668	1	0.0378	0.795788	no	calcium-binding EF hand family protein
XLOC_022802	Prupe.7G049000	Pp07:8595784-8597045	B	A	OK	35.8525	0.799122	-5.48751	3.67181	1	0.03785	0.795788	no	gibberellin-responsive protein, putative
XLOC_003523	Prupe.1G103800	Pp01:8279563-8286466	B	A	OK	1.96874	7.59403	1.94759	-2.13122	1	0.038	0.795788	no	PGP21 (P-GLYCOPROTEIN 21); ATPase, coupled to transmembrane movement of substances
XLOC_020875	Prupe.6G310500	Pp06:27841445-27842672	B	A	OK	206.491	57.4277	-1.84626	2.19714	1	0.038	0.795788	no	VQ motif-containing protein
XLOC_019290	Prupe.6G354100	Pp06:30115221-30117945	B	A	OK	210.916	0.194768	-10.0807	6.71106	1	0.03805	0.795788	no	LTL1 (LI-TOLERANT LIPASE 1); carboxylesterase/ hydrolase, acting on ester bonds
XLOC_025752	Prupe.8G112200	Pp08:14108821-14109267	B	A	OK	78.5003	16.7042	-2.23249	2.20685	1	0.0381	0.795788	no	NA
XLOC_004393	Prupe.1G281300	Pp01:28446625-28448198	B	A	OK	33.6056	8.97951	-1.90399	2.10816	1	0.0382	0.795788	no	unknown protein
XLOC_008809	Prupe.2G271300	Pp02:27510619-27511453	B	A	OK	0	0.218222	Inf	NA	1	0.0382	0.795788	no	plastocyanin-like domain-containing protein
XLOC_011310	Prupe.3G117400	Pp03:10016309-10016639	B	A	OK	0	0.888109	Inf	NA	1	0.0382	0.795788	no	NA
XLOC_017924	Prupe.6G083300	Pp06:5629642-5630261	B	A	OK	0	0.403062	Inf	NA	1	0.0382	0.795788	no	NA
XLOC_024347	Prupe.8G099200	Pp08:13063160-13063713	B	A	OK	0	0.334997	Inf	NA	1	0.0382	0.795788	no	NA
XLOC_013329	Prupe.4G205500	Pp04:12815776-12817225	B	A	OK	16.0396	3.81374	-2.07236	1.96876	1	0.03825	0.795788	no	plastocyanin-like domain-containing protein
XLOC_000691	Prupe.1G126300	Pp01:9941877-9945248	B	A	OK	10.4858	2.81158	-1.89899	2.06158	1	0.0383	0.795788	no	COBL7 (COBRA-LIKE 7)
XLOC_014433	Prupe.4G142600	Pp04:8176412-8180370	B	A	OK	3.72579	15.0662	2.01569	-2.2416	1	0.0384	0.795788	no	ATP binding / protein kinase/ protein serine/threonine kinase/ protein tyrosine kinase/ sugar binding
XLOC_012351	Prupe.4G027900	Pp04:1291829-1294784	B	A	OK	2.16231	10.0592	2.21787	-2.25463	1	0.03845	0.795788	no	NA
XLOC_021257	Prupe.7G018300	Pp07:2701792-2709835	B	A	OK	5.80096	26.1707	2.17359	-2.37386	1	0.0385	0.795788	no	CS26; cysteine synthase
XLOC_008439	Prupe.2G194200	Pp02:23246096-23248256	B	A	OK	3.23988	16.3348	2.33394	-2.32939	1	0.0386	0.795788	no	CYP78A8; electron carrier/ heme binding / iron ion binding / monooxygenase/ oxygen binding
XLOC_018046	Prupe.6G106900	Pp06:7606913-7614280	B	A	OK	16.0316	4.67984	-1.77639	2.11952	1	0.03865	0.795788	no	2-phosphoglycerate kinase-related
XLOC_001445	Prupe.1G280200	Pp01:28399221-28400640	B	A	OK	8.72195	36.1103	2.04969	-2.26296	1	0.0387	0.795788	no	unknown protein
XLOC_002853	Prupe.1G547400	Pp01:44738795-44741304	B	A	OK	10.4819	2.21916	-2.23981	2.20346	1	0.0387	0.795788	no	GDSL-motif lipase/hydrolase family protein
XLOC_011227	Prupe.3G099600	Pp03:7643839-7645307	B	A	OK	16.6922	2.58112	-2.6931	2.39362	1	0.0387	0.795788	no	plastocyanin-like domain-containing protein
XLOC_015792	Prupe.5G131300	Pp05:12660395-12663252	B	A	OK	3.95983	0.599771	-2.72296	2.30043	1	0.0387	0.795788	no	ATCEL2; cellulase/ hydrolase, hydrolyzing O-glycosyl compounds
XLOC_007925	Prupe.2G078300	Pp02:12048238-12049780	B	A	OK	1.05017	6.29822	2.58432	-2.12986	1	0.03875	0.795788	no	NA
XLOC_010425	Prupe.3G255500	Pp03:24401235-24408635	B	A	OK	1.54759	7.23991	2.22594	-2.25699	1	0.03875	0.795788	no	AMY3 (ALPHA-AMYLASE-LIKE 3); alpha-amylase
XLOC_003626	Prupe.1G127700	Pp01:10007663-10008722	B	A	OK	13.8699	56.5451	2.02744	-2.24431	1	0.0388	0.795788	no	MLP423 (MLP-LIKE PROTEIN 423)
XLOC_001189	Prupe.1G231400	Pp01:24662021-24664065	B	A	OK	5.09548	19.579	1.94202	-2.18292	1	0.03885	0.795788	no	CYP76C4; electron carrier/ heme binding / iron ion binding / monooxygenase/ oxygen binding
XLOC_002754	Prupe.1G531100	Pp01:43417245-43434717	B	A	OK	17.9992	4.38397	-2.03762	1.96586	1	0.03895	0.795788	no	NA
XLOC_020968	Prupe.6G327200	Pp06:28714786-28715804	B	A	OK	22.9427	3.25397	-2.81777	2.44125	1	0.03905	0.795788	no	unknown protein
XLOC_010635	Prupe.3G296300	Pp03:26335982-26336768	B	A	OK	0.227529	0	-Inf	NA	1	0.0391	0.795788	no	NA
XLOC_012767	Prupe.4G106800	Pp04:5579571-5580222	B	A	OK	0.294062	0	-Inf	NA	1	0.0391	0.795788	no	NA
XLOC_013759	Prupe.4G289000	Pp04:25436669-25438319	B	A	OK	0.284212	0	-Inf	NA	1	0.0391	0.795788	no	NA
XLOC_015213	Prupe.5G022300	Pp05:2475399-2476035	B	A	OK	0.362342	0	-Inf	NA	1	0.0391	0.795788	no	MAPKKK15; ATP binding / kinase/ protein kinase/ protein serine/threonine kinase
XLOC_020969	Prupe.6G327300	Pp06:28715978-28717142	B	A	OK	0.192385	0	-Inf	NA	1	0.0391	0.795788	no	unknown protein
XLOC_022552	Prupe.7G263900	Pp07:21845220-21846434	B	A	OK	0.204868	0	-Inf	NA	1	0.0391	0.795788	no	plastocyanin-like domain-containing protein
XLOC_025352	Prupe.8G025700	Pp08:2342029-2343052	B	A	OK	0.227529	0	-Inf	NA	1	0.0391	0.795788	no	germin-like protein, putative
XLOC_025544	Prupe.8G068500	Pp08:10088897-10089471	B	A	OK	0.352923	0	-Inf	NA	1	0.0391	0.795788	no	NA
XLOC_024658	Prupe.8G160900	Pp08:16926557-16928829	B	A	OK	1007.24	137.809	-2.86967	2.45496	1	0.0392	0.796984	no	NA
XLOC_018008	Prupe.6G098100	Pp06:6838840-6839763	B	A	OK	8.69701	31.5903	1.86089	-2.00067	1	0.03925	0.797038	no	NA
XLOC_002730	Prupe.1G525800	Pp01:43071747-43073583	B	A	OK	0.940283	6.84083	2.86301	-2.1967	1	0.0393	0.797038	no	ATPUP3; purine transmembrane transporter
XLOC_008930	Prupe.2G298600	Pp02:28806692-28810044	B	A	OK	58.5516	17.9903	-1.70249	1.92912	1	0.0394	0.797038	no	EMB3009 (embryo defective 3009); transferase/ transferase, transferring acyl groups other than amino-acyl groups
XLOC_010304	Prupe.3G233700	Pp03:22962774-22965346	B	A	OK	5.356	0.808745	-2.7274	2.37814	1	0.03945	0.797038	no	NA
XLOC_019986	Prupe.6G126400	Pp06:9713808-9716230	B	A	OK	28.0493	0.145155	-7.59423	4.86826	1	0.03945	0.797038	no	CYP94C1; fatty acid (omega-1)-hydroxylase/ oxygen binding
XLOC_023022	Prupe.7G097600	Pp07:12905502-12907319	B	A	OK	39.8096	11.1138	-1.84077	2.18839	1	0.03945	0.797038	no	aspartyl protease family protein
XLOC_011698	Prupe.3G197600	Pp03:20779797-20784450	B	A	OK	204.376	59.2511	-1.78631	2.04007	1	0.0397	0.801252	no	unknown protein
XLOC_005513	Prupe.1G524500	Pp01:42988156-42990414	B	A	OK	3.60168	0.248869	-3.85521	2.69747	1	0.03975	0.801425	no	basic helix-loop-helix (bHLH) family protein (bHLH096)
XLOC_021358	Prupe.7G037300	Pp07:6851286-6852964	B	A	OK	49.8396	14.6121	-1.77013	2.15688	1	0.0398	0.801597	no	NA
XLOC_001997	Prupe.1G385000	Pp01:34519424-34524217	B	A	OK	1.56622	5.61767	1.84268	-1.99456	1	0.04	0.80395	no	NA
XLOC_019315	Prupe.6G358100	Pp06:30324932-30332939	B	A	OK	5.89151	18.9463	1.6852	-2.04604	1	0.04	0.80395	no	emb1507 (embryo defective 1507); ATP binding / ATP-dependent helicase/ helicase/ nucleic acid binding / nucleoside-triphosphatase/ nucleotide binding
XLOC_023653	Prupe.7G233400	Pp07:20359159-20361709	B	A	OK	9.54161	1.39169	-2.7774	2.44867	1	0.04005	0.804119	no	ABIL1 (Abi-1-like 1)
XLOC_014566	Prupe.4G168900	Pp04:9863944-9866773	B	A	OK	1.57967	7.40079	2.22805	-2.20636	1	0.0401	0.804288	no	NA
XLOC_009317	Prupe.3G047600	Pp03:3379982-3384471	B	A	OK	3.11305	11.322	1.86273	-2.02875	1	0.04015	0.804456	no	NA
XLOC_002547	Prupe.1G488300	Pp01:40652754-40654198	B	A	OK	29.2332	0.366423	-6.31795	4.03639	1	0.0402	0.804624	no	NA
XLOC_021966	Prupe.7G152700	Pp07:16300783-16301378	B	A	OK	436.628	121.325	-1.84753	2.18103	1	0.0403	0.80463	no	unknown protein
XLOC_015402	Prupe.5G059100	Pp05:6374218-6375864	B	A	OK	639.004	132.03	-2.27496	2.26982	1	0.04035	0.80463	no	NA
XLOC_016138	Prupe.5G200800	Pp05:16133914-16138781	B	A	OK	14.1755	3.99333	-1.82773	2.05138	1	0.04035	0.80463	no	AtGUS2 (Arabidopsis thaliana glucuronidase 2); beta-glucuronidase
XLOC_004192	Prupe.1G237100	Pp01:25164160-25165444	B	A	OK	1.29335	8.65173	2.74188	-2.34184	1	0.04045	0.80463	no	NA
XLOC_005662	Prupe.1G558400	Pp01:45579638-45581645	B	A	OK	6.93351	0.329914	-4.39343	2.77235	1	0.04045	0.80463	no	copper-binding family protein
XLOC_018837	Prupe.6G261600	Pp06:25190198-25192346	B	A	OK	5.92293	0.986549	-2.58585	2.11415	1	0.04045	0.80463	no	aldo/keto reductase family protein
XLOC_001352	Prupe.1G262400	Pp01:27102606-27107135	B	A	OK	11.7497	3.11596	-1.91487	2.14266	1	0.0405	0.804797	no	binding
XLOC_007265	Prupe.2G273000	Pp02:27594306-27609171	B	A	OK	1.32831	4.67071	1.81405	-2.02452	1	0.04055	0.804963	no	binding
XLOC_003725	Prupe.1G148600	Pp01:11652665-11654476	B	A	OK	10.2707	1.61815	-2.66611	2.34544	1	0.04065	0.806121	no	AWPM-19-like membrane family protein
XLOC_023813	Prupe.7G268000	Pp07:22070451-22075617	B	A	OK	4.49469	17.4935	1.96052	-2.20565	1	0.0407	0.806285	no	calcium-binding mitochondrial protein-related
XLOC_002165	Prupe.1G414300	Pp01:36065532-36066593	B	A	OK	38.8911	6.70295	-2.53657	2.48771	1	0.04075	0.80645	no	mitochondrial ATP synthase g subunit family protein
XLOC_001428	Prupe.1G276100	Pp01:28149250-28150647	B	A	OK	10.1656	0.240901	-5.39911	3.58605	1	0.04095	0.809579	no	calcium-binding EF hand family protein
XLOC_017866	Prupe.6G071500	Pp06:4881619-4882682	B	A	OK	49.1518	12.6643	-1.95647	2.18589	1	0.041	0.80974	no	unknown protein
XLOC_018587	Prupe.6G212500	Pp06:22077525-22079107	B	A	OK	11.0793	2.20076	-2.33179	2.04571	1	0.0411	0.810696	no	NA
XLOC_026481	Prupe.8G263300	Pp08:22140824-22141382	B	A	OK	81.1704	21.7085	-1.9027	2.11833	1	0.04115	0.810696	no	unknown protein
XLOC_009275	Prupe.3G039200	Pp03:2823226-2827724	B	A	OK	141.545	36.3983	-1.95932	2.1938	1	0.0412	0.810696	no	LOX3; electron carrier/ iron ion binding / lipoxygenase/ metal ion binding / oxidoreductase, acting on single donors with incorporation of molecular oxygen, incorporation of two atoms of oxygen
XLOC_011827	Prupe.3G228000	Pp03:22710907-22713300	B	A	OK	14.0875	3.38377	-2.05771	2.08365	1	0.04125	0.810696	no	CYCD6;1 (Cyclin D6;1); cyclin-dependent protein kinase
XLOC_013661	Prupe.4G270300	Pp04:21790425-21813998	B	A	OK	5.42067	17.9064	1.72393	-2.05775	1	0.0413	0.810696	no	binding
XLOC_016889	Prupe.5G117800	Pp05:11910588-11912572	B	A	OK	11.1417	1.5031	-2.88996	2.46748	1	0.0413	0.810696	no	AP2 domain-containing transcription factor, putative
XLOC_002498	Prupe.1G478500	Pp01:40041209-40041690	B	A	OK	66.2923	9.24267	-2.84246	2.41609	1	0.04165	0.816062	no	NA
XLOC_014240	Prupe.4G099600	Pp04:5076565-5078831	B	A	OK	7.36112	1.08209	-2.7661	2.35111	1	0.0417	0.816062	no	SEC14 cytosolic factor family protein / phosphoglyceride transfer family protein
XLOC_026358	Prupe.8G235600	Pp08:20850706-20852452	B	A	OK	20.8817	5.61515	-1.89484	2.10451	1	0.0417	0.816062	no	ATCLH1 (ARABIDOPSIS THALIANA CORONATINE-INDUCED PROTEIN 1); chlorophyllase
XLOC_020544	Prupe.6G243600	Pp06:24142592-24145178	B	A	OK	0.760076	4.92854	2.69694	-2.29827	1	0.0418	0.816493	no	NA
XLOC_019631	Prupe.6G054400	Pp06:3816223-3817621	B	A	OK	10.4621	1.61411	-2.69636	2.33989	1	0.04185	0.816493	no	MAPKKK13; ATP binding / kinase/ protein kinase/ protein serine/threonine kinase
XLOC_023212	Prupe.7G138500	Pp07:15482390-15486012	B	A	OK	12.0418	2.96982	-2.01961	2.10943	1	0.0419	0.816493	no	disease resistance protein (CC-NBS-LRR class), putative
XLOC_009620	Prupe.3G103900	Pp03:8179595-8182294	B	A	OK	22.8478	6.66682	-1.77699	2.0979	1	0.04225	0.816493	no	aspartyl protease family protein
XLOC_012383	Prupe.4G033500	Pp04:1559882-1560893	B	A	OK	7.71837	1.25391	-2.62187	2.14146	1	0.04225	0.816493	no	calcium-binding EF hand family protein
XLOC_020619	Prupe.6G258400	Pp06:25024798-25026873	B	A	OK	38.95	10.8172	-1.84829	2.17528	1	0.04225	0.816493	no	zinc finger (C3HC4-type RING finger) family protein
XLOC_003223	Prupe.1G038900	Pp01:2748496-2751988	B	A	OK	11.334	40.1378	1.82431	-2.15658	1	0.0423	0.816493	no	CRY2 (CRYPTOCHROME 2); blue light photoreceptor/ protein homodimerization
XLOC_011704	Prupe.3G200500	Pp03:20928707-20933930	B	A	OK	12.5217	45.3763	1.85751	-2.19201	1	0.0423	0.816493	no	zinc finger (CCCH-type) family protein / RNA recognition motif (RRM)-containing protein
XLOC_018069	Prupe.6G111000	Pp06:7969785-7975586	B	A	OK	7.92153	28.9283	1.86863	-2.12249	1	0.04245	0.816493	no	unknown protein
XLOC_022793	Prupe.7G047400	Pp07:8395708-8400560	B	A	OK	2.54469	9.84514	1.95192	-2.1848	1	0.04255	0.816493	no	SDP1 (SUGAR-DEPENDENT1); triacylglycerol lipase
XLOC_004096	Prupe.1G218500	Pp01:23337737-23339949	B	A	OK	19.2012	4.22412	-2.18448	2.20377	1	0.0426	0.816493	no	JAZ10 (JASMONATE-ZIM-DOMAIN PROTEIN 10)
XLOC_014552	Prupe.4G164700	Pp04:9565821-9567660	B	A	OK	0.552559	3.7274	2.75397	-2.11229	1	0.0426	0.816493	no	unknown protein
XLOC_003582	Prupe.1G115800	Pp01:9144422-9148398	B	A	OK	20.2166	5.38594	-1.90827	2.0321	1	0.04265	0.816493	no	protein phosphatase 2C family protein / PP2C family protein
XLOC_012746	Prupe.4G103100	Pp04:5271648-5273271	B	A	OK	0.677825	4.41754	2.70426	-2.09199	1	0.0427	0.816493	no	NA
XLOC_025083	Prupe.8G244600	Pp08:21293851-21295203	B	A	OK	23.42	6.49294	-1.8508	2.0434	1	0.0427	0.816493	no	EDL3 (EID1-like 3)
XLOC_019567	Prupe.6G041500	Pp06:3063924-3064737	B	A	OK	2.90361	18.4632	2.66874	-2.28942	1	0.04275	0.816493	no	LP1; calmodulin binding
XLOC_015229	Prupe.5G025000	Pp05:2799722-2803044	B	A	OK	2.41528	8.26486	1.7748	-1.94485	1	0.0429	0.816493	no	RPM1 (RESISTANCE TO P. SYRINGAE PV MACULICOLA 1); nucleotide binding / protein binding
XLOC_001248	Prupe.1G242800	Pp01:25651183-25659862	B	A	OK	7.41784	29.9963	2.01571	-2.14556	1	0.043	0.816493	no	MKP1 (MITOGEN-ACTIVATED PROTEIN KINASE PHOSPHATASE 1); MAP kinase tyrosine/serine/threonine phosphatase
XLOC_001146	Prupe.1G223200	Pp01:23707910-23710210	B	A	OK	1.84427	12.0209	2.70442	-2.30996	1	0.04305	0.816493	no	WRKY75; transcription factor
XLOC_010931	Prupe.3G035100	Pp03:2561777-2562092	B	A	OK	0	0.852325	Inf	NA	1	0.04305	0.816493	no	auxin-responsive family protein
XLOC_011004	Prupe.3G050400	Pp03:3561854-3562342	B	A	OK	0	0.70064	Inf	NA	1	0.04305	0.816493	no	NA
XLOC_012240	Prupe.4G005600	Pp04:326290-326630	B	A	OK	0	0.710095	Inf	NA	1	0.04305	0.816493	no	NA
XLOC_016984	Prupe.5G138900	Pp05:13036242-13036603	B	A	OK	0	0.813557	Inf	NA	1	0.04305	0.816493	no	pentatricopeptide (PPR) repeat-containing protein
XLOC_022711	Prupe.7G026900	Pp07:4787969-4790529	B	A	OK	0	0.350223	Inf	NA	1	0.04305	0.816493	no	NA
XLOC_011136	Prupe.3G077400	Pp03:5705026-5707651	B	A	OK	0.326471	2.21924	2.76504	-2.12819	1	0.04315	0.816493	no	pentatricopeptide (PPR) repeat-containing protein
XLOC_003955	Prupe.1G193700	Pp01:18218068-18219352	B	A	OK	0.597281	0	-Inf	NA	1	0.0432	0.816493	no	unknown protein
XLOC_005765	Prupe.1G580000	Pp01:47178447-47179513	B	A	OK	0.197006	0	-Inf	NA	1	0.0432	0.816493	no	NA
XLOC_007640	Prupe.2G015200	Pp02:1349915-1350234	B	A	OK	1.15223	0	-Inf	NA	1	0.0432	0.816493	no	NA
XLOC_010587	Prupe.3G287700	Pp03:25945412-25946141	B	A	OK	0.215623	0	-Inf	NA	1	0.0432	0.816493	no	NA
XLOC_013909	Prupe.4G027500	Pp04:1279168-1279588	B	A	OK	0.731332	0	-Inf	NA	1	0.0432	0.816493	no	NA
XLOC_016759	Prupe.5G090400	Pp05:10079682-10080225	B	A	OK	0.32902	0	-Inf	NA	1	0.0432	0.816493	no	AP2 domain-containing protein
XLOC_019405	Prupe.6G011200	Pp06:824671-826429	B	A	OK	0.199028	0	-Inf	NA	1	0.0432	0.816493	no	NA
XLOC_021608	Prupe.7G083900	Pp07:11946835-11947426	B	A	OK	0.289703	0	-Inf	NA	1	0.0432	0.816493	no	NA
XLOC_023898	Prupe.8G011300	Pp08:928459-930294	B	A	OK	0.277277	0	-Inf	NA	1	0.0432	0.816493	no	NA
XLOC_025592	Prupe.8G080400	Pp08:11404018-11404243	B	A	OK	2.51413	0	-Inf	NA	1	0.0432	0.816493	no	auxin-responsive protein, putative
XLOC_014299	Prupe.4G111800	Pp04:5918761-5921361	B	A	OK	0.273539	1.71181	2.64571	-2.02372	1	0.0435	0.82136	no	glycosyl transferase-related
XLOC_018482	Prupe.6G190600	Pp06:19784275-19786429	B	A	OK	49.7478	169.406	1.76778	-2.10967	1	0.0438	0.825412	no	AtUGT85A2 (UDP-glucosyl transferase 85A2); UDP-glycosyltransferase/ glucuronosyltransferase/ transferase, transferring glycosyl groups
XLOC_025594	Prupe.8G080600	Pp08:11445367-11447102	B	A	OK	22.0587	5.80359	-1.92633	2.16331	1	0.0438	0.825412	no	auxin-responsive protein, putative
XLOC_000320	Prupe.1G055400	Pp01:3902731-3905573	B	A	OK	0.811556	5.34658	2.71985	-2.35963	1	0.044	0.827035	no	NA
XLOC_008492	Prupe.2G202600	Pp02:23883008-23884343	B	A	OK	30.1553	6.53283	-2.20663	2.20071	1	0.044	0.827035	no	NA
XLOC_005170	Prupe.1G453900	Pp01:38148167-38162978	B	A	OK	0.582282	3.63133	2.64071	-2.32881	1	0.0441	0.827035	no	DNA-directed DNA polymerase family protein
XLOC_009526	Prupe.3G088200	Pp03:6559799-6570124	B	A	OK	10.304	35.226	1.77343	-2.13683	1	0.0441	0.827035	no	SUS2 (ABNORMAL SUSPENSOR 2)
XLOC_013598	Prupe.4G257800	Pp04:18302707-18307625	B	A	OK	6.67982	0.267823	-4.64046	2.85392	1	0.0441	0.827035	no	condensation domain-containing protein
XLOC_007197	Prupe.2G259900	Pp02:26995897-26997990	B	A	OK	33.7731	8.95493	-1.91512	2.15383	1	0.04425	0.828376	no	EXPRESSED IN: 20 plant structures; EXPRESSED DURING: 13 growth stages; BEST Arabidopsis thaliana protein match is: transcription regulator (TAIR:AT3G56220.1); Has 165 Blast hits to 165 proteins in 20 species: Archae - 0; Bacteria - 0; Metazoa - 0; Fungi - 0; Plants - 165; Viruses - 0; Other Eukaryotes - 0 (source: NCBI BLink).
XLOC_016985	Prupe.5G139100	Pp05:13052152-13054939	B	A	OK	54.2484	180.253	1.73237	-2.02447	1	0.0443	0.828376	no	calnexin 1 (CNX1)
XLOC_017154	Prupe.5G174200	Pp05:14846793-14848535	B	A	OK	34.1379	9.36211	-1.86647	2.10526	1	0.0443	0.828376	no	ATMYB66 (MYB DOMAIN PROTEIN 66); DNA binding / protein binding / transcription factor/ transcription regulator
XLOC_011618	Prupe.3G181200	Pp03:19695773-19699125	B	A	OK	3.08308	11.5539	1.90593	-2.01338	1	0.04445	0.829708	no	WAKL2 (wall associated kinase-like 2); kinase
XLOC_013840	Prupe.4G013800	Pp04:642532-644360	B	A	OK	13.9243	44.4929	1.67597	-1.96721	1	0.0445	0.829708	no	EFE (ETHYLENE-FORMING ENZYME); 1-aminocyclopropane-1-carboxylate oxidase
XLOC_022453	Prupe.7G244900	Pp07:20900630-20902052	B	A	OK	8.48045	1.31872	-2.68501	2.29778	1	0.0445	0.829708	no	SEC14 cytosolic factor, putative / phosphoglyceride transfer protein, putative
XLOC_020538	Prupe.6G242700	Pp06:24104545-24108026	B	A	OK	86.765	26.9961	-1.68436	2.04351	1	0.04465	0.831703	no	myb family transcription factor
XLOC_020103	Prupe.6G151200	Pp06:13074688-13076679	B	A	OK	22.4854	0.378651	-5.89198	3.86256	1	0.0447	0.831833	no	sugar transporter, putative
XLOC_024408	Prupe.8G109500	Pp08:13932832-13937361	B	A	OK	0.622419	3.7497	2.59082	-2.26313	1	0.04485	0.833822	no	disease resistance protein (TIR-NBS-LRR class), putative
XLOC_012644	Prupe.4G080600	Pp04:3904498-3907067	B	A	OK	3.20121	0.494466	-2.69467	2.07395	1	0.04495	0.834878	no	unknown protein
XLOC_020912	Prupe.6G317600	Pp06:28218848-28222269	B	A	OK	41.8441	13.3013	-1.65346	2.04128	1	0.045	0.835005	no	protein phosphatase 2C, putative / PP2C, putative
XLOC_011442	Prupe.3G145700	Pp03:15899119-15902414	B	A	OK	43.7121	13.5738	-1.68721	2.09275	1	0.0451	0.836058	no	serine/threonine protein kinase, putative
XLOC_001150	Prupe.1G223600	Pp01:23749661-23754532	B	A	OK	5.06087	0.744548	-2.76495	2.1283	1	0.0452	0.837109	no	SEP3 (SEPALLATA3); DNA binding / protein binding / transcription factor
XLOC_003739	Prupe.1G150800	Pp01:11919571-11921953	B	A	OK	1.53459	6.26452	2.02935	-1.94027	1	0.0454	0.838404	no	IPT5; ATP binding / tRNA isopentenyltransferase/ transferase, transferring alkyl or aryl (other than methyl) groups
XLOC_006738	Prupe.2G171400	Pp02:21846216-21849672	B	A	OK	35.758	10.5745	-1.75768	2.10982	1	0.0454	0.838404	no	GPAT8 (glycerol-3-phosphate acyltransferase 8); acyltransferase/ glycerol-3-phosphate O-acyltransferase
XLOC_008959	Prupe.2G303900	Pp02:29030868-29037114	B	A	OK	4.16048	15.5826	1.90511	-2.07404	1	0.0454	0.838404	no	ATP binding / nucleoside-triphosphatase/ nucleotide binding
XLOC_013419	Prupe.4G222300	Pp04:13957294-13959001	B	A	OK	68.3171	21.7197	-1.65324	2.0643	1	0.04545	0.838526	no	ERF7 (ETHYLINE RESPONSE FACTOR 7); DNA binding / protein binding / transcription factor/ transcription repressor
XLOC_000224	Prupe.1G039200	Pp01:2785267-2787702	B	A	OK	0.929811	5.76831	2.63314	-2.252	1	0.04565	0.841413	no	MYB14 (MYB DOMAIN PROTEIN 14); DNA binding / transcription factor
XLOC_011914	Prupe.3G248600	Pp03:23905961-23907898	B	A	OK	615.306	140.531	-2.13041	2.16143	1	0.04575	0.842454	no	pollen Ole e 1 allergen and extensin family protein
XLOC_002331	Prupe.1G446400	Pp01:37763722-37765732	B	A	OK	63.0941	20.0382	-1.65475	2.06669	1	0.0459	0.844412	no	unknown protein
XLOC_010399	Prupe.3G251700	Pp03:24158261-24161103	B	A	OK	8.86131	28.166	1.66836	-2.05959	1	0.04595	0.844528	no	FER (FERONIA); kinase/ protein kinase
XLOC_002036	Prupe.1G392900	Pp01:34974804-34976767	B	A	OK	18.5124	58.2113	1.65281	-2.06351	1	0.0461	0.845677	no	CIPK5 (CBL-INTERACTING PROTEIN KINASE 5); ATP binding / kinase/ protein kinase/ protein serine/threonine kinase
XLOC_018212	Prupe.6G137300	Pp06:11126255-11127683	B	A	OK	0.720243	4.83473	2.74688	-2.11355	1	0.0461	0.845677	no	F-box family protein
XLOC_000166	Prupe.1G030500	Pp01:2170018-2172394	B	A	OK	9.24645	0.253194	-5.19059	3.26384	1	0.04615	0.845792	no	basic helix-loop-helix (bHLH) family protein
XLOC_011200	Prupe.3G092800	Pp03:6933928-6939100	B	A	OK	15.866	50.0031	1.65608	-1.9954	1	0.0463	0.847737	no	PTAC17 (PLASTID TRANSCRIPTIONALLY ACTIVE17)
XLOC_025020	Prupe.8G232400	Pp08:20653623-20657037	B	A	OK	111.58	30.8903	-1.85285	2.05892	1	0.04635	0.84785	no	ATAUX2-11 (AUXIN INDUCIBLE 2-11); DNA binding / transcription factor
XLOC_014895	Prupe.4G247300	Pp04:16442034-16452405	B	A	OK	6.86276	22.6354	1.72172	-2.02779	1	0.04665	0.852531	no	emb2738 (embryo defective 2738); GTP binding
XLOC_026281	Prupe.8G221200	Pp08:20072856-20075555	B	A	OK	42.2862	12.4158	-1.76802	2.11337	1	0.0468	0.853978	no	ABC transporter family protein
XLOC_023706	Prupe.7G245400	Pp07:20926005-20928146	B	A	OK	429.004	133.385	-1.68539	1.96862	1	0.04685	0.853978	no	chloroplast thylakoid lumen protein
XLOC_003620	Prupe.1G126200	Pp01:9934024-9935288	B	A	OK	17.4333	2.58206	-2.75525	2.32676	1	0.04695	0.853978	no	NA
XLOC_019420	Prupe.6G013600	Pp06:950189-952287	B	A	OK	0.188957	9.89151	5.71006	-3.81711	1	0.04695	0.853978	no	peroxidase, putative
XLOC_026205	Prupe.8G204700	Pp08:19185933-19189264	B	A	OK	6.91286	1.10329	-2.64747	2.25269	1	0.04695	0.853978	no	ATSDI1 (SULPHUR DEFICIENCY-INDUCED 1); binding
XLOC_014028	Prupe.4G053400	Pp04:2578895-2585465	B	A	OK	4.43223	14.731	1.73275	-2.05371	1	0.04705	0.854189	no	GTP binding / GTPase
XLOC_015899	Prupe.5G152200	Pp05:13740113-13742121	B	A	OK	3.0828	0.482995	-2.67416	2.08148	1	0.04705	0.854189	no	CYP94B3; electron carrier/ heme binding / iron ion binding / monooxygenase/ oxygen binding
XLOC_012003	Prupe.3G268000	Pp03:25033956-25036251	B	A	OK	2.79044	0.183273	-3.92843	2.37056	1	0.04715	0.8544	no	MYB30 (MYB DOMAIN PROTEIN 30); DNA binding / transcription factor
XLOC_020994	Prupe.6G331700,Prupe.6G331800	Pp06:28906121-28912207	B	A	OK	1.54117	8.01476	2.37863	-2.12078	1	0.04715	0.8544	no	NA
XLOC_021372	Prupe.7G039700	Pp07:7349441-7351748	B	A	OK	0.540346	3.12585	2.53229	-2.09246	1	0.0472	0.854506	no	EMB2745 (EMBRYO DEFECTIVE 2745)
XLOC_000001	Prupe.1G000100	Pp01:40339-51496	B	A	OK	1.44128	5.6877	1.98049	-1.84974	1	0.04745	0.855958	no	binding / protein transporter
XLOC_003629	Prupe.1G128200	Pp01:10023219-10024097	B	A	OK	19.673	63.9438	1.70059	-1.98404	1	0.04745	0.855958	no	NA
XLOC_010111	Prupe.3G199500	Pp03:20868378-20871558	B	A	OK	1.39428	6.09665	2.1285	-2.11583	1	0.0475	0.855958	no	NA
XLOC_022050	Prupe.7G165400	Pp07:16968675-16970735	B	A	OK	299.487	79.9128	-1.90599	2.11934	1	0.04755	0.855958	no	fructose-bisphosphate aldolase, putative
XLOC_001420	Prupe.1G274600	Pp01:28052036-28056149	B	A	OK	1.33432	5.58543	2.06556	-2.03112	1	0.0476	0.855958	no	structural constituent of ribosome
XLOC_021418	Prupe.7G047600	Pp07:8435216-8440476	B	A	OK	1.46184	5.32917	1.86613	-2.03557	1	0.0476	0.855958	no	calmodulin binding
XLOC_020728	Prupe.6G280000	Pp06:26190834-26200739	B	A	OK	13.999	44.4893	1.66813	-2.02774	1	0.04765	0.855958	no	FAC1 (EMBRYONIC FACTOR1); AMP deaminase
XLOC_001367	Prupe.1G264700	Pp01:27324597-27326287	B	A	OK	311.413	93.9029	-1.72959	2.07316	1	0.04775	0.855958	no	ERD9 (EARLY-RESPONSIVE TO DEHYDRATION 9); glutathione transferase
XLOC_004454	Prupe.1G295300	Pp01:29219746-29221177	B	A	OK	2.95211	12.3055	2.05948	-2.02232	1	0.04775	0.855958	no	UDP-glucoronosyl/UDP-glucosyl transferase family protein
XLOC_004857	Prupe.1G382900	Pp01:34411145-34412907	B	A	OK	13.2518	2.94798	-2.16839	2.14402	1	0.04785	0.855958	no	BZR1 (BRASSINAZOLE-RESISTANT 1); DNA binding / transcription regulator/ transcription repressor
XLOC_008247	Prupe.2G147700	Pp02:20384178-20385564	B	A	OK	37.033	11.2556	-1.71817	2.03487	1	0.04785	0.855958	no	FLA8 (FASCICLIN-LIKE ARABINOGALACTAN PROTEIN 8)
XLOC_025731	Prupe.8G107600	Pp08:13837623-13838360	B	A	OK	9.73838	41.64	2.09622	-2.10749	1	0.04785	0.855958	no	FUNCTIONS IN: molecular_function unknown; INVOLVED IN: biological_process unknown; LOCATED IN: cellular_component unknown; CONTAINS InterPro DOMAIN/s: DC1 (InterPro:IPR004146); BEST Arabidopsis thaliana protein match is: DC1 domain-containing protein (TAIR:AT1G20990.1); Has 719 Blast hits to 448 proteins in 12 species: Archae - 0; Bacteria - 0; Metazoa - 0; Fungi - 2; Plants - 717; Viruses - 0; O…
XLOC_015784	Prupe.5G130300	Pp05:12591803-12593842	B	A	OK	24.0382	6.21982	-1.95039	2.16144	1	0.0479	0.855958	no	basic helix-loop-helix (bHLH) family protein
XLOC_025509	Prupe.8G060300	Pp08:8493097-8503751	B	A	OK	10.245	31.7747	1.63296	-2.028	1	0.0479	0.855958	no	NA
XLOC_022409	Prupe.7G236700	Pp07:20533988-20536979	B	A	OK	49.3313	15.9032	-1.63318	2.04071	1	0.04805	0.857846	no	KCS11 (3-KETOACYL-COA SYNTHASE 11); acyltransferase/ catalytic/ transferase, transferring acyl groups other than amino-acyl groups
XLOC_000268	Prupe.1G046000	Pp01:3276782-3278352	B	A	OK	4.08331	0.655128	-2.63989	2.05135	1	0.04815	0.858246	no	unknown protein
XLOC_020630	Prupe.6G259800	Pp06:25067966-25070390	B	A	OK	2.97687	10.312	1.79246	-1.93715	1	0.0482	0.858246	no	RLK (receptor lectin kinase); kinase
XLOC_009029	Prupe.2G318800	Pp02:29787296-29789932	B	A	OK	41.3454	127.139	1.62061	-1.9932	1	0.04825	0.858246	no	30S ribosomal protein, putative
XLOC_013051	Prupe.4G160500	Pp04:9206350-9211472	B	A	OK	74.4064	25.7202	-1.53252	1.88908	1	0.04825	0.858246	no	unknown protein
XLOC_005344	Prupe.1G490200	Pp01:40798955-40801759	B	A	OK	0.115713	1.74606	3.91547	-2.24967	1	0.0485	0.861109	no	BAT1 (BIDIRECTIONAL AMINO ACID TRANSPORTER 1); amino acid transmembrane transporter
XLOC_011163	Prupe.3G083900	Pp03:6197134-6198319	B	A	OK	0.247316	0	-Inf	NA	1	0.0485	0.861109	no	NA
XLOC_025140	Prupe.8G255400	Pp08:21797747-21807879	B	A	OK	5.54451	17.2229	1.6352	-2.04353	1	0.0486	0.862093	no	zinc ion binding
XLOC_013434	Prupe.4G225500	Pp04:14230744-14231513	B	A	OK	106.686	29.0947	-1.87454	2.04587	1	0.0491	0.870164	no	NA
XLOC_021727	Prupe.7G105400	Pp07:13441939-13445900	B	A	OK	0.28585	2.66898	3.22296	-2.1351	1	0.04915	0.870252	no	BGLU17 (BETA GLUCOSIDASE 17); catalytic/ cation binding / hydrolase, hydrolyzing O-glycosyl compounds
XLOC_024099	Prupe.8G052000	Pp08:5702611-5706861	B	A	OK	0.388951	2.60715	2.74482	-2.07563	1	0.0492	0.87034	no	MATE efflux family protein
XLOC_004427	Prupe.1G288000	Pp01:28775841-28779465	B	A	OK	14.1466	3.23114	-2.13035	2.0896	1	0.0494	0.872282	no	AFP2 (ABI FIVE BINDING PROTEIN 2)
XLOC_019528	Prupe.6G032200	Pp06:2476496-2477224	B	A	OK	46.3011	13.4639	-1.78195	1.94916	1	0.0494	0.872282	no	DNAJ heat shock N-terminal domain-containing protein
XLOC_001199	Prupe.1G233400,Prupe.1G233500	Pp01:24793417-24797571	B	A	OK	8.5458	1.45375	-2.55544	2.16477	1	0.04955	0.872797	no	NA
XLOC_005247	Prupe.1G469900	Pp01:39144459-39147109	B	A	OK	0.0353956	0.677604	4.2588	-2.44647	1	0.04955	0.872797	no	NA
XLOC_008607	Prupe.2G226200	Pp02:25275487-25277401	B	A	OK	0.269888	7.12898	4.72326	-3.00265	1	0.0496	0.872797	no	NA
XLOC_001673	Prupe.1G324300	Pp01:30950145-30952302	B	A	OK	1.66018	10.2106	2.62066	-2.27536	1	0.04965	0.872797	no	heat shock protein binding
XLOC_010539	Prupe.3G276500	Pp03:25452012-25453053	B	A	OK	17.8078	2.92244	-2.60727	2.25474	1	0.0497	0.872797	no	GATL10 (Galacturonosyltransferase-like 10); polygalacturonate 4-alpha-galacturonosyltransferase/ transferase, transferring hexosyl groups
XLOC_021167	Prupe.7G001600	Pp07:223111-225642	B	A	OK	24.7373	73.5713	1.57245	-1.93254	1	0.0497	0.872797	no	ACHT4 (ATYPICAL CYS HIS RICH THIOREDOXIN 4); oxidoreductase, acting on sulfur group of donors, disulfide as acceptor
XLOC_025851	Prupe.8G135300	Pp08:15574116-15576422	B	A	OK	34.5144	98.195	1.50845	-1.87909	1	0.05	0.877269	no	ATCAD5 (CINNAMYL ALCOHOL DEHYDROGENASE 5); cinnamyl-alcohol dehydrogenase
XLOC_024473	Prupe.8G122300	Pp08:14803248-14805542	B	A	OK	5.10261	0.786606	-2.69752	2.18755	1	0.05005	0.87735	no	NA
XLOC_012008	Prupe.3G269300	Pp03:25102484-25105956	B	A	OK	8.4093	1.54097	-2.44815	2.15446	1	0.05025	0.878705	no	TUA2; structural constituent of cytoskeleton
XLOC_025620	Prupe.8G085400	Pp08:11825035-11828600	B	A	OK	8.55287	1.37079	-2.64141	2.26478	1	0.0503	0.878705	no	AtGH9B18 (Arabidopsis thaliana glycosyl hydrolase 9B18); catalytic/ hydrolase, hydrolyzing O-glycosyl compounds
XLOC_017164	Prupe.5G175800	Pp05:14928925-14931268	B	A	OK	2.52149	0.396056	-2.6705	2.06927	1	0.05035	0.878705	no	armadillo/beta-catenin repeat family protein / U-box domain-containing protein
XLOC_018942	Prupe.6G281200	Pp06:26274179-26277845	B	A	OK	2.0473	8.31765	2.02245	-1.90634	1	0.05035	0.878705	no	AtRLP7 (Receptor Like Protein 7); kinase/ protein binding
XLOC_002488	Prupe.1G476700	Pp01:39848119-39849058	B	A	OK	26.9571	6.21375	-2.11713	2.09481	1	0.0504	0.878705	no	NA
XLOC_006104	Prupe.2G054500	Pp02:6428084-6431952	B	A	OK	2.28473	8.14234	1.83342	-2.05524	1	0.0504	0.878705	no	disease resistance protein (NBS-LRR class), putative
XLOC_018429	Prupe.6G182200	Pp06:18909432-18911498	B	A	OK	276.841	80.2058	-1.78728	1.9925	1	0.0505	0.879655	no	RAP2.4 (related to AP2 4); DNA binding / transcription factor
XLOC_004782	Prupe.1G367500	Pp01:33632694-33635215	B	A	OK	34.04	9.03756	-1.91322	2.10904	1	0.0506	0.880604	no	unknown protein
XLOC_013388	Prupe.4G216800	Pp04:13589256-13590385	B	A	OK	16.2846	0.273746	-5.89453	3.95872	1	0.0507	0.881551	no	NA
XLOC_024631	Prupe.8G156100	Pp08:16709893-16716043	B	A	OK	0.939668	0.0229737	-5.3541	2.40322	1	0.05085	0.883365	no	AGD2 (ABERRANT GROWTH AND DEATH 2); L,L-diaminopimelate aminotransferase/ transaminase
XLOC_016271	Prupe.5G229400	Pp05:17556417-17562518	B	A	OK	6.09768	1.44911	-2.07309	1.99278	1	0.051	0.885175	no	NA
XLOC_005861	Prupe.2G010900	Pp02:972506-973128	B	A	OK	16.7195	2.96521	-2.49532	2.09232	1	0.0512	0.887849	no	NA
XLOC_025640	Prupe.8G089500	Pp08:12276462-12283477	B	A	OK	7.32132	1.30537	-2.48764	2.4239	1	0.05135	0.889653	no	BGAL3 (beta-galactosidase 3); beta-galactosidase/ catalytic/ cation binding / sugar binding
XLOC_019608	Prupe.6G050300	Pp06:3546087-3548123	B	A	OK	4.29114	16.955	1.98228	-2.03597	1	0.0514	0.889722	no	CONSTANS-like protein-related
XLOC_013970	Prupe.4G041700	Pp04:1967080-1968865	B	A	OK	15.9952	4.6786	-1.77349	1.95095	1	0.05145	0.88979	no	NA
XLOC_023577	Prupe.7G219500	Pp07:19707567-19712137	B	A	OK	0.388474	2.23438	2.52398	-2.14568	1	0.05185	0.891663	no	leucine-rich repeat family protein / protein kinase family protein
XLOC_003315	Prupe.1G061300	Pp01:4332352-4334170	B	A	OK	0.404877	2.29689	2.50413	-1.90122	1	0.052	0.891663	no	NCED6 (NINE-CIS-EPOXYCAROTENOID DIOXYGENASE 6); 9-cis-epoxycarotenoid dioxygenase
XLOC_006378	Prupe.2G107100	Pp02:16471413-16472109	B	A	OK	0.191389	0	-Inf	NA	1	0.05205	0.891663	no	NA
XLOC_013050	Prupe.4G160400	Pp04:9185332-9185840	B	A	OK	0.304295	0	-Inf	NA	1	0.05205	0.891663	no	NA
XLOC_016001	Prupe.5G172300	Pp05:14689976-14690531	B	A	OK	0.283813	0	-Inf	NA	1	0.05205	0.891663	no	NA
XLOC_017663	Prupe.6G030400	Pp06:2377943-2378590	B	A	OK	0.548065	0	-Inf	NA	1	0.05205	0.891663	no	heavy-metal-associated domain-containing protein
XLOC_020855	Prupe.6G306400	Pp06:27642425-27642820	B	A	OK	0.471232	0	-Inf	NA	1	0.05205	0.891663	no	NA
XLOC_019205	Prupe.6G337400	Pp06:29271163-29271667	B	A	OK	0.308163	0	-Inf	NA	1	0.05205	0.891663	no	GCN5-related N-acetyltransferase (GNAT) family protein
XLOC_026052	Prupe.8G173900	Pp08:17675048-17676209	B	A	OK	0.380733	0	-Inf	NA	1	0.05205	0.891663	no	protein phosphatase 2C, putative / PP2C, putative
XLOC_024904	Prupe.8G208700	Pp08:19416378-19416765	B	A	OK	0.490219	0	-Inf	NA	1	0.05205	0.891663	no	FUNCTIONS IN: molecular_function unknown; INVOLVED IN: biological_process unknown; LOCATED IN: endomembrane system; CONTAINS InterPro DOMAIN/s: Plant self-incompatibility S1 (InterPro:IPR010264); BEST Arabidopsis thaliana protein match is: SPH1 (S-PROTEIN HOMOLOGUE 1) (TAIR:AT4G16295.1); Has 58 Blast hits to 57 proteins in 8 species: Archae - 0; Bacteria - 0; Metazoa - 0; Fungi - 0; Plants - 58; …
XLOC_018537	Prupe.6G201100	Pp06:20909224-20912486	B	A	OK	1.29176	5.31298	2.04018	-2.00548	1	0.0521	0.891663	no	RPM1 (RESISTANCE TO P. SYRINGAE PV MACULICOLA 1); nucleotide binding / protein binding
XLOC_003150	Prupe.1G019000	Pp01:1312929-1318025	B	A	OK	8.70187	31.8122	1.87018	-2.0852	1	0.0522	0.891663	no	protein kinase, putative
XLOC_012708	Prupe.4G091400	Pp04:4557341-4565470	B	A	OK	31.2255	9.40414	-1.73136	2.09625	1	0.0522	0.891663	no	HEN1 (HUA ENHANCER 1); RNA methyltransferase
XLOC_008486	Prupe.2G201900	Pp02:23827554-23834195	B	A	OK	8.49309	2.70671	-1.64975	1.94107	1	0.05225	0.891663	no	NTL9 (NAC transcription factor-like 9); transcription factor
XLOC_011409	Prupe.3G137400	Pp03:14500976-14502217	B	A	OK	122.047	40.3329	-1.59741	1.99537	1	0.05225	0.891663	no	NA
XLOC_008243	Prupe.2G147300	Pp02:20358447-20359638	B	A	OK	52.6819	16.2631	-1.6957	2.01237	1	0.05235	0.892581	no	ZPR2 (LITTLE ZIPPER 2); protein binding
XLOC_016954	Prupe.5G132800	Pp05:12744232-12749648	B	A	OK	81.1543	319.039	1.97499	-2.0628	1	0.05245	0.892712	no	starch synthase, putative
XLOC_022861	Prupe.7G061700	Pp07:10084821-10086834	B	A	OK	1.21548	6.9289	2.5111	-2.15382	1	0.05245	0.892712	no	FUNCTIONS IN: molecular_function unknown; INVOLVED IN: biological_process unknown; LOCATED IN: endomembrane system; EXPRESSED IN: root; CONTAINS InterPro DOMAIN/s: Protein of unknown function DUF642 (InterPro:IPR006946), Galactose-binding like (InterPro:IPR008979); BEST Arabidopsis thaliana protein match is: unknown protein (TAIR:AT2G41800.1); Has 161 Blast hits to 157 proteins in 12 species: Arc…
XLOC_016479	Prupe.5G029500	Pp05:3459745-3462801	B	A	OK	2.60124	0.361357	-2.8477	2.03798	1	0.05265	0.894541	no	calmodulin, putative
XLOC_022683	Prupe.7G021500	Pp07:3270764-3280285	B	A	OK	9.37549	28.0329	1.58016	-1.93637	1	0.05265	0.894541	no	ASD1 (ALPHA-L-ARABINOFURANOSIDASE 1); alpha-N-arabinofuranosidase/ hydrolase, acting on glycosyl bonds / xylan 1,4-beta-xylosidase
XLOC_018581	Prupe.6G211700	Pp06:21998535-22005761	B	A	OK	9.59941	2.97192	-1.69155	1.94801	1	0.05275	0.894829	no	kinesin motor protein-related
XLOC_022892	Prupe.7G068100	Pp07:10649464-10649665	B	A	OK	299.551	9.03163	-5.05167	3.27258	1	0.0528	0.894829	no	NA
XLOC_008846	Prupe.2G279000	Pp02:27916980-27917741	B	A	OK	0.186673	0	-Inf	NA	1	0.0529	0.894829	no	NA
XLOC_010998	Prupe.3G049600	Pp03:3489180-3493905	B	A	OK	6.80957	0.284096	-4.58312	2.96682	1	0.0529	0.894829	no	HTH (HOTHEAD); FAD binding / aldehyde-lyase/ mandelonitrile lyase
XLOC_010023	Prupe.3G184800	Pp03:19969741-19973823	B	A	OK	1.28046	5.57759	2.12298	-2.09084	1	0.05305	0.894829	no	NA
XLOC_015613	Prupe.5G097900	Pp05:10647141-10654400	B	A	OK	0.393463	2.30613	2.55117	-2.13735	1	0.05305	0.894829	no	HMA5 (HEAVY METAL ATPASE 5); ATPase, coupled to transmembrane movement of ions, phosphorylative mechanism
XLOC_018237	Prupe.6G141600	Pp06:11470370-11472873	B	A	OK	5.08603	18.1568	1.83589	-2.05884	1	0.05305	0.894829	no	NA
XLOC_012814	Prupe.4G116000	Pp04:6273008-6274145	B	A	OK	3.90888	15.941	2.02792	-1.99249	1	0.0532	0.894829	no	NA
XLOC_015992	Prupe.5G170700	Pp05:14609198-14612431	B	A	OK	0.201352	1.38547	2.78258	-2.04059	1	0.0532	0.894829	no	GSO1 (GASSHO1); ATP binding / protein binding / protein kinase/ protein serine/threonine kinase/ protein tyrosine kinase
XLOC_014390	Prupe.4G132700	Pp04:7335921-7345470	B	A	OK	3.46904	11.0167	1.66709	-1.96227	1	0.05325	0.894829	no	FTSH12 (FTSH PROTEASE 12); ATP-dependent peptidase/ ATPase/ metallopeptidase
XLOC_025794	Prupe.8G122000	Pp08:14773503-14774464	B	A	OK	17.7941	3.0507	-2.54419	2.18525	1	0.05325	0.894829	no	ATCXE13 (ARABIDOPSIS THALIANA CARBOXYESTERASE 13); hydrolase
XLOC_023488	Prupe.7G200200	Pp07:18717869-18720441	B	A	OK	4.81804	0.127431	-5.24066	3.43942	1	0.05335	0.894829	no	GER3 (GERMIN 3); oxalate oxidase
XLOC_008358	Prupe.2G174100	Pp02:22021909-22022464	B	A	OK	35.2697	9.04185	-1.96374	1.87945	1	0.0534	0.894829	no	BRH1 (BRASSINOSTEROID-RESPONSIVE RING-H2); protein binding / zinc ion binding
XLOC_001588	Prupe.1G306300	Pp01:29939829-29944129	B	A	OK	7.60843	1.75517	-2.11599	2.11543	1	0.05345	0.894829	no	myb family transcription factor
XLOC_022857	Prupe.7G060400	Pp07:9947405-9948566	B	A	OK	7.99321	0.938018	-3.09109	2.36705	1	0.05345	0.894829	no	NA
XLOC_024826	Prupe.8G195100	Pp08:18760708-18763184	B	A	OK	1.6303	0.101801	-4.00132	2.48737	1	0.05345	0.894829	no	oxidoreductase, zinc-binding dehydrogenase family protein
XLOC_010947	Prupe.3G038600	Pp03:2784352-2786843	B	A	OK	93.8825	28.5646	-1.71663	1.90336	1	0.0535	0.894829	no	NA
XLOC_021004	Prupe.6G334000	Pp06:29017582-29022883	B	A	OK	1.76261	9.35112	2.40742	-2.13069	1	0.0535	0.894829	no	MEE32 (MATERNAL EFFECT EMBRYO ARREST 32); 3-dehydroquinate dehydratase/ NADP or NADPH binding / binding / catalytic/ shikimate 5-dehydrogenase
XLOC_000699	Prupe.1G127600	Pp01:10003923-10004880	B	A	OK	10.124	34.7565	1.77951	-1.91476	1	0.0536	0.895727	no	MLP423 (MLP-LIKE PROTEIN 423)
XLOC_002855	Prupe.1G548200	Pp01:44839184-44849577	B	A	OK	0.931708	3.73904	2.00472	-1.99013	1	0.0537	0.896623	no	INVOLVED IN: ribosome biogenesis; LOCATED IN: nucleus; EXPRESSED IN: 21 plant structures; EXPRESSED DURING: 13 growth stages; CONTAINS InterPro DOMAIN/s: AARP2CN (InterPro:IPR012948), Protein of unknown function DUF663 (InterPro:IPR007034); BEST Arabidopsis thaliana protein match is: unknown protein (TAIR:AT1G42440.1); Has 7944 Blast hits to 5342 proteins in 373 species: Archae - 33; Bacteria - 6…
XLOC_015812	Prupe.5G135700	Pp05:12873743-12874574	B	A	OK	29.1366	6.79073	-2.1012	2.09085	1	0.05385	0.896835	no	FUNCTIONS IN: molecular_function unknown; INVOLVED IN: biological_process unknown; LOCATED IN: cellular_component unknown; EXPRESSED IN: 23 plant structures; EXPRESSED DURING: 13 growth stages; BEST Arabidopsis thaliana protein match is: oxidoreductase, acting on NADH or NADPH (TAIR:AT1G75260.1); Has 35 Blast hits to 35 proteins in 7 species: Archae - 0; Bacteria - 0; Metazoa - 0; Fungi - 0; Plan…
XLOC_004601	Prupe.1G325700	Pp01:31029144-31033955	B	A	OK	7.8581	23.2394	1.56432	-1.89059	1	0.0539	0.896835	no	MPK9 (MAP KINASE 9); MAP kinase
XLOC_008032	Prupe.2G099600	Pp02:15534761-15536685	B	A	OK	1.26612	7.25251	2.51807	-2.1788	1	0.0539	0.896835	no	disease resistance family protein
XLOC_015064	Prupe.4G283700	Pp04:24447339-24451470	B	A	OK	0.131021	3.14597	4.58563	-2.95761	1	0.054	0.896835	no	leucine-rich repeat transmembrane protein kinase, putative
XLOC_025542	Prupe.8G068200	Pp08:10058813-10059841	B	A	OK	8.69506	0.286586	-4.92316	3.17209	1	0.05405	0.896835	no	NA
XLOC_012000	Prupe.3G267600	Pp03:25007087-25008231	B	A	OK	26.1348	0.497453	-5.71527	3.79916	1	0.0541	0.896835	no	GASA4 (GAST1 PROTEIN HOMOLOG 4)
XLOC_023305	Prupe.7G162300	Pp07:16774864-16780876	B	A	OK	3.82647	24.0406	2.65139	-2.20605	1	0.0541	0.896835	no	epoxide hydrolase, putative
XLOC_006110	Prupe.2G055200	Pp02:6542067-6547629	B	A	OK	0.757801	2.82289	1.89729	-1.76048	1	0.0542	0.896835	no	disease resistance protein (TIR-NBS-LRR class), putative
XLOC_018641	Prupe.6G223100	Pp06:22810917-22812912	B	A	OK	10.8309	2.54113	-2.0916	2.08366	1	0.0542	0.896835	no	LBD38 (LOB DOMAIN-CONTAINING PROTEIN 38)
XLOC_004090	Prupe.1G217600	Pp01:23021334-23026772	B	A	OK	1.38927	5.94895	2.09831	-2.09811	1	0.05425	0.896835	no	CPL3 (C-TERMINAL DOMAIN PHOSPHATASE-LIKE 3); CTD phosphatase/ phosphoprotein phosphatase
XLOC_025390	Prupe.8G034900	Pp08:3208672-3211632	B	A	OK	0.552772	3.07852	2.47748	-2.07767	1	0.05425	0.896835	no	disease resistance protein (TIR-NBS-LRR class), putative
XLOC_023383	Prupe.7G178000	Pp07:17572059-17575237	B	A	OK	5.906	1.04047	-2.50495	2.15721	1	0.0543	0.896835	no	unknown protein
XLOC_023501	Prupe.7G202600	Pp07:18835074-18835612	B	A	OK	3830.42	987.445	-1.95573	1.89811	1	0.05435	0.896835	no	PSBX (photosystem II subunit X)
XLOC_007392	Prupe.2G296600	Pp02:28719775-28721962	B	A	OK	7.51442	24.4397	1.70149	-2.03231	1	0.0545	0.896835	no	CYP89A6; electron carrier/ heme binding / iron ion binding / monooxygenase/ oxygen binding
XLOC_008765	Prupe.2G261100	Pp02:27043560-27044763	B	A	OK	63.8463	19.1883	-1.73438	2.05638	1	0.0546	0.896835	no	NA
XLOC_004183	Prupe.1G235600	Pp01:24918846-24920693	B	A	OK	4.60011	0.809967	-2.50573	1.93347	1	0.0547	0.896835	no	mitotic spindle checkpoint protein, putative (MAD2)
XLOC_017445	Prupe.5G231000	Pp05:17629016-17631139	B	A	OK	19.8967	5.84416	-1.76746	1.95158	1	0.0547	0.896835	no	unknown protein
XLOC_017542	Prupe.6G003500	Pp06:379545-380926	B	A	OK	300.778	97.7642	-1.62132	1.88573	1	0.0547	0.896835	no	NA
XLOC_021582	Prupe.7G079100	Pp07:11479906-11482243	B	A	OK	0.544834	3.13691	2.52546	-1.98352	1	0.0547	0.896835	no	peroxidase, putative
XLOC_026535	Prupe.I000700	scaffold_13:58925-64697	B	A	OK	0.137171	3.15895	4.52539	-2.90313	1	0.0547	0.896835	no	ATMRP3; ATPase, coupled to transmembrane movement of substances / chlorophyll catabolite transporter/ glutathione S-conjugate-exporting ATPase
XLOC_000241	Prupe.1G041300	Pp01:2956142-2960338	B	A	OK	0.560254	2.65039	2.24205	-1.89503	1	0.0549	0.896835	no	disease resistance protein (CC-NBS-LRR class), putative
XLOC_024731	Prupe.8G174600	Pp08:17742813-17745543	B	A	OK	10.5604	2.50797	-2.07407	2.06626	1	0.055	0.896835	no	unknown protein
XLOC_025002	Prupe.8G229300	Pp08:20513525-20516664	B	A	OK	0.383722	1.94881	2.34446	-1.70549	1	0.055	0.896835	no	NA
XLOC_018596	Prupe.6G213600	Pp06:22139409-22141164	B	A	OK	159.787	622.114	1.96103	-1.97738	1	0.05505	0.896835	no	xyloglucan:xyloglucosyl transferase, putative / xyloglucan endotransglycosylase, putative / endo-xyloglucan transferase, putative
XLOC_012691	Prupe.4G088600	Pp04:4367525-4378000	B	A	OK	11.5174	37.6931	1.71048	-1.95098	1	0.0551	0.896835	no	ATMRP2 (ARABIDOPSIS THALIANA MULTIDRUG RESISTANCE-ASSOCIATED PROTEIN 2); ATPase, coupled to transmembrane movement of substances
XLOC_014033	Prupe.4G054200	Pp04:2615444-2619074	B	A	OK	3.85215	12.764	1.72834	-1.88332	1	0.05515	0.896835	no	NA
XLOC_013576	Prupe.4G253900	Pp04:17427613-17432448	B	A	OK	15.8015	4.72028	-1.74312	1.89003	1	0.05515	0.896835	no	NA
XLOC_024651	Prupe.8G159900	Pp08:16882215-16892894	B	A	OK	0.652962	2.41324	1.8859	-1.88233	1	0.05515	0.896835	no	EXPRESSED IN: 13 plant structures; EXPRESSED DURING: 6 growth stages; CONTAINS InterPro DOMAIN/s: Nucleolar 27S pre-rRNA processing, Urb2/Npa2 (InterPro:IPR018849); Has 31 Blast hits to 27 proteins in 14 species: Archae - 0; Bacteria - 2; Metazoa - 3; Fungi - 0; Plants - 19; Viruses - 3; Other Eukaryotes - 4 (source: NCBI BLink).
XLOC_017717	Prupe.6G039400	Pp06:2968628-2973293	B	A	OK	20.863	6.44343	-1.69505	2.02374	1	0.05525	0.896835	no	leucine-rich repeat transmembrane protein kinase, putative
XLOC_014666	Prupe.4G199200	Pp04:12270979-12275128	B	A	OK	0.267175	0.0083269	-5.00386	1.16933	1	0.0554	0.896835	no	NA
XLOC_009682	Prupe.3G116000	Pp03:9808576-9812288	B	A	OK	0.87597	5.16635	2.56019	-2.1668	1	0.05545	0.896835	no	kinase
XLOC_012487	Prupe.4G053300	Pp04:2574048-2576136	B	A	OK	15.9961	3.93253	-2.02419	2.01016	1	0.05545	0.896835	no	ANAC073 (ARABIDOPSIS NAC DOMAIN CONTAINING PROTEIN 73); transcription activator/ transcription factor
XLOC_019831	Prupe.6G093200	Pp06:6417124-6423972	B	A	OK	3.38007	11.6936	1.79059	-2.05859	1	0.05545	0.896835	no	ATATH1; ATPase, coupled to transmembrane movement of substances / transporter
XLOC_000837	Prupe.1G154000	Pp01:12122407-12124247	B	A	OK	9.55731	1.68277	-2.50577	2.15958	1	0.05555	0.896835	no	unknown protein
XLOC_000291	Prupe.1G050100	Pp01:3511354-3512288	B	A	OK	0	0.193949	Inf	NA	1	0.05565	0.896835	no	calcium-binding EF hand family protein
XLOC_004732	Prupe.1G356700	Pp01:33046746-33049864	B	A	OK	6.23124	0.73847	-3.07691	2.26868	1	0.05565	0.896835	no	alcohol dehydrogenase, putative
XLOC_005485	Prupe.1G519600	Pp01:42663515-42665476	B	A	OK	477.311	108.329	-2.13951	2.09945	1	0.05565	0.896835	no	AtUGT85A2 (UDP-glucosyl transferase 85A2); UDP-glycosyltransferase/ glucuronosyltransferase/ transferase, transferring glycosyl groups
XLOC_007283	Prupe.2G277100	Pp02:27828778-27829421	B	A	OK	0	0.190898	Inf	NA	1	0.05565	0.896835	no	NA
XLOC_010890	Prupe.3G026500	Pp03:1945816-1948450	B	A	OK	0	0.239283	Inf	NA	1	0.05565	0.896835	no	beta-amyrin synthase, putative
XLOC_009232	Prupe.3G032400	Pp03:2407947-2408184	B	A	OK	0	1.6593	Inf	NA	1	0.05565	0.896835	no	NA
XLOC_020330	Prupe.6G197900	Pp06:20491195-20491759	B	A	OK	0	0.232095	Inf	NA	1	0.05565	0.896835	no	NA
XLOC_009577	Prupe.3G096600	Pp03:7309958-7314579	B	A	OK	3.12611	0.550574	-2.50536	2.16115	1	0.05575	0.896835	no	NIP6;1 (NOD26-LIKE INTRINSIC PROTEIN 6;1); boron transporter/ glycerol transmembrane transporter/ urea transmembrane transporter/ water channel/ water transporter
XLOC_007948	Prupe.2G083500	Pp02:13266922-13270648	B	A	OK	8.62139	2.39114	-1.85022	1.8576	1	0.0558	0.896835	no	calmodulin-binding family protein
XLOC_008452	Prupe.2G196500	Pp02:23378982-23382293	B	A	OK	14.6703	4.66018	-1.65444	1.93675	1	0.0558	0.896835	no	IQD18 (IQ-domain 18)
XLOC_008516	Prupe.2G206500	Pp02:24075939-24078660	B	A	OK	8.83106	29.3162	1.73104	-2.06173	1	0.0558	0.896835	no	nodulin family protein
XLOC_018132	Prupe.6G122900	Pp06:9161425-9165963	B	A	OK	21.3661	6.17551	-1.79069	1.96667	1	0.0559	0.897696	no	protein kinase family protein
XLOC_009393	Prupe.3G060900	Pp03:4380902-4382686	B	A	OK	4.05295	0.692629	-2.54882	1.99679	1	0.056	0.898556	no	zinc finger (GATA type) family protein
XLOC_016075	Prupe.5G188100	Pp05:15498605-15499818	B	A	OK	8.92354	0.368268	-4.59879	2.9376	1	0.05615	0.898894	no	F-box family protein
XLOC_016476	Prupe.5G028800	Pp05:3389573-3396412	B	A	OK	12.048	3.89846	-1.62782	1.94007	1	0.0562	0.898894	no	transcription factor jumonji (jmj) family protein
XLOC_025117	Prupe.8G250000	Pp08:21554578-21555422	B	A	OK	24.338	1.08177	-4.49175	2.85036	1	0.0562	0.898894	no	GAMMA-H2AX (GAMMA HISTONE VARIANT H2AX); DNA binding
XLOC_018057	Prupe.6G108500	Pp06:7738491-7739254	B	A	OK	13.5229	0.390924	-5.11238	3.34738	1	0.05625	0.898894	no	auxin-responsive family protein
XLOC_008801	Prupe.2G269000	Pp02:27391652-27398025	B	A	OK	5.54147	16.683	1.59003	-1.88468	1	0.0563	0.898894	no	agenet domain-containing protein
XLOC_010461	Prupe.3G261900	Pp03:24755379-24756974	B	A	OK	9.96145	0.526834	-4.24094	2.71506	1	0.0563	0.898894	no	ATMINE1 (Arabidopsis homologue of bacterial MinE 1); protein binding
XLOC_004680	Prupe.1G344800	Pp01:32284478-32285872	B	A	OK	4.9908	0.795547	-2.64925	2.05146	1	0.0564	0.899748	no	BPS1 (BYPASS 1)
XLOC_000464	Prupe.1G080700	Pp01:5921761-5923142	B	A	OK	4.50056	18.1555	2.01223	-2.01248	1	0.05645	0.899803	no	ATEP3; chitinase
XLOC_008711	Prupe.2G249300	Pp02:26469471-26471992	B	A	OK	27.9745	7.82901	-1.83721	2.05611	1	0.05655	0.899809	no	unknown protein
XLOC_026378	Prupe.8G240800	Pp08:21110531-21113091	B	A	OK	37.0479	11.5461	-1.68199	1.93926	1	0.05655	0.899809	no	CYCP1;1 (cyclin p1;1); cyclin-dependent protein kinase
XLOC_004571	Prupe.1G319200	Pp01:30645762-30647556	B	A	OK	39.8363	12.1575	-1.71224	2.02736	1	0.05665	0.899809	no	RHA2A; protein binding / ubiquitin-protein ligase/ zinc ion binding
XLOC_004842	Prupe.1G378800	Pp01:34223994-34225119	B	A	OK	4.4659	17.0574	1.93338	-1.86614	1	0.05665	0.899809	no	ATRL6 (ARABIDOPSIS RAD-LIKE 6); transcription factor
XLOC_025847	Prupe.8G134500	Pp08:15535983-15540361	B	A	OK	3.37112	0.57898	-2.54164	2.18338	1	0.0567	0.899809	no	leucine-rich repeat family protein / protein kinase family protein
XLOC_016420	Prupe.5G015000	Pp05:1638888-1645720	B	A	OK	36.2825	13.3474	-1.44271	1.75938	1	0.0568	0.899809	no	ROPGEF14; Rho guanyl-nucleotide exchange factor
XLOC_009652	Prupe.3G110600	Pp03:9152785-9153950	B	A	OK	2.02756	11.7018	2.52892	-2.15274	1	0.0569	0.899809	no	F-box family protein
XLOC_013658	Prupe.4G269600	Pp04:21517056-21519910	B	A	OK	3.48276	0.571855	-2.60651	2.02153	1	0.0569	0.899809	no	CYCB1;4 (Cyclin B1;4); cyclin-dependent protein kinase regulator
XLOC_002509	Prupe.1G481200	Pp01:40178425-40182125	B	A	OK	4.97257	0.228166	-4.44583	2.78639	1	0.05695	0.899809	no	unknown protein
XLOC_002697	Prupe.1G518100	Pp01:42568117-42569876	B	A	OK	4.23802	0.794568	-2.41515	2.01079	1	0.05705	0.899809	no	pectinacetylesterase family protein
XLOC_008683	Prupe.2G243300	Pp02:26185274-26187180	B	A	OK	454.121	132.014	-1.78239	1.99264	1	0.05705	0.899809	no	NA
XLOC_019744	Prupe.6G074400	Pp06:5085050-5088035	B	A	OK	91.5883	30.4917	-1.58674	1.94523	1	0.05715	0.899809	no	unknown protein
XLOC_017379	Prupe.5G218200	Pp05:17082963-17086478	B	A	OK	47.943	16.3186	-1.5548	1.94504	1	0.05725	0.899809	no	lipase family protein
XLOC_010912	Prupe.3G030200	Pp03:2257966-2262122	B	A	OK	26.6916	8.5304	-1.6457	1.93853	1	0.0573	0.899809	no	unknown protein
XLOC_023611	Prupe.7G226800	Pp07:20067239-20069725	B	A	OK	3.05704	0.49947	-2.61366	2.03002	1	0.0573	0.899809	no	unknown protein
XLOC_023638	Prupe.7G230500	Pp07:20232684-20233616	B	A	OK	36.1188	11.1955	-1.68982	1.81876	1	0.0574	0.899809	no	NA
XLOC_013773	Prupe.4G001200	Pp04:131825-132365	B	A	OK	86.4983	25.4335	-1.76594	1.98873	1	0.05755	0.899809	no	C/VIF2 (CELL WALL / VACUOLAR INHIBITOR OF FRUCTOSIDASE 2); enzyme inhibitor/ pectinesterase/ pectinesterase inhibitor
XLOC_024495	Prupe.8G127000	Pp08:15119002-15123285	B	A	OK	37.8521	12.6812	-1.57768	1.88539	1	0.05755	0.899809	no	INVOLVED IN: response to oxidative stress; LOCATED IN: cellular_component unknown; CONTAINS InterPro DOMAIN/s: Protein of unknown function DUF537 (InterPro:IPR007491); BEST Arabidopsis thaliana protein match is: EDA32 (embryo sac development arrest 32) (TAIR:AT3G62210.1); Has 184 Blast hits to 179 proteins in 38 species: Archae - 0; Bacteria - 4; Metazoa - 60; Fungi - 26; Plants - 90; Viruses - 0…
XLOC_019286	Prupe.6G353100	Pp06:30046623-30048162	B	A	OK	27.4175	81.9631	1.57988	-1.97707	1	0.0576	0.899809	no	ATAMT1;2 (AMMONIUM TRANSPORTER 1;2); ammonium transmembrane transporter
XLOC_025114	Prupe.8G249500	Pp08:21522232-21524408	B	A	OK	19.6027	5.48034	-1.83872	2.03249	1	0.0576	0.899809	no	leucine-rich repeat family protein
XLOC_002777	Prupe.1G535000	Pp01:43717329-43733490	B	A	OK	11.2139	38.2841	1.77146	-1.97762	1	0.0577	0.899809	no	UPL1 (UBIQUITIN-PROTEIN LIGASE 1); ubiquitin-protein ligase
XLOC_017090	Prupe.5G161300	Pp05:14188187-14190502	B	A	OK	23.2448	7.22521	-1.6858	1.94271	1	0.0577	0.899809	no	pectate lyase family protein
XLOC_023573	Prupe.7G218900	Pp07:19682271-19685737	B	A	OK	0.270506	1.55542	2.52357	-1.97146	1	0.0577	0.899809	no	leucine-rich repeat family protein / protein kinase family protein
XLOC_004806	Prupe.1G371400	Pp01:33849986-33856464	B	A	OK	9.47378	2.47288	-1.93775	1.93438	1	0.05775	0.899809	no	VHA-A3 (VACUOLAR PROTON ATPASE A3); ATPase
XLOC_002702	Prupe.1G519200	Pp01:42638599-42648172	B	A	OK	1.8559	0.152578	-3.6045	2.09395	1	0.05775	0.899809	no	RNA recognition motif (RRM)-containing protein
XLOC_021388	Prupe.7G042800	Pp07:7918790-7920654	B	A	OK	0.4285	2.32526	2.44003	-1.87015	1	0.05775	0.899809	no	pentatricopeptide (PPR) repeat-containing protein
XLOC_012251	Prupe.4G007600,Prupe.4G007700	Pp04:398839-404271	B	A	OK	0.867866	0.0687342	-3.65837	2.01724	1	0.0578	0.899809	no	NA
XLOC_016585	Prupe.5G050100	Pp05:5295914-5307605	B	A	OK	24.3208	75.79	1.63982	-1.87039	1	0.0578	0.899809	no	LON2 (LON PROTEASE 2); ATP binding / ATP-dependent peptidase/ nucleoside-triphosphatase/ nucleotide binding / serine-type endopeptidase/ serine-type peptidase
XLOC_021029	Prupe.6G337600	Pp06:29276604-29284436	B	A	OK	7.53806	21.1343	1.48732	-1.81765	1	0.0578	0.899809	no	EDR1 (ENHANCED DISEASE RESISTANCE 1); MAP kinase kinase kinase/ kinase/ protein serine/threonine/tyrosine kinase
XLOC_014040	Prupe.4G055800	Pp04:2677593-2679479	B	A	OK	4.4836	0.143546	-4.96507	3.17126	1	0.05785	0.899863	no	GDSL-motif lipase/hydrolase family protein
XLOC_019906	Prupe.6G108800	Pp06:7762695-7764905	B	A	OK	107.497	36.7475	-1.54857	1.9197	1	0.0579	0.899917	no	heavy-metal-associated domain-containing protein
XLOC_001380	Prupe.1G267200	Pp01:27473424-27475997	B	A	OK	12.4875	3.76902	-1.72822	1.89858	1	0.0581	0.901628	no	FUNCTIONS IN: molecular_function unknown; INVOLVED IN: biological_process unknown; LOCATED IN: chloroplast; EXPRESSED IN: 21 plant structures; EXPRESSED DURING: 13 growth stages; CONTAINS InterPro DOMAIN/s: Putative small multi-drug export (InterPro:IPR009577); Has 213 Blast hits to 213 proteins in 89 species: Archae - 35; Bacteria - 146; Metazoa - 0; Fungi - 0; Plants - 15; Viruses - 0; Other Eu…
XLOC_003360	Prupe.1G071900	Pp01:5100317-5105347	B	A	OK	37.2324	11.6548	-1.67563	1.92408	1	0.05815	0.901628	no	transporter-related
XLOC_024758	Prupe.8G180300	Pp08:18100154-18101721	B	A	OK	4.33594	0.136521	-4.98915	3.18186	1	0.05815	0.901628	no	PHT4;6 (PHOSPHATE TRANSPORTER 4;6); carbohydrate transmembrane transporter/ inorganic phosphate transmembrane transporter/ organic anion transmembrane transporter/ sugar:hydrogen symporter
XLOC_022296	Prupe.7G213300	Pp07:19400850-19406316	B	A	OK	1.56363	5.16684	1.72438	-1.87561	1	0.05835	0.904004	no	FUNCTIONS IN: molecular_function unknown; INVOLVED IN: biological_process unknown; LOCATED IN: cellular_component unknown; EXPRESSED IN: shoot apex; CONTAINS InterPro DOMAIN/s: Pentatricopeptide repeat (InterPro:IPR002885); BEST Arabidopsis thaliana protein match is: pentatricopeptide (PPR) repeat-containing protein (TAIR:AT4G13650.1).
XLOC_004388	Prupe.1G280400	Pp01:28401743-28407364	B	A	OK	23.801	7.80141	-1.60922	1.86088	1	0.05845	0.904105	no	zinc finger (DHHC type) family protein
XLOC_018193	Prupe.6G134400	Pp06:10621078-10622787	B	A	OK	8.84803	0.43237	-4.35502	2.78799	1	0.05845	0.904105	no	anac090 (Arabidopsis NAC domain containing protein 90); transcription factor
XLOC_002803	Prupe.1G539800	Pp01:44104047-44108833	B	A	OK	0.369354	1.93692	2.39069	-2.02389	1	0.05855	0.904205	no	disease resistance protein (TIR-NBS-LRR class), putative
XLOC_020468	Prupe.6G225900	Pp06:23005350-23008970	B	A	OK	12.1826	35.9508	1.56121	-1.92417	1	0.05855	0.904205	no	NRAMP3 (NATURAL RESISTANCE-ASSOCIATED MACROPHAGE PROTEIN 3); inorganic anion transmembrane transporter/ manganese ion transmembrane transporter/ metal ion transmembrane transporter
XLOC_012874	Prupe.4G125300	Pp04:6862448-6871004	B	A	OK	2.7709	0.310066	-3.1597	2.07319	1	0.0587	0.904209	no	ATTPS03; (E)-beta-ocimene synthase/ myrcene synthase
XLOC_006821	Prupe.2G184900	Pp02:22628576-22631012	B	A	OK	25.3284	8.16231	-1.63371	1.93527	1	0.0588	0.904209	no	BEN1; binding / catalytic/ coenzyme binding / oxidoreductase, acting on CH-OH group of donors
XLOC_004224	Prupe.1G246100	Pp01:25941337-25942769	B	A	OK	52.0621	17.2646	-1.59242	1.88889	1	0.05885	0.904209	no	protein binding / zinc ion binding
XLOC_008745	Prupe.2G256900	Pp02:26865399-26867788	B	A	OK	12.0894	2.93784	-2.04091	2.03029	1	0.0589	0.904209	no	DREB2A; DNA binding / transcription activator/ transcription factor
XLOC_021638	Prupe.7G090300	Pp07:12379314-12381129	B	A	OK	19.5058	5.67408	-1.78144	1.99461	1	0.05905	0.904209	no	unknown protein
XLOC_019497	Prupe.6G025100	Pp06:2004660-2008198	B	A	OK	2.29248	9.79735	2.09548	-2.04729	1	0.0591	0.904209	no	ATCSLE1; cellulose synthase/ transferase, transferring glycosyl groups
XLOC_007102	Prupe.2G242000	Pp02:26101402-26105202	B	A	OK	3.45156	0.661406	-2.38364	2.04235	1	0.05915	0.904209	no	subtilase family protein
XLOC_026140	Prupe.8G191700	Pp08:18606223-18608614	B	A	OK	6.44818	20.2061	1.64783	-1.96308	1	0.05915	0.904209	no	glycosyl hydrolase family 81 protein
XLOC_011434	Prupe.3G144200	Pp03:15653921-15654869	B	A	OK	7.95028	1.33658	-2.57246	2.00031	1	0.0592	0.904209	no	tryptophan synthase, alpha subunit, putative
XLOC_001424	Prupe.1G275400	Pp01:28108985-28110810	B	A	OK	61.9594	19.4146	-1.67418	2.00424	1	0.05925	0.904209	no	ribonuclease T2 family protein
XLOC_025586	Prupe.8G079500	Pp08:11319063-11319345	B	A	OK	57.1361	9.53663	-2.58285	1.99854	1	0.05925	0.904209	no	auxin-responsive family protein
XLOC_012041	Prupe.3G277100	Pp03:25472889-25475721	B	A	OK	1.80539	7.51492	2.05745	-2.04439	1	0.05935	0.904209	no	NA
XLOC_010428	Prupe.3G255800	Pp03:24431840-24433436	B	A	OK	28.7039	0.148779	-7.59193	5.26427	1	0.0598	0.904209	no	transcription initiation factor IIB-2 / general transcription factor TFIIB-2 (TFIIB2)
XLOC_013099	Prupe.4G169600	Pp04:9997361-9999714	B	A	OK	0.116528	2.76741	4.56979	-2.9158	1	0.0598	0.904209	no	leucine-rich repeat transmembrane protein kinase, putative
XLOC_000219	Prupe.1G038300	Pp01:2689020-2689744	B	A	OK	0.193135	0	-Inf	NA	1	0.0599	0.904209	no	NA
XLOC_001044	Prupe.1G201200	Pp01:19818819-19819605	B	A	OK	0.191703	0	-Inf	NA	1	0.0599	0.904209	no	NA
XLOC_002881	Prupe.1G552700	Pp01:45161260-45162107	B	A	OK	0.238204	0	-Inf	NA	1	0.0599	0.904209	no	serine-type endopeptidase inhibitor
XLOC_006253	Prupe.2G083000	Pp02:13137556-13138106	B	A	OK	0.21509	0	-Inf	NA	1	0.0599	0.904209	no	NA
XLOC_008290	Prupe.2G157800	Pp02:21116327-21117536	B	A	OK	0.863572	0	-Inf	NA	1	0.0599	0.904209	no	thioesterase family protein
XLOC_016762	Prupe.5G090700	Pp05:10105429-10105987	B	A	OK	0.210422	0	-Inf	NA	1	0.0599	0.904209	no	AP2 domain-containing protein
XLOC_015818	Prupe.5G137000	Pp05:12934742-12935339	B	A	OK	0.207053	0	-Inf	NA	1	0.0599	0.904209	no	zinc finger (C3HC4-type RING finger) family protein
XLOC_017667	Prupe.6G030900	Pp06:2409981-2412063	B	A	OK	0.375169	0	-Inf	NA	1	0.0599	0.904209	no	NA
XLOC_017983	Prupe.6G093800	Pp06:6464169-6469583	B	A	OK	2.78515	8.50589	1.61071	-1.87545	1	0.0599	0.904209	no	CARB (CARBAMOYL PHOSPHATE SYNTHETASE B); ATP binding / carbamoyl-phosphate synthase/ catalytic
XLOC_020847	Prupe.6G304300	Pp06:27536792-27537059	B	A	OK	0.950296	0	-Inf	NA	1	0.0599	0.904209	no	unknown protein
XLOC_022760	Prupe.7G039300	Pp07:7235191-7235395	B	A	OK	2.48433	0	-Inf	NA	1	0.0599	0.904209	no	NA
XLOC_024262	Prupe.8G079400	Pp08:11317659-11318049	B	A	OK	0.386339	0	-Inf	NA	1	0.0599	0.904209	no	NA
XLOC_025625	Prupe.8G086200	Pp08:11915395-11915769	B	A	OK	0.526674	0	-Inf	NA	1	0.0599	0.904209	no	synaptobrevin-related family protein
XLOC_026024	Prupe.8G169600	Pp08:17435438-17435687	B	A	OK	1.17889	0	-Inf	NA	1	0.0599	0.904209	no	NA
XLOC_004461	Prupe.1G296600	Pp01:29293008-29295475	B	A	OK	0.772576	4.09836	2.4073	-2.04791	1	0.05995	0.904209	no	BAS1 (PHYB ACTIVATION TAGGED SUPPRESSOR 1); oxygen binding / steroid hydroxylase
XLOC_004655	Prupe.1G338800	Pp01:31899029-31902963	B	A	OK	0.448786	2.41285	2.42664	-2.09997	1	0.06	0.904209	no	BRL2 (BRI1-LIKE 2); ATP binding / protein serine/threonine kinase/ transmembrane receptor protein serine/threonine kinase
XLOC_022223	Prupe.7G199300	Pp07:18682762-18683880	B	A	OK	7.70621	1.47743	-2.38293	2.00867	1	0.06	0.904209	no	unknown protein
XLOC_014669	Prupe.4G200200	Pp04:12432036-12435892	B	A	OK	36.2558	11.9997	-1.59521	1.92394	1	0.0601	0.905011	no	PAT1 (phytochrome a signal transduction 1); signal transducer/ transcription factor
XLOC_009485	Prupe.3G080000	Pp03:5904277-5906363	B	A	OK	7.05735	1.20052	-2.55546	1.98993	1	0.06035	0.908068	no	zinc finger (Ran-binding) family protein
XLOC_022422	Prupe.7G239400	Pp07:20658598-20660090	B	A	OK	8.89553	0.206696	-5.4275	3.61719	1	0.0604	0.908114	no	binding / zinc ion binding
XLOC_022651	Prupe.7G015100	Pp07:2210980-2214128	B	A	OK	1.33955	0.267751	-2.32278	1.72185	1	0.06055	0.909134	no	dynamin family protein
XLOC_023412	Prupe.7G183700,Prupe.7G183800	Pp07:17826239-17832287	B	A	OK	17.8001	50.203	1.49589	-1.77462	1	0.0606	0.909134	no	NA
XLOC_010773	Prupe.3G004700	Pp03:291575-294251	B	A	OK	39.0738	12.0054	-1.70252	2.01028	1	0.06065	0.909134	no	NA
XLOC_000595	Prupe.1G110200	Pp01:8788600-8824275	B	A	OK	2.89846	8.41828	1.53824	-1.90213	1	0.0607	0.909134	no	phosphoinositide binding
XLOC_004952	Prupe.1G404900	Pp01:35616785-35623886	B	A	OK	3.12232	11.5917	1.8924	-1.89603	1	0.06075	0.909134	no	CYP72A15; electron carrier/ heme binding / iron ion binding / monooxygenase/ oxygen binding
XLOC_010578	Prupe.3G286200	Pp03:25878601-25881431	B	A	OK	34.912	12.0136	-1.53906	1.89819	1	0.06075	0.909134	no	cinnamoyl-CoA reductase-related
XLOC_002622	Prupe.1G503700	Pp01:41640103-41647300	B	A	OK	0.660781	0.0833168	-2.98749	1.76775	1	0.0608	0.909179	no	protein kinase family protein
XLOC_008326	Prupe.2G167500	Pp02:21586759-21589660	B	A	OK	0.0962077	2.19215	4.51005	-2.88407	1	0.0609	0.90997	no	disease resistance family protein
XLOC_011486	Prupe.3G153600	Pp03:16766840-16767455	B	A	OK	14.5341	59.77	2.03998	-2.01809	1	0.0611	0.91089	no	NA
XLOC_020277	Prupe.6G186600	Pp06:19501687-19504280	B	A	OK	56.0241	19.3578	-1.53313	1.89351	1	0.0611	0.91089	no	ANNAT2 (Annexin Arabidopsis 2); calcium ion binding / calcium-dependent phospholipid binding
XLOC_007067	Prupe.2G235000	Pp02:25732082-25734008	B	A	OK	50.2207	15.7993	-1.66842	1.98089	1	0.06115	0.91089	no	ACT11 (actin-11); structural constituent of cytoskeleton
XLOC_020827	Prupe.6G300100	Pp06:27270959-27272679	B	A	OK	183.076	58.2801	-1.65137	1.98625	1	0.06115	0.91089	no	unknown protein
XLOC_014844	Prupe.4G237500	Pp04:15505901-15510507	B	A	OK	0.870525	5.09874	2.55018	-1.98403	1	0.0612	0.910933	no	F-box family protein
XLOC_015700	Prupe.5G114700	Pp05:11762237-11765896	B	A	OK	6.69809	1.29863	-2.36676	2.09384	1	0.06145	0.912014	no	protein kinase family protein
XLOC_001663	Prupe.1G323000	Pp01:30855753-30857600	B	A	OK	39.6338	115.057	1.53755	-1.90716	1	0.0615	0.912014	no	heavy-metal-associated domain-containing protein / copper chaperone (CCH)-related
XLOC_002598	Prupe.1G498700	Pp01:41303565-41304021	B	A	OK	497.64	1691.09	1.76478	-1.96842	1	0.06155	0.912014	no	NA
XLOC_006886	Prupe.2G198700	Pp02:23605685-23609669	B	A	OK	5.84914	19.2313	1.71716	-1.93666	1	0.0616	0.912014	no	ZAT (ZINC TRANSPORTER OF ARABIDOPSIS THALIANA); inorganic anion transmembrane transporter/ metal ion transmembrane transporter/ zinc ion transmembrane transporter
XLOC_009528	Prupe.3G088500	Pp03:6579804-6583579	B	A	OK	31.4597	99.4671	1.66072	-1.98162	1	0.0616	0.912014	no	protein kinase family protein
XLOC_005417	Prupe.1G505200	Pp01:41733001-41735985	B	A	OK	19.6634	5.68304	-1.79078	1.99125	1	0.06165	0.912014	no	UDP-glucoronosyl/UDP-glucosyl transferase family protein
XLOC_015956	Prupe.5G164100	Pp05:14313214-14315432	B	A	OK	123.716	39.1323	-1.6606	1.9785	1	0.06165	0.912014	no	CYP71A26; electron carrier/ heme binding / iron ion binding / monooxygenase/ oxygen binding
XLOC_022342	Prupe.7G222300	Pp07:19830958-19837348	B	A	OK	8.78103	23.8704	1.44276	-1.79058	1	0.06165	0.912014	no	STT3A (STAUROSPORIN AND TEMPERATURE SENSITIVE 3-LIKE A); oligosaccharyl transferase
XLOC_023139	Prupe.7G121600	Pp07:14471117-14474276	B	A	OK	3.60819	0.217134	-4.05462	2.58162	1	0.06175	0.912795	no	LOCATED IN: membrane; EXPRESSED IN: embryo, sepal, flower; EXPRESSED DURING: C globular stage, petal differentiation and expansion stage; CONTAINS InterPro DOMAIN/s: Exostosin-like (InterPro:IPR004263); BEST Arabidopsis thaliana protein match is: exostosin family protein (TAIR:AT3G07620.1); Has 866 Blast hits to 860 proteins in 87 species: Archae - 0; Bacteria - 9; Metazoa - 265; Fungi - 4; Plant…
XLOC_016888	Prupe.5G117600	Pp05:11899546-11904050	B	A	OK	70.6065	25.0987	-1.49219	1.83466	1	0.0619	0.914314	no	glycoside hydrolase family 28 protein / polygalacturonase (pectinase) family protein
XLOC_014279	Prupe.4G107300	Pp04:5604730-5609455	B	A	OK	48.4337	16.0125	-1.59681	1.87842	1	0.062	0.914433	no	FUNCTIONS IN: molecular_function unknown; INVOLVED IN: biological_process unknown; LOCATED IN: integral to membrane; EXPRESSED IN: 24 plant structures; EXPRESSED DURING: 13 growth stages; CONTAINS InterPro DOMAIN/s: TRAM, LAG1 and CLN8 homology (InterPro:IPR006634); BEST Arabidopsis thaliana protein match is: unknown protein (TAIR:AT4G19645.2); Has 478 Blast hits to 478 proteins in 104 species: A…
XLOC_009568	Prupe.3G094800,Prupe.3G094900	Pp03:7117152-7121467	B	A	OK	7.21874	19.6399	1.44397	-1.7826	1	0.06205	0.914433	no	NA
XLOC_020356	Prupe.6G204700	Pp06:21279930-21283574	B	A	OK	1.52677	5.95339	1.96323	-1.92786	1	0.06205	0.914433	no	CLA1 (CLOROPLASTOS ALTERADOS 1); 1-deoxy-D-xylulose-5-phosphate synthase
XLOC_009023	Prupe.2G316600	Pp02:29687565-29689086	B	A	OK	0.756444	4.2407	2.487	-1.94621	1	0.06225	0.915444	no	ATHB-12 (ARABIDOPSIS THALIANA HOMEOBOX 12); transcription activator/ transcription factor
XLOC_000697	Prupe.1G127300	Pp01:9985572-9986467	B	A	OK	3.99802	22.8559	2.51521	-2.17432	1	0.0623	0.915444	no	MLP423 (MLP-LIKE PROTEIN 423)
XLOC_010263	Prupe.3G226900	Pp03:22632458-22635190	B	A	OK	63.2896	20.9026	-1.59829	1.61972	1	0.0623	0.915444	no	zinc finger (B-box type) family protein
XLOC_006356	Prupe.2G103400	Pp02:15916722-15919259	B	A	OK	4.4274	14.7188	1.73313	-1.93441	1	0.0624	0.915444	no	NA
XLOC_016810	Prupe.5G101000	Pp05:10882132-10888655	B	A	OK	8.11445	2.83187	-1.51874	1.76548	1	0.0624	0.915444	no	unknown protein
XLOC_018228	Prupe.6G139300	Pp06:11306725-11308099	B	A	OK	2.76673	0.534568	-2.37173	1.77793	1	0.06245	0.915444	no	CCR4-NOT transcription complex protein, putative
XLOC_024310	Prupe.8G090400	Pp08:12346191-12347744	B	A	OK	8.51912	1.61756	-2.39689	2.07071	1	0.06245	0.915444	no	AtCXE18 (Arabidopsis thaliana carboxyesterase 18); carboxylesterase
XLOC_025939	Prupe.8G151300	Pp08:16450091-16474578	B	A	OK	6.76877	19.9913	1.56241	-1.88546	1	0.0625	0.915483	no	TOR (TARGET OF RAPAMYCIN); 1-phosphatidylinositol-3-kinase/ protein binding
XLOC_022810	Prupe.7G051200	Pp07:8900271-8901709	B	A	OK	33.8645	11.108	-1.60818	1.88158	1	0.06255	0.915522	no	pathogenesis-related thaumatin family protein
XLOC_016007	Prupe.5G173800	Pp05:14827130-14829898	B	A	OK	29.629	10.916	-1.44057	1.77098	1	0.06285	0.916021	no	unknown protein
XLOC_001343	Prupe.1G260000	Pp01:26916080-26919477	B	A	OK	2.8174	16.5363	2.5532	-2.35112	1	0.0629	0.916021	no	DEAD/DEAH box helicase, putative (RH22)
XLOC_002990	Prupe.1G573800	Pp01:46753153-46758358	B	A	OK	5.12507	17.0381	1.73312	-1.9045	1	0.0629	0.916021	no	AGT2 (ALANINE:GLYOXYLATE AMINOTRANSFERASE 2); alanine-glyoxylate transaminase/ catalytic/ pyridoxal phosphate binding / transaminase
XLOC_000470	Prupe.1G081900	Pp01:6056762-6058638	B	A	OK	5.00913	0.22132	-4.50036	2.85356	1	0.06295	0.916021	no	NA
XLOC_023857	Prupe.8G004300	Pp08:339784-352909	B	A	OK	1.05102	3.82059	1.86201	-1.7737	1	0.06295	0.916021	no	EDA7 (embryo sac development arrest 7)
XLOC_003682	Prupe.1G139900	Pp01:10976370-10979253	B	A	OK	11.8006	2.80868	-2.0709	1.94666	1	0.063	0.916021	no	protein kinase family protein
XLOC_002124	Prupe.1G408700	Pp01:35781921-35782803	B	A	OK	5.68387	1.09294	-2.37865	1.82929	1	0.063	0.916021	no	NA
XLOC_019649	Prupe.6G058000	Pp06:4054565-4059561	B	A	OK	18.3763	5.98278	-1.61895	1.848	1	0.063	0.916021	no	DDB2 (damaged DNA-binding 2); nucleic acid binding / nucleotide binding / zinc ion binding
XLOC_025326	Prupe.8G022200	Pp08:2004828-2006052	B	A	OK	8.17262	0.44712	-4.19207	2.69125	1	0.06305	0.916021	no	Dof-type zinc finger domain-containing protein
XLOC_005244	Prupe.1G469600	Pp01:39126380-39127570	B	A	OK	23.781	7.43336	-1.67772	1.83648	1	0.06315	0.916021	no	NA
XLOC_015497	Prupe.5G075700	Pp05:8964127-8968485	B	A	OK	37.1027	12.8469	-1.53011	1.90942	1	0.06315	0.916021	no	SKU5; copper ion binding / oxidoreductase
XLOC_015857	Prupe.5G144400	Pp05:13310534-13313354	B	A	OK	3.46437	13.9304	2.00757	-1.99794	1	0.0632	0.916021	no	basic helix-loop-helix (bHLH) family protein
XLOC_026369	Prupe.8G238400	Pp08:20995710-20996643	B	A	OK	15.3607	45.5619	1.56859	-1.82588	1	0.0632	0.916021	no	unknown protein
XLOC_011427	Prupe.3G142800	Pp03:15454636-15455623	B	A	OK	0.187882	0	-Inf	NA	1	0.06325	0.916059	no	NA
XLOC_003235	Prupe.1G042500	Pp01:3032996-3041186	B	A	OK	2.69223	10.1432	1.91364	-2.05286	1	0.0633	0.916097	no	PHO1 (phosphate 1)
XLOC_011671	Prupe.3G191800	Pp03:20423217-20427499	B	A	OK	8.7221	25.5457	1.55033	-1.84518	1	0.0635	0.918304	no	PMH2 (putative mitochondrial RNA helicase 2); ATP binding / ATP-dependent helicase/ helicase/ nucleic acid binding
XLOC_002699	Prupe.1G518600	Pp01:42590647-42594328	B	A	OK	143.026	45.6614	-1.64723	1.87004	1	0.0636	0.919063	no	NA
XLOC_003149	Prupe.1G018900	Pp01:1306268-1310016	B	A	OK	2.7026	10.2299	1.92037	-1.93967	1	0.0637	0.919134	no	HMT3; homocysteine S-methyltransferase
XLOC_002866	Prupe.1G550000	Pp01:44954320-44961039	B	A	OK	5.7062	18.6371	1.70758	-1.91024	1	0.0637	0.919134	no	Smg-4/UPF3 family protein
XLOC_007531	Prupe.2G324100	Pp02:29990139-29993712	B	A	OK	1.58763	0.312044	-2.34705	1.77707	1	0.064	0.922774	no	NA
XLOC_017435	Prupe.5G229100	Pp05:17542260-17544821	B	A	OK	51.8974	18.0341	-1.52493	1.90848	1	0.0641	0.923527	no	S-adenosylmethionine-dependent methyltransferase/ methyltransferase
XLOC_016169	Prupe.5G207500	Pp05:16549831-16552465	B	A	OK	1.55441	5.67451	1.86813	-1.77985	1	0.06435	0.925841	no	CYP78A10; electron carrier/ heme binding / iron ion binding / monooxygenase/ oxygen binding
XLOC_009712	Prupe.3G121200	Pp03:10740513-10744776	B	A	OK	11.3003	35.6349	1.65693	-1.963	1	0.0644	0.925841	no	ATFMN/FHY (riboflavin kinase/FMN hydrolase); FMN adenylyltransferase/ riboflavin kinase
XLOC_014011	Prupe.4G050800	Pp04:2424957-2432758	B	A	OK	138.277	422	1.60968	-1.86325	1	0.06445	0.925841	no	DYL1 (DORMANCY-ASSOCIATED PROTEIN-LIKE 1)
XLOC_002618	Prupe.1G503200	Pp01:41610655-41612462	B	A	OK	3.11167	0.613932	-2.34154	1.7729	1	0.0645	0.925841	no	pathogenesis-related thaumatin family protein
XLOC_024256	Prupe.8G078600	Pp08:11268587-11269189	B	A	OK	11.4202	0.588754	-4.27778	2.68644	1	0.0645	0.925841	no	auxin-responsive protein, putative
XLOC_018451	Prupe.6G185200	Pp06:19399951-19400435	B	A	OK	38.0411	6.82974	-2.47765	2.09543	1	0.0646	0.925854	no	NA
XLOC_016408	Prupe.5G013200	Pp05:1411847-1415095	B	A	OK	1.50912	6.14456	2.0256	-2.01879	1	0.0647	0.925854	no	transcription-coupled DNA repair protein-related
XLOC_001793	Prupe.1G345900	Pp01:32341996-32352344	B	A	OK	13.7469	39.4157	1.51967	-1.8798	1	0.0648	0.925854	no	ALATS (ALANYL-TRNA SYNTHETASE); ATP binding / alanine-tRNA ligase/ ligase, forming aminoacyl-tRNA and related compounds / nucleic acid binding / nucleotide binding
XLOC_024059	Prupe.8G043900	Pp08:4534547-4537117	B	A	OK	0.578259	3.25748	2.49397	-1.94773	1	0.0648	0.925854	no	pentatricopeptide (PPR) repeat-containing protein
XLOC_002063	Prupe.1G398200	Pp01:35247718-35251222	B	A	OK	35.6782	103.3	1.53372	-1.9132	1	0.06495	0.925854	no	chloroplast nucleoid DNA-binding protein, putative
XLOC_006417	Prupe.2G114900	Pp02:17278913-17280575	B	A	OK	19.1091	5.97691	-1.67679	1.88057	1	0.065	0.925854	no	unknown protein
XLOC_013767	Prupe.4G000100	Pp04:63081-68188	B	A	OK	2.31684	0.254304	-3.18753	2.3299	1	0.065	0.925854	no	EDE1 (ENDOSPERM DEFECTIVE 1); microtubule binding
XLOC_012196	Prupe.3G311200	Pp03:27002573-27008600	B	A	OK	12.6629	35.1374	1.4724	-1.84661	1	0.0651	0.925854	no	NA
XLOC_001691	Prupe.1G327500	Pp01:31122461-31123309	B	A	OK	174.396	532.693	1.61094	-1.92952	1	0.06515	0.925854	no	major latex protein-related / MLP-related
XLOC_010840	Prupe.3G017600	Pp03:1253343-1255112	B	A	OK	177.428	62.6859	-1.50102	1.84724	1	0.06515	0.925854	no	atnudt17 (Arabidopsis thaliana Nudix hydrolase homolog 17); hydrolase
XLOC_002222	Prupe.1G426700	Pp01:36682516-36683790	B	A	OK	152.923	487.29	1.67197	-1.83338	1	0.06525	0.925854	no	gibberellin-regulated family protein
XLOC_002426	Prupe.1G464800	Pp01:38789900-38792756	B	A	OK	7.77551	2.26045	-1.78233	1.70285	1	0.06525	0.925854	no	senescence-associated protein-related
XLOC_010024	Prupe.3G184900	Pp03:19974184-19975917	B	A	OK	31.975	90.6318	1.50307	-1.86718	1	0.06525	0.925854	no	UGT71B6 (UDP-glucosyl transferase 71B6); UDP-glycosyltransferase/ abscisic acid glucosyltransferase/ transferase, transferring glycosyl groups
XLOC_002711	Prupe.1G521200	Pp01:42746161-42751584	B	A	OK	59.92	21.1707	-1.50097	1.84435	1	0.0653	0.925854	no	2-dehydro-3-deoxyphosphoheptonate aldolase, putative / 3-deoxy-D-arabino-heptulosonate 7-phosphate synthase, putative / DAHP synthetase, putative
XLOC_010190	Prupe.3G213100	Pp03:21709458-21715897	B	A	OK	6.22578	20.8147	1.74128	-1.94315	1	0.0653	0.925854	no	CERK1 (CHITIN ELICITOR RECEPTOR KINASE 1); kinase/ receptor signaling protein/ transmembrane receptor protein kinase
XLOC_023082	Prupe.7G110700	Pp07:13801475-13807948	B	A	OK	71.0502	17.9913	-1.98154	1.70429	1	0.06545	0.925854	no	unknown protein
XLOC_005600	Prupe.1G543500	Pp01:44415524-44415863	B	A	OK	641.549	223.649	-1.52032	1.90024	1	0.06565	0.925854	no	NA
XLOC_018142	Prupe.6G124200	Pp06:9287401-9310824	B	A	OK	0.913733	2.85863	1.64548	-1.75885	1	0.06565	0.925854	no	TIL1 (TILTED 1); DNA binding / DNA-directed DNA polymerase/ nucleic acid binding / nucleotide binding / zinc ion binding
XLOC_022087	Prupe.7G172300	Pp07:17333733-17336081	B	A	OK	4.51908	0.227871	-4.30974	2.71668	1	0.0657	0.925854	no	family II extracellular lipase 3 (EXL3)
XLOC_001315	Prupe.1G255100	Pp01:26585984-26587731	B	A	OK	16.3531	51.2927	1.64919	-1.94693	1	0.06575	0.925854	no	XTH33; hydrolase, acting on glycosyl bonds / hydrolase, hydrolyzing O-glycosyl compounds / xyloglucan:xyloglucosyl transferase
XLOC_010845	Prupe.3G018200	Pp03:1296573-1299676	B	A	OK	1.22607	4.47924	1.86921	-1.80208	1	0.06575	0.925854	no	pentatricopeptide (PPR) repeat-containing protein
XLOC_015827	Prupe.5G138200	Pp05:13005273-13010327	B	A	OK	3.83112	13.2772	1.79311	-1.97849	1	0.06585	0.925854	no	ERD1 (EARLY RESPONSIVE TO DEHYDRATION 1); ATP binding / ATPase/ nucleoside-triphosphatase/ nucleotide binding / protein binding
XLOC_019675	Prupe.6G063000	Pp06:4338726-4352933	B	A	OK	64.1689	216.852	1.75676	-1.84779	1	0.0659	0.925854	no	MEE59 (maternal effect embryo arrest 59)
XLOC_023769	Prupe.7G259000	Pp07:21601466-21603066	B	A	OK	12.5397	3.33149	-1.91227	1.90512	1	0.06595	0.925854	no	glycosyl hydrolase family 18 protein
XLOC_005632	Prupe.1G551400	Pp01:45091866-45094222	B	A	OK	11.9308	2.35481	-2.34101	1.9915	1	0.06605	0.925854	no	MYB3 (MYB DOMAIN PROTEIN 3); DNA binding / transcription factor
XLOC_007594	Prupe.2G005900	Pp02:592602-596105	B	A	OK	11.2378	3.31437	-1.76156	1.7931	1	0.06605	0.925854	no	UPM1 (UROPHORPHYRIN METHYLASE 1); uroporphyrin-III C-methyltransferase
XLOC_007382	Prupe.2G295200	Pp02:28644736-28647321	B	A	OK	38.5005	13.5362	-1.50805	1.8526	1	0.06605	0.925854	no	TUB8; structural constituent of cytoskeleton
XLOC_023800	Prupe.7G265500	Pp07:21905474-21908339	B	A	OK	0.243509	1.19069	2.28976	-1.70371	1	0.06615	0.925854	no	pentatricopeptide (PPR) repeat-containing protein
XLOC_025527	Prupe.8G064200	Pp08:9477834-9481673	B	A	OK	6.97064	20.7942	1.57682	-1.86257	1	0.06625	0.925854	no	DHS2 (3-deoxy-d-arabino-heptulosonate 7-phosphate synthase); 3-deoxy-7-phosphoheptulonate synthase
XLOC_011542	Prupe.3G166700	Pp03:18550729-18553883	B	A	OK	0.673814	3.73615	2.47113	-2.06301	1	0.0663	0.925854	no	NA
XLOC_005675	Prupe.1G562300	Pp01:45940156-45941547	B	A	OK	7.71677	0.487894	-3.98336	2.53038	1	0.06635	0.925854	no	ARPN (PLANTACYANIN); copper ion binding / electron carrier
XLOC_009151	Prupe.3G013700	Pp03:978502-980732	B	A	OK	8.8953	27.3275	1.61924	-1.93575	1	0.06635	0.925854	no	BZO1 (BENZOYLOXYGLUCOSINOLATE 1); benzoate-CoA ligase
XLOC_021592	Prupe.7G080900	Pp07:11619171-11622688	B	A	OK	2.27532	0.439591	-2.37184	1.81677	1	0.0664	0.925854	no	protein kinase, putative
XLOC_005486	Prupe.1G519700	Pp01:42670302-42672367	B	A	OK	2.57988	0.162912	-3.98514	2.53521	1	0.06665	0.925854	no	AtUGT85A2 (UDP-glucosyl transferase 85A2); UDP-glycosyltransferase/ glucuronosyltransferase/ transferase, transferring glycosyl groups
XLOC_014631	Prupe.4G187400	Pp04:11153239-11158321	B	A	OK	59.2429	21.2766	-1.47737	1.81139	1	0.06665	0.925854	no	peptidyl-prolyl cis-trans isomerase TLP38, chloroplast / thylakoid lumen PPIase of 38 kDa / cyclophilin / rotamase
XLOC_015828	Prupe.5G138300	Pp05:13011985-13022429	B	A	OK	3.36929	10.4846	1.63776	-1.8862	1	0.06665	0.925854	no	RHD2 (ROOT HAIR DEFECTIVE 2); NAD(P)H oxidase
XLOC_016753	Prupe.5G089800	Pp05:10042927-10046847	B	A	OK	3.1123	0.636388	-2.29	1.93264	1	0.0667	0.925854	no	unknown protein
XLOC_009698	Prupe.3G119100	Pp03:10376845-10378212	B	A	OK	4.39218	0.141326	-4.95784	3.26398	1	0.06675	0.925854	no	NA
XLOC_004035	Prupe.1G207300	Pp01:21149404-21160026	B	A	OK	3.44236	11.1544	1.69614	-1.71986	1	0.06685	0.925854	no	C2 domain-containing protein / GRAM domain-containing protein
XLOC_026072	Prupe.8G177900	Pp08:17935513-17939299	B	A	OK	3.09589	0.536282	-2.52929	1.96142	1	0.0669	0.925854	no	NA
XLOC_004702	Prupe.1G349700	Pp01:32592856-32596510	B	A	OK	8.67138	27.9259	1.68727	-1.8471	1	0.06695	0.925854	no	myb family transcription factor
XLOC_005038	Prupe.1G424800	Pp01:36599102-36600684	B	A	OK	115.911	37.9129	-1.61225	1.93447	1	0.06695	0.925854	no	40S ribosomal protein S29 (RPS29C)
XLOC_007088	Prupe.2G239300	Pp02:25964321-25967380	B	A	OK	71.2811	27.0633	-1.39718	1.72238	1	0.06695	0.925854	no	thylakoid lumenal 15 kDa protein, chloroplast
XLOC_017476	Prupe.5G236900	Pp05:17911321-17912829	B	A	OK	210.098	69.947	-1.58673	1.89477	1	0.06705	0.925854	no	NA
XLOC_006525	Prupe.2G134900	Pp02:19258151-19260995	B	A	OK	5.33994	1.24321	-2.10275	1.78509	1	0.0671	0.925854	no	SPL8 (SQUAMOSA PROMOTER BINDING PROTEIN-LIKE 8); DNA binding
XLOC_004230	Prupe.1G246900	Pp01:25976986-25979370	B	A	OK	1.61029	5.83727	1.85797	-1.78278	1	0.06715	0.925854	no	SUFE2 (SULFUR E 2); enzyme activator
XLOC_023758	Prupe.7G256100	Pp07:21459368-21461207	B	A	OK	4.18042	0.227551	-4.19939	2.66929	1	0.06715	0.925854	no	NA
XLOC_012971	Prupe.4G143600	Pp04:8234797-8239256	B	A	OK	12.2846	37.6638	1.61633	-1.91821	1	0.0672	0.925854	no	NAC1; transcription factor
XLOC_023552	Prupe.7G214800	Pp07:19470635-19472915	B	A	OK	14.5497	44.4284	1.61049	-1.91293	1	0.06725	0.925854	no	unknown protein
XLOC_009119	Prupe.3G007300	Pp03:441167-442640	B	A	OK	6.75906	0.401466	-4.07347	2.56663	1	0.0673	0.925854	no	NA
XLOC_003287	Prupe.1G054900	Pp01:3868044-3870293	B	A	OK	5.8242	22.9902	1.98089	-1.98195	1	0.0674	0.925854	no	ATGSTU8 (GLUTATHIONE S-TRANSFERASE TAU 8); glutathione transferase
XLOC_023027	Prupe.7G098700	Pp07:12982457-12983530	B	A	OK	28.6196	8.87388	-1.68937	1.86748	1	0.0674	0.925854	no	CCR4-NOT transcription complex protein, putative
XLOC_026531	Prupe.I000300	scaffold_116:5488-6247	B	A	OK	9.6183	0.345168	-4.80041	3.16363	1	0.0674	0.925854	no	protease inhibitor, putative
XLOC_020280	Prupe.6G187200	Pp06:19567711-19576045	B	A	OK	4.66786	0.863156	-2.43507	2.09345	1	0.0675	0.925854	no	DOT3 (DEFECTIVELY ORGANIZED TRIBUTARIES 3); protein binding / signal transducer
XLOC_006923	Prupe.2G208100	Pp02:24153629-24156194	B	A	OK	28.0645	8.67672	-1.69353	1.89538	1	0.06755	0.925854	no	VPS24.1
XLOC_014628	Prupe.4G186500	Pp04:11092450-11093649	B	A	OK	6.1792	0.230637	-4.74372	3.11816	1	0.06775	0.925854	no	NA
XLOC_006297	Prupe.2G092200	Pp02:14503989-14505242	B	A	OK	5.05067	0.901868	-2.48549	1.94129	1	0.0678	0.925854	no	NA
XLOC_018699	Prupe.6G232300	Pp06:23489980-23490760	B	A	OK	6.99372	0.408699	-4.09695	2.57156	1	0.06785	0.925854	no	auxin-responsive family protein
XLOC_005596	Prupe.1G542100	Pp01:44283509-44289257	B	A	OK	3.79158	11.7585	1.63283	-1.84445	1	0.0679	0.925854	no	PUR4 (purine biosynthesis 4); ATP binding / catalytic/ phosphoribosylformylglycinamidine synthase
XLOC_012501	Prupe.4G056200	Pp04:2692383-2696212	B	A	OK	0.33037	1.73216	2.39041	-1.92384	1	0.0679	0.925854	no	ATGLR2.6; intracellular ligand-gated ion channel
XLOC_017074	Prupe.5G158800	Pp05:14068921-14072401	B	A	OK	0.246879	1.21949	2.3044	-1.75394	1	0.0679	0.925854	no	NA
XLOC_014047	Prupe.4G057800	Pp04:2759583-2768197	B	A	OK	2.05825	7.29455	1.8254	-1.82297	1	0.06795	0.925854	no	leucine-rich repeat transmembrane protein kinase, putative
XLOC_011952	Prupe.3G258800	Pp03:24562917-24567552	B	A	OK	9.5605	2.49399	-1.93863	1.90876	1	0.06805	0.925854	no	NA
XLOC_021425	Prupe.7G049200,Prupe.7G049300	Pp07:8606837-8620109	B	A	OK	464.819	120.799	-1.94406	1.89152	1	0.06805	0.925854	no	NA
XLOC_001715	Prupe.1G330600	Pp01:31342839-31344892	B	A	OK	6.42161	1.16402	-2.46382	2.05647	1	0.0682	0.925854	no	HMGA (HIGH MOBILITY GROUP A); DNA binding
XLOC_005251	Prupe.1G470400	Pp01:39167338-39168906	B	A	OK	0.203547	3.53626	4.11879	-2.66198	1	0.0682	0.925854	no	NA
XLOC_023714	Prupe.7G247500	Pp07:21022924-21025300	B	A	OK	9.27694	2.46508	-1.91201	1.90752	1	0.0682	0.925854	no	IAA13; transcription factor
XLOC_006042	Prupe.2G046000	Pp02:5254013-5257565	B	A	OK	0.201866	0.982775	2.28346	-1.72237	1	0.06825	0.925854	no	disease resistance protein (NBS-LRR class), putative
XLOC_022075	Prupe.7G170200	Pp07:17227840-17232329	B	A	OK	9.22806	1.9365	-2.25257	1.88554	1	0.06825	0.925854	no	MLO4 (MILDEW RESISTANCE LOCUS O 4); calmodulin binding
XLOC_011398	Prupe.3G134900	Pp03:14187848-14188736	B	A	OK	5.46851	20.019	1.87215	-1.83808	1	0.0683	0.925854	no	NA
XLOC_023747	Prupe.7G253400	Pp07:21354475-21357899	B	A	OK	7.3362	21.1546	1.52786	-1.80931	1	0.0683	0.925854	no	sugar transporter, putative
XLOC_025128	Prupe.8G252700	Pp08:21664417-21665186	B	A	OK	27.5689	7.26025	-1.92495	1.92244	1	0.06835	0.925854	no	NA
XLOC_023988	Prupe.8G030200	Pp08:2819763-2821175	B	A	OK	24.9107	76.7315	1.62305	-1.91758	1	0.0684	0.925854	no	ATPP2-A1; carbohydrate binding
XLOC_014068	Prupe.4G064200	Pp04:3083675-3092828	B	A	OK	4.93605	14.4064	1.54528	-1.81371	1	0.06845	0.925854	no	leucine-rich repeat transmembrane protein kinase, putative
XLOC_004629	Prupe.1G333300	Pp01:31550533-31560192	B	A	OK	1.97568	6.30351	1.67381	-1.87775	1	0.06865	0.925854	no	NUP155; nucleocytoplasmic transporter
XLOC_024858	Prupe.8G199400	Pp08:18934153-18937446	B	A	OK	29.3595	9.69773	-1.59811	1.9068	1	0.06865	0.925854	no	AtFaTA (Arabidopsis FatA acyl-ACP thioesterase); acyl carrier/ acyl-[acyl-carrier-protein] hydrolase
XLOC_010842	Prupe.3G017900	Pp03:1280474-1284621	B	A	OK	1.49463	0.0871323	-4.10044	2.59621	1	0.0687	0.925854	no	ATRLI2; transporter
XLOC_011808	Prupe.3G224900	Pp03:22415594-22419331	B	A	OK	3.54997	12.0065	1.75794	-1.82259	1	0.0687	0.925854	no	ARK3 (A. THALIANA RECEPTOR KINASE 3); kinase/ transmembrane receptor protein serine/threonine kinase
XLOC_004357	Prupe.1G274800	Pp01:28063688-28063982	B	A	OK	0	0.679681	Inf	NA	1	0.0688	0.925854	no	NA
XLOC_007756	Prupe.2G039100	Pp02:4211128-4211332	B	A	OK	0	2.41351	Inf	NA	1	0.0688	0.925854	no	NADH dehydrogenase subunit 9
XLOC_007977	Prupe.2G088600	Pp02:13974011-13974648	B	A	OK	0	0.195275	Inf	NA	1	0.0688	0.925854	no	disease resistance protein (TIR-NBS-LRR class), putative
XLOC_009734	Prupe.3G126200	Pp03:11620107-11621001	B	A	OK	0	0.318523	Inf	NA	1	0.0688	0.925854	no	secretory protein, putative
XLOC_009812	Prupe.3G140800	Pp03:14887492-14887990	B	A	OK	0	0.226488	Inf	NA	1	0.0688	0.925854	no	NA
XLOC_013842	Prupe.4G014500	Pp04:669650-670175	B	A	OK	0	0.207807	Inf	NA	1	0.0688	0.925854	no	OFP5 (ARABIDOPSIS THALIANA OVATE FAMILY PROTEIN 5)
XLOC_019080	Prupe.6G308200	Pp06:27756119-27756848	B	A	OK	0	0.190355	Inf	NA	1	0.0688	0.925854	no	nucleic acid binding
XLOC_021321	Prupe.7G032200	Pp07:5967317-5967545	B	A	OK	0	1.52986	Inf	NA	1	0.0688	0.925854	no	NA
XLOC_022787	Prupe.7G046700	Pp07:8308632-8309150	B	A	OK	0	0.212349	Inf	NA	1	0.0688	0.925854	no	NA
XLOC_021151	Prupe.6G365300	Pp06:30659808-30660387	B	A	OK	11.6463	2.18501	-2.41417	1.89385	1	0.06885	0.925854	no	unknown protein
XLOC_021329	Prupe.7G033000	Pp07:6148620-6151365	B	A	OK	0.621995	2.97019	2.25558	-1.93146	1	0.06885	0.925854	no	disease resistance family protein
XLOC_011946	Prupe.3G257100	Pp03:24488618-24492410	B	A	OK	2.83679	0.362088	-2.96985	2.21804	1	0.0689	0.925854	no	EXPRESSED IN: 8 plant structures; EXPRESSED DURING: L mature pollen stage, M germinated pollen stage, 4 anthesis, F mature embryo stage, D bilateral stage; CONTAINS InterPro DOMAIN/s: Targeting for Xklp2 (InterPro:IPR009675); BEST Arabidopsis thaliana protein match is: unknown protein (TAIR:AT5G15510.1); Has 341 Blast hits to 320 proteins in 58 species: Archae - 0; Bacteria - 0; Metazoa - 122; Fu…
XLOC_021005	Prupe.6G334100	Pp06:29027228-29033061	B	A	OK	2.52592	9.99336	1.98416	-1.96152	1	0.0689	0.925854	no	protein transport protein-related
XLOC_010048	Prupe.3G189400	Pp03:20245287-20250328	B	A	OK	0.407388	0.0585535	-2.79858	1.55799	1	0.06895	0.925854	no	ATP binding / protein kinase/ protein serine/threonine kinase
XLOC_008665	Prupe.2G239400	Pp02:25968619-25972276	B	A	OK	4.59247	0.871937	-2.39697	2.04745	1	0.06905	0.925854	no	fringe-related protein
XLOC_016062	Prupe.5G185400	Pp05:15390958-15393671	B	A	OK	0.18794	1.82163	3.27689	-2.24753	1	0.06905	0.925854	no	KAO2 (ENT-KAURENOIC ACID HYDROXYLASE 2); ent-kaurenoate oxidase/ oxygen binding
XLOC_019136	Prupe.6G321600	Pp06:28419952-28423851	B	A	OK	1.89684	0.334281	-2.50446	1.95262	1	0.06905	0.925854	no	formin homology 2 domain-containing protein / FH2 domain-containing protein
XLOC_014042	Prupe.4G056100	Pp04:2687637-2690764	B	A	OK	1.28101	0.0732937	-4.12744	2.62836	1	0.0693	0.928562	no	peroxidase, putative
XLOC_001086	Prupe.1G209300	Pp01:22312515-22314568	B	A	OK	180.379	62.0425	-1.53971	1.85144	1	0.0694	0.929258	no	ribosomal protein L18 family protein
XLOC_014494	Prupe.4G155700	Pp04:8910977-8916616	B	A	OK	19.8981	6.31704	-1.65531	1.84583	1	0.06945	0.929284	no	nodulin MtN3 family protein
XLOC_005355	Prupe.1G491700	Pp01:40893607-40897357	B	A	OK	4.05486	0.247246	-4.03563	2.58209	1	0.0695	0.92931	no	CYCA1;1 (Cyclin A1;1); cyclin-dependent protein kinase regulator
XLOC_011165	Prupe.3G084200	Pp03:6211727-6212816	B	A	OK	42.3408	11.1659	-1.92295	1.9283	1	0.0697	0.929695	no	embryo-specific protein-related
XLOC_002495	Prupe.1G477800	Pp01:40006702-40008883	B	A	OK	3987.54	299.67	-3.73405	2.43397	1	0.06975	0.929695	no	RD22; nutrient reservoir
XLOC_019693	Prupe.6G066100	Pp06:4567246-4568236	B	A	OK	17.8521	4.82682	-1.88695	1.85645	1	0.06975	0.929695	no	17.6 kDa class I small heat shock protein (HSP17.6B-CI)
XLOC_005661	Prupe.1G558300	Pp01:45568038-45573888	B	A	OK	1.01496	5.31984	2.38996	-1.99422	1	0.06985	0.929695	no	SULTR1;3; sulfate transmembrane transporter
XLOC_003680	Prupe.1G139700	Pp01:10949033-10958872	B	A	OK	9.29629	28.0521	1.59338	-1.80862	1	0.0699	0.929695	no	GTP1/OBG family protein
XLOC_001713	Prupe.1G330400	Pp01:31323517-31328313	B	A	OK	1.6137	4.98775	1.62802	-1.76199	1	0.07	0.929695	no	unknown protein
XLOC_023972	Prupe.8G027300	Pp08:2503691-2507350	B	A	OK	1.0949	4.42055	2.01343	-1.83959	1	0.07005	0.929695	no	disease resistance protein (TIR-NBS-LRR class), putative
XLOC_001152	Prupe.1G224000	Pp01:23777967-23784786	B	A	OK	5.71412	18.5538	1.69911	-1.86183	1	0.0701	0.929695	no	calmodulin binding / transcription regulator
XLOC_006407	Prupe.2G112900	Pp02:17113524-17117895	B	A	OK	0.129011	1.44834	3.48884	-2.08059	1	0.0701	0.929695	no	CER1 (ECERIFERUM 1); octadecanal decarbonylase
XLOC_004264	Prupe.1G253400	Pp01:26440292-26441616	B	A	OK	14.1824	2.76809	-2.35714	2.0021	1	0.0702	0.929695	no	ATMYB66 (MYB DOMAIN PROTEIN 66); DNA binding / protein binding / transcription factor/ transcription regulator
XLOC_004474	Prupe.1G299500	Pp01:29461784-29463241	B	A	OK	2300.98	505.684	-2.18594	1.84521	1	0.0702	0.929695	no	adenosylmethionine decarboxylase family protein
XLOC_010755	Prupe.3G001400	Pp03:113103-121074	B	A	OK	53.5889	17.2603	-1.63448	1.78811	1	0.0702	0.929695	no	unknown protein
XLOC_020130	Prupe.6G156400	Pp06:13799396-13800946	B	A	OK	23.1412	69.6906	1.5905	-1.8942	1	0.0702	0.929695	no	NA
XLOC_008814	Prupe.2G272600	Pp02:27574028-27579251	B	A	OK	8.89903	26.8141	1.59127	-1.90098	1	0.07025	0.929695	no	PFK4 (PHOSPHOFRUCTOKINASE 4); 6-phosphofructokinase
XLOC_015188	Prupe.5G018000	Pp05:1936040-1937728	B	A	OK	11.7364	0.730056	-4.00685	2.55945	1	0.07025	0.929695	no	transferase family protein
XLOC_011601	Prupe.3G178200	Pp03:19481373-19482581	B	A	OK	36.303	9.63505	-1.91373	1.89775	1	0.0703	0.92972	no	NA
XLOC_012460	Prupe.4G047200	Pp04:2242857-2248174	B	A	OK	3.24902	9.71526	1.58025	-1.89578	1	0.07035	0.929745	no	GSL1 (GLUCAN SYNTHASE-LIKE 1); 1,3-beta-glucan synthase/ transferase, transferring glycosyl groups
XLOC_025575	Prupe.8G076200	Pp08:11039223-11042262	B	A	OK	16.4063	46.9926	1.51818	-1.70663	1	0.0705	0.930411	no	octicosapeptide/Phox/Bem1p (PB1) domain-containing protein
XLOC_018808	Prupe.6G254100	Pp06:24736856-24739769	B	A	OK	69.4368	23.2623	-1.57771	1.81345	1	0.07055	0.930411	no	ACT3 (actin 3); structural constituent of cytoskeleton
XLOC_020955	Prupe.6G324300	Pp06:28574199-28578896	B	A	OK	12.8547	36.1076	1.49001	-1.86241	1	0.07055	0.930411	no	LOX1; lipoxygenase
XLOC_021110	Prupe.6G355600	Pp06:30193763-30196399	B	A	OK	1.5951	0.337172	-2.24209	1.54227	1	0.0707	0.930411	no	unknown protein
XLOC_011179	Prupe.3G087500	Pp03:6484606-6487138	B	A	OK	14.7671	3.85521	-1.9375	1.91394	1	0.07085	0.930411	no	phosphatidic acid phosphatase-related / PAP2-related
XLOC_016130	Prupe.5G199400	Pp05:16054381-16058307	B	A	OK	0.438584	2.19066	2.32044	-1.96224	1	0.0709	0.930411	no	leucine-rich repeat transmembrane protein kinase, putative
XLOC_017819	Prupe.6G060300	Pp06:4185525-4186229	B	A	OK	2013.32	545.193	-1.88474	1.90466	1	0.0709	0.930411	no	unknown protein
XLOC_011472	Prupe.3G151200	Pp03:16552537-16558182	B	A	OK	17.6228	5.47798	-1.68573	1.75522	1	0.07095	0.930411	no	zinc finger (C3HC4-type RING finger) family protein
XLOC_018870	Prupe.6G267700	Pp06:25553842-25557920	B	A	OK	1.06554	0.0489807	-4.44323	2.88581	1	0.07095	0.930411	no	LAC7 (laccase 7); laccase
XLOC_024790	Prupe.8G186200	Pp08:18381593-18383618	B	A	OK	3.83969	14.4785	1.91484	-1.90101	1	0.071	0.930411	no	UDP-glucoronosyl/UDP-glucosyl transferase family protein
XLOC_000949	Prupe.1G178400	Pp01:15304140-15307207	B	A	OK	8.22273	25.0547	1.60739	-1.91449	1	0.07105	0.930411	no	pectinesterase family protein
XLOC_012359	Prupe.4G028700	Pp04:1340169-1343417	B	A	OK	9.40153	2.56531	-1.87376	1.8982	1	0.0711	0.930411	no	NA
XLOC_020108	Prupe.6G151900	Pp06:13170356-13174303	B	A	OK	17.1271	4.51965	-1.922	1.92584	1	0.07115	0.930411	no	short-chain dehydrogenase/reductase (SDR) family protein
XLOC_023168	Prupe.7G126900	Pp07:14805320-14808079	B	A	OK	61.5752	20.6003	-1.57968	1.89192	1	0.07125	0.930411	no	unknown protein
XLOC_003648	Prupe.1G132900	Pp01:10514454-10521636	B	A	OK	0.147423	0.719474	2.28698	-1.71773	1	0.0713	0.930411	no	unknown protein
XLOC_002190	Prupe.1G419000,Prupe.1G419100	Pp01:36302979-36308214	B	A	OK	7.42151	1.48304	-2.32315	1.77412	1	0.07135	0.930411	no	NA
XLOC_005725	Prupe.1G571200	Pp01:46571110-46574309	B	A	OK	3.22216	10.2212	1.66546	-1.75601	1	0.07135	0.930411	no	protein kinase family protein
XLOC_011455	Prupe.3G147800	Pp03:16183002-16183554	B	A	OK	472.887	170.515	-1.4716	1.80776	1	0.07135	0.930411	no	protease inhibitor/seed storage/lipid transfer protein (LTP) family protein
XLOC_006097	Prupe.2G053700	Pp02:6258788-6263801	B	A	OK	0.197021	0.956078	2.27878	-1.73359	1	0.07145	0.930411	no	disease resistance protein (NBS-LRR class), putative
XLOC_020506	Prupe.6G235500	Pp06:23651216-23652105	B	A	OK	122.901	44.1846	-1.47588	1.72603	1	0.0715	0.930411	no	NA
XLOC_016444	Prupe.5G022000	Pp05:2415271-2435086	B	A	OK	3.56411	10.7869	1.59767	-1.90287	1	0.07155	0.930411	no	NA
XLOC_021444	Prupe.7G053500	Pp07:9192191-9196954	B	A	OK	14.7116	4.52021	-1.70249	1.84143	1	0.0716	0.930411	no	GPDHC1; NAD or NADH binding / glycerol-3-phosphate dehydrogenase (NAD+)
XLOC_016163	Prupe.5G206100	Pp05:16462700-16463801	B	A	OK	208.964	75.4206	-1.47023	1.81212	1	0.07165	0.930411	no	FUNCTIONS IN: molecular_function unknown; INVOLVED IN: biological_process unknown; LOCATED IN: thylakoid, chloroplast thylakoid membrane, chloroplast; EXPRESSED IN: 21 plant structures; EXPRESSED DURING: 13 growth stages; CONTAINS InterPro DOMAIN/s: Protein of unknown function DUF1118 (InterPro:IPR009500), Uncharacterised conserved protein UCP022207 (InterPro:IPR016801); Has 41 Blast hits to 41 p…
XLOC_008273	Prupe.2G153800	Pp02:20790704-20794055	B	A	OK	164.987	56.0777	-1.55685	1.86355	1	0.0717	0.930411	no	FUNCTIONS IN: molecular_function unknown; INVOLVED IN: biological_process unknown; LOCATED IN: cellular_component unknown; EXPRESSED IN: leaf whorl, petal, male gametophyte, flower, pollen tube; EXPRESSED DURING: L mature pollen stage, 4 anthesis, petal differentiation and expansion stage; CONTAINS InterPro DOMAIN/s: UAA transporter (InterPro:IPR013657); BEST Arabidopsis thaliana protein match is…
XLOC_015313	Prupe.5G040700	Pp05:4486276-4488971	B	A	OK	15.5347	43.7529	1.49389	-1.87239	1	0.0717	0.930411	no	pentatricopeptide (PPR) repeat-containing protein
XLOC_020739	Prupe.6G283200	Pp06:26372836-26374650	B	A	OK	2.11695	0.122738	-4.10833	2.4496	1	0.0718	0.930411	no	NA
XLOC_020101	Prupe.6G150900	Pp06:13059825-13069987	B	A	OK	6.2809	16.9821	1.43497	-1.79142	1	0.0719	0.930411	no	AAO3 (Abscisic ALDEHYDE OXIDASE 3); abscisic aldehyde oxidase/ aldehyde oxidase/ indole-3-acetaldehyde oxidase
XLOC_014422	Prupe.4G140800	Pp04:7905935-7907612	B	A	OK	49.7615	17.7144	-1.4901	1.84872	1	0.07195	0.930411	no	NA
XLOC_026239	Prupe.8G212100	Pp08:19580642-19585236	B	A	OK	43.5609	15.0331	-1.53489	1.76433	1	0.0721	0.930411	no	pfkB-type carbohydrate kinase family protein
XLOC_010899	Prupe.3G027900	Pp03:2084744-2087659	B	A	OK	11.5631	31.5712	1.44908	-1.73007	1	0.0722	0.930411	no	transferase family protein
XLOC_019729	Prupe.6G071600	Pp06:4883566-4892090	B	A	OK	6.93367	19.6213	1.50073	-1.8394	1	0.0722	0.930411	no	APUM2 (Arabidopsis Pumilio 2); RNA binding / binding
XLOC_000666	Prupe.1G122900	Pp01:9637561-9639683	B	A	OK	5.94178	18.6924	1.65349	-1.8131	1	0.07235	0.930411	no	chitinase
XLOC_018557	Prupe.6G204500	Pp06:21249880-21259760	B	A	OK	0.0467713	0.800682	4.09753	-2.59085	1	0.07235	0.930411	no	binding
XLOC_021471	Prupe.7G058700,Prupe.7G058800	Pp07:9803744-9806515	B	A	OK	3.6644	0.345409	-3.4072	1.88941	1	0.07245	0.930411	no	NA
XLOC_002645	Prupe.1G508700	Pp01:41942402-41945753	B	A	OK	0.644098	3.27099	2.34438	-1.95963	1	0.0725	0.930411	no	INVOLVED IN: biological_process unknown; EXPRESSED IN: 21 plant structures; EXPRESSED DURING: 9 growth stages; CONTAINS InterPro DOMAIN/s: Pentatricopeptide repeat (InterPro:IPR002885); BEST Arabidopsis thaliana protein match is: pentatricopeptide (PPR) repeat-containing protein (TAIR:AT4G39530.1); Has 16698 Blast hits to 4567 proteins in 114 species: Archae - 0; Bacteria - 4; Metazoa - 97; Fungi…
XLOC_008381	Prupe.2G179200	Pp02:22303386-22306216	B	A	OK	79.7221	29.2416	-1.44696	1.77899	1	0.0725	0.930411	no	delta-8 sphingolipid desaturase (SLD1)
XLOC_020751	Prupe.6G285400	Pp06:26481395-26482762	B	A	OK	0.131748	2.80512	4.41221	-2.79	1	0.0725	0.930411	no	F-box protein-related / C-type lectin-related
XLOC_015244	Prupe.5G027700	Pp05:3232499-3237515	B	A	OK	1.12733	0.221483	-2.34764	1.83239	1	0.07255	0.930411	no	CSLD3 (CELLULOSE SYNTHASE-LIKE D3); cellulose synthase/ transferase, transferring glycosyl groups
XLOC_026381	Prupe.8G241500	Pp08:21145109-21150623	B	A	OK	12.7332	35.5051	1.47943	-1.84146	1	0.0726	0.930411	no	MIRO2 (MIRO-RELATED GTP-ASE 2); GTPase/ calcium ion binding
XLOC_006880	Prupe.2G197200	Pp02:23439811-23442995	B	A	OK	3.00329	0.609501	-2.30084	1.93539	1	0.07265	0.930411	no	NA
XLOC_008716	Prupe.2G250900	Pp02:26556628-26559581	B	A	OK	9.23498	1.82442	-2.33967	2.0019	1	0.0728	0.930411	no	oxidoreductase, 2OG-Fe(II) oxygenase family protein
XLOC_026166	Prupe.8G196900	Pp08:18829144-18831138	B	A	OK	3.97941	0.269536	-3.88401	2.47226	1	0.0728	0.930411	no	CYP82G1; electron carrier/ heme binding / iron ion binding / monooxygenase/ oxygen binding
XLOC_000768	Prupe.1G141000	Pp01:11093797-11097201	B	A	OK	42.7704	14.734	-1.53746	1.79846	1	0.073	0.930411	no	zinc finger (C3HC4-type RING finger) family protein
XLOC_009032	Prupe.2G319300	Pp02:29805587-29806118	B	A	OK	31.1059	6.01994	-2.36937	2.00355	1	0.073	0.930411	no	zinc finger (C3HC4-type RING finger) family protein
XLOC_024659	Prupe.8G161000	Pp08:16930911-16949771	B	A	OK	2.67981	8.01637	1.58082	-1.88867	1	0.073	0.930411	no	unknown protein
XLOC_026520	Prupe.8G270600	Pp08:22454003-22457476	B	A	OK	32.213	11.4291	-1.49493	1.81082	1	0.073	0.930411	no	DNAJ heat shock N-terminal domain-containing protein
XLOC_000542	Prupe.1G098900	Pp01:7896024-7896649	B	A	OK	151.532	54.3517	-1.47922	1.82159	1	0.07305	0.930411	no	NA
XLOC_014420	Prupe.4G140600	Pp04:7860474-7868645	B	A	OK	3.18523	9.14045	1.52087	-1.65974	1	0.07305	0.930411	no	protein binding
XLOC_025317	Prupe.8G020000	Pp08:1831169-1832501	B	A	OK	1.18871	0.0554025	-4.4233	2.25969	1	0.07315	0.930411	no	unknown protein
XLOC_006994	Prupe.2G222500	Pp02:25007302-25012247	B	A	OK	0.423933	0.00572876	-6.20947	1.76169	1	0.0733	0.930411	no	NA
XLOC_015756	Prupe.5G125900	Pp05:12342678-12347322	B	A	OK	63.9612	239.92	1.90729	-1.88529	1	0.0733	0.930411	no	BIP1; ATP binding
XLOC_026133	Prupe.8G190300	Pp08:18543199-18547731	B	A	OK	1.28739	6.45437	2.32583	-1.9327	1	0.07335	0.930411	no	unknown protein
XLOC_000876	Prupe.1G162700	Pp01:13082014-13082846	B	A	OK	2.23315	10.639	2.25221	-1.90005	1	0.0735	0.930411	no	NA
XLOC_026554	Prupe.I002900	scaffold_20:11961-14328	B	A	OK	0.240464	3.40756	3.82484	-2.43016	1	0.0735	0.930411	no	leucine-rich repeat transmembrane protein kinase, putative
XLOC_003987	Prupe.1G198500	Pp01:19086314-19093335	B	A	OK	15.9301	43.637	1.4538	-1.79855	1	0.07355	0.930411	no	CRT3 (CALRETICULIN 3); calcium ion binding / unfolded protein binding
XLOC_026382	Prupe.8G242100	Pp08:21178199-21184013	B	A	OK	82.0354	27.584	-1.57241	1.86579	1	0.07355	0.930411	no	TT8 (TRANSPARENT TESTA 8); DNA binding / transcription factor
XLOC_008119	Prupe.2G118000	Pp02:17591534-17605976	B	A	OK	1.06043	4.209	1.98882	-1.89578	1	0.07365	0.930411	no	disease resistance protein (CC-NBS-LRR class), putative
XLOC_012405	Prupe.4G036800	Pp04:1743818-1745276	B	A	OK	27.6801	8.97962	-1.62412	1.80697	1	0.0737	0.930411	no	F-box family protein
XLOC_008990	Prupe.2G310200	Pp02:29363694-29365662	B	A	OK	1.1013	5.51959	2.32536	-1.96706	1	0.07375	0.930411	no	emb1796 (embryo defective 1796); ATP binding
XLOC_015753	Prupe.5G125000	Pp05:12299018-12303759	B	A	OK	5.05572	15.0885	1.57746	-1.88347	1	0.07385	0.930411	no	NA
XLOC_022935	Prupe.7G078300	Pp07:11422075-11427084	B	A	OK	1.39551	0.260413	-2.42192	1.90131	1	0.0739	0.930411	no	NA
XLOC_003788	Prupe.1G162100	Pp01:12984994-12988058	B	A	OK	0.0893068	1.42965	4.00074	-2.52042	1	0.07395	0.930411	no	disease resistance protein (TIR-NBS-LRR class), putative
XLOC_013865	Prupe.4G020000	Pp04:926083-933823	B	A	OK	2.42846	0.515539	-2.23589	1.86888	1	0.07405	0.930411	no	NA
XLOC_008791	Prupe.2G267600	Pp02:27337057-27340307	B	A	OK	2.4858	11.8987	2.25903	-2.00228	1	0.0742	0.930411	no	CYP714A1; electron carrier/ heme binding / iron ion binding / monooxygenase/ oxygen binding
XLOC_000923	Prupe.1G173800	Pp01:14593877-14594375	B	A	OK	0.188491	0	-Inf	NA	1	0.07425	0.930411	no	NA
XLOC_004091	Prupe.1G218000	Pp01:23237747-23238182	B	A	OK	1.1417	0	-Inf	NA	1	0.07425	0.930411	no	NADH-ubiquinone oxidoreductase-related
XLOC_001387	Prupe.1G268300	Pp01:27560645-27569462	B	A	OK	20.302	56.7703	1.48351	-1.79102	1	0.07425	0.930411	no	AMY3 (ALPHA-AMYLASE-LIKE 3); alpha-amylase
XLOC_005153	Prupe.1G450400	Pp01:37956483-37956840	B	A	OK	0.346299	0	-Inf	NA	1	0.07425	0.930411	no	NA
XLOC_005736	Prupe.1G573500	Pp01:46742207-46742539	B	A	OK	0.598303	0	-Inf	NA	1	0.07425	0.930411	no	NA
XLOC_007597	Prupe.2G006200	Pp02:622757-623237	B	A	OK	0.200161	0	-Inf	NA	1	0.07425	0.930411	no	NA
XLOC_007620	Prupe.2G010700	Pp02:964052-964548	B	A	OK	0.18972	0	-Inf	NA	1	0.07425	0.930411	no	NA
XLOC_007072	Prupe.2G236100	Pp02:25775409-25778711	B	A	OK	13.9048	38.556	1.47138	-1.77607	1	0.07425	0.930411	no	APK1A; kinase/ protein serine/threonine kinase
XLOC_007511	Prupe.2G320800	Pp02:29865406-29865715	B	A	OK	0.480865	0	-Inf	NA	1	0.07425	0.930411	no	OFP4 (ARABIDOPSIS THALIANA OVATE FAMILY PROTEIN 4)
XLOC_010173	Prupe.3G209800	Pp03:21543541-21544381	B	A	OK	0.289754	0	-Inf	NA	1	0.07425	0.930411	no	unknown protein
XLOC_010465	Prupe.3G262600	Pp03:24797951-24798251	B	A	OK	0.517823	0	-Inf	NA	1	0.07425	0.930411	no	plastocyanin-like domain-containing protein
XLOC_016279	Prupe.5G231200	Pp05:17639394-17640522	B	A	OK	0.576114	0	-Inf	NA	1	0.07425	0.930411	no	NA
XLOC_020773	Prupe.6G289600	Pp06:26754952-26755433	B	A	OK	0.382245	0	-Inf	NA	1	0.07425	0.930411	no	NA
XLOC_025470	Prupe.8G051000	Pp08:5555051-5556005	B	A	OK	0.668138	0	-Inf	NA	1	0.07425	0.930411	no	NA
XLOC_025646	Prupe.8G090300	Pp08:12342655-12343335	B	A	OK	0.258896	0	-Inf	NA	1	0.07425	0.930411	no	NA
XLOC_025713	Prupe.8G102700	Pp08:13400562-13400886	B	A	OK	0.429243	0	-Inf	NA	1	0.07425	0.930411	no	protease inhibitor/seed storage/lipid transfer protein (LTP) family protein
XLOC_010835	Prupe.3G017100	Pp03:1224855-1227278	B	A	OK	23.4566	7.40855	-1.66273	1.8621	1	0.0743	0.930434	no	MYB20 (myb domain protein 20); DNA binding / transcription factor
XLOC_019445	Prupe.6G017400	Pp06:1278624-1281075	B	A	OK	10.6162	29.4492	1.47196	-1.81639	1	0.07445	0.93113	no	NA
XLOC_003667	Prupe.1G137000	Pp01:10748093-10749234	B	A	OK	306.974	106.952	-1.52115	1.80272	1	0.0745	0.93113	no	NA
XLOC_008740	Prupe.2G256000	Pp02:26804498-26807195	B	A	OK	4.45346	0.101664	-5.45304	3.46485	1	0.0745	0.93113	no	F-box family protein
XLOC_026047	Prupe.8G173400	Pp08:17643589-17646763	B	A	OK	1.44698	7.38327	2.35121	-2.00194	1	0.07455	0.931153	no	amino acid transporter family protein
XLOC_008158	Prupe.2G128200	Pp02:18537486-18538896	B	A	OK	15.9804	1.66181	-3.26548	2.6063	1	0.0747	0.931822	no	FUNCTIONS IN: molecular_function unknown; INVOLVED IN: biological_process unknown; LOCATED IN: cellular_component unknown; EXPRESSED IN: 20 plant structures; EXPRESSED DURING: 12 growth stages; BEST Arabidopsis thaliana protein match is: calcium-binding EF hand family protein (TAIR:AT1G64850.1); Has 34 Blast hits to 34 proteins in 7 species: Archae - 0; Bacteria - 0; Metazoa - 0; Fungi - 0; Plant…
XLOC_016826	Prupe.5G104700	Pp05:11139699-11144547	B	A	OK	22.6187	8.15922	-1.47101	1.81713	1	0.0747	0.931822	no	fringe-related protein
XLOC_017104	Prupe.5G163500	Pp05:14277385-14279507	B	A	OK	2.89718	11.2089	1.95192	-1.91294	1	0.07485	0.933091	no	CYP71A22; electron carrier/ heme binding / iron ion binding / monooxygenase/ oxygen binding
XLOC_025408	Prupe.8G039300	Pp08:3924349-3928728	B	A	OK	0.748085	0.0774067	-3.27267	1.89958	1	0.0749	0.933113	no	protein kinase family protein
XLOC_003237	Prupe.1G043100	Pp01:3074396-3080116	B	A	OK	0.331628	1.8761	2.5001	-2.05656	1	0.075	0.933757	no	RPP8 (RECOGNITION OF PERONOSPORA PARASITICA 8); nucleotide binding
XLOC_022324	Prupe.7G218400	Pp07:19650091-19653129	B	A	OK	2.44898	0.481437	-2.34676	1.82637	1	0.07515	0.935023	no	pectinesterase family protein
XLOC_021055	Prupe.6G342100	Pp06:29503936-29506892	B	A	OK	2.26793	8.09999	1.83655	-1.80125	1	0.07525	0.935665	no	oxidoreductase
XLOC_023907	Prupe.8G012600	Pp08:1040570-1047962	B	A	OK	160.275	61.2158	-1.38858	1.62636	1	0.07555	0.936423	no	ACR3; amino acid binding
XLOC_025984	Prupe.8G159000	Pp08:16838112-16840351	B	A	OK	23.4561	8.32445	-1.49453	1.7409	1	0.07555	0.936423	no	PIP1A (PLASMA MEMBRANE INTRINSIC PROTEIN 1A); water channel
XLOC_006601	Prupe.2G148400	Pp02:20417671-20420119	B	A	OK	1.27711	6.62608	2.37527	-1.97302	1	0.0756	0.936423	no	CYP704A2; electron carrier/ heme binding / iron ion binding / monooxygenase/ oxygen binding
XLOC_026073	Prupe.8G178500	Pp08:17964079-17972617	B	A	OK	0.444428	2.06971	2.21941	-1.85298	1	0.0756	0.936423	no	EXPRESSED IN: 7 plant structures; EXPRESSED DURING: F mature embryo stage, C globular stage, petal differentiation and expansion stage, D bilateral stage, E expanded cotyledon stage; CONTAINS InterPro DOMAIN/s: Pentatricopeptide repeat (InterPro:IPR002885); BEST Arabidopsis thaliana protein match is: pentatricopeptide (PPR) repeat-containing protein (TAIR:AT1G62910.1); Has 25910 Blast hits to 602…
XLOC_011416	Prupe.3G140300	Pp03:14785926-14791015	B	A	OK	1.94337	0.33873	-2.52036	1.89002	1	0.07565	0.936423	no	targeting protein-related
XLOC_017569	Prupe.6G008000	Pp06:653119-655026	B	A	OK	1.54306	7.4867	2.27853	-1.94817	1	0.07565	0.936423	no	UGT76E2 (UDP-GLUCOSYL TRANSFERASE 76E2); UDP-glycosyltransferase/ quercetin 3-O-glucosyltransferase/ quercetin 7-O-glucosyltransferase
XLOC_024452	Prupe.8G117300	Pp08:14412157-14414110	B	A	OK	0.393937	5.9089	3.90685	-2.41297	1	0.07565	0.936423	no	NA
XLOC_008927	Prupe.2G298200	Pp02:28785330-28789537	B	A	OK	4.95943	14.5841	1.55615	-1.73478	1	0.0757	0.936442	no	transmembrane protein, putative
XLOC_025636	Prupe.8G087900	Pp08:12106570-12108498	B	A	OK	2.11985	0.448496	-2.24079	1.70459	1	0.07575	0.936462	no	STH2 (SALT TOLERANCE HOMOLOG2); transcription factor/ zinc ion binding
XLOC_025208	Prupe.8G269600	Pp08:22407171-22408204	B	A	OK	9.88488	0.671478	-3.87981	2.47914	1	0.07585	0.936633	no	unknown protein
XLOC_019637	Prupe.6G055300	Pp06:3909543-3911429	B	A	OK	4.60645	0.876125	-2.39445	1.87548	1	0.0759	0.936633	no	oxidoreductase, 2OG-Fe(II) oxygenase family protein
XLOC_020600	Prupe.6G255500	Pp06:24825552-24836827	B	A	OK	6.18781	16.7341	1.43529	-1.71691	1	0.07595	0.936633	no	PRT6 (PROTEOLYSIS 6); ubiquitin-protein ligase
XLOC_002923	Prupe.1G560100	Pp01:45724264-45726152	B	A	OK	4.0964	0.50041	-3.03317	2.14618	1	0.0761	0.936633	no	XND1; transcription factor
XLOC_018615	Prupe.6G217800	Pp06:22465317-22469999	B	A	OK	1.08863	0.126481	-3.10551	1.83169	1	0.0761	0.936633	no	ACR1 (ACT Domain Repeat 1); amino acid binding
XLOC_000748	Prupe.1G136900	Pp01:10743007-10746095	B	A	OK	167.151	60.7194	-1.46093	1.82847	1	0.07615	0.936633	no	FUNCTIONS IN: molecular_function unknown; INVOLVED IN: biological_process unknown; LOCATED IN: cellular_component unknown; CONTAINS InterPro DOMAIN/s: Heat shock factor binding 1 (InterPro:IPR009643); Has 178 Blast hits to 178 proteins in 62 species: Archae - 0; Bacteria - 0; Metazoa - 122; Fungi - 0; Plants - 37; Viruses - 0; Other Eukaryotes - 19 (source: NCBI BLink).
XLOC_015397	Prupe.5G057900	Pp05:6263458-6265439	B	A	OK	22.975	62.473	1.44317	-1.76988	1	0.0763	0.936633	no	ATEXLB1 (ARABIDOPSIS THALIANA EXPANSIN-LIKE B1)
XLOC_023220	Prupe.7G139500	Pp07:15544200-15547481	B	A	OK	1.6186	5.58788	1.78756	-1.73465	1	0.0763	0.936633	no	disease resistance protein (CC-NBS-LRR class), putative
XLOC_004972	Prupe.1G410100	Pp01:35852380-35855374	B	A	OK	1.28022	0.118134	-3.43789	2.01168	1	0.0765	0.936633	no	CYP711A1; electron carrier/ heme binding / iron ion binding / monooxygenase/ oxygen binding
XLOC_011100	Prupe.3G070000	Pp03:5033640-5038186	B	A	OK	0.104974	0.69106	2.71878	-1.59843	1	0.07655	0.936633	no	CES101 (CALLUS EXPRESSION OF RBCS 101); ATP binding / carbohydrate binding / kinase/ protein kinase/ protein serine/threonine kinase/ protein tyrosine kinase/ sugar binding
XLOC_010762	Prupe.3G002700	Pp03:176104-185447	B	A	OK	22.1235	61.3524	1.47154	-1.75648	1	0.07665	0.936633	no	preprotein translocase secA subunit, putative
XLOC_010537	Prupe.3G276300	Pp03:25436676-25446011	B	A	OK	9.39326	23.6859	1.33433	-1.66854	1	0.07665	0.936633	no	SNL2 (SIN3-LIKE 2)
XLOC_017898	Prupe.6G078500	Pp06:5334413-5337964	B	A	OK	5.32536	15.2332	1.51626	-1.8078	1	0.0767	0.936633	no	PLL5; catalytic/ protein serine/threonine phosphatase
XLOC_003401	Prupe.1G082000	Pp01:6065663-6072953	B	A	OK	13.4983	36.6819	1.44228	-1.79566	1	0.07685	0.936633	no	AHA2; ATPase/ hydrogen-exporting ATPase, phosphorylative mechanism
XLOC_003463	Prupe.1G093600	Pp01:7152807-7156689	B	A	OK	0.308633	0.0301958	-3.35347	1.70113	1	0.07685	0.936633	no	NA
XLOC_023880	Prupe.8G008000	Pp08:616665-619366	B	A	OK	1.14941	5.84312	2.34585	-1.98237	1	0.07685	0.936633	no	pentatricopeptide (PPR) repeat-containing protein
XLOC_000843	Prupe.1G155800	Pp01:12326523-12335720	B	A	OK	13.9548	38.6308	1.46899	-1.84214	1	0.07705	0.936633	no	LACS7 (LONG-CHAIN ACYL-COA SYNTHETASE 7); long-chain-fatty-acid-CoA ligase/ protein binding
XLOC_024946	Prupe.8G217200	Pp08:19861811-19863881	B	A	OK	1.05188	5.10993	2.28034	-1.96933	1	0.0771	0.936633	no	NA
XLOC_017116	Prupe.5G166200	Pp05:14396532-14398095	B	A	OK	25.1135	5.04153	-2.31653	2.14261	1	0.07715	0.936633	no	octicosapeptide/Phox/Bem1p (PB1) domain-containing protein
XLOC_008176	Prupe.2G131000	Pp02:18930364-18933292	B	A	OK	0.686927	3.47285	2.33789	-1.97224	1	0.0772	0.936633	no	NA
XLOC_022506	Prupe.7G255400	Pp07:21435201-21436125	B	A	OK	15.4168	3.20617	-2.26559	1.92778	1	0.0772	0.936633	no	NA
XLOC_025528	Prupe.8G064300	Pp08:9487741-9492470	B	A	OK	24.7365	64.9021	1.39163	-1.7231	1	0.07735	0.936633	no	WBC11 (WHITE-BROWN COMPLEX HOMOLOG PROTEIN 11); ATPase, coupled to transmembrane movement of substances / fatty acid transporter
XLOC_025875	Prupe.8G139600	Pp08:15830663-15833790	B	A	OK	0.266834	1.25056	2.22857	-1.68484	1	0.07745	0.936633	no	leucine-rich repeat transmembrane protein kinase, putative
XLOC_014064	Prupe.4G062700	Pp04:3008542-3010315	B	A	OK	2.42481	0.496236	-2.28877	1.7579	1	0.0775	0.936633	no	NA
XLOC_018088	Prupe.6G114100	Pp06:8233140-8234103	B	A	OK	16.0435	4.68624	-1.77549	1.71828	1	0.07755	0.936633	no	harpin-induced protein-related / HIN1-related / harpin-responsive protein-related
XLOC_002075	Prupe.1G400000	Pp01:35341379-35346482	B	A	OK	3.4574	10.2289	1.5649	-1.86984	1	0.07765	0.936633	no	ATGLR2.8; intracellular ligand-gated ion channel
XLOC_017082	Prupe.5G159900	Pp05:14126583-14127490	B	A	OK	13.8633	44.8842	1.69493	-1.87518	1	0.07765	0.936633	no	NA
XLOC_003391	Prupe.1G078700	Pp01:5698130-5706669	B	A	OK	7.7563	21.8129	1.49174	-1.82895	1	0.0777	0.936633	no	HMA2; cadmium-transporting ATPase
XLOC_016780	Prupe.5G095200	Pp05:10485712-10487031	B	A	OK	3.21046	0.682048	-2.23483	1.71243	1	0.0777	0.936633	no	NA
XLOC_000790	Prupe.1G144800	Pp01:11370366-11374044	B	A	OK	0.0574593	1.52619	4.73125	-2.7938	1	0.07775	0.936633	no	sugar transporter, putative
XLOC_001876	Prupe.1G361200	Pp01:33279393-33279905	B	A	OK	0	0.352669	Inf	NA	1	0.07775	0.936633	no	NA
XLOC_012234	Prupe.4G004700	Pp04:292124-292468	B	A	OK	0	0.345711	Inf	NA	1	0.07775	0.936633	no	NA
XLOC_014260	Prupe.4G102700	Pp04:5247343-5247805	B	A	OK	0	0.192976	Inf	NA	1	0.07775	0.936633	no	NA
XLOC_014927	Prupe.4G254400	Pp04:17540452-17540901	B	A	OK	0	0.359897	Inf	NA	1	0.07775	0.936633	no	NA
XLOC_014962	Prupe.4G261300	Pp04:18971485-18971845	B	A	OK	0	0.312637	Inf	NA	1	0.07775	0.936633	no	NA
XLOC_017373	Prupe.5G216700	Pp05:16984332-16984701	B	A	OK	0	0.296583	Inf	NA	1	0.07775	0.936633	no	CLE13 (CLAVATA3/ESR-RELATED 13); protein binding / receptor binding
XLOC_019581	Prupe.6G045700	Pp06:3307809-3308333	B	A	OK	0	0.27456	Inf	NA	1	0.07775	0.936633	no	NA
XLOC_019842	Prupe.6G095900	Pp06:6653245-6653678	B	A	OK	0	0.216683	Inf	NA	1	0.07775	0.936633	no	NA
XLOC_020655	Prupe.6G265600	Pp06:25416853-25417244	B	A	OK	0	0.26335	Inf	NA	1	0.07775	0.936633	no	COPT2; copper ion transmembrane transporter/ high affinity copper ion transmembrane transporter
XLOC_021626	Prupe.7G088300	Pp07:12205523-12206158	B	A	OK	0	0.500541	Inf	NA	1	0.07775	0.936633	no	NA
XLOC_025708	Prupe.8G101600	Pp08:13307394-13307700	B	A	OK	0	0.458667	Inf	NA	1	0.07775	0.936633	no	NA
XLOC_026454	Prupe.8G258100	Pp08:21938620-21940448	B	A	OK	68.8188	23.7976	-1.53199	1.82743	1	0.07785	0.937254	no	FUNCTIONS IN: molecular_function unknown; INVOLVED IN: biological_process unknown; LOCATED IN: cellular_component unknown; CONTAINS InterPro DOMAIN/s: Heat shock factor binding 1 (InterPro:IPR009643); Has 178 Blast hits to 178 proteins in 62 species: Archae - 0; Bacteria - 0; Metazoa - 122; Fungi - 0; Plants - 37; Viruses - 0; Other Eukaryotes - 19 (source: NCBI BLink).
XLOC_003031	Prupe.1G582500	Pp01:47314402-47323894	B	A	OK	5.7395	16.3881	1.51365	-1.74431	1	0.07805	0.939077	no	catalytic/ glucosylceramidase
XLOC_017227	Prupe.5G188200	Pp05:15500147-15502708	B	A	OK	10.9915	2.18819	-2.32857	1.96476	1	0.07815	0.939214	no	unknown protein
XLOC_005186	Prupe.1G457500	Pp01:38331939-38342572	B	A	OK	5.11624	14.5074	1.50363	-1.76266	1	0.07835	0.939214	no	DNA topoisomerase family protein
XLOC_025211	Prupe.8G270200	Pp08:22429205-22433386	B	A	OK	14.3941	39.0333	1.43923	-1.7772	1	0.07835	0.939214	no	ATERDJ3B; heat shock protein binding / unfolded protein binding
XLOC_008028	Prupe.2G098900	Pp02:15456972-15472818	B	A	OK	10.7518	34.8112	1.69497	-1.91851	1	0.0784	0.939214	no	NA
XLOC_014275	Prupe.4G106600	Pp04:5556448-5570664	B	A	OK	1.26785	0.218589	-2.5361	1.92676	1	0.0784	0.939214	no	NA
XLOC_026475	Prupe.8G262300	Pp08:22105365-22110625	B	A	OK	4.32615	12.7871	1.56353	-1.80709	1	0.0784	0.939214	no	FUNCTIONS IN: molecular_function unknown; INVOLVED IN: rRNA processing; LOCATED IN: small-subunit processome; EXPRESSED IN: 23 plant structures; EXPRESSED DURING: 13 growth stages; CONTAINS InterPro DOMAIN/s: Small-subunit processome, Utp14 (InterPro:IPR006709); BEST Arabidopsis thaliana protein match is: U3 ribonucleoprotein (Utp) family protein (TAIR:AT5G08600.1); Has 7412 Blast hits to 4272 pr…
XLOC_008636	Prupe.2G232200	Pp02:25587952-25588594	B	A	OK	10.0255	0.765313	-3.71148	2.32452	1	0.07845	0.939214	no	histone H4
XLOC_026085	Prupe.8G180600	Pp08:18110290-18114880	B	A	OK	8.10983	21.0513	1.37616	-1.68499	1	0.07845	0.939214	no	TMT2 (TONOPLAST MONOSACCHARIDE TRANSPORTER2); carbohydrate transmembrane transporter/ nucleoside transmembrane transporter/ sugar:hydrogen symporter
XLOC_026175	Prupe.8G199700	Pp08:18943606-18946056	B	A	OK	0.319068	0.0247663	-3.68741	1.92608	1	0.0785	0.939231	no	CDC45 (cell division cycle 45)
XLOC_014097	Prupe.4G071100	Pp04:3484079-3487041	B	A	OK	6.26354	1.33357	-2.23168	1.86958	1	0.07915	0.946423	no	GDSL-motif lipase/hydrolase family protein
XLOC_018464	Prupe.6G187700	Pp06:19617828-19627233	B	A	OK	9.51037	26.0675	1.45468	-1.76092	1	0.07945	0.948836	no	SR1 (SIGNAL RESPONSIVE 1); calmodulin binding / transcription regulator
XLOC_024466	Prupe.8G120800	Pp08:14736019-14736942	B	A	OK	20.434	58.8686	1.52653	-1.82737	1	0.07945	0.948836	no	hydrolase
XLOC_017218	Prupe.5G186600	Pp05:15432660-15435843	B	A	OK	1.17261	3.97876	1.7626	-1.69666	1	0.0796	0.950041	no	C2 domain-containing protein
XLOC_006266	Prupe.2G085900	Pp02:13614322-13616752	B	A	OK	0.215595	0	-Inf	NA	1	0.0797	0.950061	no	transcription coactivator
XLOC_025312	Prupe.8G019200	Pp08:1774994-1779004	B	A	OK	41.5894	118.717	1.51323	-1.78599	1	0.0797	0.950061	no	scpl42 (serine carboxypeptidase-like 42); serine-type carboxypeptidase
XLOC_021307	Prupe.7G029800	Pp07:5481321-5483647	B	A	OK	16.225	44.0145	1.43976	-1.80485	1	0.0798	0.950667	no	NA
XLOC_023104	Prupe.7G115500	Pp07:14064823-14079828	B	A	OK	1.48588	0.143239	-3.37482	0.145509	1	0.0799	0.950687	no	AtGRF4 (GROWTH-REGULATING FACTOR 4); transcription activator
XLOC_025499	Prupe.8G058900	Pp08:7590020-7590725	B	A	OK	29.8622	5.86442	-2.34826	1.98099	1	0.0799	0.950687	no	unknown protein
XLOC_023399	Prupe.7G180800	Pp07:17684082-17687728	B	A	OK	1.73682	0.0859975	-4.33601	2.72469	1	0.08005	0.950746	no	CYCB2;3 (Cyclin B2;3); cyclin-dependent protein kinase regulator
XLOC_024179	Prupe.8G066000	Pp08:9791709-9792328	B	A	OK	15.9335	1.17032	-3.76708	2.3726	1	0.08005	0.950746	no	NA
XLOC_018328	Prupe.6G161700	Pp06:15056140-15059943	B	A	OK	3.38269	11.3719	1.74923	-1.82648	1	0.0801	0.950746	no	leucine-rich repeat transmembrane protein kinase, putative
XLOC_024247	Prupe.8G077200	Pp08:11143397-11148272	B	A	OK	0.406228	1.84347	2.18207	-1.86967	1	0.08015	0.950746	no	disease resistance protein (NBS-LRR class), putative
XLOC_009279	Prupe.3G040000	Pp03:2878719-2881172	B	A	OK	3.06914	0.444966	-2.78607	2.06653	1	0.0802	0.950746	no	hydrolase, alpha/beta fold family protein
XLOC_020274	Prupe.6G186200	Pp06:19475954-19478538	B	A	OK	0.556669	2.30621	2.05063	-1.66318	1	0.0802	0.950746	no	pentatricopeptide (PPR) repeat-containing protein
XLOC_016030	Prupe.5G179600	Pp05:15110248-15110916	B	A	OK	12.6413	0.939872	-3.74953	2.29663	1	0.0804	0.950824	no	unknown protein
XLOC_017532	Prupe.6G001800	Pp06:256653-259861	B	A	OK	32.1515	87.7405	1.44836	-1.8172	1	0.0804	0.950824	no	antitermination NusB domain-containing protein
XLOC_001097	Prupe.1G212000	Pp01:22503014-22507508	B	A	OK	4.91773	1.52191	-1.69211	1.63798	1	0.0805	0.950824	no	zinc finger (DHHC type) family protein
XLOC_023561	Prupe.7G216200	Pp07:19540082-19541295	B	A	OK	9.56771	29.8967	1.64374	-1.81929	1	0.0805	0.950824	no	zinc finger (CCCH-type) family protein
XLOC_014675	Prupe.4G201900	Pp04:12543934-12552032	B	A	OK	18.042	53.9198	1.57946	-1.86528	1	0.08055	0.950824	no	AtATG18f
XLOC_025171	Prupe.8G261300	Pp08:22064409-22065375	B	A	OK	18.8532	0.15486	-6.9277	4.64878	1	0.08055	0.950824	no	invertase/pectin methylesterase inhibitor family protein
XLOC_003096	Prupe.1G007400	Pp01:637072-641157	B	A	OK	1.71465	0.0335693	-5.67463	3.57715	1	0.0806	0.950824	no	(R)-mandelonitrile lyase, putative / (R)-oxynitrilase, putative
XLOC_004589	Prupe.1G322400	Pp01:30831797-30833355	B	A	OK	4.49198	0.337314	-3.73519	2.2986	1	0.0806	0.950824	no	NA
XLOC_003399	Prupe.1G081300	Pp01:5959687-5962186	B	A	OK	1.57751	0.0450187	-5.13098	2.72352	1	0.08065	0.950834	no	GDSL-motif lipase/hydrolase family protein
XLOC_011773	Prupe.3G216200	Pp03:21859171-21861175	B	A	OK	4.94535	0.371667	-3.73399	2.33724	1	0.0809	0.9532	no	NA
XLOC_002653	Prupe.1G509800	Pp01:42002987-42003790	B	A	OK	12.5151	0.926739	-3.75536	2.39212	1	0.081	0.953797	no	NA
XLOC_000447	Prupe.1G078200	Pp01:5626689-5630985	B	A	OK	95.1633	292.412	1.61953	-1.71013	1	0.08105	0.953805	no	cpHsc70-1 (chloroplast heat shock protein 70-1); ATP binding
XLOC_012843	Prupe.4G121100	Pp04:6563547-6565306	B	A	OK	20.4838	62.5053	1.6095	-1.86624	1	0.08115	0.954401	no	DREPP plasma membrane polypeptide family protein
XLOC_016768	Prupe.5G091700	Pp05:10228191-10230468	B	A	OK	1.89516	0.392283	-2.27235	1.76134	1	0.0813	0.95501	no	scarecrow transcription factor family protein
XLOC_006038	Prupe.2G045200	Pp02:5054082-5060312	B	A	OK	0.040047	0.291336	2.86292	-1.68391	1	0.08135	0.95501	no	disease resistance protein (TIR-NBS-LRR class), putative
XLOC_026356	Prupe.8G235400	Pp08:20842936-20846312	B	A	OK	2.12361	0.440333	-2.26985	1.79407	1	0.08135	0.95501	no	NA
XLOC_019455	Prupe.6G018500	Pp06:1352696-1357485	B	A	OK	23.406	8.26863	-1.50115	1.75254	1	0.08145	0.955025	no	oxidoreductase family protein
XLOC_021256	Prupe.7G017900	Pp07:2596580-2598078	B	A	OK	98.6964	34.8553	-1.50162	1.78411	1	0.08145	0.955025	no	unknown protein
XLOC_005142	Prupe.1G448600	Pp01:37887099-37888020	B	A	OK	18.0247	3.73647	-2.27023	1.92488	1	0.0815	0.955032	no	TINY2 (TINY2); DNA binding / transcription factor
XLOC_008511	Prupe.2G205900	Pp02:24037305-24038858	B	A	OK	3.24627	0.674668	-2.26653	1.7621	1	0.08155	0.955039	no	unknown protein
XLOC_010403	Prupe.3G252400	Pp03:24200301-24208292	B	A	OK	26.983	7.98086	-1.75744	1.7796	1	0.0816	0.955046	no	unknown protein
XLOC_012047	Prupe.3G277800	Pp03:25511957-25512740	B	A	OK	8.33046	30.5533	1.87486	-1.85495	1	0.08165	0.955053	no	matrixin family protein
XLOC_012349	Prupe.4G027700	Pp04:1282527-1285955	B	A	OK	4.61082	14.5478	1.6577	-1.8295	1	0.08175	0.955067	no	protein kinase family protein
XLOC_018854	Prupe.6G264000	Pp06:25340872-25342740	B	A	OK	20.958	7.55934	-1.47117	1.73116	1	0.08175	0.955067	no	glyoxal oxidase-related
XLOC_024978	Prupe.8G223500	Pp08:20189765-20190797	B	A	OK	32.0434	8.75693	-1.87153	1.84506	1	0.0818	0.955074	no	unknown protein
XLOC_009925	Prupe.3G162900	Pp03:18178122-18179936	B	A	OK	15.9002	44.4792	1.48409	-1.66903	1	0.08185	0.955081	no	C2 domain-containing protein
XLOC_011496	Prupe.3G156600	Pp03:17503391-17509706	B	A	OK	1.96384	0.222004	-3.14502	1.86299	1	0.08205	0.956838	no	epoxide hydrolase, putative
XLOC_022066	Prupe.7G168700	Pp07:17156111-17157077	B	A	OK	92.5431	268.152	1.53485	-1.82648	1	0.08215	0.956861	no	DNAJ heat shock N-terminal domain-containing protein (J11)
XLOC_006075	Prupe.2G050600	Pp02:5860068-5862983	B	A	OK	0.740012	3.60828	2.28569	-1.93079	1	0.0822	0.956861	no	unknown protein
XLOC_018025	Prupe.6G101900	Pp06:7084899-7086612	B	A	OK	58.5015	21.6211	-1.43604	1.75637	1	0.08225	0.956861	no	unknown protein
XLOC_023328	Prupe.7G167000	Pp07:17051801-17052822	B	A	OK	6.1331	0.495468	-3.62975	2.25292	1	0.08225	0.956861	no	auxin-responsive family protein
XLOC_005441	Prupe.1G510200	Pp01:42026337-42029123	B	A	OK	11.9267	34.2167	1.5205	-1.86252	1	0.0824	0.95751	no	kelch repeat-containing F-box family protein
XLOC_023327	Prupe.7G166700	Pp07:17035283-17036874	B	A	OK	46.2145	17.0638	-1.4374	1.77324	1	0.08245	0.95751	no	MUR1 (MURUS 1); GDP-mannose 4,6-dehydratase
XLOC_010210	Prupe.3G217300	Pp03:21942881-21950028	B	A	OK	26.9168	77.3467	1.52283	-1.73867	1	0.08255	0.95751	no	aconitate hydratase, cytoplasmic, putative / citrate hydro-lyase/aconitase, putative
XLOC_013439	Prupe.4G226000	Pp04:14283481-14284244	B	A	OK	155.014	448.268	1.53196	-1.82661	1	0.0827	0.95751	no	NA
XLOC_012716	Prupe.4G092500	Pp04:4632677-4634519	B	A	OK	6.07885	18.8097	1.6296	-1.8023	1	0.08275	0.95751	no	FAD-binding domain-containing protein
XLOC_023649	Prupe.7G232500	Pp07:20324121-20326603	B	A	OK	53.7822	19.3003	-1.4785	1.6688	1	0.08275	0.95751	no	peroxisomal membrane 22 kDa family protein
XLOC_023992	Prupe.8G030800	Pp08:2932683-2934705	B	A	OK	6.25651	22.3637	1.83773	-1.83399	1	0.08275	0.95751	no	NA
XLOC_014578	Prupe.4G172100	Pp04:10193599-10196933	B	A	OK	13.3445	35.1536	1.39743	-1.71434	1	0.08285	0.95751	no	HGO (HOMOGENTISATE 1,2-DIOXYGENASE); homogentisate 1,2-dioxygenase
XLOC_000701	Prupe.1G127900	Pp01:10014968-10015956	B	A	OK	15.4948	48.6756	1.65142	-1.8219	1	0.0829	0.95751	no	NA
XLOC_002152	Prupe.1G412700	Pp01:35985844-35990894	B	A	OK	1.19183	4.36285	1.87209	-1.85714	1	0.0829	0.95751	no	ATGLR2.7; intracellular ligand-gated ion channel
XLOC_019710	Prupe.6G069000	Pp06:4739006-4741640	B	A	OK	124.293	42.8976	-1.53478	1.87153	1	0.0829	0.95751	no	tropinone reductase, putative / tropine dehydrogenase, putative
XLOC_021954	Prupe.7G150400	Pp07:16187469-16191011	B	A	OK	0.0782603	0.994174	3.66715	-2.33148	1	0.0829	0.95751	no	NA
XLOC_014673	Prupe.4G201300	Pp04:12511062-12518009	B	A	OK	133.286	50.2739	-1.40664	1.67799	1	0.08295	0.957515	no	oxygen evolving enhancer 3 (PsbQ) family protein
XLOC_002188	Prupe.1G418400	Pp01:36265415-36269963	B	A	OK	19.7553	7.38521	-1.41953	1.76671	1	0.083	0.957521	no	ATCSLC12 (CELLULOSE-SYNTHASE LIKE C12); cellulose synthase/ transferase, transferring glycosyl groups
XLOC_011569	Prupe.3G172700	Pp03:19062846-19063369	B	A	OK	15.8677	1.14997	-3.78643	2.33767	1	0.0831	0.957537	no	PAR2 (PHY RAPIDLY REGULATED 2)
XLOC_012070	Prupe.3G281300	Pp03:25650066-25658642	B	A	OK	3.16693	8.5966	1.44068	-1.68963	1	0.08315	0.957537	no	UVH3 (ULTRAVIOLET HYPERSENSITIVE 3); DNA binding / catalytic/ endonuclease/ nuclease/ single-stranded DNA binding
XLOC_019362	Prupe.6G366000	Pp06:30715316-30727521	B	A	OK	8.57266	23.6165	1.46198	-1.76284	1	0.08315	0.957537	no	SYN4 (SISTER CHROMATID COHESION 1 PROTEIN 4)
XLOC_006039	Prupe.2G045500	Pp02:5099203-5101740	B	A	OK	20.7943	53.2298	1.35605	-1.67072	1	0.08325	0.957565	no	LOCATED IN: membrane; CONTAINS InterPro DOMAIN/s: Protein of unknown function DUF6, transmembrane (InterPro:IPR000620); BEST Arabidopsis thaliana protein match is: nodulin MtN21 family protein (TAIR:AT2G40900.1); Has 2288 Blast hits to 2270 proteins in 280 species: Archae - 23; Bacteria - 774; Metazoa - 5; Fungi - 0; Plants - 641; Viruses - 0; Other Eukaryotes - 845 (source: NCBI BLink).
XLOC_003522	Prupe.1G103700	Pp01:8270740-8277530	B	A	OK	57.4378	20.7673	-1.46769	1.75	1	0.08335	0.957565	no	hydroxyproline-rich glycoprotein family protein
XLOC_020184	Prupe.6G166100	Pp06:16790744-16795106	B	A	OK	27.8839	10.533	-1.40452	1.73256	1	0.08335	0.957565	no	MEE32 (MATERNAL EFFECT EMBRYO ARREST 32); 3-dehydroquinate dehydratase/ NADP or NADPH binding / binding / catalytic/ shikimate 5-dehydrogenase
XLOC_007832	Prupe.2G060200	Pp02:7609097-7614809	B	A	OK	2.29237	0.17948	-3.67494	2.30433	1	0.0834	0.957565	no	WRI1 (WRINKLED 1); DNA binding / transcription factor
XLOC_019762	Prupe.6G077800	Pp06:5300153-5300953	B	A	OK	1193.62	403.924	-1.56318	1.74413	1	0.0834	0.957565	no	NA
XLOC_021062	Prupe.6G343600	Pp06:29565297-29574075	B	A	OK	7.87447	21.3011	1.43567	-1.7817	1	0.08365	0.959313	no	SWP (STRUWWELPETER)
XLOC_005304	Prupe.1G482200	Pp01:40230312-40234129	B	A	OK	3.88344	11.4472	1.55959	-1.72164	1	0.08375	0.959313	no	centromeric protein-related
XLOC_021137	Prupe.6G361600	Pp06:30462533-30464943	B	A	OK	208.426	70.8069	-1.55758	1.80158	1	0.08375	0.959313	no	dimethylmenaquinone methyltransferase family protein
XLOC_018484	Prupe.6G191200	Pp06:19849330-19852362	B	A	OK	182.545	65.3555	-1.48187	1.70228	1	0.0838	0.959313	no	2-dehydro-3-deoxyphosphoheptonate aldolase, putative / 3-deoxy-D-arabino-heptulosonate 7-phosphate synthase, putative / DAHP synthetase, putative
XLOC_006578	Prupe.2G144000	Pp02:20115692-20119767	B	A	OK	3.92662	0.806179	-2.28412	1.89986	1	0.08385	0.959313	no	leucine-rich repeat transmembrane protein kinase, putative
XLOC_023382	Prupe.7G177800	Pp07:17564901-17568121	B	A	OK	9.73958	28.0316	1.52512	-1.80642	1	0.08385	0.959313	no	amino acid transporter family protein
XLOC_016735	Prupe.5G086700	Pp05:9816075-9818049	B	A	OK	198.503	67.1884	-1.56288	1.77812	1	0.084	0.959894	no	LDOX (LEUCOANTHOCYANIDIN DIOXYGENASE); leucocyanidin oxygenase
XLOC_018277	Prupe.6G149700	Pp06:12861759-12863927	B	A	OK	58.3891	22.6245	-1.36781	1.71554	1	0.084	0.959894	no	unknown protein
XLOC_013796	Prupe.4G004800	Pp04:293534-297000	B	A	OK	287.243	96.0164	-1.58092	1.82573	1	0.08405	0.959898	no	metal ion binding
XLOC_012346	Prupe.4G027300	Pp04:1266234-1271530	B	A	OK	6.51758	18.3801	1.49574	-1.78739	1	0.0843	0.962184	no	NA
XLOC_023594	Prupe.7G222700	Pp07:19859681-19860533	B	A	OK	14.1333	3.10481	-2.18652	1.89342	1	0.08445	0.963328	no	TINY2 (TINY2); DNA binding / transcription factor
XLOC_012760	Prupe.4G105200	Pp04:5436443-5437078	B	A	OK	16.754	1.32187	-3.66385	2.28332	1	0.08455	0.9639	no	unknown protein
XLOC_013368	Prupe.4G213200	Pp04:13294201-13297865	B	A	OK	66.3197	24.9146	-1.41245	1.76394	1	0.0847	0.963922	no	thylakoid lumenal 20 kDa protein
XLOC_022990	Prupe.7G089500	Pp07:12301766-12316262	B	A	OK	39.0099	119.506	1.61517	-1.73193	1	0.0847	0.963922	no	ABC transporter family protein
XLOC_000777	Prupe.1G142400	Pp01:11192682-11195625	B	A	OK	75.0137	28.2969	-1.40651	1.73134	1	0.0848	0.963922	no	BMY3; beta-amylase/ catalytic/ cation binding
XLOC_003902	Prupe.1G184300	Pp01:16646107-16647295	B	A	OK	0.935653	4.23124	2.17704	-1.64628	1	0.0848	0.963922	no	NA
XLOC_021361	Prupe.7G037600	Pp07:6936920-6943937	B	A	OK	0.118033	1.63628	3.79317	-2.39375	1	0.08485	0.963922	no	disease resistance protein (TIR-NBS-LRR class), putative
XLOC_003042	Prupe.1G584200	Pp01:47431867-47434100	B	A	OK	63.221	21.2483	-1.57306	1.65271	1	0.08495	0.963922	no	unknown protein
XLOC_007923	Prupe.2G077900	Pp02:12002070-12007571	B	A	OK	6.72418	17.5808	1.38657	-1.72947	1	0.08495	0.963922	no	ATP-dependent RNA helicase, putative
XLOC_011539	Prupe.3G166000	Pp03:18493517-18495335	B	A	OK	0.440602	1.9403	2.13873	-1.61345	1	0.08505	0.963922	no	pentatricopeptide (PPR) repeat-containing protein
XLOC_011545	Prupe.3G167200	Pp03:18579857-18584177	B	A	OK	23.2561	9.1261	-1.34954	1.66347	1	0.0851	0.963922	no	ATCSLC5 (CELLULOSE-SYNTHASE LIKE C5); cellulose synthase/ transferase, transferring glycosyl groups
XLOC_014421	Prupe.4G140700	Pp04:7877718-7879029	B	A	OK	20.8525	7.05269	-1.56398	1.72514	1	0.08515	0.963922	no	transferase family protein
XLOC_024321	Prupe.8G094400	Pp08:12717865-12724512	B	A	OK	3.7802	11.7294	1.63359	-1.80458	1	0.08515	0.963922	no	FtsJ-like methyltransferase family protein
XLOC_013861	Prupe.4G019100	Pp04:878093-880303	B	A	OK	30.8485	10.9268	-1.49733	1.79934	1	0.0852	0.963922	no	catalytic/ cation binding / hydrolase, hydrolyzing O-glycosyl compounds
XLOC_023572	Prupe.7G218600	Pp07:19664378-19666516	B	A	OK	1.31375	0.0788231	-4.05893	2.48134	1	0.0852	0.963922	no	MATE efflux protein-related
XLOC_017541	Prupe.6G003300	Pp06:355455-372240	B	A	OK	4.50639	12.7856	1.50448	-1.7201	1	0.08525	0.963923	no	DEK1 (DEFECTIVE KERNEL 1); calcium-dependent cysteine-type endopeptidase/ cysteine-type endopeptidase
XLOC_020604	Prupe.6G256300	Pp06:24912778-24917335	B	A	OK	18.0251	5.17389	-1.80068	1.89081	1	0.0853	0.963925	no	SPL9 (SQUAMOSA PROMOTER BINDING PROTEIN-LIKE 9); transcription factor
XLOC_006949	Prupe.2G213600	Pp02:24517893-24521247	B	A	OK	191.778	67.6318	-1.50366	1.81054	1	0.08535	0.963927	no	PIP2;5 (PLASMA MEMBRANE INTRINSIC PROTEIN 2;5); water channel
XLOC_022519	Prupe.7G257500	Pp07:21530538-21535233	B	A	OK	11.6123	30.7217	1.4036	-1.73408	1	0.0854	0.963928	no	ubiquitin-associated (UBA)/TS-N domain-containing protein
XLOC_011913	Prupe.3G248400	Pp03:23864692-23887399	B	A	OK	4.97022	13.2338	1.41285	-1.69184	1	0.08555	0.964496	no	BIG (BIG); binding / ubiquitin-protein ligase/ zinc ion binding
XLOC_008481	Prupe.2G201300	Pp02:23798314-23802572	B	A	OK	3.68599	0.791008	-2.22029	1.88279	1	0.0856	0.964496	no	NA
XLOC_013801	Prupe.4G006200	Pp04:339662-340476	B	A	OK	2.60797	11.7222	2.16824	-1.84578	1	0.0856	0.964497	no	unknown protein
XLOC_026217	Prupe.8G207000	Pp08:19356963-19358871	B	A	OK	0.462668	2.10645	2.18677	-1.67939	1	0.08575	0.965624	no	pentatricopeptide (PPR) repeat-containing protein
XLOC_010806	Prupe.3G011300	Pp03:709379-711070	B	A	OK	1.73064	8.01168	2.2108	-1.87309	1	0.08585	0.965625	no	AAE5 (ACYL ACTIVATING ENZYME 5); catalytic
XLOC_024198	Prupe.8G069100	Pp08:10146082-10156939	B	A	OK	5.23334	13.8832	1.40754	-1.66908	1	0.08585	0.965625	no	INVOLVED IN: ribosome biogenesis; LOCATED IN: nucleus; EXPRESSED IN: 21 plant structures; EXPRESSED DURING: 13 growth stages; CONTAINS InterPro DOMAIN/s: AARP2CN (InterPro:IPR012948), Protein of unknown function DUF663 (InterPro:IPR007034); BEST Arabidopsis thaliana protein match is: unknown protein (TAIR:AT1G42440.1); Has 7944 Blast hits to 5342 proteins in 373 species: Archae - 33; Bacteria - 6…
XLOC_023298	Prupe.7G158700	Pp07:16616057-16619445	B	A	OK	0.606602	2.74953	2.18036	-1.71249	1	0.086	0.96675	no	CYP722A1; electron carrier/ heme binding / iron ion binding / monooxygenase/ oxygen binding
XLOC_012694	Prupe.4G089000	Pp04:4407879-4411805	B	A	OK	8.48263	24.3984	1.5242	-1.80103	1	0.0861	0.967309	no	AAT1 (AMINO ACID TRANSPORTER 1); L-glutamate transmembrane transporter/ L-lysine transmembrane transporter/ arginine transmembrane transporter/ cationic amino acid transmembrane transporter
XLOC_009915	Prupe.3G160600	Pp03:17937810-17939413	B	A	OK	30.88	9.80307	-1.65537	1.72689	1	0.08615	0.967309	no	calcium-binding protein, putative
XLOC_004861	Prupe.1G383800	Pp01:34464240-34466732	B	A	OK	0.85191	0.056307	-3.91932	1.88447	1	0.08625	0.967309	no	LPAT4 (LYSOPHOSPHATIDYL ACYLTRANSFERASE 4); acyltransferase
XLOC_017738	Prupe.6G042600	Pp06:3124532-3130125	B	A	OK	10.6858	31.5171	1.56044	-1.85693	1	0.0863	0.967309	no	WNK4 (WITH NO K (=LYSINE) 4); kinase/ protein kinase
XLOC_008888	Prupe.2G289500	Pp02:28398584-28399274	B	A	OK	101.025	0.207196	-8.9295	6.06106	1	0.0864	0.967309	no	CBF4 (C- REPEAT-BINDING FACTOR 4); DNA binding / transcription activator/ transcription factor
XLOC_010019	Prupe.3G184300	Pp03:19940848-19942097	B	A	OK	6.77856	1.40333	-2.27213	1.79747	1	0.0864	0.967309	no	unknown protein
XLOC_013935	Prupe.4G034400	Pp04:1601220-1603271	B	A	OK	7.54589	0.0797059	-6.56486	4.29737	1	0.0864	0.967309	no	CYCD6;1 (Cyclin D6;1); cyclin-dependent protein kinase
XLOC_004977	Prupe.1G411400	Pp01:35918114-35918986	B	A	OK	13.5229	2.89894	-2.22181	1.90435	1	0.08645	0.967309	no	FUNCTIONS IN: molecular_function unknown; LOCATED IN: plasma membrane; EXPRESSED IN: 12 plant structures; EXPRESSED DURING: 6 growth stages; CONTAINS InterPro DOMAIN/s: Harpin-induced 1 (InterPro:IPR010847); BEST Arabidopsis thaliana protein match is: unknown protein (TAIR:AT1G17620.1); Has 455 Blast hits to 454 proteins in 19 species: Archae - 0; Bacteria - 0; Metazoa - 0; Fungi - 0; Plants - 45…
XLOC_014670	Prupe.4G200600	Pp04:12470218-12473243	B	A	OK	20.9073	6.90736	-1.5978	1.8327	1	0.0866	0.967867	no	zinc finger protein-related
XLOC_024481	Prupe.8G123400	Pp08:14920470-14931351	B	A	OK	8.04328	19.8471	1.30307	-1.6333	1	0.0866	0.967867	no	FUNCTIONS IN: molecular_function unknown; INVOLVED IN: biological_process unknown; LOCATED IN: cellular_component unknown; EXPRESSED IN: 22 plant structures; EXPRESSED DURING: 13 growth stages; CONTAINS InterPro DOMAIN/s: ATG2, C-terminal (InterPro:IPR015412); Has 603 Blast hits to 514 proteins in 156 species: Archae - 0; Bacteria - 19; Metazoa - 326; Fungi - 168; Plants - 38; Viruses - 0; Other …
XLOC_003771	Prupe.1G159200	Pp01:12626656-12642875	B	A	OK	1.59863	4.58274	1.51937	-1.75548	1	0.08665	0.967867	no	ATP binding
XLOC_019435	Prupe.6G016100	Pp06:1158924-1160760	B	A	OK	118.8	41	-1.53484	1.80762	1	0.08675	0.968425	no	NA
XLOC_018589	Prupe.6G212700	Pp06:22099623-22102291	B	A	OK	37.4149	12.8535	-1.54146	1.81793	1	0.08685	0.968976	no	TUA2; structural constituent of cytoskeleton
XLOC_004205	Prupe.1G241400	Pp01:25546916-25551615	B	A	OK	8.77304	3.16587	-1.47048	1.72504	1	0.08695	0.968976	no	unknown protein
XLOC_001986	Prupe.1G383300	Pp01:34430758-34434633	B	A	OK	23.9103	7.71568	-1.63176	1.81543	1	0.087	0.968976	no	unknown protein
XLOC_003317	Prupe.1G061500	Pp01:4354075-4357579	B	A	OK	2.86206	0.655944	-2.12541	1.59235	1	0.08705	0.968976	no	male sterility MS5 family protein
XLOC_009234	Prupe.3G032600	Pp03:2412945-2416300	B	A	OK	0.517132	0.0532042	-3.28092	1.85359	1	0.08705	0.968976	no	GLIP5; carboxylesterase/ lipase
XLOC_006766	Prupe.2G177400	Pp02:22241672-22243743	B	A	OK	3.5794	0.708828	-2.33621	1.8383	1	0.0872	0.969523	no	WRKY22; transcription factor
XLOC_021835	Prupe.7G128200	Pp07:14867640-14871380	B	A	OK	22.0019	6.226	-1.82125	1.82615	1	0.0872	0.969523	no	unknown protein
XLOC_009811	Prupe.3G140400	Pp03:14813054-14817304	B	A	OK	1.66394	0.0674618	-4.62439	2.73587	1	0.08725	0.969523	no	unknown protein
XLOC_022083	Prupe.7G171000	Pp07:17277136-17279292	B	A	OK	2.88416	0.225314	-3.67814	2.28239	1	0.0873	0.969523	no	male sterility MS5, putative
XLOC_010984	Prupe.3G046300	Pp03:3307653-3309675	B	A	OK	0.0230126	0.190912	3.05241	-0.910401	1	0.0874	0.969523	no	unknown protein
XLOC_014119	Prupe.4G076000	Pp04:3715914-3717804	B	A	OK	0.421949	1.84769	2.13058	-1.6057	1	0.0874	0.969523	no	pentatricopeptide (PPR) repeat-containing protein
XLOC_020743	Prupe.6G284400	Pp06:26423591-26426110	B	A	OK	2.4235	0.209854	-3.52963	2.1453	1	0.08755	0.97063	no	DREB2B (DRE/CRT-BINDING PROTEIN 2B); DNA binding / transcription activator/ transcription factor
XLOC_018827	Prupe.6G257700	Pp06:24999328-25001992	B	A	OK	1.92028	6.23597	1.6993	-1.64087	1	0.08765	0.971182	no	LAC17 (laccase 17); laccase
XLOC_005772	Prupe.1G580800	Pp01:47212537-47216125	B	A	OK	2.13425	7.1965	1.75356	-1.73995	1	0.08785	0.972281	no	phosphoribosylamine--glycine ligase (PUR2)
XLOC_026427	Prupe.8G252200,Prupe.8G252300	Pp08:21638421-21647720	B	A	OK	35.3999	5.02376	-2.81691	1.60608	1	0.0879	0.972281	no	NA
XLOC_026502	Prupe.8G267100	Pp08:22306387-22307187	B	A	OK	133.324	50.6602	-1.39602	1.74878	1	0.0879	0.972281	no	ATBZIP53 (BASIC REGION/LEUCINE ZIPPER MOTIF 53); DNA binding / protein heterodimerization/ sequence-specific DNA binding / transcription factor
XLOC_010125	Prupe.3G201400	Pp03:20984687-20990399	B	A	OK	5.29608	14.7402	1.47676	-1.77164	1	0.08805	0.973383	no	ATP binding
XLOC_023002	Prupe.7G091600	Pp07:12454593-12456580	B	A	OK	70.2044	26.1854	-1.4228	1.70901	1	0.0882	0.973919	no	dihydroneopterin aldolase, putative
XLOC_010782	Prupe.3G006200	Pp03:369898-373272	B	A	OK	93.0765	35.6625	-1.38401	1.70735	1	0.08825	0.973919	no	FUNCTIONS IN: molecular_function unknown; INVOLVED IN: biological_process unknown; LOCATED IN: chloroplast; EXPRESSED IN: 22 plant structures; EXPRESSED DURING: 13 growth stages; CONTAINS InterPro DOMAIN/s: Streptomyces cyclase/dehydrase (InterPro:IPR005031); BEST Arabidopsis thaliana protein match is: unknown protein (TAIR:AT4G01883.1); Has 350 Blast hits to 350 proteins in 105 species: Archae -…
XLOC_017973	Prupe.6G091700	Pp06:6299268-6301810	B	A	OK	59.189	22.429	-1.39996	1.75705	1	0.08825	0.973919	no	ATMPK3 (ARABIDOPSIS THALIANA MITOGEN-ACTIVATED PROTEIN KINASE 3); MAP kinase/ kinase/ protein binding / protein kinase
XLOC_001693	Prupe.1G327700	Pp01:31155670-31157327	B	A	OK	108.553	289.147	1.4134	-1.74079	1	0.0883	0.973919	no	major latex protein-related / MLP-related
XLOC_015215	Prupe.5G022500	Pp05:2496307-2514076	B	A	OK	0.54693	0	-Inf	NA	1	0.0888	0.978876	no	NA
XLOC_025183	Prupe.8G264200	Pp08:22175605-22178164	B	A	OK	1.6485	0.112596	-3.87193	2.34654	1	0.0889	0.97942	no	AtGH9B13 (Arabidopsis thaliana glycosyl hydrolase 9B13); catalytic/ hydrolase, hydrolyzing O-glycosyl compounds
XLOC_005149	Prupe.1G450000	Pp01:37942484-37944633	B	A	OK	3.49766	0.283505	-3.62495	2.20589	1	0.08905	0.979851	no	glyoxal oxidase-related
XLOC_015306	Prupe.5G039900	Pp05:4405896-4408622	B	A	OK	2.56981	8.97418	1.80412	-1.80358	1	0.08915	0.979851	no	leucine-rich repeat family protein
XLOC_026214	Prupe.8G206400	Pp08:19321694-19324805	B	A	OK	18.5783	48.1287	1.37328	-1.68876	1	0.08915	0.979851	no	PKT3 (PEROXISOMAL 3-KETOACYL-COA THIOLASE 3); acetyl-CoA C-acyltransferase
XLOC_018366	Prupe.6G169200	Pp06:17457336-17471072	B	A	OK	1.1825	4.0656	1.78163	-1.76522	1	0.0892	0.979851	no	unknown protein
XLOC_022080	Prupe.7G170700	Pp07:17261370-17267599	B	A	OK	11.8618	30.5737	1.36597	-1.69443	1	0.08925	0.979851	no	ATHK1 (histidine kinase 1); histidine phosphotransfer kinase/ osmosensor/ protein histidine kinase
XLOC_001797	Prupe.1G346800	Pp01:32421992-32427198	B	A	OK	18.9448	56.2654	1.57045	-1.86199	1	0.08935	0.979851	no	NA
XLOC_011980	Prupe.3G264000	Pp03:24853124-24855079	B	A	OK	6.16748	1.34923	-2.19254	1.72378	1	0.0894	0.979851	no	emp24/gp25L/p24 family protein
XLOC_012020	Prupe.3G272500	Pp03:25260313-25267914	B	A	OK	24.3742	92.3763	1.92217	-1.76918	1	0.0894	0.979851	no	AHA11 (Arabidopsis H(+)-ATPase 11); ATPase
XLOC_012485	Prupe.4G053100	Pp04:2562703-2566597	B	A	OK	10.1054	26.9219	1.41365	-1.77437	1	0.0894	0.979851	no	HSL1 (HAESA-Like 1); ATP binding / kinase/ protein serine/threonine kinase
XLOC_004099	Prupe.1G219000	Pp01:23384629-23386718	B	A	OK	4.62218	0.39479	-3.54941	2.19605	1	0.08945	0.979851	no	protein binding
XLOC_018247	Prupe.6G143400	Pp06:11626815-11631566	B	A	OK	8.27635	22.9527	1.4716	-1.75998	1	0.0895	0.979851	no	pyridine nucleotide-disulphide oxidoreductase family protein
XLOC_017274	Prupe.5G197100	Pp05:15949369-15951992	B	A	OK	27.8899	68.7228	1.30105	-1.59042	1	0.0896	0.979851	no	NA
XLOC_004247	Prupe.1G249700	Pp01:26199379-26204560	B	A	OK	11.1872	3.76783	-1.57004	1.73581	1	0.0897	0.979851	no	unknown protein
XLOC_009013	Prupe.2G314600	Pp02:29584505-29588193	B	A	OK	1.36685	0.0597065	-4.51683	2.68925	1	0.0897	0.979851	no	ATXR6; DNA binding / protein binding
XLOC_022294	Prupe.7G213100	Pp07:19388425-19392644	B	A	OK	32.2041	11.1924	-1.52472	1.72596	1	0.0897	0.979851	no	Ndr family protein
XLOC_024437	Prupe.8G115500	Pp08:14264500-14279627	B	A	OK	0.361942	0.0815594	-2.14983	1.63912	1	0.08975	0.979851	no	POK2 (PHRAGMOPLAST ORIENTING KINESIN 2); ATP binding / microtubule motor
XLOC_000942	Prupe.1G177000	Pp01:15076851-15080639	B	A	OK	11.6689	4.18199	-1.4804	1.76706	1	0.0899	0.980382	no	leucine-rich repeat transmembrane protein kinase, putative
XLOC_007796	Prupe.2G048900	Pp02:5615870-5624534	B	A	OK	2.93789	10.7742	1.87473	-1.8917	1	0.0899	0.980382	no	leucine-rich repeat transmembrane protein kinase, putative
XLOC_011262	Prupe.3G107200	Pp03:8529708-8531724	B	A	OK	12.6376	3.56738	-1.82478	1.83034	1	0.0901	0.980863	no	zinc finger (C3HC4-type RING finger) family protein
XLOC_001242	Prupe.1G241300	Pp01:25540892-25543014	B	A	OK	2.58905	9.28133	1.84191	-1.82512	1	0.09015	0.980863	no	transducin family protein / WD-40 repeat family protein
XLOC_010313	Prupe.3G235100	Pp03:23046833-23048058	B	A	OK	250.185	91.9177	-1.44458	1.73232	1	0.0902	0.980863	no	photosystem II family protein
XLOC_022563	Prupe.7G266200	Pp07:21949441-21959019	B	A	OK	2.00501	5.91448	1.56064	-1.69141	1	0.0902	0.980863	no	SCA3 (SCABRA 3); DNA binding / DNA-directed RNA polymerase
XLOC_001981	Prupe.1G382200	Pp01:34386251-34390979	B	A	OK	36.5626	94.5116	1.37013	-1.60625	1	0.0903	0.980863	no	JAC1 (J-DOMAIN PROTEIN REQUIRED FOR CHLOROPLAST ACCUMULATION RESPONSE 1); heat shock protein binding
XLOC_022903	Prupe.7G070200	Pp07:10802241-10808225	B	A	OK	34.7514	13.3173	-1.38377	1.70003	1	0.0903	0.980863	no	basic helix-loop-helix (bHLH) family protein
XLOC_006770	Prupe.2G178100	Pp02:22268315-22269180	B	A	OK	0.377453	7.64748	4.34061	-2.62742	1	0.09035	0.980863	no	LEA14 (LATE EMBRYOGENESIS ABUNDANT 14)
XLOC_014980	Prupe.4G266700	Pp04:19928293-19928530	B	A	OK	73.7095	6.30534	-3.5472	2.14226	1	0.09035	0.980863	no	NA
XLOC_017632	Prupe.6G024400	Pp06:1958443-1974196	B	A	OK	9.7887	30.5975	1.64422	-1.791	1	0.09055	0.982465	no	UPL2 (UBIQUITIN-PROTEIN LIGASE 2); ubiquitin-protein ligase
XLOC_023161	Prupe.7G125800	Pp07:14759737-14760721	B	A	OK	4.46621	1.01597	-2.1362	1.6336	1	0.0906	0.982465	no	nucleic acid binding / transcription factor/ zinc ion binding
XLOC_021997	Prupe.7G157600	Pp07:16565184-16571404	B	A	OK	4.06039	11.5163	1.50398	-1.77804	1	0.09065	0.982465	no	heat shock protein binding
XLOC_023112	Prupe.7G117300,Prupe.7G117400	Pp07:14210268-14221767	B	A	OK	0.350954	0	-Inf	NA	1	0.09075	0.982971	no	NA
XLOC_011706	Prupe.3G201100	Pp03:20965860-20968056	B	A	OK	2.01999	6.83712	1.75904	-1.73863	1	0.0908	0.982971	no	NA
XLOC_000594	Prupe.1G109900	Pp01:8770354-8775440	B	A	OK	13.6277	4.08498	-1.73814	1.76307	1	0.0909	0.982971	no	anion exchange family protein
XLOC_022253	Prupe.7G206700	Pp07:19048410-19050256	B	A	OK	31.3257	10.5938	-1.56413	1.74204	1	0.0909	0.982971	no	NA
XLOC_012618	Prupe.4G075600,Prupe.4G075700	Pp04:3706733-3711492	B	A	OK	21.6789	53.968	1.31581	-1.64859	1	0.0912	0.985082	no	NA
XLOC_006353	Prupe.2G102700	Pp02:15852322-15863078	B	A	OK	17.6836	46.4828	1.39428	-1.74748	1	0.09125	0.985082	no	NA
XLOC_023384	Prupe.7G178100	Pp07:17576262-17577333	B	A	OK	4.99339	0.467092	-3.41824	2.13249	1	0.09125	0.985082	no	unknown protein
XLOC_003809	Prupe.1G165400	Pp01:13372556-13373183	B	A	OK	72.8938	27.3264	-1.4155	1.64923	1	0.09135	0.985082	no	RALFL24 (ralf-like 24); signal transducer
XLOC_004457	Prupe.1G296000	Pp01:29268732-29270948	B	A	OK	0.218506	2.68387	3.61857	-2.28504	1	0.09135	0.985082	no	BAS1 (PHYB ACTIVATION TAGGED SUPPRESSOR 1); oxygen binding / steroid hydroxylase
XLOC_015077	Prupe.4G285700	Pp04:24906867-24915824	B	A	OK	2.91418	9.21482	1.66087	-1.7145	1	0.0915	0.985438	no	unknown protein
XLOC_020014	Prupe.6G131800	Pp06:10361830-10366731	B	A	OK	4.06665	15.3907	1.92014	-2.01755	1	0.0915	0.985438	no	ankyrin repeat family protein
XLOC_011561	Prupe.3G171200	Pp03:18993866-18998969	B	A	OK	0.219103	0.997675	2.18696	-1.65571	1	0.0917	0.985438	no	kinase
XLOC_019867	Prupe.6G101100	Pp06:7040938-7042177	B	A	OK	21.6893	5.90974	-1.87581	1.81272	1	0.0917	0.985438	no	NA
XLOC_009331	Prupe.3G050500	Pp03:3568072-3569201	B	A	OK	277.814	93.99	-1.56354	1.75021	1	0.09175	0.985438	no	NA
XLOC_017584	Prupe.6G010300	Pp06:786168-787159	B	A	OK	38.1273	12.6839	-1.58783	1.75301	1	0.09195	0.985438	no	disease resistance-responsive protein-related / dirigent protein-related
XLOC_025808	Prupe.8G125200,Prupe.8G125300	Pp08:15014228-15016736	B	A	OK	3.8402	0.481469	-2.99567	1.52566	1	0.09195	0.985438	no	NA
XLOC_002359	Prupe.1G451800	Pp01:38029680-38033361	B	A	OK	13.7552	4.66158	-1.56109	1.6735	1	0.09205	0.985438	no	ASP3 (ASPARTATE AMINOTRANSFERASE 3); L-aspartate:2-oxoglutarate aminotransferase
XLOC_017991	Prupe.6G094700	Pp06:6576857-6595296	B	A	OK	1.52708	5.28768	1.79186	-1.72665	1	0.09205	0.985438	no	RNL (RNA LIGASE); 2',3'-cyclic-nucleotide 3'-phosphodiesterase/ RNA ligase (ATP)/ polynucleotide kinase
XLOC_006331	Prupe.2G099300	Pp02:15508157-15514713	B	A	OK	0.249375	1.10067	2.14199	-1.64136	1	0.0922	0.985438	no	eukaryotic translation initiation factor 2 family protein / eIF-2 family protein
XLOC_009087	Prupe.3G001000	Pp03:95036-97662	B	A	OK	21.5109	6.27311	-1.77781	1.79677	1	0.0922	0.985438	no	peptidyl-prolyl cis-trans isomerase, chloroplast / cyclophilin / rotamase / cyclosporin A-binding protein (ROC4)
XLOC_013399	Prupe.4G219000	Pp04:13769470-13778642	B	A	OK	1.4284	6.27387	2.13496	-1.93641	1	0.0923	0.985438	no	alpha-amylase/ catalytic/ cation binding
XLOC_003352	Prupe.1G069900	Pp01:4964998-4966120	B	A	OK	71.4347	27.3655	-1.38427	1.7021	1	0.09235	0.985438	no	unknown protein
XLOC_017945	Prupe.6G086800	Pp06:5873391-5875682	B	A	OK	7.43787	2.18372	-1.7681	1.78186	1	0.09235	0.985438	no	KCS3 (3-KETOACYL-COA SYNTHASE 3); acyltransferase/ catalytic/ transferase, transferring acyl groups other than amino-acyl groups
XLOC_019002	Prupe.6G292700	Pp06:26938167-26939594	B	A	OK	3.51542	0.79721	-2.14067	1.64815	1	0.09235	0.985438	no	LTP4 (LIPID TRANSFER PROTEIN 4); lipid binding
XLOC_000463	Prupe.1G080600	Pp01:5898666-5900182	B	A	OK	126.835	341.732	1.42991	-1.68967	1	0.0925	0.985438	no	ATEP3; chitinase
XLOC_006746	Prupe.2G172900	Pp02:21944504-21955759	B	A	OK	11.2972	31.6105	1.48443	-1.76845	1	0.09255	0.985438	no	transcription regulatory protein SNF2, putative
XLOC_012186	Prupe.3G308000	Pp03:26844246-26845675	B	A	OK	4.31797	15.3758	1.83223	-1.78955	1	0.09255	0.985438	no	unknown protein
XLOC_006713	Prupe.2G166900	Pp02:21559186-21560074	B	A	OK	5.69058	1.25581	-2.17996	1.69767	1	0.0927	0.985438	no	NA
XLOC_000601	Prupe.1G110800	Pp01:8854459-8857063	B	A	OK	69.1909	26.5309	-1.38291	1.73668	1	0.09275	0.985438	no	catalytic/ protein serine/threonine phosphatase
XLOC_010152	Prupe.3G205000	Pp03:21282158-21285326	B	A	OK	17.4473	5.94449	-1.55338	1.7326	1	0.0928	0.985438	no	Rho GDP-dissociation inhibitor family protein
XLOC_012525	Prupe.4G059500	Pp04:2840808-2842211	B	A	OK	394.206	146.346	-1.42956	1.70287	1	0.0928	0.985438	no	ribosomal protein L34 family protein
XLOC_020486	Prupe.6G230900	Pp06:23375639-23377423	B	A	OK	0.462158	1.94975	2.07683	-1.56293	1	0.0928	0.985438	no	unknown protein
XLOC_009671	Prupe.3G114000	Pp03:9588421-9596734	B	A	OK	1.42137	6.57892	2.21057	-1.85736	1	0.09285	0.985438	no	chaperonin, putative
XLOC_004026	Prupe.1G205100	Pp01:20599877-20603013	B	A	OK	0.124037	1.09203	3.13817	-1.86657	1	0.0929	0.985438	no	NA
XLOC_007429	Prupe.2G304300	Pp02:29057981-29060906	B	A	OK	2.1883	0.553713	-1.9826	1.60144	1	0.09295	0.985438	no	SLAH3 (SLAC1 HOMOLOGUE 3); transporter
XLOC_020469	Prupe.6G226000	Pp06:23013738-23015716	B	A	OK	1.82511	0.138812	-3.71677	2.26313	1	0.09295	0.985438	no	protein binding / zinc ion binding
XLOC_022174	Prupe.7G190300	Pp07:18243289-18246068	B	A	OK	84.5613	32.7082	-1.37035	1.69772	1	0.09315	0.985438	no	pectinesterase family protein
XLOC_008340	Prupe.2G170500	Pp02:21756609-21770406	B	A	OK	6.30958	15.6242	1.30817	-1.63829	1	0.0932	0.985438	no	CRP (CRYPTIC PRECOCIOUS)
XLOC_020262	Prupe.6G181800	Pp06:18855309-18860281	B	A	OK	1.63669	5.37864	1.71646	-1.68204	1	0.0932	0.985438	no	ACX2 (ACYL-COA OXIDASE 2); acyl-CoA oxidase
XLOC_008209	Prupe.2G139900	Pp02:19671697-19675954	B	A	OK	18.0874	6.44682	-1.48833	1.67334	1	0.09325	0.985438	no	vesicle-associated membrane family protein / VAMP family protein
XLOC_017785	Prupe.6G051900	Pp06:3643353-3649148	B	A	OK	1.81348	5.54727	1.61302	-1.68393	1	0.09325	0.985438	no	ATUBA1; ubiquitin activating enzyme/ ubiquitin-protein ligase
XLOC_010839	Prupe.3G017500	Pp03:1248300-1249954	B	A	OK	8.22925	1.80844	-2.18601	1.84475	1	0.0933	0.985438	no	PDLP7 (PLASMODESMATA-LOCATED PROTEIN 7)
XLOC_008600	Prupe.2G225100	Pp02:25222276-25223806	B	A	OK	3.54796	0.324071	-3.45261	2.15259	1	0.0934	0.985438	no	MEE39 (maternal effect embryo arrest 39); kinase
XLOC_020610	Prupe.6G257300	Pp06:24974284-24977010	B	A	OK	105.243	37.7075	-1.4808	1.74861	1	0.09355	0.985438	no	haloacid dehalogenase-like hydrolase family protein
XLOC_018704	Prupe.6G233600	Pp06:23546506-23548572	B	A	OK	2.05917	7.28481	1.82283	-1.69144	1	0.0936	0.985438	no	UDP-glucoronosyl/UDP-glucosyl transferase family protein
XLOC_005639	Prupe.1G552800	Pp01:45162866-45164323	B	A	OK	210.642	80.0906	-1.39509	1.7075	1	0.0937	0.985438	no	unknown protein
XLOC_010624	Prupe.3G294300	Pp03:26262413-26263895	B	A	OK	0.675153	2.93763	2.12137	-1.64316	1	0.0937	0.985438	no	ATRABE1B (ARABIDOPSIS RAB GTPASE HOMOLOG E1B); GTP binding / GTPase/ translation elongation factor
XLOC_024085	Prupe.8G049600	Pp08:5395477-5407979	B	A	OK	5.29598	14.8286	1.48542	-1.70033	1	0.0937	0.985438	no	HIRA (Arabidopsis homolog of histone chaperone HIRA); nucleotide binding / protein binding
XLOC_015528	Prupe.5G080800	Pp05:9438316-9440007	B	A	OK	2.40939	0.558265	-2.10964	1.60571	1	0.09375	0.985438	no	FUNCTIONS IN: molecular_function unknown; EXPRESSED IN: 22 plant structures; EXPRESSED DURING: 13 growth stages; BEST Arabidopsis thaliana protein match is: pentatricopeptide (PPR) repeat-containing protein (TAIR:AT4G22760.1); Has 68 Blast hits to 68 proteins in 11 species: Archae - 0; Bacteria - 0; Metazoa - 0; Fungi - 0; Plants - 68; Viruses - 0; Other Eukaryotes - 0 (source: NCBI BLink).
XLOC_022888	Prupe.7G067300	Pp07:10524476-10526213	B	A	OK	1.84607	0.0982928	-4.23123	2.54106	1	0.09385	0.985438	no	unknown protein
XLOC_008214	Prupe.2G140800	Pp02:19734306-19736652	B	A	OK	48.7376	17.4246	-1.48391	1.75876	1	0.09395	0.985438	no	unknown protein
XLOC_019418	Prupe.6G013400	Pp06:937301-942302	B	A	OK	26.0019	8.79146	-1.56444	1.70384	1	0.09395	0.985438	no	peroxidase, putative
XLOC_024471	Prupe.8G122100	Pp08:14780301-14790006	B	A	OK	45.868	131.829	1.52311	-1.69752	1	0.09435	0.985438	no	ATPREP1 (PRESEQUENCE PROTEASE 1); metalloendopeptidase
XLOC_006414	Prupe.2G114500	Pp02:17249669-17251897	B	A	OK	2.3593	0.209246	-3.49509	2.18578	1	0.09445	0.985438	no	RNA helicase, putative
XLOC_008057	Prupe.2G106300	Pp02:16432623-16435004	B	A	OK	250.488	77.0341	-1.70117	1.74831	1	0.09455	0.985438	no	NA
XLOC_010363	Prupe.3G244700	Pp03:23653142-23653839	B	A	OK	660.829	246.262	-1.42408	1.70454	1	0.09455	0.985438	no	unknown protein
XLOC_023796	Prupe.7G264800	Pp07:21877585-21878509	B	A	OK	6.97242	1.55415	-2.16554	1.71822	1	0.0946	0.985438	no	NA
XLOC_008533	Prupe.2G210500	Pp02:24322036-24326101	B	A	OK	58.3412	22.888	-1.34992	1.6536	1	0.09475	0.985438	no	protein kinase, putative
XLOC_004763	Prupe.1G363600	Pp01:33432408-33439895	B	A	OK	2.70369	8.23735	1.60725	-1.68095	1	0.0948	0.985438	no	DEAD/DEAH box helicase, putative (RH28)
XLOC_014018	Prupe.4G051900	Pp04:2484775-2487268	B	A	OK	23.614	4.15474	-2.50681	2.08168	1	0.09485	0.985438	no	NA
XLOC_021723	Prupe.7G104600	Pp07:13371051-13372211	B	A	OK	8.72145	1.9267	-2.17843	1.71696	1	0.0949	0.985438	no	NA
XLOC_001141	Prupe.1G221800	Pp01:23607926-23610981	B	A	OK	105.514	42.8	-1.30175	1.62673	1	0.09495	0.985438	no	peptidyl-prolyl cis-trans isomerase cyclophilin-type family protein
XLOC_026257	Prupe.8G216200	Pp08:19816129-19818295	B	A	OK	3.88246	0.343366	-3.49916	2.14259	1	0.09495	0.985438	no	PDLP2 (PLASMODESMATA-LOCATED PROTEIN 2)
XLOC_006595	Prupe.2G146900	Pp02:20317957-20319271	B	A	OK	0.327646	3.88226	3.56668	-2.2165	1	0.09505	0.985438	no	polcalcin, putative / calcium-binding pollen allergen, putative
XLOC_017468	Prupe.5G235500	Pp05:17856364-17859533	B	A	OK	21.1958	7.69776	-1.46127	1.72566	1	0.09505	0.985438	no	RKL1; ATP binding / kinase/ protein serine/threonine kinase
XLOC_020161	Prupe.6G161900	Pp06:15104790-15106340	B	A	OK	0.244679	0	-Inf	NA	1	0.09505	0.985438	no	NA
XLOC_016433	Prupe.5G019500	Pp05:2128544-2130491	B	A	OK	580.868	220.118	-1.39993	1.65042	1	0.0951	0.985438	no	ACBP6 (acyl-CoA-binding protein 6); acyl-CoA binding / phosphatidylcholine binding
XLOC_008344	Prupe.2G171800	Pp02:21864919-21866524	B	A	OK	4.74014	0.422653	-3.48738	2.16578	1	0.0952	0.985438	no	CYP86A8; fatty acid (omega-1)-hydroxylase/ oxygen binding
XLOC_019950	Prupe.6G119200	Pp06:8801749-8804150	B	A	OK	27.0792	10.5122	-1.36511	1.67842	1	0.0952	0.985438	no	ADT6 (arogenate dehydratase 6); arogenate dehydratase/ prephenate dehydratase
XLOC_000826	Prupe.1G152400	Pp01:12034433-12037557	B	A	OK	292.235	1000.6	1.77566	-1.68087	1	0.09525	0.985438	no	AILP1
XLOC_000979	Prupe.1G184000	Pp01:16450512-16452558	B	A	OK	5.94888	0.531526	-3.48441	2.13502	1	0.0953	0.985438	no	NA
XLOC_001696	Prupe.1G328100	Pp01:31188319-31188738	B	A	OK	19.7418	1.49152	-3.72639	2.23716	1	0.0953	0.985438	no	major latex protein-related / MLP-related
XLOC_006496	Prupe.2G129100	Pp02:18641587-18642811	B	A	OK	23.4592	6.91582	-1.76218	1.72809	1	0.0953	0.985438	no	CDC20.1; signal transducer
XLOC_010458	Prupe.3G261600	Pp03:24748501-24750270	B	A	OK	15.7813	4.87607	-1.69442	1.65362	1	0.09535	0.985438	no	plastocyanin-like domain-containing protein
XLOC_006361	Prupe.2G104600	Pp02:16156045-16158474	B	A	OK	2.28612	8.01179	1.80923	-1.7859	1	0.0954	0.985438	no	AtRLP3 (Receptor Like Protein 3); protein binding / protein kinase
XLOC_000088	Prupe.1G016100	Pp01:1150541-1151601	B	A	OK	2.45028	0.137974	-4.15048	2.49469	1	0.09545	0.985438	no	NA
XLOC_014164	Prupe.4G086000	Pp04:4234021-4239844	B	A	OK	4.92405	14.3209	1.54021	-1.66715	1	0.09545	0.985438	no	PTAC12 (PLASTID TRANSCRIPTIONALLY ACTIVE12)
XLOC_012543	Prupe.4G062600	Pp04:3002238-3008537	B	A	OK	3.8667	0.938544	-2.04261	1.87694	1	0.09555	0.985438	no	leucine-rich repeat transmembrane protein kinase, putative
XLOC_017340	Prupe.5G210500	Pp05:16735419-16740818	B	A	OK	16.3401	6.38689	-1.35524	1.59342	1	0.09555	0.985438	no	BIM1; DNA binding / protein binding / transcription factor
XLOC_021189	Prupe.7G004800	Pp07:541990-553428	B	A	OK	8.50124	23.0716	1.44037	-1.68741	1	0.09565	0.985438	no	emb2734 (embryo defective 2734); binding / lyase
XLOC_025259	Prupe.8G008700	Pp08:647144-650766	B	A	OK	4.44415	12.0665	1.44103	-1.71608	1	0.09565	0.985438	no	RPM1 (RESISTANCE TO P. SYRINGAE PV MACULICOLA 1); nucleotide binding / protein binding
XLOC_005738	Prupe.1G574200	Pp01:46781534-46781888	B	A	OK	0.235019	0	-Inf	NA	1	0.09575	0.985438	no	NA
XLOC_005914	Prupe.2G021200	Pp02:2081767-2082115	B	A	OK	0.243777	0	-Inf	NA	1	0.09575	0.985438	no	NA
XLOC_011412	Prupe.3G138300	Pp03:14594224-14595681	B	A	OK	0.286162	0	-Inf	NA	1	0.09575	0.985438	no	pentatricopeptide (PPR) repeat-containing protein
XLOC_016901	Prupe.5G119400	Pp05:11987317-11987683	B	A	OK	0.219226	0	-Inf	NA	1	0.09575	0.985438	no	lipid binding
XLOC_020102	Prupe.6G151100	Pp06:13073462-13074372	B	A	OK	0.183168	0	-Inf	NA	1	0.09575	0.985438	no	NA
XLOC_022867	Prupe.7G063700	Pp07:10245819-10246131	B	A	OK	0.313084	0	-Inf	NA	1	0.09575	0.985438	no	unknown protein
XLOC_021670	Prupe.7G095800	Pp07:12796224-12797096	B	A	OK	0.928785	0	-Inf	NA	1	0.09575	0.985438	no	NA
XLOC_025477	Prupe.8G052500	Pp08:5756363-5758457	B	A	OK	0.406663	0	-Inf	NA	1	0.09575	0.985438	no	DEG5 (DEGP PROTEASE 5); catalytic/ serine-type endopeptidase/ serine-type peptidase
XLOC_024261	Prupe.8G079300	Pp08:11285738-11286129	B	A	OK	0.589443	0	-Inf	NA	1	0.09575	0.985438	no	NA
XLOC_013104	Prupe.4G170200	Pp04:10049358-10058604	B	A	OK	4.14385	12.5055	1.59353	-1.74488	1	0.0958	0.985438	no	unknown protein
XLOC_018521	Prupe.6G199000	Pp06:20565100-20570023	B	A	OK	92.3334	35.674	-1.37198	1.65264	1	0.09595	0.985438	no	SVP (SHORT VEGETATIVE PHASE); transcription factor/ translation repressor, nucleic acid binding
XLOC_024878	Prupe.8G204300	Pp08:19172789-19176581	B	A	OK	5.14854	15.2822	1.56962	-1.73377	1	0.09605	0.985438	no	GTP-binding family protein
XLOC_018752	Prupe.6G242800	Pp06:24109331-24111816	B	A	OK	231.394	82.4181	-1.48932	1.76518	1	0.0961	0.985438	no	unknown protein
XLOC_023759	Prupe.7G256300	Pp07:21468284-21470009	B	A	OK	105.153	40.7181	-1.36875	1.71077	1	0.0961	0.985438	no	CRR6 (chlororespiratory reduction 6)
XLOC_014846	Prupe.4G237900	Pp04:15531351-15534119	B	A	OK	0.87391	3.75851	2.1046	-1.62924	1	0.0962	0.985438	no	CYP71B11; electron carrier/ heme binding / iron ion binding / monooxygenase/ oxygen binding
XLOC_021921	Prupe.7G144700	Pp07:15829504-15851521	B	A	OK	1.91317	4.83289	1.33692	-1.61463	1	0.0962	0.985438	no	NA
XLOC_016359	Prupe.5G001600	Pp05:290464-291133	B	A	OK	22.6017	4.94189	-2.1933	1.81156	1	0.09625	0.985438	no	unknown protein
XLOC_016552	Prupe.5G044100	Pp05:4838315-4845436	B	A	OK	15.5663	46.1527	1.56799	-1.65795	1	0.09625	0.985438	no	AT5PTASE2 (MYO-INOSITOL POLYPHOSPHATE 5-PHOSPHATASE 2); inositol-polyphosphate 5-phosphatase
XLOC_011312	Prupe.3G117700	Pp03:10062479-10065001	B	A	OK	10.9849	28.2645	1.36347	-1.68544	1	0.09635	0.985438	no	MAX2 (MORE AXILLARY BRANCHES 2); ubiquitin-protein ligase
XLOC_003770	Prupe.1G159100	Pp01:12619102-12626111	B	A	OK	0.226482	2.32326	3.35868	-2.08092	1	0.09655	0.985438	no	ATP binding
XLOC_022541	Prupe.7G261900	Pp07:21754130-21757783	B	A	OK	235.459	79.5397	-1.56573	1.73825	1	0.09655	0.985438	no	FAD6 (FATTY ACID DESATURASE 6); omega-6 fatty acid desaturase
XLOC_002734	Prupe.1G526700	Pp01:43114085-43116185	B	A	OK	50.7338	19.8144	-1.35639	1.66081	1	0.0966	0.985438	no	unknown protein
XLOC_021447	Prupe.7G054100	Pp07:9253251-9257412	B	A	OK	8.86284	2.55301	-1.79557	1.61986	1	0.09665	0.985438	no	phosphate translocator-related
XLOC_016214	Prupe.5G217400	Pp05:17039492-17048847	B	A	OK	9.74799	24.0229	1.30123	-1.52591	1	0.0967	0.985438	no	zinc finger (C3HC4-type RING finger) family protein
XLOC_012864	Prupe.4G123600	Pp04:6740302-6746259	B	A	OK	41.4206	15.337	-1.43334	1.64851	1	0.09675	0.985438	no	unknown protein
XLOC_014833	Prupe.4G235200	Pp04:15200038-15206329	B	A	OK	15.8733	43.4142	1.45156	-1.73302	1	0.09675	0.985438	no	ATMRP3; ATPase, coupled to transmembrane movement of substances / chlorophyll catabolite transporter/ glutathione S-conjugate-exporting ATPase
XLOC_024670	Prupe.8G162100	Pp08:16989591-16991339	B	A	OK	11.6093	3.38718	-1.77712	1.75971	1	0.09675	0.985438	no	disease resistance-responsive protein-related / dirigent protein-related
XLOC_016222	Prupe.5G219700	Pp05:17141700-17144772	B	A	OK	0.461217	5.03929	3.4497	-2.12028	1	0.0968	0.985438	no	CYP71B10; electron carrier/ heme binding / iron ion binding / monooxygenase/ oxygen binding
XLOC_005806	Prupe.1G587200	Pp01:47678103-47686218	B	A	OK	3.91679	10.844	1.46916	-1.74076	1	0.09685	0.985438	no	D111/G-patch domain-containing protein
XLOC_009015	Prupe.2G315200	Pp02:29614655-29619334	B	A	OK	5.32238	13.5601	1.34923	-1.60286	1	0.09685	0.985438	no	armadillo/beta-catenin repeat family protein / U-box domain-containing protein
XLOC_022198	Prupe.7G194900	Pp07:18494451-18500799	B	A	OK	0.262279	0	-Inf	NA	1	0.09685	0.985438	no	NA
XLOC_000214	Prupe.1G037200	Pp01:2588969-2592139	B	A	OK	15.0712	38.4876	1.3526	-1.68597	1	0.097	0.985438	no	nodulin MtN21 family protein
XLOC_004988	Prupe.1G415300	Pp01:36105681-36106784	B	A	OK	720.08	240.889	-1.57979	1.67338	1	0.097	0.985438	no	NA
XLOC_010153	Prupe.3G205100	Pp03:21287807-21290065	B	A	OK	85.3585	34.3777	-1.31206	1.65061	1	0.097	0.985438	no	FLA7 (FASCICLIN-LIKE ARABINOOGALACTAN 7)
XLOC_005965	Prupe.2G031800	Pp02:3444154-3446593	B	A	OK	48.0899	17.243	-1.47972	1.75242	1	0.0971	0.985438	no	ANNAT4 (ANNEXIN ARABIDOPSIS 4); calcium ion binding / calcium-dependent phospholipid binding
XLOC_009898	Prupe.3G157700	Pp03:17637870-17640071	B	A	OK	1.50369	0.1194	-3.65463	2.22518	1	0.09715	0.985438	no	amino acid transporter family protein
XLOC_013727	Prupe.4G282500	Pp04:24140809-24147830	B	A	OK	51.5678	145.141	1.49292	-1.65705	1	0.09715	0.985438	no	ankyrin repeat family protein
XLOC_020984	Prupe.6G329500	Pp06:28804617-28806157	B	A	OK	41.2825	16.1424	-1.35468	1.65923	1	0.09715	0.985438	no	ATL6; protein binding / zinc ion binding
XLOC_016373	Prupe.5G005800	Pp05:678525-679718	B	A	OK	3.28331	0.262601	-3.64421	2.21884	1	0.0972	0.985438	no	metal ion binding
XLOC_010610	Prupe.3G292200	Pp03:26175542-26178196	B	A	OK	24.5588	7.3116	-1.74798	1.75778	1	0.09725	0.985438	no	unknown protein
XLOC_026469	Prupe.8G260800	Pp08:22042912-22045590	B	A	OK	86.2039	34.0056	-1.34198	1.64994	1	0.0973	0.985438	no	NADH-ubiquinone oxidoreductase-related
XLOC_002401	Prupe.1G460000	Pp01:38485599-38486306	B	A	OK	3.78391	0.267035	-3.82478	2.3187	1	0.09735	0.985438	no	NA
XLOC_006799	Prupe.2G181900	Pp02:22462518-22465897	B	A	OK	21.6198	8.15587	-1.40644	1.64287	1	0.09735	0.985438	no	HWS (HAWAIIAN SKIRT); ubiquitin-protein ligase
XLOC_000616	Prupe.1G113700	Pp01:9030790-9031211	B	A	OK	25.1828	1.34415	-4.22767	2.54271	1	0.0974	0.985438	no	NA
XLOC_009651	Prupe.3G110400	Pp03:9076036-9077171	B	A	OK	0.14356	2.28474	3.9923	-2.43443	1	0.0974	0.985438	no	F-box family protein
XLOC_026029	Prupe.8G170400	Pp08:17484541-17492702	B	A	OK	0.707589	2.49242	1.81656	-1.65332	1	0.0974	0.985438	no	MSL6 (MECHANOSENSITIVE CHANNEL OF SMALL CONDUCTANCE-LIKE 6)
XLOC_014096	Prupe.4G071000	Pp04:3478563-3481309	B	A	OK	1.36926	0.109559	-3.64362	2.1724	1	0.0975	0.985438	no	GDSL-motif lipase/hydrolase family protein
XLOC_007078	Prupe.2G236700	Pp02:25805475-25806622	B	A	OK	1.77606	0.146214	-3.60253	2.06633	1	0.09755	0.985438	no	NA
XLOC_025553	Prupe.8G071000	Pp08:10378371-10380732	B	A	OK	64.0887	21.4337	-1.58019	1.73738	1	0.09755	0.985438	no	unknown protein
XLOC_002285	Prupe.1G436500	Pp01:37227208-37227744	B	A	OK	0.951047	9.39905	3.30493	-2.04358	1	0.09775	0.985814	no	NA
XLOC_018454	Prupe.6G185500	Pp06:19441513-19442089	B	A	OK	5.71788	0.449458	-3.66922	2.23065	1	0.09775	0.985814	no	NA
XLOC_002370	Prupe.1G454100	Pp01:38178832-38183092	B	A	OK	1.15866	0.113146	-3.3562	2.06824	1	0.09785	0.985814	no	INVOLVED IN: N-terminal protein myristoylation; EXPRESSED IN: 20 plant structures; EXPRESSED DURING: 13 growth stages; CONTAINS InterPro DOMAIN/s: Protein of unknown function DUF630 (InterPro:IPR006868), Protein of unknown function DUF632 (InterPro:IPR006867), Actin-binding FH2 (InterPro:IPR015425); BEST Arabidopsis thaliana protein match is: unknown protein (TAIR:AT1G52320.4); Has 31848 Blast hi…
XLOC_006514	Prupe.2G133000	Pp02:19104441-19105771	B	A	OK	0.954822	0.109437	-3.12513	1.66807	1	0.0979	0.985814	no	UCC3 (UCLACYANIN 3); copper ion binding / electron carrier
XLOC_014652	Prupe.4G191800	Pp04:11523488-11524352	B	A	OK	4.62817	0.459197	-3.33326	2.05333	1	0.0979	0.985814	no	wound-responsive protein, putative
XLOC_001798	Prupe.1G347000	Pp01:32431782-32451925	B	A	OK	2.15763	5.47475	1.34335	-1.68601	1	0.098	0.985814	no	zinc finger (C3HC4-type RING finger) family protein
XLOC_001740	Prupe.1G335600	Pp01:31684788-31689557	B	A	OK	2.69283	0.578136	-2.21964	1.75656	1	0.09805	0.985814	no	SDS (SOLO DANCERS); cyclin-dependent protein kinase
XLOC_008945	Prupe.2G300700	Pp02:28897835-28902807	B	A	OK	0.443372	1.95829	2.143	-1.68043	1	0.0981	0.985814	no	NA
XLOC_017669	Prupe.6G031100	Pp06:2419986-2422247	B	A	OK	82.4929	29.2758	-1.49456	1.6882	1	0.0981	0.985814	no	heavy-metal-associated domain-containing protein
XLOC_005110	Prupe.1G442600	Pp01:37548746-37558391	B	A	OK	5.62134	15.2787	1.44254	-1.72514	1	0.09815	0.985814	no	SGR2 (SHOOT GRAVITROPISM 2); phospholipase A1
XLOC_016930	Prupe.5G126600	Pp05:12387310-12388691	B	A	OK	3.0497	0.730253	-2.0622	1.56569	1	0.09815	0.985814	no	MYB12 (MYB DOMAIN PROTEIN 12); DNA binding / transcription activator/ transcription factor
XLOC_003634	Prupe.1G129600	Pp01:10097180-10099210	B	A	OK	1.51538	0.0991666	-3.93368	2.38213	1	0.0982	0.985814	no	heat shock protein binding / unfolded protein binding
XLOC_003160	Prupe.1G021700	Pp01:1502642-1503865	B	A	OK	3.28733	14.3807	2.12915	-1.80582	1	0.09825	0.985814	no	ELIP1 (EARLY LIGHT-INDUCABLE PROTEIN); chlorophyll binding
XLOC_002602	Prupe.1G499300	Pp01:41342699-41345562	B	A	OK	0.58644	3.77964	2.68819	-2.12076	1	0.09835	0.986306	no	oxidoreductase, 2OG-Fe(II) oxygenase family protein
XLOC_011459	Prupe.3G148300	Pp03:16213838-16214957	B	A	OK	11.3851	32.5317	1.51469	-1.68096	1	0.09855	0.986611	no	pathogenesis-related thaumatin family protein
XLOC_009891	Prupe.3G155900	Pp03:17409927-17414899	B	A	OK	403.778	138.043	-1.54845	1.60832	1	0.09855	0.986611	no	STO (SALT TOLERANCE); DNA binding / protein binding / transcription factor/ zinc ion binding
XLOC_013384	Prupe.4G216200	Pp04:13526595-13534516	B	A	OK	34.2454	12.7	-1.43108	1.7156	1	0.0986	0.986611	no	GDSL-motif lipase/hydrolase family protein
XLOC_005222	Prupe.1G465100	Pp01:38799470-38799749	B	A	OK	12.3571	56.4423	2.19144	-1.7493	1	0.0987	0.986611	no	NA
XLOC_000353	Prupe.1G061200	Pp01:4318312-4324926	B	A	OK	0.155823	0.640623	2.03957	-1.53234	1	0.09875	0.986611	no	protein kinase family protein
XLOC_002208	Prupe.1G423500	Pp01:36519313-36525850	B	A	OK	15.1127	36.6031	1.2762	-1.56156	1	0.0988	0.986611	no	ACA1 (AUTO-INHIBITED CA2+-ATPASE 1); calcium channel/ calcium-transporting ATPase/ calmodulin binding
XLOC_018826	Prupe.6G257600	Pp06:24997693-24998751	B	A	OK	1.96473	0.118538	-4.05091	2.45781	1	0.0988	0.986611	no	NA
XLOC_001096	Prupe.1G211300	Pp01:22474392-22476663	B	A	OK	0.773294	3.11457	2.00994	-1.70671	1	0.0989	0.986611	no	DOT4 (DEFECTIVELY ORGANIZED TRIBUTARIES 4)
XLOC_021082	Prupe.6G348400	Pp06:29761945-29764414	B	A	OK	0.348811	1.4664	2.07176	-1.58145	1	0.09895	0.986611	no	NA
XLOC_019070	Prupe.6G306600	Pp06:27646549-27650806	B	A	OK	5.13322	14.0425	1.45187	-1.72202	1	0.09905	0.986611	no	SPT16 (global transcription factor C)
XLOC_022847	Prupe.7G058100	Pp07:9732184-9760222	B	A	OK	4.24557	10.5756	1.31671	-1.5985	1	0.0991	0.986611	no	ATPase, coupled to transmembrane movement of substances / amino acid transmembrane transporter
XLOC_002026	Prupe.1G391300	Pp01:34868782-34870585	B	A	OK	18.2063	46.2499	1.34501	-1.67263	1	0.09915	0.986611	no	glycosyl hydrolase family 18 protein
XLOC_002634	Prupe.1G506700	Pp01:41834876-41837294	B	A	OK	207.098	84.5145	-1.29304	1.60006	1	0.0992	0.986611	no	NA
XLOC_017098	Prupe.5G162800	Pp05:14238170-14241447	B	A	OK	0.294441	1.24782	2.08336	-1.53193	1	0.0992	0.986611	no	pentatricopeptide (PPR) repeat-containing protein
XLOC_011661	Prupe.3G188200	Pp03:20163671-20164876	B	A	OK	0.251357	0	-Inf	NA	1	0.09925	0.986611	no	JAZ8 (JASMONATE-ZIM-DOMAIN PROTEIN 8)
XLOC_024797	Prupe.8G187600	Pp08:18428943-18432284	B	A	OK	0.159997	1.68125	3.39341	-2.09082	1	0.09925	0.986611	no	NA
XLOC_007877	Prupe.2G068900	Pp02:9814084-9819386	B	A	OK	0.256902	1.1486	2.16058	-1.71577	1	0.0993	0.986611	no	NA
XLOC_019053	Prupe.6G303400	Pp06:27489001-27493083	B	A	OK	11.1585	28.7028	1.36305	-1.71231	1	0.0993	0.986611	no	NA
XLOC_018610	Prupe.6G217000	Pp06:22407810-22411275	B	A	OK	3.07269	0.750755	-2.03309	1.73038	1	0.09935	0.986611	no	AtGRF1 (GROWTH-REGULATING FACTOR 1); transcription activator
XLOC_008936	Prupe.2G299200	Pp02:28832331-28837068	B	A	OK	0.915243	0.0486135	-4.23473	2.35045	1	0.0995	0.987056	no	MATE efflux family protein
XLOC_010652	Prupe.3G298600	Pp03:26433099-26434267	B	A	OK	16.468	4.90448	-1.74749	1.74731	1	0.0996	0.987056	no	INVOLVED IN: biological_process unknown; EXPRESSED IN: 18 plant structures; EXPRESSED DURING: 10 growth stages; CONTAINS InterPro DOMAIN/s: EF-HAND 1 (InterPro:IPR018247); BEST Arabidopsis thaliana protein match is: unknown protein (TAIR:AT2G41730.1); Has 208 Blast hits to 177 proteins in 46 species: Archae - 0; Bacteria - 4; Metazoa - 51; Fungi - 25; Plants - 42; Viruses - 6; Other Eukaryotes - …
XLOC_021381	Prupe.7G041600	Pp07:7760223-7762413	B	A	OK	25.0595	9.65736	-1.37566	1.59409	1	0.0996	0.987056	no	ARR9 (RESPONSE REGULATOR 9); transcription regulator/ two-component response regulator
XLOC_022493	Prupe.7G253300	Pp07:21353284-21354457	B	A	OK	83.0848	32.7786	-1.34183	1.68391	1	0.0996	0.987056	no	NA
XLOC_023404	Prupe.7G181600	Pp07:17726938-17730364	B	A	OK	2.98655	0.586473	-2.34834	1.72671	1	0.09965	0.987056	no	RWP-RK domain-containing protein
XLOC_025703	Prupe.8G100700	Pp08:13186353-13188881	B	A	OK	1.63467	7.12824	2.12455	-1.78361	1	0.09975	0.98754	no	ATPLT5 (POLYOL TRANSPORTER 5); D-ribose transmembrane transporter/ D-xylose transmembrane transporter/ carbohydrate transmembrane transporter/ galactose transmembrane transporter/ glucose transmembrane transporter/ glycerol transmembrane transporter/ mann
XLOC_020381	Prupe.6G207500	Pp06:21610713-21613196	B	A	OK	33.0119	12.242	-1.43114	1.71235	1	0.09985	0.987959	no	ELI3-2 (ELICITOR-ACTIVATED GENE 3-2); aryl-alcohol dehydrogenase/ mannitol dehydrogenase
XLOC_026041	Prupe.8G172300	Pp08:17592251-17599697	B	A	OK	1.38274	4.1029	1.56912	-1.63837	1	0.0999	0.987959	no	LOCATED IN: chloroplast; EXPRESSED IN: 21 plant structures; EXPRESSED DURING: 12 growth stages; CONTAINS InterPro DOMAIN/s: RNA polymerase II-associated protein 1, C-terminal (InterPro:IPR013929), RNA polymerase II-associated protein 1, N-terminal (InterPro:IPR013930); Has 210 Blast hits to 166 proteins in 68 species: Archae - 0; Bacteria - 2; Metazoa - 135; Fungi - 41; Plants - 22; Viruses - 0; …
XLOC_014615	Prupe.4G183500	Pp04:10874328-10879071	B	A	OK	1.57135	6.30356	2.00416	-1.78245	1	0.1	0.987959	no	pentatricopeptide (PPR) repeat-containing protein
XLOC_011451	Prupe.3G146700	Pp03:16030829-16031721	B	A	OK	0.363022	4.69504	3.69301	-2.20005	1	0.10005	0.987959	no	serine/threonine protein kinase, putative
XLOC_022347	Prupe.7G223600	Pp07:19916414-19919755	B	A	OK	5.47216	14.5275	1.4086	-1.67063	1	0.10005	0.987959	no	CAF1; RNA splicing factor, transesterification mechanism
XLOC_015988	Prupe.5G170200	Pp05:14582943-14585134	B	A	OK	22.5059	5.00723	-2.16822	1.78961	1	0.1001	0.987959	no	NA
XLOC_004153	Prupe.1G229100	Pp01:24202669-24211974	B	A	OK	5.98703	15.1749	1.34177	-1.67402	1	0.10015	0.987959	no	EMB3011 (embryo defective 3011); ATP binding / RNA helicase/ helicase/ nucleic acid binding
XLOC_011076	Prupe.3G066300	Pp03:4773174-4781004	B	A	OK	12.8284	3.91821	-1.71108	1.86844	1	0.1003	0.988889	no	SGB1 (SUPPRESSOR OF G PROTEIN BETA1); carbohydrate transmembrane transporter/ sugar:hydrogen symporter
XLOC_001884	Prupe.1G363300	Pp01:33404279-33408983	B	A	OK	3.01716	7.99617	1.40612	-1.66045	1	0.10045	0.988889	no	CLV1 (CLAVATA 1); ATP binding / kinase/ protein serine/threonine kinase/ receptor signaling protein serine/threonine kinase
XLOC_017067	Prupe.5G157800	Pp05:13998178-13999903	B	A	OK	85.0204	33.3609	-1.34965	1.6882	1	0.10045	0.988889	no	GDSL-motif lipase/hydrolase family protein
XLOC_017417	Prupe.5G226400	Pp05:17452588-17454872	B	A	OK	4.69007	0.998596	-2.23164	1.7645	1	0.10045	0.988889	no	NA
XLOC_001992	Prupe.1G384200	Pp01:34480855-34482054	B	A	OK	19.5879	1.43829	-3.76754	2.30296	1	0.1005	0.988889	no	NA
XLOC_009599	Prupe.3G100800	Pp03:7731042-7735912	B	A	OK	18.4853	7.26881	-1.34659	1.65187	1	0.1006	0.989312	no	HCT (HYDROXYCINNAMOYL-COA SHIKIMATE/QUINATE HYDROXYCINNAMOYL TRANSFERASE); quinate O-hydroxycinnamoyltransferase/ shikimate O-hydroxycinnamoyltransferase/ transferase
XLOC_002609	Prupe.1G500900	Pp01:41462841-41464074	B	A	OK	1.57955	0.0984959	-4.0033	2.42949	1	0.10065	0.989312	no	AP2 domain-containing transcription factor family protein
XLOC_022193	Prupe.7G193800	Pp07:18420746-18428590	B	A	OK	4.85863	13.2901	1.45173	-1.71651	1	0.10075	0.989312	no	binding
XLOC_023576	Prupe.7G219400	Pp07:19703594-19706634	B	A	OK	0.142572	1.39084	3.2862	-2.03053	1	0.10075	0.989312	no	leucine-rich repeat family protein / protein kinase family protein
XLOC_001347	Prupe.1G261500	Pp01:27026186-27027940	B	A	OK	106.773	42.1739	-1.34013	1.66018	1	0.10085	0.989312	no	ARR3 (RESPONSE REGULATOR 3); transcription regulator/ two-component response regulator
XLOC_015326	Prupe.5G044500	Pp05:4875647-4877523	B	A	OK	0.068992	1.07331	3.95949	-2.4306	1	0.10085	0.989312	no	NA
XLOC_019232	Prupe.6G343500	Pp06:29562527-29565215	B	A	OK	1.62877	5.19344	1.6729	-1.62992	1	0.1012	0.991588	no	pentatricopeptide (PPR) repeat-containing protein
XLOC_025834	Prupe.8G132300	Pp08:15453435-15457254	B	A	OK	0.149258	1.50235	3.33134	-2.08312	1	0.1013	0.991588	no	RPM1 (RESISTANCE TO P. SYRINGAE PV MACULICOLA 1); nucleotide binding / protein binding
XLOC_005058	Prupe.1G430000	Pp01:36870085-36872519	B	A	OK	89.2019	32.9406	-1.43721	1.70776	1	0.10135	0.991588	no	MYBR1 (MYB DOMAIN PROTEIN R1); DNA binding / transcription factor
XLOC_014506	Prupe.4G157600	Pp04:9020075-9023282	B	A	OK	6.07008	1.4579	-2.05783	1.75336	1	0.10135	0.991588	no	unknown protein
XLOC_011599	Prupe.3G178000	Pp03:19470345-19473006	B	A	OK	1.50966	6.90346	2.1931	-1.81958	1	0.10145	0.991588	no	anac042 (Arabidopsis NAC domain containing protein 42); transcription factor
XLOC_017304	Prupe.5G203700	Pp05:16354726-16359236	B	A	OK	5.68343	15.6851	1.46456	-1.73407	1	0.10145	0.991588	no	ATHSP101 (ARABIDOPSIS THALIANA HEAT SHOCK PROTEIN 101); ATP binding / ATPase/ nucleoside-triphosphatase/ nucleotide binding / protein binding
XLOC_022084	Prupe.7G171300	Pp07:17286684-17290416	B	A	OK	0.604484	0.0562339	-3.42619	2.01832	1	0.1016	0.991588	no	proline-rich family protein
XLOC_000779	Prupe.1G142900	Pp01:11243626-11246581	B	A	OK	245.348	95.9078	-1.35511	1.61514	1	0.10165	0.991588	no	ACP4 (acyl carrier protein 4); acyl carrier
XLOC_015189	Prupe.5G018100	Pp05:1951680-1955331	B	A	OK	11.6232	3.96285	-1.55239	1.62986	1	0.1017	0.991588	no	transferase family protein
XLOC_009276	Prupe.3G039300	Pp03:2838808-2840892	B	A	OK	9.39928	25.0138	1.4121	-1.69606	1	0.10175	0.991588	no	TT7 (TRANSPARENT TESTA 7); flavonoid 3'-monooxygenase/ oxygen binding
XLOC_026329	Prupe.8G230100	Pp08:20548010-20550028	B	A	OK	0.47726	2.00715	2.0723	-1.60192	1	0.10175	0.991588	no	helicase domain-containing protein / pentatricopeptide (PPR) repeat-containing protein
XLOC_001350	Prupe.1G261900	Pp01:27064214-27065166	B	A	OK	6.96769	23.8857	1.77739	-1.74994	1	0.1018	0.991588	no	GLP7 (GERMIN-LIKE PROTEIN 7); manganese ion binding / nutrient reservoir
XLOC_011780	Prupe.3G217400	Pp03:21951044-21952086	B	A	OK	2.29729	0.201309	-3.51245	2.14892	1	0.1018	0.991588	no	unknown protein
XLOC_018890	Prupe.6G271500	Pp06:25730981-25734172	B	A	OK	1.07542	4.63465	2.10756	-1.79999	1	0.1018	0.991588	no	IRX12 (IRREGULAR XYLEM 12); laccase
XLOC_001435	Prupe.1G277900	Pp01:28247307-28256230	B	A	OK	7.92691	19.7867	1.3197	-1.59278	1	0.10195	0.992037	no	emb1579 (embryo defective 1579); binding / calcium ion binding
XLOC_008827	Prupe.2G274900	Pp02:27713315-27717314	B	A	OK	3.10726	0.739836	-2.07037	1.71903	1	0.102	0.992037	no	NA
XLOC_026213	Prupe.8G206300	Pp08:19319914-19320775	B	A	OK	4.18684	0.333143	-3.65165	2.15992	1	0.102	0.992037	no	NA
XLOC_008753	Prupe.2G258900	Pp02:26952105-26953266	B	A	OK	772.526	222.482	-1.79589	1.76614	1	0.10215	0.992997	no	NA
XLOC_024635	Prupe.8G157000	Pp08:16764805-16765980	B	A	OK	1.92299	0.131031	-3.87537	2.34327	1	0.1025	0.995898	no	NA
XLOC_020179	Prupe.6G164900	Pp06:16197632-16199954	B	A	OK	0.072752	0.887936	3.6094	-2.19343	1	0.1027	0.997325	no	NA
XLOC_014323	Prupe.4G116400	Pp04:6289796-6292237	B	A	OK	1.39065	0.12455	-3.48096	2.09948	1	0.10275	0.997325	no	FUNCTIONS IN: molecular_function unknown; INVOLVED IN: biological_process unknown; LOCATED IN: endomembrane system; CONTAINS InterPro DOMAIN/s: Pectin lyase fold/virulence factor (InterPro:IPR011050), Parallel beta-helix repeat (InterPro:IPR006626); BEST Arabidopsis thaliana protein match is: QRT3 (QUARTET 3); polygalacturonase (TAIR:AT4G20050.2); Has 90 Blast hits to 90 proteins in 38 species: A…
XLOC_020793	Prupe.6G294500	Pp06:27012658-27013994	B	A	OK	9.7793	2.51774	-1.9576	1.60386	1	0.10305	0.998701	no	NA
XLOC_015703	Prupe.5G115300	Pp05:11798822-11804817	B	A	OK	6.12946	15.3013	1.31982	-1.5825	1	0.1031	0.998701	no	CIP1 (COP1-INTERACTIVE PROTEIN 1); protein binding
XLOC_023474	Prupe.7G197300	Pp07:18593834-18595622	B	A	OK	3.21488	10.7287	1.73864	-1.71422	1	0.1031	0.998701	no	NA
XLOC_004622	Prupe.1G332000	Pp01:31434431-31437130	B	A	OK	24.8853	9.51244	-1.3874	1.57137	1	0.10315	0.998701	no	caleosin-related family protein
XLOC_006865	Prupe.2G193900	Pp02:23222816-23224767	B	A	OK	37.1448	14.5386	-1.35328	1.67664	1	0.10315	0.998701	no	unknown protein
XLOC_017059	Prupe.5G156300	Pp05:13936468-13938091	B	A	OK	4.75155	1.09509	-2.11734	1.6963	1	0.1035	0.998728	no	NA
XLOC_017985	Prupe.6G094100	Pp06:6501727-6506317	B	A	OK	3.70918	11.6576	1.6521	-1.73459	1	0.1035	0.998728	no	zinc finger (C3HC4-type RING finger) family protein
[truncated: 17,336 more rows]
