# Supplementary material for: Gene Expression Analysis of Induced Plum pox virus (Sharka) Resistance in Peach (Prunus persica) by Almond (P. dulcis) Grafting
Source: Int J Mol Sci. 2021 Mar 30;22(7):3585. doi: 10.3390/ijms22073585 (PMC8036523; doi:10.3390/ijms22073585)
Supplement: Supplementary file 1 [file ijms-22-03585-s001.zip › ijms-1159338 R1 Supplementary Materials/ijms-1159338 R1 Table S10.xlsx]

## Sheet: Table S10
Gene expression analysis of induced Plum pox virus resistance in peach (Prunus persica) by almond (P. dulcis) grafting
Manuel Rubio, Pedro J. Martínez-García, Azam Nikbakht-Dehkordi, Ángela S. Prudencio, Eva M. Gómez, Bernardo Rodamilans, Federico Dicenta, Juan Antonio García and Pedro Martínez-Gómez

## Sheet: Complete_annotation_82_all
Gene ID	Mapped IDs	Gene Description	PANTHER Family/Subfamily	PANTHER Protein Class	PANTHER GO-SLIM MF	PANTHER GO-SLIM BP	PANTHER GO-SLIM CC	HayID_MF	HayID_BP	HayID_CC	Total
PRUPE|EnsemblGenome=PRUPE_2G206600|UniProtKB=M5XJQ5	Prupe.2G206600	nodulin family protein	FAMILY PROTEIN, PUTATIVE, EXPRESSED-RELATED (PTHR21576:SF84)					0	0	0	0
PRUPE|EnsemblGenome=PRUPE_I001000|UniProtKB=A0A1R3L4Y8	Prupe.I001000	NA	GLYCOSYLTRANSFERASE (PTHR11926:SF738)		UDP-glucosyltransferase activity(GO:0035251)			1	0	0	1
PRUPE|Gene_ORFName=PRUPE_2G218700|UniProtKB=A0A251QKR4	Prupe.2G218700	NA	LOW TEMPERATURE-INDUCED PROTEIN LT101.2 (PTHR21659:SF99)					0	0	0	0
PRUPE|Gene_ORFName=PRUPE_6G057300|UniProtKB=A0A251NNG4	Prupe.6G057300	NA	NAC TRANSCRIPTION FACTOR-LIKE PROTEIN (PTHR31989:SF220)					0	0	0	0
PRUPE|EnsemblGenome=PRUPE_1G245400|UniProtKB=M5XXC5	Prupe.1G245400	aldo/keto reductase, putative	ALDO/KETO REDUCTASE FAMILY OXIDOREDUCTASE (PTHR11732:SF416)	reductase(PC00198)	oxidoreductase activity, acting on the CH-OH group of donors, NAD or NADP as acceptor(GO:0016616)		cytosol(GO:0005829)	1	0	1	2
PRUPE|Gene_ORFName=PRUPE_4G079400|UniProtKB=A0A251PHA8	Prupe.4G079400	NA	CYTOCHROME P450 61 (PTHR24286:SF228)	oxygenase(PC00177)	oxidoreductase activity(GO:0016491)	oxidation-reduction process(GO:0055114);sterol metabolic process(GO:0016125)		1	1	0	2
PRUPE|Gene_ORFName=PRUPE_6G083100|UniProtKB=A0A251NPP4	Prupe.6G083100	disease resistance protein (TIR-NBS-LRR class), putative	DISEASE RESISTANCE PROTEIN (TIR-NBS CLASS)-RELATED (PTHR11017:SF305)					0	0	0	0
PRUPE|Gene_ORFName=PRUPE_8G032300|UniProtKB=A0A251MS52	Prupe.8G032300	unknown protein	PROTEIN, PUTATIVE, EXPRESSED-RELATED (PTHR35293:SF1)					0	0	0	0
PRUPE|EnsemblGenome=PRUPE_3G024900|UniProtKB=M5X749	Prupe.3G024900	ALPHA-VPE (alpha-vacuolar processing enzyme); cysteine-type endopeptidase	VACUOLAR-PROCESSING ENZYME-LIKE (PTHR12000:SF45)	cysteine protease(PC00081)	cysteine-type endopeptidase activity(GO:0004197)	vacuolar protein processing(GO:0006624);proteolysis involved in cellular protein catabolic process(GO:0051603)		1	1	0	2
PRUPE|Gene_ORFName=PRUPE_1G397400|UniProtKB=A0A251RAB3	Prupe.1G397400	peroxidase, putative	PEROXIDASE 18-RELATED (PTHR31235:SF9)		oxidoreductase activity, acting on peroxide as acceptor(GO:0016684)	response to stress(GO:0006950)	plasmodesma(GO:0009506);plant-type cell wall(GO:0009505)	1	1	1	3
PRUPE|Gene_ORFName=PRUPE_1G327000|UniProtKB=A0A251R6P7	Prupe.1G327000	NA	CLAVATA3/ESR (CLE)-RELATED PROTEIN 16 (PTHR34545:SF7)					0	0	0	0
PRUPE|EnsemblGenome=PRUPE_4G066300|UniProtKB=M5WK11	Prupe.4G066300	unknown protein	TRANSCRIPTION FACTOR BHLH35-LIKE PROTEIN (PTHR31945:SF27)					0	0	0	0
PRUPE|EnsemblGenome=PRUPE_4G059600|UniProtKB=M5WG86	Prupe.4G059600	cysteine proteinase, putative	CYSTEINE PROTEASE-LIKE PROTEIN-RELATED (PTHR12411:SF791)	cysteine protease(PC00081)	cysteine-type endopeptidase activity(GO:0004197)	proteolysis involved in cellular protein catabolic process(GO:0051603)	extracellular space(GO:0005615);lysosome(GO:0005764)	1	1	1	3
PRUPE|EnsemblGenome=PRUPE_7G205200|UniProtKB=M5VPE7	Prupe.7G205200	unknown protein	NUCLEASE (PTHR22930:SF199)					0	0	0	0
PRUPE|EnsemblGenome=PRUPE_1G310900|UniProtKB=M5XB52	Prupe.1G310900	zinc finger (B-box type) family protein	ZINC FINGER PROTEIN CONSTANS-LIKE 6 (PTHR31874:SF43)					0	0	0	0
PRUPE|EnsemblGenome=PRUPE_5G090100|UniProtKB=M5WBR4	Prupe.5G090100	DREB1A (DEHYDRATION RESPONSE ELEMENT B1A); DNA binding / transcription activator/ transcription factor	DEHYDRATION-RESPONSIVE ELEMENT-BINDING PROTEIN 1D-LIKE (PTHR31839:SF25)					0	0	0	0
PRUPE|EnsemblGenome=PRUPE_1G296300|UniProtKB=M5XN61	Prupe.1G296300	BAS1 (PHYB ACTIVATION TAGGED SUPPRESSOR 1); oxygen binding / steroid hydroxylase	CYTOCHROME P450 CYP749A22-LIKE (PTHR24282:SF20)	oxygenase(PC00177)				0	0	0	0
PRUPE|Gene_ORFName=PRUPE_3G055200|UniProtKB=A0A251PW20	Prupe.3G055200	light repressible receptor protein kinase	INSENSITIVE 1-ASSOCIATED RECEPTOR KINASE 1, PUTATIVE-RELATED (PTHR45631:SF111)					0	0	0	0
PRUPE|Gene_ORFName=PRUPE_1G143200|UniProtKB=A0A251QXJ6	Prupe.1G143200	SYD (SPLAYED); ATPase/ chromatin binding	CHROMATIN STRUCTURE-REMODELING COMPLEX PROTEIN SYD (PTHR10799:SF973)	DNA helicase(PC00011)	DNA binding(GO:0003677);DNA-dependent ATPase activity(GO:0008094)	ATP-dependent chromatin remodeling(GO:0043044);transcription by RNA polymerase II(GO:0006366);positive regulation of transcription by RNA polymerase II(GO:0045944)	nucleus(GO:0005634)	1	1	1	3
PRUPE|Gene_ORFName=PRUPE_6G202600|UniProtKB=A0A251NVS9	Prupe.6G202600	tyrosine decarboxylase, putative	TYROSINE DECARBOXYLASE (PTHR11999:SF96)					0	0	0	0
PRUPE|Gene_ORFName=PRUPE_2G222500|UniProtKB=A0A251QJR9	Prupe.2G222500	NA	CYCLIC NUCLEOTIDE-GATED ION CHANNEL 1-LIKE ISOFORM X1 (PTHR45651:SF68)					0	0	0	0
PRUPE|Gene_ORFName=PRUPE_4G049700|UniProtKB=A0A251PFX8	Prupe.4G049700	late embryogenesis abundant domain-containing protein / LEA domain-containing protein	OSJNBA0085I10.12 PROTEIN (PTHR47372:SF24)					0	0	0	0
PRUPE|EnsemblGenome=PRUPE_1G520800|UniProtKB=M5XDG6	Prupe.1G520800	EXO (EXORDIUM)	PROTEIN EXORDIUM-RELATED (PTHR31279:SF54)					0	0	0	0
PRUPE|EnsemblGenome=PRUPE_5G133100|UniProtKB=M5WF57	Prupe.5G133100	unknown protein	BNAA08G06880D PROTEIN (PTHR33641:SF2)					0	0	0	0
PRUPE|EnsemblGenome=PRUPE_7G051200|UniProtKB=M5VQU4	Prupe.7G051200	pathogenesis-related thaumatin family protein	PRU PROTEIN, PUTATIVE-RELATED (PTHR31048:SF132)			defense response(GO:0006952)		0	1	0	1
PRUPE|Gene_ORFName=PRUPE_3G287700|UniProtKB=A0A251Q719	Prupe.3G287700	NA						0	0	0	0
PRUPE|Gene_ORFName=PRUPE_6G108400|UniProtKB=A0A251NNI0	Prupe.6G108400	auxin-responsive family protein	AUXIN-RESPONSIVE FAMILY PROTEIN (PTHR31374:SF16)					0	0	0	0
PRUPE|EnsemblGenome=PRUPE_8G111600|UniProtKB=M5W4Y2	Prupe.8G111600	NA	EXPRESSED PROTEIN (PTHR36346:SF2)					0	0	0	0
PRUPE|Gene_ORFName=PRUPE_2G148600|UniProtKB=A0A251QFZ4	Prupe.2G148600	CYP704A2; electron carrier/ heme binding / iron ion binding / monooxygenase/ oxygen binding	CYTOCHROME P450, FAMILY 704, SUBFAMILY A, POLYPEPTIDE 1 (PTHR24296:SF163)	oxygenase(PC00177)				0	0	0	0
PRUPE|EnsemblGenome=PRUPE_1G365600|UniProtKB=M5XNP6	Prupe.1G365600	GASA1 (GAST1 PROTEIN HOMOLOG 1)	GIBBERELLIN-REGULATED PROTEIN 1-RELATED (PTHR23201:SF2)					0	0	0	0
PRUPE|EnsemblGenome=PRUPE_4G176200|UniProtKB=M5WV14	Prupe.4G176200	ERF4 (ETHYLENE RESPONSIVE ELEMENT BINDING FACTOR 4); DNA binding / protein binding / transcription factor/ transcription repressor	ETHYLENE-RESPONSIVE TRANSCRIPTION FACTOR 10-RELATED (PTHR31677:SF136)					0	0	0	0
PRUPE|Gene_ORFName=PRUPE_2G160400|UniProtKB=A0A251QGL1	Prupe.2G160400	short-chain dehydrogenase/reductase (SDR) family protein	SALUTARIDINE REDUCTASE-LIKE (PTHR43490:SF87)	dehydrogenase(PC00092)				0	0	0	0
PRUPE|Gene_ORFName=PRUPE_5G069600|UniProtKB=A0A251P4T2	Prupe.5G069600	pectinesterase family protein	PECTINESTERASE 68-RELATED (PTHR31321:SF19)		carboxylic ester hydrolase activity(GO:0052689)	polysaccharide metabolic process(GO:0005976);macromolecule catabolic process(GO:0009057);drug metabolic process(GO:0017144);cellular catabolic process(GO:0044248)		1	1	0	2
PRUPE|EnsemblGenome=PRUPE_8G004000|UniProtKB=M5VW42	Prupe.8G004000	unknown protein	TRANSMEMBRANE PROTEIN (PTHR34656:SF2)					0	0	0	0
PRUPE|Gene_ORFName=PRUPE_3G171000|UniProtKB=A0A251Q1G1	Prupe.3G171000	PDF1 (PROTODERMAL FACTOR 1)	PROTODERMAL FACTOR 1 (PTHR33210:SF18)					0	0	0	0
PRUPE|Gene_ORFName=PRUPE_6G111000|UniProtKB=A0A251NNR7	Prupe.6G111000	unknown protein	MEDIATOR OF RNA POLYMERASE II TRANSCRIPTION SUBUNIT 15A-RELATED (PTHR33137:SF4)					0	0	0	0
PRUPE|EnsemblGenome=PRUPE_5G129900|UniProtKB=M5WDF8	Prupe.5G129900	CYP78A8; electron carrier/ heme binding / iron ion binding / monooxygenase/ oxygen binding	OS03G0134500 PROTEIN (PTHR47946:SF1)					0	0	0	0
PRUPE|EnsemblGenome=PRUPE_6G290500|UniProtKB=M5W7P6	Prupe.6G290500	unknown protein	EXPRESSED PROTEIN (PTHR34132:SF4)					0	0	0	0
PRUPE|EnsemblGenome=PRUPE_8G065500|UniProtKB=M5VL42	Prupe.8G065500	NA	CLASSICAL ARABINOGALACTAN PROTEIN 1 (PTHR36321:SF2)					0	0	0	0
PRUPE|EnsemblGenome=PRUPE_1G439500|UniProtKB=M5Y2P3	Prupe.1G439500	PLA2A (PHOSPHOLIPASE A 2A); lipase/ nutrient reservoir	PATATIN-LIKE PROTEIN 2 (PTHR32176:SF72)		carboxylic ester hydrolase activity(GO:0052689);phospholipase activity(GO:0004620)			1	0	0	1
PRUPE|EnsemblGenome=PRUPE_7G050900|UniProtKB=M5WA70	Prupe.7G050900	NA	PRU PROTEIN, PUTATIVE-RELATED (PTHR31048:SF132)			defense response(GO:0006952)		0	1	0	1
PRUPE|Gene_ORFName=PRUPE_1G453700|UniProtKB=A0A251RD82	Prupe.1G453700	RD22; nutrient reservoir	BURP DOMAIN PROTEIN RD22 (PTHR31236:SF2)					0	0	0	0
PRUPE|EnsemblGenome=PRUPE_1G060900|UniProtKB=D4NXR8	Prupe.1G060900	pectate lyase family protein	PECTATE LYASE 1-RELATED (PTHR31683:SF130)					0	0	0	0
PRUPE|Gene_ORFName=PRUPE_8G209600|UniProtKB=A0A251N116	Prupe.8G209600	GDSL-motif lipase/hydrolase family protein	GDSL-LIKE LIPASE/ACYLHYDROLASE (PTHR45648:SF53)					0	0	0	0
PRUPE|EnsemblGenome=PRUPE_4G258100|UniProtKB=M5WND6	Prupe.4G258100	condensation domain-containing protein	O-ACYLTRANSFERASE WSD1-LIKE (PTHR31650:SF34)		O-acyltransferase activity(GO:0008374)	glycerolipid biosynthetic process(GO:0045017);triglyceride metabolic process(GO:0006641)	plasma membrane(GO:0005886)	1	1	1	3
PRUPE|EnsemblGenome=PRUPE_8G224400|UniProtKB=M5VI63	Prupe.8G224400	carbohydrate transmembrane transporter/ phosphate transmembrane transporter/ sugar:hydrogen symporter	INORGANIC PHOSPHATE TRANSPORTER 1-7-RELATED (PTHR24064:SF508)					0	0	0	0
PRUPE|Gene_ORFName=PRUPE_5G164200|UniProtKB=A0A251PCV0	Prupe.5G164200	CYP71A23; electron carrier/ heme binding / iron ion binding / monooxygenase/ oxygen binding	CYTOCHROME P450 FAMILY 71 PROTEIN (PTHR47956:SF10)					0	0	0	0
PRUPE|Gene_ORFName=PRUPE_1G482500|UniProtKB=A0A251RH08	Prupe.1G482500	protease inhibitor/seed storage/lipid transfer protein (LTP) family protein	PROLINE-RICH PROTEIN DC2.15 (PTHR31731:SF19)					0	0	0	0
PRUPE|Gene_ORFName=PRUPE_4G200100|UniProtKB=A0A251PPQ8	Prupe.4G200100	NA	SUBFAMILY NOT NAMED (PTHR31225:SF100)					0	0	0	0
PRUPE|Gene_ORFName=PRUPE_6G354300|UniProtKB=A0A251P0H3	Prupe.6G354300	F-box family protein	F-BOX/RNI SUPERFAMILY PROTEIN-RELATED (PTHR31639:SF29)					0	0	0	0
PRUPE|EnsemblGenome=PRUPE_5G090200|UniProtKB=M5WC98	Prupe.5G090200	CBF4 (C- REPEAT-BINDING FACTOR 4); DNA binding / transcription activator/ transcription factor	DEHYDRATION-RESPONSIVE ELEMENT-BINDING PROTEIN 1D-LIKE (PTHR31839:SF25)					0	0	0	0
PRUPE|Gene_ORFName=PRUPE_7G043400|UniProtKB=A0A251N6L0	Prupe.7G043400	CAS1 (cycloartenol synthase 1); cycloartenol synthase	TERPENE CYCLASE/MUTASE FAMILY MEMBER (PTHR11764:SF19)					0	0	0	0
PRUPE|Gene_ORFName=PRUPE_8G066100|UniProtKB=A0A251MU69	Prupe.8G066100	NA	CLASSICAL ARABINOGALACTAN PROTEIN 1 (PTHR36321:SF2)					0	0	0	0
PRUPE|Gene_ORFName=PRUPE_6G308500|UniProtKB=A0A251NY49	Prupe.6G308500	integral membrane family protein / nodulin MtN21-related	WAT1-RELATED PROTEIN (PTHR31218:SF259)				plasma membrane(GO:0005886)	0	0	1	1
PRUPE|Gene_ORFName=PRUPE_5G140800|UniProtKB=A0A251P887	Prupe.5G140800	unknown protein						0	0	0	0
PRUPE|EnsemblGenome=PRUPE_6G134300|UniProtKB=M5WK65	Prupe.6G134300	unknown protein						0	0	0	0
PRUPE|Gene_ORFName=PRUPE_3G173700|UniProtKB=A0A251Q1N8	Prupe.3G173700	NA	AT-HOOK MOTIF NUCLEAR-LOCALIZED PROTEIN 16 (PTHR31100:SF48)		DNA-binding transcription factor activity(GO:0003700);sequence-specific double-stranded DNA binding(GO:1990837)		nucleus(GO:0005634)	1	0	1	2
PRUPE|Gene_ORFName=PRUPE_7G153800|UniProtKB=A0A251NBZ0	Prupe.7G153800	NA	EXPRESSED PROTEIN (PTHR36410:SF1)					0	0	0	0
PRUPE|EnsemblGenome=PRUPE_1G364400|UniProtKB=M5XTE5	Prupe.1G364400	DNAJ heat shock protein, putative	DNAJ DOMAIN (PROKARYOTIC HEAT SHOCK PROTEIN)-RELATED (PTHR44240:SF10)					0	0	0	0
PRUPE|EnsemblGenome=PRUPE_1G393400|UniProtKB=M5XFJ9	Prupe.1G393400	ATCM2 (chorismate mutase 2); chorismate mutase	CHORISMATE MUTASE (PTHR21145:SF12)	mutase(PC00160)	intramolecular transferase activity(GO:0016866)	aromatic amino acid family biosynthetic process(GO:0009073)	cytoplasm(GO:0005737)	1	1	1	3
PRUPE|Gene_ORFName=PRUPE_8G112300|UniProtKB=A0A251MWF0	Prupe.8G112300	NA	FLAVONOL SYNTHASE/FLAVANONE 3-HYDROXYLASE (PTHR10209:SF460)					0	0	0	0
PRUPE|EnsemblGenome=PRUPE_1G404900|UniProtKB=M5XYT4	Prupe.1G404900	CYP72A15; electron carrier/ heme binding / iron ion binding / monooxygenase/ oxygen binding	CYTOCHROME P450 72A15-LIKE (PTHR24282:SF148)	oxygenase(PC00177)				0	0	0	0
PRUPE|Gene_ORFName=PRUPE_6G204100|UniProtKB=A0A251NT90	Prupe.6G204100	pentatricopeptide (PPR) repeat-containing protein	BNAA06G24470D PROTEIN (PTHR47926:SF164)					0	0	0	0
PRUPE|EnsemblGenome=PRUPE_8G068100|UniProtKB=M5VKP2	Prupe.8G068100	NA						0	0	0	0
PRUPE|EnsemblGenome=PRUPE_8G130900|UniProtKB=M5W3T0	Prupe.8G130900	UGT73B3 (UDP-glucosyl transferase 73B3); UDP-glycosyltransferase/ abscisic acid glucosyltransferase/ quercetin 3-O-glucosyltransferase/ transferase, transferring hexosyl groups	UDP-GLUCOSYL TRANSFERASE 73B2-RELATED (PTHR48049:SF81)					0	0	0	0
PRUPE|EnsemblGenome=PRUPE_5G123000|UniProtKB=M5WC07	Prupe.5G123000	unknown protein	DUF4228 DOMAIN PROTEIN (PTHR33148:SF33)					0	0	0	0
PRUPE|Gene_ORFName=PRUPE_3G005900|UniProtKB=A0A251PT63	Prupe.3G005900	glycoside hydrolase family 28 protein / polygalacturonase (pectinase) family protein	POLYGALACTURONASE/GLYCOSIDE HYDROLASE FAMILY PROTEIN (PTHR31375:SF43)					0	0	0	0
PRUPE|EnsemblGenome=PRUPE_6G305000|UniProtKB=M5W4J3	Prupe.6G305000	catalytic/ pyridoxal phosphate binding	HERCYNYLCYSTEINE SULFOXIDE LYASE (PTHR43092:SF2)	lyase(PC00144)				0	0	0	0
PRUPE|Gene_ORFName=PRUPE_6G007600|UniProtKB=A0A251NIE9	Prupe.6G007600	COPT1 (copper transporter 1); copper ion transmembrane transporter	COPPER TRANSPORTER 6-LIKE (PTHR12483:SF83)		metal ion transmembrane transporter activity(GO:0046873)	cellular copper ion homeostasis(GO:0006878)	plasma membrane(GO:0005886)	1	1	1	3
PRUPE|Gene_ORFName=PRUPE_7G248900|UniProtKB=A0A251NGK3	Prupe.7G248900	NA	36.4 KDA PROLINE-RICH PROTEIN (PTHR31731:SF1)					0	0	0	0
PRUPE|EnsemblGenome=PRUPE_1G032800|UniProtKB=M5XQ71	Prupe.1G032800	FAD-binding domain-containing protein	BERBERINE BRIDGE ENZYME-LIKE 17 (PTHR32448:SF16)					0	0	0	0
PRUPE|Gene_ORFName=PRUPE_1G091400|UniProtKB=A0A251QUL6	Prupe.1G091400	NA	CAP (CYSTEINE-RICH SECRETORY PROTEINS, ANTIGEN 5, AND PATHOGENESIS-RELATED 1 PROTEIN) SUPERFAMILY PROTEIN (PTHR10334:SF417)	defense/immunity protein(PC00090)			extracellular space(GO:0005615)	0	0	1	1
PRUPE|EnsemblGenome=PRUPE_7G066700|UniProtKB=M5VRI0	Prupe.7G066700	AP2 domain-containing transcription factor, putative	DEHYDRATION-RESPONSIVE ELEMENT-BINDING PROTEIN 2F (PTHR31241:SF2)		DNA-binding transcription factor activity(GO:0003700);transcription regulatory region DNA binding(GO:0044212);sequence-specific DNA binding(GO:0043565)	positive regulation of transcription, DNA-templated(GO:0045893);transcription, DNA-templated(GO:0006351);response to stress(GO:0006950)	nucleus(GO:0005634)	1	1	1	3
PRUPE|EnsemblGenome=PRUPE_1G520600|UniProtKB=M5XCC6	Prupe.1G520600	EXO (EXORDIUM)	PROTEIN EXORDIUM-RELATED (PTHR31279:SF54)					0	0	0	0
PRUPE|EnsemblGenome=PRUPE_5G090500|UniProtKB=M5WS92	Prupe.5G090500	CBF4 (C- REPEAT-BINDING FACTOR 4); DNA binding / transcription activator/ transcription factor	DEHYDRATION-RESPONSIVE ELEMENT-BINDING PROTEIN 1D-LIKE (PTHR31839:SF25)					0	0	0	0
PRUPE|EnsemblGenome=PRUPE_1G321600|UniProtKB=M5XYY5	Prupe.1G321600	unknown protein	OS05G0552800 PROTEIN (PTHR33052:SF84)					0	0	0	0
PRUPE|Gene_ORFName=PRUPE_4G225700|UniProtKB=A0A251PPK1	Prupe.4G225700	NA						0	0	0	0
PRUPE|Gene_ORFName=PRUPE_8G232000|UniProtKB=A0A251N5B0	Prupe.8G232000	FBL17; ubiquitin-protein ligase	REPEAT PROTEIN (LRRP), PUTATIVE-RELATED (PTHR13382:SF21)	ATP synthase(PC00002)				0	0	0	0
PRUPE|EnsemblGenome=PRUPE_4G091400|UniProtKB=M5X724	Prupe.4G091400	HEN1 (HUA ENHANCER 1); RNA methyltransferase	SMALL RNA 2'-O-METHYLTRANSFERASE (PTHR21404:SF3)		RNA methyltransferase activity(GO:0008173);O-methyltransferase activity(GO:0008171)	posttranscriptional gene silencing by RNA(GO:0035194);ncRNA metabolic process(GO:0034660);RNA processing(GO:0006396)	nucleus(GO:0005634);cytoplasm(GO:0005737)	1	1	1	3
PRUPE|EnsemblGenome=PRUPE_1G258100|UniProtKB=M5XT64	Prupe.1G258100	MLP423 (MLP-LIKE PROTEIN 423)	MLP-LIKE PROTEIN 423 (PTHR31907:SF1)					0	0	0	0
PRUPE|Gene_ORFName=PRUPE_8G160900|UniProtKB=A0A251N1S0	Prupe.8G160900	NA	PROLINE-RICH PROTEIN 2 (PTHR23201:SF79)					0	0	0	0
Unable to map	Prupe.2G011500		--	--				0	0	0	0

## Sheet: hits_of_MF
Gene ID	Mapped IDs	PANTHER Family/Subfamily	PANTHER Protein Class	Category/GO term - High Level	PANTHER GO-SLIM MOLECULAR FUNCTION
PRUPE|EnsemblGenome=PRUPE_I001000|UniProtKB=A0A1R3L4Y8	Prupe.I001000	GLYCOSYLTRANSFERASE (PTHR11926:SF738)		catalytic activity (GO:0003824)	UDP-glucosyltransferase activity(GO:0035251)
PRUPE|EnsemblGenome=PRUPE_1G245400|UniProtKB=M5XXC5	Prupe.1G245400	ALDO/KETO REDUCTASE FAMILY OXIDOREDUCTASE (PTHR11732:SF416)	reductase(PC00198)	catalytic activity (GO:0003824)	oxidoreductase activity, acting on the CH-OH group of donors, NAD or NADP as acceptor(GO:0016616)
PRUPE|Gene_ORFName=PRUPE_4G079400|UniProtKB=A0A251PHA8	Prupe.4G079400	CYTOCHROME P450 61 (PTHR24286:SF228)	oxygenase(PC00177)	catalytic activity (GO:0003824)	oxidoreductase activity(GO:0016491)
PRUPE|EnsemblGenome=PRUPE_3G024900|UniProtKB=M5X749	Prupe.3G024900	VACUOLAR-PROCESSING ENZYME-LIKE (PTHR12000:SF45)	cysteine protease(PC00081)	catalytic activity (GO:0003824)	cysteine-type endopeptidase activity(GO:0004197)
PRUPE|Gene_ORFName=PRUPE_1G397400|UniProtKB=A0A251RAB3	Prupe.1G397400	PEROXIDASE 18-RELATED (PTHR31235:SF9)		catalytic activity (GO:0003824)	oxidoreductase activity, acting on peroxide as acceptor(GO:0016684)
PRUPE|EnsemblGenome=PRUPE_4G059600|UniProtKB=M5WG86	Prupe.4G059600	CYSTEINE PROTEASE-LIKE PROTEIN-RELATED (PTHR12411:SF791)	cysteine protease(PC00081)	catalytic activity (GO:0003824)	cysteine-type endopeptidase activity(GO:0004197)
PRUPE|Gene_ORFName=PRUPE_1G143200|UniProtKB=A0A251QXJ6	Prupe.1G143200	CHROMATIN STRUCTURE-REMODELING COMPLEX PROTEIN SYD (PTHR10799:SF973)	DNA helicase(PC00011)	catalytic activity (GO:0003824)	DNA binding(GO:0003677);DNA-dependent ATPase activity(GO:0008094)
PRUPE|Gene_ORFName=PRUPE_5G069600|UniProtKB=A0A251P4T2	Prupe.5G069600	PECTINESTERASE 68-RELATED (PTHR31321:SF19)		catalytic activity (GO:0003824)	carboxylic ester hydrolase activity(GO:0052689)
PRUPE|EnsemblGenome=PRUPE_1G439500|UniProtKB=M5Y2P3	Prupe.1G439500	PATATIN-LIKE PROTEIN 2 (PTHR32176:SF72)		catalytic activity (GO:0003824)	carboxylic ester hydrolase activity(GO:0052689);phospholipase activity(GO:0004620)
PRUPE|EnsemblGenome=PRUPE_4G258100|UniProtKB=M5WND6	Prupe.4G258100	O-ACYLTRANSFERASE WSD1-LIKE (PTHR31650:SF34)		catalytic activity (GO:0003824)	O-acyltransferase activity(GO:0008374)
PRUPE|EnsemblGenome=PRUPE_1G393400|UniProtKB=M5XFJ9	Prupe.1G393400	CHORISMATE MUTASE (PTHR21145:SF12)	mutase(PC00160)	catalytic activity (GO:0003824)	intramolecular transferase activity(GO:0016866)
PRUPE|EnsemblGenome=PRUPE_4G091400|UniProtKB=M5X724	Prupe.4G091400	SMALL RNA 2'-O-METHYLTRANSFERASE (PTHR21404:SF3)		catalytic activity (GO:0003824)	RNA methyltransferase activity(GO:0008173);O-methyltransferase activity(GO:0008171)
PRUPE|Gene_ORFName=PRUPE_1G143200|UniProtKB=A0A251QXJ6	Prupe.1G143200	CHROMATIN STRUCTURE-REMODELING COMPLEX PROTEIN SYD (PTHR10799:SF973)	DNA helicase(PC00011)	binding (GO:0005488)	DNA binding(GO:0003677);DNA-dependent ATPase activity(GO:0008094)
PRUPE|Gene_ORFName=PRUPE_3G173700|UniProtKB=A0A251Q1N8	Prupe.3G173700	AT-HOOK MOTIF NUCLEAR-LOCALIZED PROTEIN 16 (PTHR31100:SF48)		binding (GO:0005488)	DNA-binding transcription factor activity(GO:0003700);sequence-specific double-stranded DNA binding(GO:1990837)
PRUPE|EnsemblGenome=PRUPE_7G066700|UniProtKB=M5VRI0	Prupe.7G066700	DEHYDRATION-RESPONSIVE ELEMENT-BINDING PROTEIN 2F (PTHR31241:SF2)		binding (GO:0005488)	DNA-binding transcription factor activity(GO:0003700);transcription regulatory region DNA binding(GO:0044212);sequence-specific DNA binding(GO:0043565)
PRUPE|Gene_ORFName=PRUPE_3G173700|UniProtKB=A0A251Q1N8	Prupe.3G173700	AT-HOOK MOTIF NUCLEAR-LOCALIZED PROTEIN 16 (PTHR31100:SF48)		transcription regulator activity (GO:0140110)	DNA-binding transcription factor activity(GO:0003700);sequence-specific double-stranded DNA binding(GO:1990837)
PRUPE|EnsemblGenome=PRUPE_7G066700|UniProtKB=M5VRI0	Prupe.7G066700	DEHYDRATION-RESPONSIVE ELEMENT-BINDING PROTEIN 2F (PTHR31241:SF2)		transcription regulator activity (GO:0140110)	DNA-binding transcription factor activity(GO:0003700);transcription regulatory region DNA binding(GO:0044212);sequence-specific DNA binding(GO:0043565)
PRUPE|Gene_ORFName=PRUPE_6G007600|UniProtKB=A0A251NIE9	Prupe.6G007600	COPPER TRANSPORTER 6-LIKE (PTHR12483:SF83)		transporter activity (GO:0005215)	metal ion transmembrane transporter activity(GO:0046873)

## Sheet: hits_of_BP
Gene ID	Mapped IDs	PANTHER Family/Subfamily	PANTHER Protein Class	Category/GO term - High Level	PANTHER GO-SLIM BIOLOGICAL PROCESS			PANTHER GO-SLIM BIOLOGICAL PROCESS
PRUPE|Gene_ORFName=PRUPE_1G397400|UniProtKB=A0A251RAB3	Prupe.1G397400	PEROXIDASE 18-RELATED (PTHR31235:SF9)		biological regulation (GO:0065007)	response to stress(GO:0006950)
PRUPE|EnsemblGenome=PRUPE_7G051200|UniProtKB=M5VQU4	Prupe.7G051200	PRU PROTEIN, PUTATIVE-RELATED (PTHR31048:SF132)		biological regulation (GO:0065007)	defense response(GO:0006952)
PRUPE|EnsemblGenome=PRUPE_7G050900|UniProtKB=M5WA70	Prupe.7G050900	PRU PROTEIN, PUTATIVE-RELATED (PTHR31048:SF132)		biological regulation (GO:0065007)	defense response(GO:0006952)
PRUPE|EnsemblGenome=PRUPE_7G066700|UniProtKB=M5VRI0	Prupe.7G066700	DEHYDRATION-RESPONSIVE ELEMENT-BINDING PROTEIN 2F (PTHR31241:SF2)		biological regulation (GO:0065007)	positive regulation of transcription, DNA-templated(GO:0045893);transcription, DNA-templated(GO:0006351);response to stress(GO:0006950)
PRUPE|Gene_ORFName=PRUPE_1G143200|UniProtKB=A0A251QXJ6	Prupe.1G143200	CHROMATIN STRUCTURE-REMODELING COMPLEX PROTEIN SYD (PTHR10799:SF973)	DNA helicase(PC00011)	cellular component organization or biogenesis (GO:0071840)	ATP-dependent chromatin remodeling(GO:0043044);transcription by RNA polymerase II(GO:0006366);positive regulation of transcription by RNA polymerase II(GO:0045944)
PRUPE|EnsemblGenome=PRUPE_3G024900|UniProtKB=M5X749	Prupe.3G024900	VACUOLAR-PROCESSING ENZYME-LIKE (PTHR12000:SF45)	cysteine protease(PC00081)	cellular process (GO:0009987)	vacuolar protein processing(GO:0006624);proteolysis involved in cellular protein catabolic process(GO:0051603)
PRUPE|EnsemblGenome=PRUPE_4G059600|UniProtKB=M5WG86	Prupe.4G059600	CYSTEINE PROTEASE-LIKE PROTEIN-RELATED (PTHR12411:SF791)	cysteine protease(PC00081)	cellular process (GO:0009987)	proteolysis involved in cellular protein catabolic process(GO:0051603)
PRUPE|Gene_ORFName=PRUPE_1G143200|UniProtKB=A0A251QXJ6	Prupe.1G143200	CHROMATIN STRUCTURE-REMODELING COMPLEX PROTEIN SYD (PTHR10799:SF973)	DNA helicase(PC00011)	cellular process (GO:0009987)	ATP-dependent chromatin remodeling(GO:0043044);transcription by RNA polymerase II(GO:0006366);positive regulation of transcription by RNA polymerase II(GO:0045944)
PRUPE|Gene_ORFName=PRUPE_5G069600|UniProtKB=A0A251P4T2	Prupe.5G069600	PECTINESTERASE 68-RELATED (PTHR31321:SF19)		cellular process (GO:0009987)	polysaccharide metabolic process(GO:0005976);macromolecule catabolic process(GO:0009057);drug metabolic process(GO:0017144);cellular catabolic process(GO:0044248)
PRUPE|EnsemblGenome=PRUPE_4G258100|UniProtKB=M5WND6	Prupe.4G258100	O-ACYLTRANSFERASE WSD1-LIKE (PTHR31650:SF34)		cellular process (GO:0009987)	glycerolipid biosynthetic process(GO:0045017);triglyceride metabolic process(GO:0006641)
PRUPE|EnsemblGenome=PRUPE_1G393400|UniProtKB=M5XFJ9	Prupe.1G393400	CHORISMATE MUTASE (PTHR21145:SF12)	mutase(PC00160)	cellular process (GO:0009987)	aromatic amino acid family biosynthetic process(GO:0009073)
PRUPE|Gene_ORFName=PRUPE_6G007600|UniProtKB=A0A251NIE9	Prupe.6G007600	COPPER TRANSPORTER 6-LIKE (PTHR12483:SF83)		cellular process (GO:0009987)	cellular copper ion homeostasis(GO:0006878)
PRUPE|EnsemblGenome=PRUPE_7G066700|UniProtKB=M5VRI0	Prupe.7G066700	DEHYDRATION-RESPONSIVE ELEMENT-BINDING PROTEIN 2F (PTHR31241:SF2)		cellular process (GO:0009987)	positive regulation of transcription, DNA-templated(GO:0045893);transcription, DNA-templated(GO:0006351);response to stress(GO:0006950)
PRUPE|EnsemblGenome=PRUPE_4G091400|UniProtKB=M5X724	Prupe.4G091400	SMALL RNA 2'-O-METHYLTRANSFERASE (PTHR21404:SF3)		cellular process (GO:0009987)	posttranscriptional gene silencing by RNA(GO:0035194);ncRNA metabolic process(GO:0034660);RNA processing(GO:0006396)
PRUPE|Gene_ORFName=PRUPE_4G079400|UniProtKB=A0A251PHA8	Prupe.4G079400	CYTOCHROME P450 61 (PTHR24286:SF228)	oxygenase(PC00177)	metabolic process (GO:0008152)	oxidation-reduction process(GO:0055114);sterol metabolic process(GO:0016125)
PRUPE|EnsemblGenome=PRUPE_3G024900|UniProtKB=M5X749	Prupe.3G024900	VACUOLAR-PROCESSING ENZYME-LIKE (PTHR12000:SF45)	cysteine protease(PC00081)	metabolic process (GO:0008152)	vacuolar protein processing(GO:0006624);proteolysis involved in cellular protein catabolic process(GO:0051603)
PRUPE|EnsemblGenome=PRUPE_4G059600|UniProtKB=M5WG86	Prupe.4G059600	CYSTEINE PROTEASE-LIKE PROTEIN-RELATED (PTHR12411:SF791)	cysteine protease(PC00081)	metabolic process (GO:0008152)	proteolysis involved in cellular protein catabolic process(GO:0051603)
PRUPE|Gene_ORFName=PRUPE_1G143200|UniProtKB=A0A251QXJ6	Prupe.1G143200	CHROMATIN STRUCTURE-REMODELING COMPLEX PROTEIN SYD (PTHR10799:SF973)	DNA helicase(PC00011)	metabolic process (GO:0008152)	ATP-dependent chromatin remodeling(GO:0043044);transcription by RNA polymerase II(GO:0006366);positive regulation of transcription by RNA polymerase II(GO:0045944)
PRUPE|Gene_ORFName=PRUPE_5G069600|UniProtKB=A0A251P4T2	Prupe.5G069600	PECTINESTERASE 68-RELATED (PTHR31321:SF19)		metabolic process (GO:0008152)	polysaccharide metabolic process(GO:0005976);macromolecule catabolic process(GO:0009057);drug metabolic process(GO:0017144);cellular catabolic process(GO:0044248)
PRUPE|EnsemblGenome=PRUPE_4G258100|UniProtKB=M5WND6	Prupe.4G258100	O-ACYLTRANSFERASE WSD1-LIKE (PTHR31650:SF34)		metabolic process (GO:0008152)	glycerolipid biosynthetic process(GO:0045017);triglyceride metabolic process(GO:0006641)
PRUPE|EnsemblGenome=PRUPE_1G393400|UniProtKB=M5XFJ9	Prupe.1G393400	CHORISMATE MUTASE (PTHR21145:SF12)	mutase(PC00160)	metabolic process (GO:0008152)	aromatic amino acid family biosynthetic process(GO:0009073)
PRUPE|EnsemblGenome=PRUPE_7G066700|UniProtKB=M5VRI0	Prupe.7G066700	DEHYDRATION-RESPONSIVE ELEMENT-BINDING PROTEIN 2F (PTHR31241:SF2)		metabolic process (GO:0008152)	positive regulation of transcription, DNA-templated(GO:0045893);transcription, DNA-templated(GO:0006351);response to stress(GO:0006950)
PRUPE|EnsemblGenome=PRUPE_4G091400|UniProtKB=M5X724	Prupe.4G091400	SMALL RNA 2'-O-METHYLTRANSFERASE (PTHR21404:SF3)		metabolic process (GO:0008152)	posttranscriptional gene silencing by RNA(GO:0035194);ncRNA metabolic process(GO:0034660);RNA processing(GO:0006396)
PRUPE|Gene_ORFName=PRUPE_1G397400|UniProtKB=A0A251RAB3	Prupe.1G397400	PEROXIDASE 18-RELATED (PTHR31235:SF9)		response to stimulus (GO:0050896)	response to stress(GO:0006950)
PRUPE|EnsemblGenome=PRUPE_7G051200|UniProtKB=M5VQU4	Prupe.7G051200	PRU PROTEIN, PUTATIVE-RELATED (PTHR31048:SF132)		response to stimulus (GO:0050896)	defense response(GO:0006952)
PRUPE|EnsemblGenome=PRUPE_7G050900|UniProtKB=M5WA70	Prupe.7G050900	PRU PROTEIN, PUTATIVE-RELATED (PTHR31048:SF132)		response to stimulus (GO:0050896)	defense response(GO:0006952)
PRUPE|EnsemblGenome=PRUPE_7G066700|UniProtKB=M5VRI0	Prupe.7G066700	DEHYDRATION-RESPONSIVE ELEMENT-BINDING PROTEIN 2F (PTHR31241:SF2)		response to stimulus (GO:0050896)	positive regulation of transcription, DNA-templated(GO:0045893);transcription, DNA-templated(GO:0006351);response to stress(GO:0006950)

## Sheet: hits_of_CC
Gene ID	Mapped IDs	PANTHER Family/Subfamily	PANTHER Protein Class	Category/GO term - High Level	PANTHER GO-SLIM CELLULAR COMPONENT
PRUPE|Gene_ORFName=PRUPE_1G397400|UniProtKB=A0A251RAB3	Prupe.1G397400	PEROXIDASE 18-RELATED (PTHR31235:SF9)		cell junction (GO:0030054)	plasmodesma(GO:0009506);plant-type cell wall(GO:0009505)
PRUPE|EnsemblGenome=PRUPE_1G245400|UniProtKB=M5XXC5	Prupe.1G245400	ALDO/KETO REDUCTASE FAMILY OXIDOREDUCTASE (PTHR11732:SF416)	reductase(PC00198)	cell part (GO:0044464)	cytosol(GO:0005829)
PRUPE|Gene_ORFName=PRUPE_1G397400|UniProtKB=A0A251RAB3	Prupe.1G397400	PEROXIDASE 18-RELATED (PTHR31235:SF9)		cell part (GO:0044464)	plasmodesma(GO:0009506);plant-type cell wall(GO:0009505)
PRUPE|EnsemblGenome=PRUPE_4G059600|UniProtKB=M5WG86	Prupe.4G059600	CYSTEINE PROTEASE-LIKE PROTEIN-RELATED (PTHR12411:SF791)	cysteine protease(PC00081)	cell part (GO:0044464)	extracellular space(GO:0005615);lysosome(GO:0005764)
PRUPE|Gene_ORFName=PRUPE_1G143200|UniProtKB=A0A251QXJ6	Prupe.1G143200	CHROMATIN STRUCTURE-REMODELING COMPLEX PROTEIN SYD (PTHR10799:SF973)	DNA helicase(PC00011)	cell part (GO:0044464)	nucleus(GO:0005634)
PRUPE|EnsemblGenome=PRUPE_4G258100|UniProtKB=M5WND6	Prupe.4G258100	O-ACYLTRANSFERASE WSD1-LIKE (PTHR31650:SF34)		cell part (GO:0044464)	plasma membrane(GO:0005886)
PRUPE|Gene_ORFName=PRUPE_6G308500|UniProtKB=A0A251NY49	Prupe.6G308500	WAT1-RELATED PROTEIN (PTHR31218:SF259)		cell part (GO:0044464)	plasma membrane(GO:0005886)
PRUPE|Gene_ORFName=PRUPE_3G173700|UniProtKB=A0A251Q1N8	Prupe.3G173700	AT-HOOK MOTIF NUCLEAR-LOCALIZED PROTEIN 16 (PTHR31100:SF48)		cell part (GO:0044464)	nucleus(GO:0005634)
PRUPE|EnsemblGenome=PRUPE_1G393400|UniProtKB=M5XFJ9	Prupe.1G393400	CHORISMATE MUTASE (PTHR21145:SF12)	mutase(PC00160)	cell part (GO:0044464)	cytoplasm(GO:0005737)
PRUPE|Gene_ORFName=PRUPE_6G007600|UniProtKB=A0A251NIE9	Prupe.6G007600	COPPER TRANSPORTER 6-LIKE (PTHR12483:SF83)		cell part (GO:0044464)	plasma membrane(GO:0005886)
PRUPE|EnsemblGenome=PRUPE_7G066700|UniProtKB=M5VRI0	Prupe.7G066700	DEHYDRATION-RESPONSIVE ELEMENT-BINDING PROTEIN 2F (PTHR31241:SF2)		cell part (GO:0044464)	nucleus(GO:0005634)
PRUPE|EnsemblGenome=PRUPE_4G091400|UniProtKB=M5X724	Prupe.4G091400	SMALL RNA 2'-O-METHYLTRANSFERASE (PTHR21404:SF3)		cell part (GO:0044464)	nucleus(GO:0005634);cytoplasm(GO:0005737)
PRUPE|EnsemblGenome=PRUPE_1G245400|UniProtKB=M5XXC5	Prupe.1G245400	ALDO/KETO REDUCTASE FAMILY OXIDOREDUCTASE (PTHR11732:SF416)	reductase(PC00198)	cell (GO:0005623)	cytosol(GO:0005829)
PRUPE|Gene_ORFName=PRUPE_1G397400|UniProtKB=A0A251RAB3	Prupe.1G397400	PEROXIDASE 18-RELATED (PTHR31235:SF9)		cell (GO:0005623)	plasmodesma(GO:0009506);plant-type cell wall(GO:0009505)
PRUPE|EnsemblGenome=PRUPE_4G059600|UniProtKB=M5WG86	Prupe.4G059600	CYSTEINE PROTEASE-LIKE PROTEIN-RELATED (PTHR12411:SF791)	cysteine protease(PC00081)	cell (GO:0005623)	extracellular space(GO:0005615);lysosome(GO:0005764)
PRUPE|Gene_ORFName=PRUPE_1G143200|UniProtKB=A0A251QXJ6	Prupe.1G143200	CHROMATIN STRUCTURE-REMODELING COMPLEX PROTEIN SYD (PTHR10799:SF973)	DNA helicase(PC00011)	cell (GO:0005623)	nucleus(GO:0005634)
PRUPE|EnsemblGenome=PRUPE_4G258100|UniProtKB=M5WND6	Prupe.4G258100	O-ACYLTRANSFERASE WSD1-LIKE (PTHR31650:SF34)		cell (GO:0005623)	plasma membrane(GO:0005886)
PRUPE|Gene_ORFName=PRUPE_6G308500|UniProtKB=A0A251NY49	Prupe.6G308500	WAT1-RELATED PROTEIN (PTHR31218:SF259)		cell (GO:0005623)	plasma membrane(GO:0005886)
PRUPE|Gene_ORFName=PRUPE_3G173700|UniProtKB=A0A251Q1N8	Prupe.3G173700	AT-HOOK MOTIF NUCLEAR-LOCALIZED PROTEIN 16 (PTHR31100:SF48)		cell (GO:0005623)	nucleus(GO:0005634)
PRUPE|EnsemblGenome=PRUPE_1G393400|UniProtKB=M5XFJ9	Prupe.1G393400	CHORISMATE MUTASE (PTHR21145:SF12)	mutase(PC00160)	cell (GO:0005623)	cytoplasm(GO:0005737)
PRUPE|Gene_ORFName=PRUPE_6G007600|UniProtKB=A0A251NIE9	Prupe.6G007600	COPPER TRANSPORTER 6-LIKE (PTHR12483:SF83)		cell (GO:0005623)	plasma membrane(GO:0005886)
PRUPE|EnsemblGenome=PRUPE_7G066700|UniProtKB=M5VRI0	Prupe.7G066700	DEHYDRATION-RESPONSIVE ELEMENT-BINDING PROTEIN 2F (PTHR31241:SF2)		cell (GO:0005623)	nucleus(GO:0005634)
PRUPE|EnsemblGenome=PRUPE_4G091400|UniProtKB=M5X724	Prupe.4G091400	SMALL RNA 2'-O-METHYLTRANSFERASE (PTHR21404:SF3)		cell (GO:0005623)	nucleus(GO:0005634);cytoplasm(GO:0005737)
PRUPE|EnsemblGenome=PRUPE_4G059600|UniProtKB=M5WG86	Prupe.4G059600	CYSTEINE PROTEASE-LIKE PROTEIN-RELATED (PTHR12411:SF791)	cysteine protease(PC00081)	extracellular region part (GO:0044421)	extracellular space(GO:0005615);lysosome(GO:0005764)
PRUPE|Gene_ORFName=PRUPE_1G091400|UniProtKB=A0A251QUL6	Prupe.1G091400	CAP (CYSTEINE-RICH SECRETORY PROTEINS, ANTIGEN 5, AND PATHOGENESIS-RELATED 1 PROTEIN) SUPERFAMILY PROTEIN (PTHR10334:SF417)	defense/immunity protein(PC00090)	extracellular region part (GO:0044421)	extracellular space(GO:0005615)
PRUPE|EnsemblGenome=PRUPE_4G059600|UniProtKB=M5WG86	Prupe.4G059600	CYSTEINE PROTEASE-LIKE PROTEIN-RELATED (PTHR12411:SF791)	cysteine protease(PC00081)	extracellular region (GO:0005576)	extracellular space(GO:0005615);lysosome(GO:0005764)
PRUPE|Gene_ORFName=PRUPE_1G091400|UniProtKB=A0A251QUL6	Prupe.1G091400	CAP (CYSTEINE-RICH SECRETORY PROTEINS, ANTIGEN 5, AND PATHOGENESIS-RELATED 1 PROTEIN) SUPERFAMILY PROTEIN (PTHR10334:SF417)	defense/immunity protein(PC00090)	extracellular region (GO:0005576)	extracellular space(GO:0005615)
PRUPE|EnsemblGenome=PRUPE_4G258100|UniProtKB=M5WND6	Prupe.4G258100	O-ACYLTRANSFERASE WSD1-LIKE (PTHR31650:SF34)		membrane (GO:0016020)	plasma membrane(GO:0005886)
PRUPE|Gene_ORFName=PRUPE_6G308500|UniProtKB=A0A251NY49	Prupe.6G308500	WAT1-RELATED PROTEIN (PTHR31218:SF259)		membrane (GO:0016020)	plasma membrane(GO:0005886)
PRUPE|Gene_ORFName=PRUPE_6G007600|UniProtKB=A0A251NIE9	Prupe.6G007600	COPPER TRANSPORTER 6-LIKE (PTHR12483:SF83)		membrane (GO:0016020)	plasma membrane(GO:0005886)
PRUPE|EnsemblGenome=PRUPE_4G059600|UniProtKB=M5WG86	Prupe.4G059600	CYSTEINE PROTEASE-LIKE PROTEIN-RELATED (PTHR12411:SF791)	cysteine protease(PC00081)	organelle (GO:0043226)	extracellular space(GO:0005615);lysosome(GO:0005764)
PRUPE|Gene_ORFName=PRUPE_1G143200|UniProtKB=A0A251QXJ6	Prupe.1G143200	CHROMATIN STRUCTURE-REMODELING COMPLEX PROTEIN SYD (PTHR10799:SF973)	DNA helicase(PC00011)	organelle (GO:0043226)	nucleus(GO:0005634)
PRUPE|Gene_ORFName=PRUPE_3G173700|UniProtKB=A0A251Q1N8	Prupe.3G173700	AT-HOOK MOTIF NUCLEAR-LOCALIZED PROTEIN 16 (PTHR31100:SF48)		organelle (GO:0043226)	nucleus(GO:0005634)
PRUPE|EnsemblGenome=PRUPE_7G066700|UniProtKB=M5VRI0	Prupe.7G066700	DEHYDRATION-RESPONSIVE ELEMENT-BINDING PROTEIN 2F (PTHR31241:SF2)		organelle (GO:0043226)	nucleus(GO:0005634)
PRUPE|EnsemblGenome=PRUPE_4G091400|UniProtKB=M5X724	Prupe.4G091400	SMALL RNA 2'-O-METHYLTRANSFERASE (PTHR21404:SF3)		organelle (GO:0043226)	nucleus(GO:0005634);cytoplasm(GO:0005737)
PRUPE|Gene_ORFName=PRUPE_1G397400|UniProtKB=A0A251RAB3	Prupe.1G397400	PEROXIDASE 18-RELATED (PTHR31235:SF9)		plasmodesma (GO:0009506)	plasmodesma(GO:0009506);plant-type cell wall(GO:0009505)

## Sheet: Percentage_total_MF
Row labels	Category Count/GO term High Level		%Total(81)	%Total(18)
binding (GO:0005488)	3	3	3.7037	16.6667
catalytic activity (GO:0003824)	12	12	14.8148	66.6667
transcription regulator activity (GO:0140110)	2	2	2.46914	11.1111
transporter activity (GO:0005215)	1	1	1.23457	5.55556
(en blanco)
Total general	18		22.2222	100

## Sheet: Percentage_total_BP
Row labels	Category Count/GO term High Level		%Total(81)	%Total(27)
biological regulation (GO:0065007)	4	4	4.93827	14.8148
cellular component organization or biogenesis (GO:0071840)	1	1	1.23457	3.7037
cellular process (GO:0009987)	9	9	11.1111	33.3333
metabolic process (GO:0008152)	9	9	11.1111	33.3333
response to stimulus (GO:0050896)	4	4	4.93827	14.8148
(en blanco)
Total general	27
			33.3333	100

## Sheet: Percentage_total_CC
Row labels	Category Count/GO term High Level		%Total(81)	%Total(36)
cell (GO:0005623)	11	11	13.5802	30.5556
cell junction (GO:0030054)	1	1	1.23457	2.77778
cell part (GO:0044464)	11	11	13.5802	30.5556
extracellular region (GO:0005576)	2	2	2.46914	5.55556
extracellular region part (GO:0044421)	2	2	2.46914	5.55556
membrane (GO:0016020)	3	3	3.7037	8.33333
organelle (GO:0043226)	5	5	6.17284	13.8889
plasmodesma (GO:0009506)	1	1	1.23457	2.77778
(en blanco)
Total general	36
			44.4444	100

## Sheet: Overrepresentation_MF
Analysis Type:	PANTHER Overrepresentation Test (Released 20200407)
Annotation Version and Release Date:	PANTHER version 15.0 Released 2020-02-14
Analyzed List:	Client Text Box Input (Prunus persica)
Reference List:	Prunus persica (all genes in database)
Test Type:	FISHER
Correction:	FDR
PANTHER GO-Slim Molecular Function	Prunus persica - REFLIST (26644)	Client Text Box Input (81)	Client Text Box Input (expected)	Client Text Box Input (over/under)	Client Text Box Input (fold Enrichment)	Client Text Box Input (raw P-value)	Client Text Box Input (FDR)

## Sheet: Overrepresentation_BP
Analysis Type:	PANTHER Overrepresentation Test (Released 20200407)
Annotation Version and Release Date:	PANTHER version 15.0 Released 2020-02-14
Analyzed List:	Client Text Box Input (Prunus persica)
Reference List:	Prunus persica (all genes in database)
Test Type:	FISHER
Correction:	FDR
PANTHER GO-Slim Biological Process	Prunus persica - REFLIST (26644)	Client Text Box Input (81)	Client Text Box Input (expected)	Client Text Box Input (over/under)	Client Text Box Input (fold Enrichment)	Client Text Box Input (raw P-value)	Client Text Box Input (FDR)

[truncated: 2 more sheets: Overrepresentation_CC, Venn_diagram]
