# Supplementary material for: Gene Expression Analysis of Induced Plum pox virus (Sharka) Resistance in Peach (Prunus persica) by Almond (P. dulcis) Grafting
Source: Int J Mol Sci. 2021 Mar 30;22(7):3585. doi: 10.3390/ijms22073585 (PMC8036523; doi:10.3390/ijms22073585)
Supplement: Supplementary file 1 [file ijms-22-03585-s001.zip › ijms-1159338 R1 Supplementary Materials/ijms-1159338 R1 Table S12.xlsx]

## Sheet: Table S12
Gene expression analysis of induced Plum pox virus resistance in peach (Prunus persica) by almond (P. dulcis) grafting
Manuel Rubio, Pedro J. Martínez-García, Azam Nikbakht-Dehkordi, Ángela S. Prudencio, Eva M. Gómez, Bernardo Rodamilans, Federico Dicenta, Juan Antonio García and Pedro Martínez-Gómez

## Sheet: Fold_change values comparisons
gene	BvsA	CvsA	DvsB	EvsB	DvsC	EvsD	qPCR test	Gene Description		DEG Filtered	147
Prupe.1G021600	2.12996	-1.6118	-2.5899	-3.11716	1.24373	-0.472064	No	ELIP1 (EARLY LIGHT-INDUCABLE PROTEIN); chlorophyll binding		DEG Filtered+qPCR	10
Prupe.1G021700	2.12915	-1.74971	-2.48038	-2.69735	1.41869	-0.148253	No	ELIP1 (EARLY LIGHT-INDUCABLE PROTEIN); chlorophyll binding		No DEG Filtered+qPCR	4
Prupe.1G032800	-Inf	-Inf	2.14415	-1.09998	2.89894	-4.0151	No	Tetrahydroberberine oxidase / THB oxidase		Bold= statistically significant values of log2 fold_change
Prupe.1G039900	-0.174617	-0.757639	-1.39186	NA	-0.723755	1.44553	Yes	Glutathione s-transferase
Prupe.1G042800	0.310238	-0.855942	-1.17883	0.607662	-0.319834	1.8226	No	unknown protein
Prupe.1G060900	-3.88736	0.913768	4.49815	4.78821	-0.188852	0.245153	No	pectate lyase family protein
Prupe.1G091300	-Inf	NA	Inf	5.38624	0	NA	No	allergen V5/Tpx-1-related family protein
Prupe.1G091400	-6.32901	NA	Inf	7.26073	0	NA	Yes	Pathogenesis-related 1 protein
Prupe.1G120000	1.04065	-1.93613	-3.95138	-1.92278	-0.77802	1.94503	No	NA
Prupe.1G132200	-Inf	-6.00958	0.18159	2.72185	-2.19978	2.4577	No	NA
Prupe.1G143200	4.0765	NA	NA	-3.93438	-1.13462	-0.719431	No	SYD (SPLAYED); ATPase/ chromatin binding
Prupe.1G158300	0	NA	-Inf	-Inf	-Inf	3.82534	No	NA
Prupe.1G177700	-Inf	NA	5.42002	Inf	1.67478	NA	No	unknown protein
Prupe.1G181800	-Inf	NA	5.53545	Inf	-Inf	NA	No	DGL (DONGLE); triacylglycerol lipase
Prupe.1G202100	-1.4277	-0.742267	-0.885847	0.69764	-1.62334	1.64515	No	tRNA-splicing endonuclease positive effector-related
Prupe.1G245400	3.26699	-1.34926	-4.65692	-4.09423	-0.0248119	0.549375	No	ALDO/KETO REDUCTASE-RELATED
Prupe.1G258100	-7.17545	-0.0947618	7.41964	6.98854	0.25563	-0.387273	No	MLP423 (MLP-LIKE PROTEIN 423)
Prupe.1G296300	0.709186	-2.83926	-Inf	-1.6485	-0.949895	1.56579	No	CYTOCHROME P450 FAMILY MEMBER
Prupe.1G310900	4.38616	0.191985	-3.66348	-3.16031	0.508852	0.546525	No	zinc finger (B-box type) family protein
Prupe.1G321600	-4.66139	-1.07863	3.5656	4.00578	0.0134047	0.404864	No	Domain of unknown function (DUF4228) (DUF4228)
Prupe.1G327000	-8.01773	NA	Inf	7.96005	Inf	NA	No	CLAVATA3/ESR (CLE)-RELATED PROTEIN 16-RELATED
Prupe.1G332600	-5.39482	-0.629604	0.279632	0.608513	-1.75306	1.58652	No	RDR1 (RNA-DEPENDENT RNA POLYMERASE 1); RNA-directed RNA polymerase/ nucleic acid binding
Prupe.1G334500	-5.15639	-1.95361	-0.62217	1.14929	-1.95559	1.85742	No	RDR1 (RNA-DEPENDENT RNA POLYMERASE 1); RNA-directed RNA polymerase/ nucleic acid binding
Prupe.1G364400	-3.45526	0.00263463	3.22207	4.81717	-0.198151	1.60693	No	DNAJ heat shock protein, putative
Prupe.1G365600	2.08839	-1.91079	-4.04731	-3.22342	-0.0400555	0.830655	No	Gibberellin-Regulated Protein1-Related
Prupe.1G393400	-4.91404	-0.818369	3.91305	4.54402	-0.171325	0.645605	Yes	Chorismate mutase 2
Prupe.1G397400	-Inf	NA	4.60119	Inf	1.64119	NA	No	peroxidase, putative
Prupe.1G400600	4.86253	1.13529	-3.62103	-3.9761	0.00975621	-0.310146	No	ATCM2 (chorismate mutase 2); chorismate mutase
Prupe.1G404900	1.8924	-2.30402	-4.50851	-3.86978	-0.248119	0.628471	No	CYTOCHROME P450 FAMILY MEMBER
Prupe.1G416700	-0.11354	Inf	-1.39857	0.45101	-Inf	1.77634	No	KNAT1 (KNOTTED-LIKE FROM ARABIDOPSIS THALIANA); transcription factor
Prupe.1G439500	-Inf	-Inf	2.53505	0.383028	3.14005	-1.82933	No	Ca2+-independent phospholipase A2
Prupe.1G440600	Inf	0.801444	-Inf	-Inf	-1.21678	1.37201	No	NA
Prupe.1G453700	-Inf	NA	Inf	Inf	0	NA	Yes	Dehydration-responsive protein RD22
Prupe.1G457200	-1.0439	NA	0.430933	0.770259	-Inf	0.510001	No	APM1 (AMINOPEPTIDASE M1); aminopeptidase
Prupe.1G458200	Inf	NA	-4.06118	-Inf	-Inf	1.38153	No	transferase, transferring glycosyl groups
Prupe.1G477200	-5.05697	1.29037	4.7618	4.33615	-1.27068	-0.45241	No	RD22; nutrient reservoir
Prupe.1G477400	-5.52622	1.27224	4.99691	5.01774	-1.73667	0.0397557	No	RD22; nutrient reservoir
Prupe.1G482500	-4.68691	1.45691	5.52399	4.4157	-0.581579	-1.06024	No	protease inhibitor/seed storage/lipid transfer protein (LTP) family protein
Prupe.1G488000	-3.86839	-1.03291	1.03529	2.71919	-1.74794	1.72394	No	BTB/POZ domain-containing protein
Prupe.1G488200	-6.50789	-3.35339	1.19307	3.56373	-1.98756	2.41487	Yes	Speckle-type POZ protein (SPOP)
Prupe.1G488300	-6.31795	-4.33947	0.543582	2.50163	-1.40138	1.96175	No	BTB/POZ domain-containing protein
Prupe.1G520600	-3.9524	-0.630688	3.32958	3.82258	0.0383383	0.521025	No	EXO (EXORDIUM)
Prupe.1G520800	-5.65859	-1.36651	4.0769	4.7501	-0.203733	0.675225	No	EXO (EXORDIUM)
Prupe.1G520900	-Inf	NA	4.20831	6.10403	Inf	NA	No	EXL2 (EXORDIUM LIKE 2)
Prupe.2G011500	4.17358	2.47872	-3.12699	-3.80752	-1.33445	-0.699218	No	LEUCINE-RICH REPEAT-CONTAINING PROTEIN
Prupe.2G048200	-2.26835	-1.30348	-0.620596	0.802633	-1.66777	1.46405	No	unknown protein
Prupe.2G111500	2.95835	NA	NA	-2.73641	-1.27485	-0.4231	No	ATMRP9; ATPase, coupled to transmembrane movement of substances
Prupe.2G148600	2.95153	-3.06643	NA	-5.16725	0.506344	0.346058	No	CYTOCHROME P450, FAMILY 704, SUBFAMILY A, POLYPEPTIDE 1
Prupe.2G160400	-0.620272	-3.69932	-3.61872	-3.96135	-0.0997575	-0.469237	No	Dehydrogenases with different specificities (related to short-chain alcohol dehydrogenases)
Prupe.2G178200	-0.857259	NA	-0.245984	1.09368	-0.597089	1.32489	No	LEA14 (LATE EMBRYOGENESIS ABUNDANT 14)
Prupe.2G202000	-6.26558	-3.05923	0.912236	2.95026	-2.28307	2.03659	No	no apical meristem (NAM) family protein
Prupe.2G204700	-6.82898	-3.854	0.807572	3.52748	-2.21478	2.67044	Yes	No apical meristem (NAM) protein
Prupe.2G206600	-Inf	-Inf	-1.77452	-1.80404	-0.928243	-0.0681256	No	UNCHARACTERIZED NODULIN-LIKE PROTEIN
Prupe.2G218700	-Inf	NA	5.24175	Inf	Inf	NA	No	NA
Prupe.2G222500	-6.20947	NA	6.06241	Inf	0.0457648	NA	No	NA
Prupe.2G305200	-0.740322	-0.879274	-1.04706	0.430531	-0.89665	1.47967	No	acidic endochitinase (CHIB1)
Prupe.2G322300	-4.70736	-0.386435	3.42814	4.65899	-0.980637	1.28176	No	NA
Prupe.3G005900	-5.59239	NA	Inf	Inf	0	NA	No	glycoside hydrolase family 28 protein / polygalacturonase (pectinase) family protein
Prupe.3G013600	-0.275761	-1.58646	0.083184	0.0224546	1.54147	-0.153874	No	ATGSTF12 (ARABIDOPSIS THALIANA GLUTATHIONE S-TRANSFERASE PHI 12); glutathione transferase
Prupe.3G024900	-Inf	NA	5.87125	Inf	-Inf	NA	No	ALPHA-VPE (alpha-vacuolar processing enzyme); cysteine-type endopeptidase
Prupe.3G055200	Inf	-3.27762	NA	-Inf	3.33623	-3.94083	No	light repressible receptor protein kinase
Prupe.3G086400	0.909795	-0.301816	-2.13794	-0.254989	-1.00505	1.93215	No	NA
Prupe.3G144100	-3.18151	-1.8188	3.45741	-0.519173	1.7637	-3.48194	No	pathogenesis-related thaumatin family protein
Prupe.3G144200	-2.57246	-1.18228	-0.107761	3.03761	-1.45445	3.16655	No	tryptophan synthase, alpha subunit, putative
Prupe.3G144500	-4.50995	-2.28784	1.07438	5.26362	-1.17465	4.22228	No	tryptophan synthase, alpha subunit, putative
Prupe.3G168700	-4.44908	1.20339	6.19743	4.36368	0.534167	-1.86817	No	unknown protein
Prupe.3G171000	-8.30717	NA	3.85814	Inf	-Inf	Inf	No	PDF1 (PROTODERMAL FACTOR 1)
Prupe.3G173700	-5.36016	1.08556	3.1512	Inf	1.0715	NA	No	NA
Prupe.3G255800	-7.59193	-5.19112	0.680579	2.87968	-1.91368	2.19207	Yes	Transcription initiation factor TFIIB (TFIIB, GTF2B, SUA7, TFB)
Prupe.3G287700	-Inf	NA	Inf	Inf	0	NA	No	MYB DOMAIN PROTEIN 119
Prupe.4G013200	-Inf	NA	Inf	Inf	0	NA	No	protease inhibitor/seed storage/lipid transfer protein (LTP) family protein
Prupe.4G033300	-0.859117	-1.65929	-1.27628	0.631909	-0.53708	1.92482	No	calcium-binding EF hand family protein
Prupe.4G049700	-2.98785	-Inf	-6.49069	-3.54451	-0.759958	2.19432	No	LATE EMBRYOGENESIS ABUNDANT PROTEIN (LEA) FAMILY PROTEIN-RELATED
Prupe.4G058900	-4.04532	0.61066	4.40577	3.86415	0.000774082	-0.846814	No	lipase, putative
Prupe.4G059600	3.93012	-0.231966	-4.70181	-3.71345	-0.47882	0.966412	No	CYSTEINE PROTEASE FAMILY C1-RELATED
Prupe.4G066300	-Inf	NA	5.72506	Inf	-Inf	NA	No	unknown protein
Prupe.4G078900	-4.88319	-2.32056	0.495097	2.46979	-2.08596	1.96339	No	RDR1 (RNA-DEPENDENT RNA POLYMERASE 1); RNA-directed RNA polymerase/ nucleic acid binding
Prupe.4G079400	-4.15138	NA	5.39432	Inf	-Inf	NA	No	NA
Prupe.4G091400	-1.73136	-2.27992	-1.18072	-0.357094	-0.599948	0.808014	No	HEN1 (HUA ENHANCER 1); RNA methyltransferase
Prupe.4G098500	-6.69157	-5.49465	2.62531	-1.10925	1.94108	-3.72471	No	FAD-binding domain-containing protein
Prupe.4G146200	0.67855	0.14798	0.780426	0.306741	1.3303	-0.448538	No	ATGSTU19 (GLUTATHIONE S-TRANSFERASE TAU 19); glutathione binding / glutathione transferase
Prupe.4G155200	-Inf	-5.71999	2.2429	0.890475	2.20646	-1.6566	No	trypsin and protease inhibitor family protein / Kunitz family protein
Prupe.4G163100	3.61406	0.533289	-2.98973	-3.57511	NA	-0.587721	No	NA
Prupe.4G176200	-5.02585	-0.672312	4.53861	4.53252	0.28409	0.0296414	Yes	K09286 - EREBP-like factor (EREBP)
Prupe.4G200100	Inf	-0.789073	-Inf	-Inf	0.597325	-0.0589103	No	alpha-pinene synthase / (-)-alpha-pinene/(-)-camphene synthase
Prupe.4G225700	-Inf	NA	5.4794	Inf	-Inf	Inf	No	NA
Prupe.4G230400	-Inf	-Inf	5.50119	0.344309	2.37508	-3.59668	No	FAD-binding domain-containing protein
Prupe.4G258100	-7.19145	NA	8.67824	Inf	0.050013	NA	No	condensation domain-containing protein
Prupe.5G069600	-8.87179	NA	8.18672	Inf	-Inf	NA	No	pectinesterase family protein
Prupe.5G082100	Inf	0.431645	1.55713	-Inf	0.383194	0.173325	No	MATE efflux family protein
Prupe.5G090100	-6.62503	NA	Inf	Inf	Inf	NA	No	DEHYDRATION-RESPONSIVE ELEMENT-BINDING PROTEIN 1E-RELATED
Prupe.5G090200	-7.29547	NA	5.77374	Inf	-Inf	Inf	No	DEHYDRATION-RESPONSIVE ELEMENT-BINDING PROTEIN 1E-RELATED
Prupe.5G090500	-Inf	NA	Inf	Inf	Inf	NA	No	DEHYDRATION-RESPONSIVE ELEMENT-BINDING PROTEIN 1E-RELATED
Prupe.5G094200	-0.0483758	-0.924635	NA	-0.479843	-1.07092	1.49182	No	ATOSM34 (osmotin 34)
Prupe.5G123000	-5.83282	NA	Inf	Inf	Inf	NA	No	Domain of unknown function (DUF4228) (DUF4228)
Prupe.5G129900	3.4858	-0.424373	-3.14318	-3.67504	0.789157	-0.51731	No	CYP78A8; electron carrier/ heme binding / iron ion binding / monooxygenase/ oxygen binding
Prupe.5G133100	-5.50643	-1.58589	4.06212	5.25815	0.0696917	1.24809	No	unknown protein
Prupe.5G140800	-2.50037	NA	Inf	4.76664	Inf	NA	No	NA
Prupe.5G152200	-2.67416	-2.28421	-0.31087	2.68448	-0.798995	3.03658	No	CYP94B3; electron carrier/ heme binding / iron ion binding / monooxygenase/ oxygen binding
Prupe.5G164200	-Inf	NA	Inf	Inf	Inf	NA	Yes	CYP71A1-electron carrier/ heme binding / iron ion binding / monooxygenase/ oxygen binding
Prupe.5G193400	-2.85646	1.57889	5.10839	2.88062	0.808097	-2.43966	Yes	Gibberellin-regulated protein 4
Prupe.6G007600	5.5671	-0.756002	-Inf	-6.64989	0.00914732	-0.344754	No	SOLUTE CARRIER FAMILY 31 COPPER TRANSPORTERS
Prupe.6G057300	-3.41219	NA	4.60131	Inf	1.05699	NA	No	NA
Prupe.6G083100	Inf	0.137031	-Inf	-Inf	-1.29758	-0.307328	No	disease resistance protein (TIR-NBS-LRR class), putative
Prupe.6G108400	-Inf	NA	Inf	Inf	-Inf	NA	No	auxin-responsive family protein
Prupe.6G111000	1.86863	2.08024	-0.990285	-1.41208	-1.19977	-0.421247	No	PROTEIN-RELATED
Prupe.6G134300	-7.47133	0.478186	7.38174	6.89031	-0.188192	-0.496639	No	unknown protein
Prupe.6G135600	-5.42911	-2.86955	1.0556	2.73692	-1.72	1.82718	No	NA
Prupe.6G172600	Inf	0.808089	-Inf	-Inf	-0.867611	-0.216604	No	pentatricopeptide (PPR) repeat-containing protein
Prupe.6G185600	-4.38589	-0.816439	3.6869	4.54512	0.176798	0.918143	No	NA
Prupe.6G202600	-7.53029	NA	Inf	7.47424	Inf	NA	No	Tyrosine decarboxylase / L-tyrosine carboxy-lyase
Prupe.6G204100	Inf	-0.172155	-Inf	-Inf	-0.115766	-0.484635	No	pentatricopeptide (PPR) repeat-containing protein
Prupe.6G278000	-2.24382	-1.0448	0.167832	1.56506	-0.997181	1.4122	No	DNAJ heat shock protein, putative
Prupe.6G289300	-Inf	NA	4.87344	5.53856	1.07396	NA	No	transcription regulator
Prupe.6G290500	0.0974512	1.89121	Inf	1.4228	0.0789942	NA	No	NA
Prupe.6G305000	-Inf	-Inf	1.47771	-1.78805	0.988312	-2.48059	No	CYSTEINE DESULFURYLASE
Prupe.6G308500	-Inf	NA	Inf	Inf	0	NA	No	integral membrane family protein / nodulin MtN21-related
Prupe.6G354300	-5.58177	NA	Inf	5.5265	-Inf	NA	No	FBD (FBD) // F-box-like (F-box-like)
Prupe.7G043400	-Inf	NA	Inf	Inf	0	NA	No	CAS1 (cycloartenol synthase 1); cycloartenol synthase
Prupe.7G048000	-3.76849	-1.91187	-0.0118516	2.02247	-2.01867	2.04165	Yes	Endoribonuclease Dicer homolog 2
Prupe.7G050900	-0.654991	-1.65492	-2.56506	-0.164518	-0.80129	1.92624	No	Thaumatin family (Thaumatin)
Prupe.7G051200	-1.60818	-1.97764	-1.06827	0.11487	-0.758472	1.25963	Yes	Glucan endo-1,3-beta-D-glucosidase / Laminarinase
Prupe.7G051800	-0.128513	-0.936359	-1.67078	-0.426533	-1.06321	1.40641	No	NA
Prupe.7G066700	-Inf	NA	Inf	Inf	0	NA	No	DEHYDRATION-RESPONSIVE ELEMENT-BINDING PROTEIN 2F
Prupe.7G106700	0	NA	NA	-Inf	Inf	-Inf	No	ERD2 (EARLY-RESPONSIVE TO DEHYDRATION 2); ATP binding
Prupe.7G107500	-1.69951	-2.97264	-0.231959	Inf	0.529283	Inf	No	NA
Prupe.7G109300	1.07149	0.961198	1.66769	-0.533349	1.91196	-2.2261	No	ACA1 (ALPHA CARBONIC ANHYDRASE 1); carbonate dehydratase/ zinc ion binding
Prupe.7G153800;Prupe.7G153900	Inf	-1.05429	-Inf	-Inf	-0.90301	1.14248	No	NA
Prupe.7G194400	-8.89466	-0.707874	7.90792	9.15733	-0.206015	1.23939	Yes	Ethylene-responsive transcription factor ERF017
Prupe.7G205200	-6.14289	-0.742265	5.76955	6.22601	0.355647	0.446978	No	Predicted transposase
Prupe.7G248900	-2.76693	1.65247	3.33298	2.99125	-1.14472	-0.314389	No	Hydrophobic seed protein (Hydrophob_seed)
Prupe.7G251200	-1.59452	-0.388703	-1.89053	Inf	-4.64338	Inf	No	NA
Prupe.8G004000	-Inf	NA	Inf	Inf	-Inf	NA	No	unknown protein
Prupe.8G004100	-Inf	NA	6.59397	5.53351	2.05522	NA	No	AtCXE18 (Arabidopsis thaliana carboxyesterase 18); carboxylesterase
Prupe.8G032300	-Inf	NA	4.63873	Inf	-Inf	NA	No	unknown protein
Prupe.8G065400	-4.6628	-1.13849	3.4241	4.22388	-0.034179	0.815736	No	NA
Prupe.8G065500	-4.55088	-0.23783	4.20994	4.54619	-0.157565	0.428415	No	NA
Prupe.8G066100	-6.02832	-0.741887	5.06014	6.08518	-0.157163	1.06846	No	NA
Prupe.8G068100	-Inf	NA	5.82724	Inf	-Inf	Inf	No	NA
Prupe.8G111600	-1.56196	4.64975	0.780806	0.69135	-0.00504072	-0.13498	No	EXPRESSED PROTEIN
Prupe.8G112300	Inf	-0.587953	-6.94536	-Inf	-1.32726	0.710769	No	NA
Prupe.8G130900	Inf	-4.23272	-5.06073	-Inf	-1.66962	0.518143	No	UGT73B3 (UDP-glucosyl transferase 73B3); UDP-glycosyltransferase/ abscisic acid glucosyltransferase/ quercetin 3-O-glucosyltransferase/ transferase, transferring hexosyl groups
Prupe.8G150600	-0.526401	-2.25653	-3.37666	-1.963	-1.63124	1.40292	No	UGT74F2 (UDP-GLUCOSYLTRANSFERASE 74F2); UDP-glucose:4-aminobenzoate acylglucosyltransferase/ UDP-glucosyltransferase/ UDP-glycosyltransferase/ transferase, transferring glycosyl groups / transferase, transferring hexosyl groups
Prupe.8G160900	-2.86967	1.99802	4.44041	3.62236	-0.54676	-0.766284	No	EXTENSIN, PROLINE-RICH PROTEIN
Prupe.8G163300	-1.57174	0.440201	2.3634	1.95705	0.331568	-0.243094	Yes	Pathogenesis-related thaumatin-like protein
Prupe.8G209600	-5.2094	0.756529	6.69436	5.36252	0.64897	-1.31118	No	GDSL ESTERASE/LIPASE LTL1
Prupe.8G224400	-5.80809	-2.30403	3.9316	Inf	1.2205	NA	No	carbohydrate transmembrane transporter/ phosphate transmembrane transporter/ sugar:hydrogen symporter
Prupe.8G232000	-1.76992	NA	2.30454	Inf	-1.43699	NA	No	FBL17; ubiquitin-protein ligase
Prupe.I000200	-Inf	-Inf	5.97179	2.46797	3.08549	-3.47791	No	Uncharacterized protein
Prupe.I000700	4.52539	1.00874	-8.25305	-5.28086	-1.51825	-0.0113272	No	Uncharacterized protein
Prupe.I001000	-2.36552	-3.10764	NA	-0.233632	-0.893485	1.45254	No	Uncharacterized protein
