# Supplementary material for: Gene Expression Analysis of Induced Plum pox virus (Sharka) Resistance in Peach (Prunus persica) by Almond (P. dulcis) Grafting
Source: Int J Mol Sci. 2021 Mar 30;22(7):3585. doi: 10.3390/ijms22073585 (PMC8036523; doi:10.3390/ijms22073585)
Supplement: Supplementary file 1 [file ijms-22-03585-s001.zip › ijms-1159338 R1 Supplementary Materials/ijms-1159338 R1 Table S13.xlsx]

## Sheet: Table S13
Gene expression analysis of induced Plum pox virus resistance in peach (Prunus persica) by almond (P. dulcis) grafting
Manuel Rubio, Pedro J. Martínez-García, Azam Nikbakht-Dehkordi, Ángela S. Prudencio, Eva M. Gómez, Bernardo Rodamilans, Federico Dicenta, Juan Antonio García and Pedro Martínez-Gómez

## Sheet: qPCR primers
Primers assayed in the qPCR analysis
Gene differentially expressed
ID in GDR database	Locus	Description	Forward	Reverse	T annealing	Amplicon	Reference
Prupe.5G164200	Pp05:14316696-14318106	CYP71A1-electron carrier/ heme binding / iron ion binding / monooxygenase/ oxygen binding	TCATCAGCACCAGTCTCTCA	TATCAGTTCCACCCACCACC	60	137	present work
Prupe.8G163300	Pp08:17059501-17061821	Pathogenesis-related thaumatin-like protein	CGGCGGTCAGGACTTCTATG	TTGGGCACATTCGGTTCAGA	60	131	present work
Prupe.7G194400	Pp07:18466161-18467172	Ethylene-responsive transcription factor ERF017	AATCTGGCTTGGCTCCTACG	AATTAAACTTGGCGGTGCGG	60	95	present work
Prupe.4G176200	Pp04:10435003-10436194	K09286 - EREBP-like factor (EREBP)	CTGCCAACATCAACAGCCAC	GGACGAGGACTCAACGGTG	60	92	present work
Prupe.1G091400	Pp01:6876228-6876814	Pathogenesis-related 1 protein	GGAGATGCCTTTGATGTGGGA	AGCTTGAACTCGCCTTCTGG	60	114	present work
Prupe.1G488200	Pp01:40644166-40645375	Speckle-type POZ protein (SPOP)	GAGGGCAGATACGACGGAGA	GGAAGATGGATGGGTCGTGG	60	99	present work
Prupe.5G193400	Pp05:15779199-15780311	Gibberellin-regulated protein 4	CCCATCACAATGCACAAGGAGA	CACAGAGACACTTAGCACAGCA	60	92	present work
Prupe.1G453700	Pp01:38140943-38142420	Dehydration-responsive protein RD22	CCACCTCAACTTTACCACCTCA	TGGACGAGTTCACTGAGAGC	60	88	present work
Prupe.1G039900	Pp01:2842125-2843564	Glutathione s-transferase	GCTCTGAAGCTGAAGGGCAT	TCAGAGACCACTTCGTTGCC	60	134	present work
Prupe.1G393400	Pp01:35027531-35029602	Chorismate mutase 2	TGAGAAGAAGGCAGCGGTTT	CCGAGAAACCACAGACGGAT	60	91	present work
Prupe.2G204700	Pp02:23984541-23986033	No apical meristem (NAM) protein (NAM)	CGAGCCTTGGGAGTTACCTG	TTAGTGACCCTGTTGGTGCG	60	123	present work
Prupe.3G255800	Pp03:24431840-24433436	Transcription initiation factor TFIIB (TFIIB, GTF2B, SUA7, TFB)	CTCGCTCCGACCCTATAACG	CATGGTCTCGTATCGTGGCA	60	185	present work
Prupe.7G051200	Pp07:8900271-8901709	Glucan endo-1,3-beta-D-glucosidase / Laminarinase	TTGTCCGAGTGAGCTGCAAA	GGAGTGTTTTGAGGCGGAGT	60	114	present work
Prupe.7G048000	Pp07:8471883-8476896	Endoribonuclease Dicer homolog 2	CCAGCACCTATCACCATGAATATAA	GGCCAGCCCCGCAT	60	72	Rubio et al. 2015
Reference genes
Gene name	Locus	Description	Forward	Reverse	T annealing	Amplicon	Reference
Prupe.2G263600	Pp02:27148381-27150400	Expansin-A8	CCCTCCTCTCCAGCACTTTG	CTGCACCTCCAACGTTTGTG	60	90	Tong et al. 2009
Prupe.8G132000	Pp08:15438272-15441084	RNA polymerase II	TGAAGCATACACCTATGATGATGAAG	CTTTGACAGCACCAGTAGATTCC	60	128	Tong et al. 2009
Prupe.6G163400	Pp06:15588789-15592030	Actin	GTTATTCTTCATCGGCGTCTTCG	CTTCACCATTCCAGTTCCATTGTC	60	100	Tong et al. 2009
