# Supplementary material for: Gene Expression Analysis of Induced Plum pox virus (Sharka) Resistance in Peach (Prunus persica) by Almond (P. dulcis) Grafting
Source: Int J Mol Sci. 2021 Mar 30;22(7):3585. doi: 10.3390/ijms22073585 (PMC8036523; doi:10.3390/ijms22073585)
Supplement: Supplementary file 1 [file ijms-22-03585-s001.zip › ijms-1159338 R1 Supplementary Materials/ijms-1159338 R1 Table S2.xlsx]

## Sheet: Table S2
Gene expression analysis of induced Plum pox virus resistance in peach (Prunus persica) by almond (P. dulcis) grafting
Manuel Rubio, Pedro J. Martínez-García, Azam Nikbakht-Dehkordi, Ángela S. Prudencio, Eva M. Gómez, Bernardo Rodamilans, Federico Dicenta, Juan Antonio García and Pedro Martínez-Gómez

## Sheet: Tested genes comparison D vs C
gene_id	gene	locus	sample_1	sample_2	status	value_1	value_2	log2.fold_change.	test_stat	FDR_DC	p_value	q_value	significant	gene_description
XLOC_003159	Prupe.1G021600	Pp01:1499873-1500841	D	C	OK	138.617	328.26	1.24373	4.52128	0.046	5e-05	0.032469	yes	ELIP1 (EARLY LIGHT-INDUCABLE PROTEIN); chlorophyll binding
XLOC_003160	Prupe.1G021700	Pp01:1502642-1503865	D	C	OK	20.873	55.8023	1.41869	4.55106	0.046	5e-05	0.032469	yes	ELIP1 (EARLY LIGHT-INDUCABLE PROTEIN); chlorophyll binding
XLOC_000780	Prupe.1G143200	Pp01:11275290-11293124	D	C	OK	8.13321	3.7043	-1.13462	-4.04052	0.046	5e-05	0.032469	yes	SYD (SPLAYED); ATPase/ chromatin binding
XLOC_000859	Prupe.1G158300	Pp01:12552548-12554137	D	C	OK	0.390528	0	-Inf	NA	0.046	5e-05	0.032469	yes	NA
XLOC_004012	Prupe.1G202100	Pp01:20038556-20043500	D	C	OK	5.00295	1.62387	-1.62334	-4.50383	0.046	5e-05	0.032469	yes	tRNA-splicing endonuclease positive effector-related
XLOC_004626	Prupe.1G332600	Pp01:31501170-31506619	D	C	OK	4.72781	1.40261	-1.75306	-4.92278	0.046	5e-05	0.032469	yes	RDR1 (RNA-DEPENDENT RNA POLYMERASE 1); RNA-directed RNA polymerase/ nucleic acid binding
XLOC_001734	Prupe.1G334500	Pp01:31616734-31621759	D	C	OK	6.49821	1.67534	-1.95559	-5.63982	0.046	5e-05	0.032469	yes	RDR1 (RNA-DEPENDENT RNA POLYMERASE 1); RNA-directed RNA polymerase/ nucleic acid binding
XLOC_002177	Prupe.1G416700	Pp01:36176925-36180792	D	C	OK	0.586282	0	-Inf	NA	0.046	5e-05	0.032469	yes	KNAT1 (KNOTTED-LIKE FROM ARABIDOPSIS THALIANA); transcription factor
XLOC_005183	Prupe.1G457200	Pp01:38314150-38317875	D	C	OK	0.26645	0	-Inf	NA	0.046	5e-05	0.032469	yes	APM1 (AMINOPEPTIDASE M1); aminopeptidase
XLOC_005189	Prupe.1G458200	Pp01:38373235-38375066	D	C	OK	0.235749	0	-Inf	NA	0.046	5e-05	0.032469	yes	transferase, transferring glycosyl groups
XLOC_002491	Prupe.1G477200	Pp01:39916134-39918327	D	C	OK	176.007	72.9484	-1.27068	-4.56971	0.046	5e-05	0.032469	yes	RD22; nutrient reservoir
XLOC_002492	Prupe.1G477400	Pp01:39953587-39955655	D	C	OK	53.2337	15.9734	-1.73667	-6.07073	0.046	5e-05	0.032469	yes	RD22; nutrient reservoir
XLOC_002544	Prupe.1G488000	Pp01:40636060-40637946	D	C	OK	31.281	9.31318	-1.74794	-5.29043	0.046	5e-05	0.032469	yes	BTB/POZ domain-containing protein
XLOC_002546	Prupe.1G488200	Pp01:40644166-40645375	D	C	OK	25.3146	6.38346	-1.98756	-5.45513	0.046	5e-05	0.032469	yes	BTB/POZ domain-containing protein
XLOC_002547	Prupe.1G488300	Pp01:40652754-40654198	D	C	OK	21.8143	8.25818	-1.40138	-4.06293	0.046	5e-05	0.032469	yes	NA
XLOC_006060	Prupe.2G048200	Pp02:5556342-5568700	D	C	OK	4.66018	1.46675	-1.66777	-4.61468	0.046	5e-05	0.032469	yes	unknown protein
XLOC_008079	Prupe.2G111500	Pp02:16936868-16945304	D	C	OK	21.2841	8.79603	-1.27485	-4.60889	0.046	5e-05	0.032469	yes	ATMRP9; ATPase, coupled to transmembrane movement of substances
XLOC_008487	Prupe.2G202000	Pp02:23841598-23845657	D	C	OK	2.69827	0.554385	-2.28307	-4.78932	0.046	5e-05	0.032469	yes	no apical meristem (NAM) family protein
XLOC_006904	Prupe.2G204700	Pp02:23984541-23986033	D	C	OK	22.597	4.86784	-2.21478	-5.82601	0.046	5e-05	0.032469	yes	no apical meristem (NAM) family protein
XLOC_010816	Prupe.3G013600	Pp03:957510-958712	D	C	OK	19.0572	55.474	1.54147	5.11204	0.046	5e-05	0.032469	yes	ATGSTF12 (ARABIDOPSIS THALIANA GLUTATHIONE S-TRANSFERASE PHI 12); glutathione transferase
XLOC_010428	Prupe.3G255800	Pp03:24431840-24433436	D	C	OK	19.3345	5.13165	-1.91368	-5.45375	0.046	5e-05	0.032469	yes	transcription initiation factor IIB-2 / general transcription factor TFIIB-2 (TFIIB2)
XLOC_012640	Prupe.4G078900	Pp04:3830765-3834868	D	C	OK	4.11779	0.969899	-2.08596	-5.23649	0.046	5e-05	0.032469	yes	RDR1 (RNA-DEPENDENT RNA POLYMERASE 1); RNA-directed RNA polymerase/ nucleic acid binding
XLOC_012990	Prupe.4G146200	Pp04:8397910-8399136	D	C	OK	17.2515	43.3798	1.3303	4.43109	0.046	5e-05	0.032469	yes	ATGSTU19 (GLUTATHIONE S-TRANSFERASE TAU 19); glutathione binding / glutathione transferase
XLOC_018203	Prupe.6G135600	Pp06:10787433-10792516	D	C	OK	10.8153	3.28295	-1.72	-4.75258	0.046	5e-05	0.032469	yes	NA
XLOC_022796	Prupe.7G048000	Pp07:8471882-8476896	D	C	OK	7.75052	1.91272	-2.01867	-5.57754	0.046	5e-05	0.032469	yes	DCL2 (DICER-LIKE 2); ATP binding / ATP-dependent helicase/ RNA binding / double-stranded RNA binding / helicase/ nucleic acid binding / ribonuclease III
XLOC_023075	Prupe.7G109300	Pp07:13737547-13741502	D	C	OK	10.5636	39.753	1.91196	6.28749	0.046	5e-05	0.032469	yes	ACA1 (ALPHA CARBONIC ANHYDRASE 1); carbonate dehydratase/ zinc ion binding
XLOC_023720	Prupe.7G248900	Pp07:21106834-21108818	D	C	OK	76.6974	34.6885	-1.14472	-4.14675	0.046	5e-05	0.032469	yes	NA
XLOC_024611	Prupe.8G150600	Pp08:16390500-16392539	D	C	OK	21.7462	7.01989	-1.63124	-5.21428	0.046	5e-05	0.032469	yes	UGT74F2 (UDP-GLUCOSYLTRANSFERASE 74F2); UDP-glucose:4-aminobenzoate acylglucosyltransferase/ UDP-glucosyltransferase/ UDP-glycosyltransferase/ transferase, transferring glycosyl groups / transferase, transferring hexosyl groups
XLOC_026535	Prupe.I000700	scaffold_13:58925-64697	D	C	OK	5.74035	2.00401	-1.51825	-4.57301	0.046	5e-05	0.032469	yes	ATMRP3; ATPase, coupled to transmembrane movement of substances / chlorophyll catabolite transporter/ glutathione S-conjugate-exporting ATPase
XLOC_011560	Prupe.3G171000	Pp03:18988289-18990685	D	C	OK	0.268866	0	-Inf	NA	0.086	0.0001	0.0607484	no	PDF1 (PROTODERMAL FACTOR 1)
XLOC_024405	Prupe.8G109200	Pp08:13923231-13928969	D	C	OK	4.40983	1.72547	-1.35373	-3.80971	0.086	0.0001	0.0607484	no	disease resistance protein (TIR-NBS-LRR class), putative
XLOC_001208	Prupe.1G235800	Pp01:24947285-24952877	D	C	OK	3.47564	1.33698	-1.3783	-3.81791	0.102	0.00015	0.0724308	no	ATMRP3; ATPase, coupled to transmembrane movement of substances / chlorophyll catabolite transporter/ glutathione S-conjugate-exporting ATPase
XLOC_006104	Prupe.2G054500	Pp02:6428084-6431952	D	C	OK	5.47294	2.22456	-1.29879	-3.82383	0.102	0.00015	0.0724308	no	disease resistance protein (NBS-LRR class), putative
XLOC_009744	Prupe.3G127600	Pp03:11947969-11949360	D	C	OK	5.81226	1.07439	-2.43558	-4.8375	0.102	0.00015	0.0724308	no	NA
XLOC_015596	Prupe.5G094200	Pp05:10404525-10405456	D	C	OK	276.507	131.621	-1.07092	-3.8962	0.102	0.00015	0.0724308	no	ATOSM34 (osmotin 34)
XLOC_018069	Prupe.6G111000	Pp06:7969785-7975586	D	C	OK	17.0791	7.43528	-1.19977	-3.82809	0.102	0.00015	0.0724308	no	unknown protein
XLOC_019118	Prupe.6G316300	Pp06:28160332-28161145	D	C	OK	0.531133	0	-Inf	NA	0.102	0.00015	0.0724308	no	NA
XLOC_022795	Prupe.7G047900	Pp07:8457810-8471404	D	C	OK	11.0829	3.99881	-1.47069	-4.06485	0.102	0.00015	0.0724308	no	DCL2 (DICER-LIKE 2); ATP binding / ATP-dependent helicase/ RNA binding / double-stranded RNA binding / helicase/ nucleic acid binding / ribonuclease III
XLOC_025813	Prupe.8G126000	Pp08:15056932-15060044	D	C	OK	62.1177	28.767	-1.11059	-4.05809	0.102	0.00015	0.0724308	no	NIR1 (NITRITE REDUCTASE 1); ferredoxin-nitrate reductase/ nitrite reductase (NO-forming)
XLOC_000316	Prupe.1G054300	Pp01:3818774-3820670	D	C	OK	0.269603	0	-Inf	NA	0.151	0.00025	0.107	no	flavin-containing monooxygenase / FMO (YUCCA3)
XLOC_008482	Prupe.2G201400	Pp02:23803284-23804921	D	C	OK	0.223055	0	-Inf	NA	0.151	0.00025	0.107	no	NA
XLOC_015865	Prupe.5G145600	Pp05:13378961-13386044	D	C	OK	3.1266	1.18747	-1.3967	-3.94149	0.151	0.00025	0.107	no	ATP binding / DNA binding
XLOC_018923	Prupe.6G278000	Pp06:26094269-26096076	D	C	OK	113.594	56.9082	-0.997181	-3.63779	0.151	0.00025	0.107	no	DNAJ heat shock protein, putative
XLOC_022813	Prupe.7G051800	Pp07:8972039-8974301	D	C	OK	46.575	22.2892	-1.06321	-3.77039	0.151	0.00025	0.107	no	NA
XLOC_009518	Prupe.3G086400	Pp03:6391772-6392408	D	C	OK	206.153	102.716	-1.00505	-3.6419	0.173	0.0003	0.122817	no	NA
XLOC_018924	Prupe.6G278100	Pp06:26097708-26099126	D	C	OK	343.68	170.591	-1.01052	-3.61144	0.173	0.0003	0.122817	no	DNAJ heat shock protein, putative
XLOC_003645	Prupe.1G132200	Pp01:10413166-10415923	D	C	OK	3.61027	0.785847	-2.19978	-4.42368	0.198	0.00035	0.140238	no	NA
XLOC_014502	Prupe.4G157100	Pp04:8990753-8992506	D	C	OK	0.405363	0	-Inf	NA	0.217	0.0004	0.153731	no	NA
XLOC_020544	Prupe.6G243600	Pp06:24142592-24145178	D	C	OK	4.3656	1.31679	-1.72915	-3.95776	0.217	0.0004	0.153731	no	NA
XLOC_013253	Prupe.4G194100	Pp04:11704059-11707409	D	C	OK	3.2083	8.25798	1.36398	3.66471	0.235	0.00045	0.166165	no	NA
XLOC_023597	Prupe.7G223100	Pp07:19875548-19882107	D	C	OK	1.22419	3.22567	1.39777	3.50429	0.235	0.00045	0.166165	no	ATGLR3.3; intracellular ligand-gated ion channel
XLOC_009141	Prupe.3G012000	Pp03:743535-744202	D	C	OK	0.5099	0	-Inf	NA	0.281	0.00055	0.199185	no	NA
XLOC_001735	Prupe.1G334600	Pp01:31623460-31629374	D	C	OK	30.2627	15.9453	-0.924408	-3.37097	0.301	0.0006	0.213192	no	RDR1 (RNA-DEPENDENT RNA POLYMERASE 1); RNA-directed RNA polymerase/ nucleic acid binding
XLOC_002495	Prupe.1G477800	Pp01:40006702-40008883	D	C	OK	428.549	214.896	-0.995819	-3.51714	0.32	0.00065	0.226681	no	RD22; nutrient reservoir
XLOC_005393	Prupe.1G500600	Pp01:41439844-41442586	D	C	OK	16.8839	7.53227	-1.16449	-3.57357	0.332	0.0007	0.2354	no	nodulin MtN21 family protein
XLOC_009831	Prupe.3G144100	Pp03:15634966-15636052	D	C	OK	2.22862	7.5677	1.7637	3.76765	0.332	0.0007	0.2354	no	pathogenesis-related thaumatin family protein
XLOC_005339	Prupe.1G489300	Pp01:40735338-40743395	D	C	OK	4.2178	1.81258	-1.21844	-3.54321	0.338	0.00075	0.23939	no	NA
XLOC_008493	Prupe.2G202700	Pp02:23886402-23889133	D	C	OK	10.6944	4.27447	-1.32304	-3.36697	0.338	0.00075	0.23939	no	NA
XLOC_022071	Prupe.7G169400	Pp07:17196733-17198952	D	C	OK	4.13803	1.17824	-1.8123	-3.85223	0.338	0.00075	0.23939	no	pathogenesis-related thaumatin family protein
XLOC_025349	Prupe.8G025400	Pp08:2320387-2324020	D	C	OK	286.112	145.101	-0.979521	-3.50193	0.377	0.00085	0.266787	no	CA2 (CARBONIC ANHYDRASE 2); carbonate dehydratase/ zinc ion binding
XLOC_022784	Prupe.7G045000	Pp07:8119046-8120748	D	C	OK	163.392	85.1844	-0.939678	-3.41327	0.392	0.0009	0.277849	no	embryo-abundant protein-related
XLOC_005170	Prupe.1G453900	Pp01:38148167-38162978	D	C	OK	2.1808	0.89991	-1.277	-3.51775	0.395	0.00095	0.279537	no	DNA-directed DNA polymerase family protein
XLOC_011398	Prupe.3G134900	Pp03:14187848-14188736	D	C	OK	34.2325	15.9328	-1.10337	-3.41998	0.395	0.00095	0.279537	no	NA
XLOC_021929	Prupe.7G145800	Pp07:15905522-15908287	D	C	OK	0.207498	0	-Inf	NA	0.395	0.00095	0.279537	no	COR413-PM2 (COLD-REGULATED 413-PLASMA MEMBRANE 2)
XLOC_008773	Prupe.2G263600	Pp02:27148380-27150400	D	C	OK	40.3032	20.8757	-0.949074	-3.26612	0.409	0.001	0.289723	no	ATEXPA8 (ARABIDOPSIS THALIANA EXPANSIN A8)
XLOC_013053	Prupe.4G160700	Pp04:9219605-9223388	D	C	OK	16.5051	8.20402	-1.00851	-3.22023	0.423	0.00105	0.2996	no	embryo-abundant protein-related
XLOC_006100	Prupe.2G054000	Pp02:6311429-6313309	D	C	OK	5.78768	2.13992	-1.43543	-3.5022	0.476	0.0012	0.33729	no	NA
XLOC_000254	Prupe.1G043400	Pp01:3106979-3112505	D	C	OK	25.3701	46.5092	0.874387	3.16427	0.508	0.0013	0.360024	no	unknown protein
XLOC_006906	Prupe.2G204900	Pp02:23987661-23991909	D	C	OK	5.27822	1.51746	-1.7984	-3.63872	0.539	0.0014	0.382099	no	no apical meristem (NAM) family protein
XLOC_011262	Prupe.3G107200	Pp03:8529708-8531724	D	C	OK	15.3048	7.15816	-1.09632	-3.29535	0.557	0.0015	0.394454	no	zinc finger (C3HC4-type RING finger) family protein
XLOC_019116	Prupe.6G316000	Pp06:28148978-28150523	D	C	OK	0	0.328163	Inf	NA	0.557	0.0015	0.394454	no	zinc finger (GATA type) family protein
XLOC_014667	Prupe.4G199500	Pp04:12346364-12348862	D	C	OK	6.52794	13.4053	1.0381	3.19044	0.557	0.00155	0.394454	no	NA
XLOC_013435	Prupe.4G225600	Pp04:14235749-14238644	D	C	OK	11.9583	5.77311	-1.05059	-3.28422	0.557	0.00155	0.394454	no	NA
XLOC_023114	Prupe.7G117600	Pp07:14232614-14236491	D	C	OK	20.2647	37.8802	0.902474	3.17605	0.557	0.00155	0.394454	no	unknown protein
XLOC_007624	Prupe.2G011500	Pp02:1012590-1017796	D	C	OK	2.55842	1.01452	-1.33445	-3.39067	0.558	0.0016	0.39524	no	NA
XLOC_026538	Prupe.I001000	scaffold_141:4197-6068	D	C	OK	35.9957	19.3769	-0.893485	-3.17215	0.558	0.0016	0.39524	no	NA
XLOC_000943	Prupe.1G177200	Pp01:15112037-15114254	D	C	OK	9.11214	18.0007	0.982191	3.16931	0.558	0.00165	0.39524	no	amino acid transporter family protein
XLOC_008967	Prupe.2G305200	Pp02:29106160-29107545	D	C	OK	50.9438	27.3636	-0.89665	-3.1845	0.558	0.00165	0.39524	no	acidic endochitinase (CHIB1)
XLOC_004366	Prupe.1G276700	Pp01:28184036-28186173	D	C	OK	47.8307	26.2138	-0.867611	-3.12392	0.558	0.0017	0.39524	no	ATEXPA1 (ARABIDOPSIS THALIANA EXPANSIN A1)
XLOC_009360	Prupe.3G055200	Pp03:3890131-3896484	D	C	OK	0.0895734	0.904656	3.33623	4.34817	0.558	0.0017	0.39524	no	light repressible receptor protein kinase
XLOC_011434	Prupe.3G144200	Pp03:15653921-15654869	D	C	OK	9.43154	3.4415	-1.45445	-3.3693	0.558	0.0017	0.39524	no	tryptophan synthase, alpha subunit, putative
XLOC_013986	Prupe.4G045400	Pp04:2169178-2170060	D	C	OK	5.43107	1.35663	-2.00121	-3.64556	0.584	0.0018	0.413385	no	NA
XLOC_012728	Prupe.4G098500	Pp04:5002499-5004448	D	C	OK	0.532676	2.04543	1.94108	3.5386	0.601	0.0019	0.425962	no	FAD-binding domain-containing protein
XLOC_022811	Prupe.7G051300	Pp07:8932698-8933607	D	C	OK	12.1253	4.18392	-1.5351	-3.42696	0.601	0.0019	0.425962	no	PR5 (PATHOGENESIS-RELATED GENE 5)
XLOC_012859	Prupe.4G123000	Pp04:6686757-6690441	D	C	OK	3.1758	1.37838	-1.20415	-3.17031	0.61	0.00195	0.432028	no	disease resistance family protein
XLOC_023289	Prupe.7G156100	Pp07:16494436-16496159	D	C	OK	113.223	203.487	0.845778	3.08659	0.618	0.002	0.437953	no	ATRL1 (ARABIDOPSIS RAD-LIKE 1); DNA binding / transcription factor
XLOC_005419	Prupe.1G505400	Pp01:41741732-41746315	D	C	OK	81.5307	45.59	-0.838625	-3.05191	0.636	0.0021	0.450766	no	NIA1 (NITRATE REDUCTASE 1); nitrate reductase
XLOC_003392	Prupe.1G078800	Pp01:5707716-5709321	D	C	OK	5.58002	17.6078	1.65787	3.42264	0.636	0.00215	0.450766	no	NA
XLOC_017796	Prupe.6G054800	Pp06:3851580-3855948	D	C	OK	9.94004	4.88565	-1.0247	-3.11757	0.636	0.00215	0.450766	no	ASN1 (GLUTAMINE-DEPENDENT ASPARAGINE SYNTHASE 1); asparagine synthase (glutamine-hydrolyzing)
XLOC_000001	Prupe.1G000100	Pp01:40339-51496	D	C	OK	4.25463	1.69704	-1.32601	-3.19178	0.636	0.0022	0.450766	no	binding / protein transporter
XLOC_014768	Prupe.4G221700	Pp04:13923421-13925953	D	C	OK	0.471642	2.11435	2.16445	3.70632	0.636	0.0022	0.450766	no	AtGH9B8 (Arabidopsis thaliana glycosyl hydrolase 9B8); catalytic/ hydrolase, hydrolyzing O-glycosyl compounds
XLOC_005954	Prupe.2G029100	Pp02:3030920-3035156	D	C	OK	0.223755	0	-Inf	NA	0.636	0.00225	0.450766	no	NA
XLOC_005976	Prupe.2G033800	Pp02:3643598-3644006	D	C	OK	1.14716	0	-Inf	NA	0.636	0.00225	0.450766	no	NA
XLOC_024671	Prupe.8G162200	Pp08:16993844-16994692	D	C	OK	0.295882	0	-Inf	NA	0.636	0.00225	0.450766	no	disease resistance-responsive family protein
XLOC_010307	Prupe.3G234300	Pp03:22987730-22993046	D	C	OK	13.9425	7.35592	-0.922507	-3.18336	0.644	0.0023	0.455933	no	TPS04 (TERPENE SYNTHASE 04); (E,E)-geranyllinalool synthase
XLOC_009593	Prupe.3G098900	Pp03:7606991-7608357	D	C	OK	4.21284	1.3448	-1.6474	-3.38548	0.651	0.00235	0.460992	no	MAPKKK21; ATP binding / protein kinase/ protein serine/threonine kinase
XLOC_007066	Prupe.2G234900	Pp02:25731595-25732037	D	C	OK	0.613684	0	-Inf	NA	0.678	0.0025	0.480408	no	NA
XLOC_014266	Prupe.4G104800	Pp04:5413155-5413628	D	C	OK	0.547232	0	-Inf	NA	0.678	0.0025	0.480408	no	thioesterase family protein
XLOC_004552	Prupe.1G315200	Pp01:30438305-30439517	D	C	OK	4.09517	0.96163	-2.09037	-3.53669	0.698	0.0026	0.494578	no	protein kinase family protein
XLOC_011746	Prupe.3G210500	Pp03:21581004-21582600	D	C	OK	41.7742	74.004	0.824992	2.97895	0.709	0.0027	0.502187	no	FAD5 (FATTY ACID DESATURASE 5); 16:0 monogalactosyldiacylglycerol desaturase/ oxidoreductase
XLOC_012452	Prupe.4G045700	Pp04:2182540-2184460	D	C	OK	1.70376	0.350551	-2.28102	-3.72978	0.709	0.00275	0.502187	no	NA
XLOC_021295	Prupe.7G026700	Pp07:4405589-4407455	D	C	OK	0	0.337516	Inf	NA	0.709	0.00275	0.502187	no	NA
XLOC_024448	Prupe.8G116800	Pp08:14377552-14378635	D	C	OK	0	0.287415	Inf	NA	0.709	0.00275	0.502187	no	glycine-rich protein
XLOC_000866	Prupe.1G159600	Pp01:12690834-12698210	D	C	OK	0.851015	0.24378	-1.8036	-3.23316	0.709	0.0028	0.502187	no	disease resistance protein (NBS-LRR class), putative
XLOC_019443	Prupe.6G017200	Pp06:1241698-1244122	D	C	OK	8.11144	4.00294	-1.0189	-3.02255	0.709	0.0028	0.502187	no	NA
XLOC_008481	Prupe.2G201300	Pp02:23798314-23802572	D	C	OK	2.03206	0.767551	-1.40461	-3.19899	0.745	0.003	0.528	no	NA
XLOC_011437	Prupe.3G144500	Pp03:15735007-15735958	D	C	OK	15.7172	6.9626	-1.17465	-3.1347	0.745	0.003	0.528	no	tryptophan synthase, alpha subunit, putative
XLOC_006484	Prupe.2G126900	Pp02:18447712-18452274	D	C	OK	4.36874	2.09379	-1.0611	-3.06833	0.751	0.00305	0.53183	no	disease resistance protein (TIR-NBS-LRR class), putative
XLOC_010355	Prupe.3G243800	Pp03:23632268-23632518	D	C	OK	1011.13	359.689	-1.49114	-3.32616	0.756	0.0031	0.535589	no	NA
XLOC_022607	Prupe.7G006500	Pp07:822956-826757	D	C	OK	63.8654	111.555	0.804646	2.9238	0.773	0.0032	0.54784	no	NA
XLOC_026369	Prupe.8G238400	Pp08:20995710-20996643	D	C	OK	42.1552	22.5537	-0.902345	-2.96694	0.802	0.00335	0.568353	no	unknown protein
XLOC_010899	Prupe.3G027900	Pp03:2084744-2087659	D	C	OK	15.9128	28.3935	0.835375	2.91357	0.807	0.0034	0.571686	no	transferase family protein
XLOC_006042	Prupe.2G046000	Pp02:5254013-5257565	D	C	OK	1.22602	0.401628	-1.61005	-3.16783	0.812	0.00345	0.574959	no	disease resistance protein (NBS-LRR class), putative
XLOC_012450	Prupe.4G045500	Pp04:2170669-2175702	D	C	OK	29.8269	17.2998	-0.785855	-2.83537	0.832	0.0036	0.589523	no	SDE5 (silencing defective 5)
XLOC_013069	Prupe.4G165600	Pp04:9613835-9615393	D	C	OK	7.28832	3.31562	-1.13631	-2.9416	0.832	0.0036	0.589523	no	curculin-like (mannose-binding) lectin family protein
XLOC_015206	Prupe.5G021200	Pp05:2328242-2329370	D	C	OK	103.642	39.8095	-1.38042	-3.09952	0.848	0.0037	0.600676	no	NA
XLOC_016944	Prupe.5G129900	Pp05:12556702-12558878	D	C	OK	70.6957	122.167	0.789157	2.87549	0.864	0.0038	0.611638	no	CYP78A8; electron carrier/ heme binding / iron ion binding / monooxygenase/ oxygen binding
XLOC_006101	Prupe.2G054100	Pp02:6330045-6330862	D	C	OK	8.40358	2.86343	-1.55326	-3.14614	0.913	0.00405	0.646353	no	NA
XLOC_011525	Prupe.3G163000	Pp03:18183273-18185592	D	C	OK	5.50894	11.9918	1.1222	2.98413	0.916	0.0041	0.648834	no	MYB113 (myb domain protein 113); DNA binding / transcription factor
XLOC_023398	Prupe.7G180700	Pp07:17681972-17683859	D	C	OK	62.7675	36.3488	-0.78811	-2.87901	0.942	0.00425	0.666967	no	PSAT; O-phospho-L-serine:2-oxoglutarate aminotransferase
XLOC_016075	Prupe.5G188100	Pp05:15498605-15499818	D	C	OK	10.5973	4.76334	-1.15365	-3.02645	0.967	0.0044	0.6848	no	F-box family protein
XLOC_023769	Prupe.7G259000	Pp07:21601466-21603066	D	C	OK	9.92778	4.86931	-1.02775	-2.80347	1	0.0046	0.710059	no	glycosyl hydrolase family 18 protein
XLOC_014071	Prupe.4G064600	Pp04:3106660-3109968	D	C	OK	11.5949	6.33034	-0.87313	-2.84067	1	0.00485	0.732356	no	leucine-rich repeat transmembrane protein kinase, putative
XLOC_021688	Prupe.7G098400	Pp07:12963593-12964432	D	C	OK	6.29933	13.9138	1.14325	2.87806	1	0.0049	0.732356	no	OFP6 (OVATE FAMILY PROTEIN 6)
XLOC_024500	Prupe.8G127600	Pp08:15160080-15161584	D	C	OK	28.3444	49.19	0.795303	2.83807	1	0.0049	0.732356	no	PUB25 (PLANT U-BOX 25); binding / ubiquitin-protein ligase
XLOC_024974	Prupe.8G222900	Pp08:20169996-20174309	D	C	OK	10.1548	5.17385	-0.972853	-2.90825	1	0.0049	0.732356	no	NA
XLOC_016140	Prupe.5G201300	Pp05:16200108-16202801	D	C	OK	4.40753	1.97966	-1.15472	-2.87107	1	0.005	0.741417	no	NA
XLOC_008485	Prupe.2G201700,Prupe.2G201800	Pp02:23822933-23826779	D	C	OK	8.26434	3.34553	-1.30467	-2.94813	1	0.00505	0.742981	no	NA
XLOC_015664	Prupe.5G107500	Pp05:11349941-11350813	D	C	OK	2.16989	6.10601	1.4926	2.99019	1	0.0052	0.759119	no	NA
XLOC_003560	Prupe.1G111300	Pp01:8871615-8873857	D	C	OK	3.05493	0.967787	-1.65838	-3.11805	1	0.0053	0.767766	no	AtGolS2 (Arabidopsis thaliana galactinol synthase 2); transferase, transferring glycosyl groups / transferase, transferring hexosyl groups
XLOC_024914	Prupe.8G210700	Pp08:19506344-19507500	D	C	OK	7.83246	3.19818	-1.29221	-2.93425	1	0.0055	0.790656	no	ATGSTU8 (GLUTATHIONE S-TRANSFERASE TAU 8); glutathione transferase
XLOC_012026	Prupe.3G273800	Pp03:25331782-25333231	D	C	OK	24.2961	13.4872	-0.849134	-2.78765	1	0.00565	0.794684	no	AATP1 (AAA-ATPase 1); ATP binding / ATPase/ nucleoside-triphosphatase/ nucleotide binding
XLOC_003458	Prupe.1G093000	Pp01:7079821-7083043	D	C	OK	5.43139	2.62228	-1.0505	-2.89862	1	0.00575	0.794684	no	NA
XLOC_006099	Prupe.2G053900	Pp02:6309627-6311069	D	C	OK	3.67721	1.29482	-1.50586	-3.0788	1	0.00575	0.794684	no	NA
XLOC_018001	Prupe.6G096700	Pp06:6711796-6713540	D	C	OK	18.5076	9.01978	-1.03695	-2.7961	1	0.00575	0.794684	no	NA
XLOC_024344	Prupe.8G098700	Pp08:13033249-13034617	D	C	OK	4.49066	9.3532	1.05853	2.7429	1	0.00575	0.794684	no	BURP domain-containing protein
XLOC_010121	Prupe.3G200900	Pp03:20959255-20962524	D	C	OK	0.943922	2.23424	1.24304	2.85326	1	0.0058	0.794684	no	calcium-transporting ATPase, plasma membrane-type, putative / Ca(2+)-ATPase, putative (ACA13)
XLOC_008000	Prupe.2G094400	Pp02:14877757-14881932	D	C	OK	0.875136	2.23094	1.35007	2.90505	1	0.00595	0.794684	no	NA
XLOC_013278	Prupe.4G197000	Pp04:12037349-12039788	D	C	OK	1.18937	0.255884	-2.21664	-3.42976	1	0.00595	0.794684	no	DFL1 (DWARF IN LIGHT 1); indole-3-acetic acid amido synthetase
XLOC_015864	Prupe.5G145400	Pp05:13368419-13375260	D	C	OK	0.889625	0.351022	-1.34163	-2.82886	1	0.00595	0.794684	no	ATP binding / DNA binding
XLOC_025205	Prupe.8G269100	Pp08:22390512-22395841	D	C	OK	15.5439	8.2541	-0.913163	-2.68852	1	0.00595	0.794684	no	aminotransferase class I and II family protein
XLOC_000253	Prupe.1G043300	Pp01:3098596-3100315	D	C	OK	12.2659	22.6677	0.885988	2.77675	1	0.00605	0.796738	no	unknown protein
XLOC_014818	Prupe.4G232400	Pp04:14891557-14899267	D	C	OK	9.65919	5.2412	-0.882006	-2.77447	1	0.00605	0.796738	no	NA
XLOC_022810	Prupe.7G051200	Pp07:8900271-8901709	D	C	OK	81.2338	48.0191	-0.758472	-2.74554	1	0.00625	0.817361	no	pathogenesis-related thaumatin family protein
XLOC_002299	Prupe.1G439500	Pp01:37372056-37374459	D	C	OK	0.133476	1.17666	3.14005	3.60841	1	0.00645	0.832253	no	PLA2A (PHOSPHOLIPASE A 2A); lipase/ nutrient reservoir
XLOC_010555	Prupe.3G281700	Pp03:25674241-25674764	D	C	OK	1.45563	6.29764	2.11317	3.19483	1	0.00665	0.832253	no	NA
XLOC_020741	Prupe.6G283700	Pp06:26383839-26386074	D	C	OK	276.84	478.598	0.78976	2.72856	1	0.0068	0.832253	no	ATFER2 (ferritin 2); binding / ferric iron binding / oxidoreductase/ transition metal ion binding
XLOC_002880	Prupe.1G552600	Pp01:45158365-45159352	D	C	OK	0.307702	0	-Inf	NA	1	0.00685	0.832253	no	NA
XLOC_016757	Prupe.5G090200	Pp05:10059122-10059821	D	C	OK	0.267419	0	-Inf	NA	1	0.00685	0.832253	no	CBF4 (C- REPEAT-BINDING FACTOR 4); DNA binding / transcription activator/ transcription factor
XLOC_018863	Prupe.6G266100	Pp06:25434303-25435024	D	C	OK	0.256397	0	-Inf	NA	1	0.00685	0.832253	no	NA
XLOC_019046	Prupe.6G302200	Pp06:27418453-27418977	D	C	OK	0.406366	0	-Inf	NA	1	0.00685	0.832253	no	NA
XLOC_022893	Prupe.7G068200	Pp07:10651267-10651487	D	C	OK	3.05797	0	-Inf	NA	1	0.00685	0.832253	no	NA
XLOC_021571	Prupe.7G077000	Pp07:11361513-11363718	D	C	OK	0.20403	0	-Inf	NA	1	0.00685	0.832253	no	unknown protein
XLOC_025523	Prupe.8G063100	Pp08:9167729-9168155	D	C	OK	0.572837	0	-Inf	NA	1	0.00685	0.832253	no	auxin-responsive family protein
XLOC_025541	Prupe.8G068100	Pp08:10036951-10037248	D	C	OK	1.21995	0	-Inf	NA	1	0.00685	0.832253	no	NA
XLOC_008287	Prupe.2G157400	Pp02:21059990-21060521	D	C	OK	6.7676	16.7319	1.30588	2.89207	1	0.007	0.845026	no	BAP2 (BON ASSOCIATION PROTEIN 2)
XLOC_000320	Prupe.1G055400	Pp01:3902731-3905573	D	C	OK	3.15938	1.47554	-1.09839	-2.7349	1	0.00715	0.857636	no	NA
XLOC_004754	Prupe.1G361900	Pp01:33302433-33305804	D	C	OK	73.185	126.09	0.784836	2.63632	1	0.00725	0.864127	no	family II extracellular lipase 3 (EXL3)
XLOC_002401	Prupe.1G460000	Pp01:38485599-38486306	D	C	OK	0	0.277822	Inf	NA	1	0.0074	0.86557	no	NA
XLOC_010455	Prupe.3G260200	Pp03:24650368-24651770	D	C	OK	12.6503	6.48902	-0.963093	-2.77571	1	0.0074	0.86557	no	GT72B1; UDP-glucosyltransferase/ UDP-glycosyltransferase/ transferase, transferring glycosyl groups
XLOC_013268	Prupe.4G195700	Pp04:11945239-11947008	D	C	OK	3.25107	0.843443	-1.94655	-3.15422	1	0.0074	0.86557	no	NA
XLOC_012460	Prupe.4G047200	Pp04:2242857-2248174	D	C	OK	8.63642	5.01407	-0.784451	-2.73663	1	0.0075	0.871852	no	GSL1 (GLUCAN SYNTHASE-LIKE 1); 1,3-beta-glucan synthase/ transferase, transferring glycosyl groups
XLOC_022431	Prupe.7G240900	Pp07:20729047-20736891	D	C	OK	5.76018	3.00411	-0.939176	-2.72407	1	0.0076	0.878056	no	NA
XLOC_003625	Prupe.1G127400	Pp01:9997625-9998505	D	C	OK	0.84125	3.61789	2.10454	3.14455	1	0.00775	0.879205	no	NA
XLOC_003951	Prupe.1G193000	Pp01:18067521-18068366	D	C	OK	156.255	261.339	0.742021	2.70273	1	0.00775	0.879205	no	GUN4; enzyme binding / tetrapyrrole binding
XLOC_010991	Prupe.3G048300	Pp03:3405920-3409831	D	C	OK	37.9807	22.801	-0.736172	-2.61562	1	0.00775	0.879205	no	ATBFRUCT1; beta-fructofuranosidase/ hydrolase, hydrolyzing O-glycosyl compounds
XLOC_016109	Prupe.5G196000	Pp05:15882584-15884747	D	C	OK	2.17507	0.796186	-1.44988	-2.84482	1	0.0083	0.935962	no	ANAC100 (ARABIDOPSIS NAC DOMAIN CONTAINING PROTEIN 100); transcription factor
XLOC_013798	Prupe.4G005400	Pp04:314660-318736	D	C	OK	12.0276	20.2823	0.753878	2.63422	1	0.00835	0.935995	no	ATMAP70-5 (microtubule-associated proteins 70-5); microtubule binding
XLOC_019440	Prupe.6G016700	Pp06:1198849-1200208	D	C	OK	12.6306	6.50446	-0.957422	-2.73937	1	0.00845	0.9416	no	NA
XLOC_007824	Prupe.2G057800	Pp02:7153596-7159989	D	C	OK	1.23137	0.428451	-1.52307	-2.4801	1	0.0085	0.9416	no	disease resistance protein (TIR-NBS-LRR class), putative
XLOC_010842	Prupe.3G017900	Pp03:1280474-1284621	D	C	OK	1.20595	0.369595	-1.70615	-2.98923	1	0.0086	0.9416	no	ATRLI2; transporter
XLOC_019986	Prupe.6G126400	Pp06:9713808-9716230	D	C	OK	1.5835	0.560735	-1.49772	-2.85114	1	0.00865	0.9416	no	CYP94C1; fatty acid (omega-1)-hydroxylase/ oxygen binding
XLOC_022651	Prupe.7G015100	Pp07:2210980-2214128	D	C	OK	0.648266	0.1449	-2.16152	-2.84716	1	0.00865	0.9416	no	dynamin family protein
XLOC_019709	Prupe.6G068900	Pp06:4726107-4728604	D	C	OK	155.466	93.7735	-0.72935	-2.65909	1	0.00885	0.957834	no	tropinone reductase, putative / tropine dehydrogenase, putative
XLOC_021906	Prupe.7G140900	Pp07:15637801-15639226	D	C	OK	18.6927	32.5639	0.800796	2.66569	1	0.00905	0.973883	no	MES10 (METHYL ESTERASE 10); hydrolase/ hydrolase, acting on ester bonds / methyl jasmonate esterase
XLOC_001050	Prupe.1G202900	Pp01:20156337-20160175	D	C	OK	0.918484	0.235049	-1.96629	-2.95266	1	0.0092	0.984158	no	unknown protein
XLOC_003993	Prupe.1G199100	Pp01:19176130-19179422	D	C	OK	8.64492	4.25914	-1.02129	-2.70039	1	0.00925	0.984158	no	lipid-binding serum glycoprotein family protein
XLOC_020714	Prupe.6G276800	Pp06:26038892-26042376	D	C	OK	31.0183	18.7	-0.730082	-2.56869	1	0.00935	0.989209	no	CAX3 (CATION EXCHANGER 3); calcium:cation antiporter/ calcium:hydrogen antiporter/ cation:cation antiporter
XLOC_024952	Prupe.8G217900	Pp08:19898528-19902637	D	C	OK	2.30797	1.09019	-1.08205	-2.71408	1	0.00955	0.99919	no	leucine-rich repeat transmembrane protein kinase, putative
XLOC_022016	Prupe.7G160000	Pp07:16667951-16669705	D	C	OK	20.9392	12.0347	-0.799012	-2.61726	1	0.0097	0.99919	no	AAA-type ATPase family protein
XLOC_012230	Prupe.4G004000	Pp04:265112-267274	D	C	OK	0	0.23217	Inf	NA	1	0.0098	0.99919	no	ATNUDT2 (ARABIDOPSIS THALIANA NUDIX HYDROLASE HOMOLOG 2); ADP-ribose diphosphatase/ NAD or NADH binding / hydrolase
XLOC_013759	Prupe.4G289000	Pp04:25436669-25438319	D	C	OK	0	0.258568	Inf	NA	1	0.0098	0.99919	no	NA
XLOC_015654	Prupe.5G105300	Pp05:11181271-11182137	D	C	OK	0	0.21869	Inf	NA	1	0.0098	0.99919	no	SP1L5 (SPIRAL1-LIKE5)
XLOC_017038	Prupe.5G149600	Pp05:13617474-13617684	D	C	OK	0	3.85424	Inf	NA	1	0.0098	0.99919	no	unknown protein
XLOC_000218	Prupe.1G038200	Pp01:2685984-2686616	D	C	OK	4.35179	0.978453	-2.15303	-3.08632	1	0.00985	0.99919	no	NA
XLOC_006097	Prupe.2G053700	Pp02:6258788-6263801	D	C	OK	0.752214	0.253181	-1.57097	-2.80097	1	0.0103	0.99919	no	disease resistance protein (NBS-LRR class), putative
XLOC_002486	Prupe.1G476200	Pp01:39697808-39699973	D	C	OK	121.248	74.0523	-0.71134	-2.58764	1	0.0104	0.99919	no	RD22; nutrient reservoir
XLOC_015598	Prupe.5G094400	Pp05:10443429-10444432	D	C	OK	21.354	11.6701	-0.871686	-2.59612	1	0.0104	0.99919	no	ATOSM34 (osmotin 34)
XLOC_002552	Prupe.1G489700	Pp01:40765804-40770112	D	C	OK	1.31135	2.97153	1.18015	2.51135	1	0.01055	0.99919	no	NA
XLOC_011914	Prupe.3G248600	Pp03:23905961-23907898	D	C	OK	101.232	62.434	-0.697256	-2.54001	1	0.01055	0.99919	no	pollen Ole e 1 allergen and extensin family protein
XLOC_014556	Prupe.4G165500	Pp04:9611236-9612755	D	C	OK	16.7798	9.31153	-0.849639	-2.65988	1	0.0106	0.99919	no	curculin-like (mannose-binding) lectin family protein
XLOC_003787	Prupe.1G162000	Pp01:12978061-12978451	D	C	OK	1.7818	0	-Inf	NA	1	0.01065	0.99919	no	NA
XLOC_011436	Prupe.3G144400	Pp03:15682999-15683734	D	C	OK	0.329718	0	-Inf	NA	1	0.01065	0.99919	no	TSA1 (TRYPTOPHAN SYNTHASE ALPHA CHAIN); tryptophan synthase
XLOC_013436	Prupe.4G225700	Pp04:14240836-14241682	D	C	OK	0.310519	0	-Inf	NA	1	0.01065	0.99919	no	NA
XLOC_016712	Prupe.5G081400	Pp05:9470783-9471478	D	C	OK	0.231022	0	-Inf	NA	1	0.01065	0.99919	no	NA
XLOC_017463	Prupe.5G234600	Pp05:17802262-17802796	D	C	OK	0.338273	0	-Inf	NA	1	0.01065	0.99919	no	unknown protein
XLOC_017663	Prupe.6G030400	Pp06:2377943-2378590	D	C	OK	0.654203	0	-Inf	NA	1	0.01065	0.99919	no	heavy-metal-associated domain-containing protein
XLOC_019919	Prupe.6G111400	Pp06:7995982-7996456	D	C	OK	0.408995	0	-Inf	NA	1	0.01065	0.99919	no	NA
XLOC_024178	Prupe.8G065900	Pp08:9771978-9772662	D	C	OK	0.236137	0	-Inf	NA	1	0.01065	0.99919	no	NA
XLOC_001161	Prupe.1G225800	Pp01:23925409-23927904	D	C	OK	7.44085	12.924	0.796511	2.55735	1	0.0107	0.99919	no	zinc finger (MYND type) family protein / F-box family protein
XLOC_018657	Prupe.6G225400	Pp06:22977127-22981883	D	C	OK	10.9609	6.2789	-0.803783	-2.52857	1	0.01075	0.99919	no	transducin family protein / WD-40 repeat family protein
XLOC_018656	Prupe.6G225300	Pp06:22973239-22975137	D	C	OK	27.8642	15.9305	-0.806625	-2.62208	1	0.0108	0.99919	no	NA
XLOC_017945	Prupe.6G086800	Pp06:5873391-5875682	D	C	OK	2.76942	1.22059	-1.18201	-2.67802	1	0.01095	0.99919	no	KCS3 (3-KETOACYL-COA SYNTHASE 3); acyltransferase/ catalytic/ transferase, transferring acyl groups other than amino-acyl groups
XLOC_004206	Prupe.1G241500	Pp01:25553607-25557282	D	C	OK	8.194	4.58114	-0.83886	-2.60892	1	0.01105	0.99919	no	unknown protein
XLOC_023622	Prupe.7G228100	Pp07:20138621-20141424	D	C	OK	31.0474	18.9962	-0.708759	-2.56464	1	0.01105	0.99919	no	NA
XLOC_011451	Prupe.3G146700	Pp03:16030829-16031721	D	C	OK	4.24323	1.39467	-1.60524	-2.74789	1	0.0111	0.99919	no	serine/threonine protein kinase, putative
XLOC_016926	Prupe.5G125500	Pp05:12317650-12318522	D	C	OK	11.9974	23.3038	0.957845	2.59479	1	0.0111	0.99919	no	NA
XLOC_013010	Prupe.4G150100	Pp04:8579867-8584302	D	C	OK	1.30716	0.5883	-1.15181	-2.57477	1	0.01125	0.99919	no	NCED3 (NINE-CIS-EPOXYCAROTENOID DIOXYGENASE 3); 9-cis-epoxycarotenoid dioxygenase
XLOC_005661	Prupe.1G558300	Pp01:45568038-45573888	D	C	OK	6.4006	3.55483	-0.848425	-2.49366	1	0.0113	0.99919	no	SULTR1;3; sulfate transmembrane transporter
XLOC_025827	Prupe.8G130900	Pp08:15355918-15357328	D	C	OK	1.90271	0.598091	-1.66962	-2.78341	1	0.0115	0.99919	no	UGT73B3 (UDP-glucosyl transferase 73B3); UDP-glycosyltransferase/ abscisic acid glucosyltransferase/ quercetin 3-O-glucosyltransferase/ transferase, transferring hexosyl groups
XLOC_000677	Prupe.1G124200	Pp01:9807960-9810194	D	C	OK	14.8489	25.2355	0.765101	2.55269	1	0.0116	0.99919	no	catalytic/ epoxide hydrolase
XLOC_016792	Prupe.5G096900	Pp05:10577974-10582935	D	C	OK	0.871964	2.17149	1.31634	2.60888	1	0.0116	0.99919	no	tRNA synthetase class I (W and Y) family protein
XLOC_025154	Prupe.8G257700	Pp08:21923640-21925225	D	C	OK	7.30725	3.48883	-1.06658	-2.58921	1	0.0116	0.99919	no	unknown protein
XLOC_020886	Prupe.6G313000	Pp06:28013639-28014936	D	C	OK	4.03435	1.64937	-1.29042	-2.69186	1	0.0119	0.99919	no	NAS3 (NICOTIANAMINE SYNTHASE 3); nicotianamine synthase
XLOC_020572	Prupe.6G248700	Pp06:24446127-24447511	D	C	OK	20.6363	11.442	-0.85085	-2.50853	1	0.01205	0.99919	no	unknown protein
XLOC_005515	Prupe.1G524900	Pp01:43012871-43015995	D	C	OK	1.11844	0.412329	-1.43962	-2.71875	1	0.0121	0.99919	no	disease resistance protein (NBS-LRR class), putative
XLOC_022870	Prupe.7G064000	Pp07:10256841-10262910	D	C	OK	18.9763	11.696	-0.69818	-2.44061	1	0.0122	0.99919	no	AtSIP2 (Arabidopsis thaliana seed imbibition 2); hydrolase, hydrolyzing O-glycosyl compounds
XLOC_012669	Prupe.4G085200	Pp04:4178688-4180328	D	C	OK	92.9261	149.844	0.689309	2.51255	1	0.0123	0.99919	no	mitochondrial transcription termination factor-related / mTERF-related
XLOC_009048	Prupe.2G322300	Pp02:29912553-29913344	D	C	OK	16.2555	8.23759	-0.980637	-2.56069	1	0.01235	0.99919	no	NA
XLOC_025829	Prupe.8G131400	Pp08:15380770-15382485	D	C	OK	22.2151	13.0369	-0.768937	-2.54952	1	0.01235	0.99919	no	leucine-rich repeat family protein
XLOC_014844	Prupe.4G237500	Pp04:15505901-15510507	D	C	OK	3.62861	1.43203	-1.34136	-2.68839	1	0.01245	0.99919	no	F-box family protein
XLOC_002998	Prupe.1G574900	Pp01:46830492-46834096	D	C	OK	1.67862	3.67667	1.13112	2.62231	1	0.0125	0.99919	no	CPSF73-I (CLEAVAGE AND POLYADENYLATION SPECIFICITY FACTOR 73-I); protein binding
XLOC_018557	Prupe.6G204500	Pp06:21249880-21259760	D	C	OK	0.711589	0.257471	-1.46664	-2.66697	1	0.0125	0.99919	no	binding
XLOC_026039	Prupe.8G172000	Pp08:17572580-17574451	D	C	OK	20.9716	34.7793	0.729795	2.55197	1	0.0125	0.99919	no	O-methyltransferase family 2 protein
XLOC_020230	Prupe.6G174500	Pp06:17894316-17899337	D	C	OK	3.60869	1.95813	-0.881998	-2.57817	1	0.0126	0.99919	no	EMB1270 (embryo defective 1270)
XLOC_018723	Prupe.6G237000	Pp06:23754178-23756193	D	C	OK	6.99821	3.56619	-0.972602	-2.55302	1	0.0127	0.99919	no	PIP2;5 (PLASMA MEMBRANE INTRINSIC PROTEIN 2;5); water channel
XLOC_001504	Prupe.1G291800	Pp01:28979937-28982271	D	C	OK	2.23312	0.885836	-1.33395	-2.67408	1	0.01295	0.99919	no	NA
XLOC_007355	Prupe.2G289700	Pp02:28407318-28410008	D	C	OK	32.656	52.1462	0.675216	2.42924	1	0.013	0.99919	no	TraB protein-related
XLOC_011748	Prupe.3G210700	Pp03:21588566-21591650	D	C	OK	46.779	29.012	-0.689208	-2.52136	1	0.013	0.99919	no	glycosyl hydrolase family 17 protein
XLOC_016526	Prupe.5G039600	Pp05:4387241-4389632	D	C	OK	15.7146	26.981	0.779836	2.41419	1	0.013	0.99919	no	LOL1 (LSD ONE LIKE 1); DNA binding
XLOC_007764	Prupe.2G040700	Pp02:4464831-4469459	D	C	OK	6.66466	3.90841	-0.769947	-2.49238	1	0.01305	0.99919	no	disease resistance protein (NBS-LRR class), putative
XLOC_006240	Prupe.2G080100	Pp02:12236340-12239078	D	C	OK	10.0491	17.703	0.816928	2.50866	1	0.0132	0.99919	no	GDSL-motif lipase/hydrolase family protein
XLOC_018941	Prupe.6G281100	Pp06:26269776-26272029	D	C	OK	1.81715	0.734169	-1.30749	-2.59728	1	0.01335	0.99919	no	AtRLP43 (Receptor Like Protein 43); kinase/ protein binding
XLOC_012033	Prupe.3G275000	Pp03:25370662-25373819	D	C	OK	4.51504	2.32432	-0.957933	-2.4159	1	0.0134	0.99919	no	CW14
XLOC_024404	Prupe.8G109000	Pp08:13911209-13916195	D	C	OK	2.09511	1.00587	-1.05859	-2.53831	1	0.0134	0.99919	no	disease resistance protein (TIR-NBS-LRR class), putative
XLOC_007469	Prupe.2G311700	Pp02:29460784-29473062	D	C	OK	15.7658	9.89778	-0.671621	-2.42841	1	0.0135	0.99919	no	GLT1; glutamate synthase (NADH)
XLOC_024797	Prupe.8G187600	Pp08:18428943-18432284	D	C	OK	1.04768	0.396629	-1.40133	-2.64844	1	0.01355	0.99919	no	NA
XLOC_014905	Prupe.4G250600	Pp04:16765039-16765609	D	C	OK	0	0.272089	Inf	NA	1	0.0138	0.99919	no	NA
XLOC_024394	Prupe.8G107300	Pp08:13826571-13828228	D	C	OK	3.76263	0.169799	-4.46984	-4.74855	1	0.0138	0.99919	no	AHB1 (ARABIDOPSIS HEMOGLOBIN 1); oxygen binding / oxygen transporter
XLOC_003682	Prupe.1G139900	Pp01:10976370-10979253	D	C	OK	3.33735	1.46569	-1.18712	-2.43475	1	0.01405	0.99919	no	protein kinase family protein
XLOC_017569	Prupe.6G008000	Pp06:653119-655026	D	C	OK	7.43444	13.0204	0.808478	2.49935	1	0.01405	0.99919	no	UGT76E2 (UDP-GLUCOSYL TRANSFERASE 76E2); UDP-glycosyltransferase/ quercetin 3-O-glucosyltransferase/ quercetin 7-O-glucosyltransferase
XLOC_017922	Prupe.6G083100	Pp06:5615550-5620427	D	C	OK	1.50168	0.610893	-1.29758	-2.59258	1	0.0142	0.99919	no	disease resistance protein (TIR-NBS-LRR class), putative
XLOC_025336	Prupe.8G023500	Pp08:2113210-2118827	D	C	OK	1.07447	0.474512	-1.17911	-2.57971	1	0.0142	0.99919	no	disease resistance protein (TIR-NBS-LRR class), putative
XLOC_024408	Prupe.8G109500	Pp08:13932832-13937361	D	C	OK	2.72559	1.3801	-0.981801	-2.46644	1	0.01425	0.99919	no	disease resistance protein (TIR-NBS-LRR class), putative
XLOC_008091	Prupe.2G113100	Pp02:17141135-17142354	D	C	OK	0.202908	0	-Inf	NA	1	0.0143	0.99919	no	NA
XLOC_009654	Prupe.3G111300	Pp03:9277322-9277904	D	C	OK	0.247624	0	-Inf	NA	1	0.0143	0.99919	no	AG (AGAMOUS); DNA binding / transcription factor
XLOC_011486	Prupe.3G153600	Pp03:16766840-16767455	D	C	OK	15.768	29.6369	0.910394	2.52752	1	0.0143	0.99919	no	NA
XLOC_006492	Prupe.2G128400	Pp02:18576335-18579811	D	C	OK	26.8884	16.8243	-0.676434	-2.45677	1	0.01435	0.99919	no	NA
XLOC_002267	Prupe.1G433300	Pp01:37068978-37071979	D	C	OK	103.01	64.1572	-0.683096	-2.444	1	0.0147	0.99919	no	subtilase family protein
XLOC_008492	Prupe.2G202600	Pp02:23883008-23884343	D	C	OK	29.2096	16.6335	-0.812354	-2.49284	1	0.0148	0.99919	no	NA
XLOC_004806	Prupe.1G371400	Pp01:33849986-33856464	D	C	OK	3.87462	2.05404	-0.915593	-2.41053	1	0.0151	0.99919	no	VHA-A3 (VACUOLAR PROTON ATPASE A3); ATPase
XLOC_002808	Prupe.1G540600	Pp01:44169284-44170839	D	C	OK	3.18509	6.37726	1.0016	2.49417	1	0.01515	0.99919	no	hydroxyproline-rich glycoprotein family protein
XLOC_009620	Prupe.3G103900	Pp03:8179595-8182294	D	C	OK	5.83699	3.10781	-0.909328	-2.47274	1	0.0153	0.99919	no	aspartyl protease family protein
XLOC_025792	Prupe.8G121700	Pp08:14756650-14757598	D	C	OK	3.28947	1.2099	-1.44296	-2.52815	1	0.0153	0.99919	no	ATCXE13 (ARABIDOPSIS THALIANA CARBOXYESTERASE 13); hydrolase
XLOC_025693	Prupe.8G098600	Pp08:13023888-13025499	D	C	OK	19.297	32.163	0.737022	2.43536	1	0.01545	0.99919	no	NA
XLOC_019472	Prupe.6G020500	Pp06:1624757-1627133	D	C	OK	0.732462	0.157001	-2.22198	-2.97939	1	0.0155	0.99919	no	NA
XLOC_019687	Prupe.6G065400	Pp06:4523306-4527299	D	C	OK	13.5157	8.14366	-0.730886	-2.38277	1	0.01555	0.99919	no	protein kinase-related
XLOC_002617	Prupe.1G503000	Pp01:41593108-41594112	D	C	OK	41.9616	67.5075	0.685978	2.42707	1	0.0157	0.99919	no	NA
XLOC_014574	Prupe.4G171400	Pp04:10124943-10129442	D	C	OK	40.9966	25.4245	-0.689287	-2.47142	1	0.01585	0.99919	no	sodium/calcium exchanger family protein / calcium-binding EF hand family protein
XLOC_000645	Prupe.1G120000	Pp01:9388595-9389248	D	C	OK	45.7114	26.6574	-0.77802	-2.42188	1	0.01625	0.99919	no	NA
XLOC_004660	Prupe.1G339900	Pp01:31986048-31989109	D	C	OK	0.803991	0.202681	-1.98797	-2.77913	1	0.01625	0.99919	no	GAD4 (glutamate decarboxylase 4); calmodulin binding
XLOC_012394	Prupe.4G035000	Pp04:1640965-1663412	D	C	OK	7.31128	4.59597	-0.669754	-2.35468	1	0.0165	0.99919	no	DEAD box RNA helicase, putative
XLOC_017122	Prupe.5G168300	Pp05:14496298-14500926	D	C	OK	1.3404	2.96255	1.14417	2.34555	1	0.0165	0.99919	no	TAR2 (TRYPTOPHAN AMINOTRANSFERASE RELATED 2); L-tryptophan:2-oxoglutarate aminotransferase/ L-tryptophan:pyruvate aminotransferase/ carbon-sulfur lyase
XLOC_001127	Prupe.1G218900	Pp01:23376003-23377645	D	C	OK	29.146	18.0124	-0.694312	-2.38932	1	0.01655	0.99919	no	GRAM domain-containing protein / ABA-responsive protein-related
XLOC_021144	Prupe.6G363600	Pp06:30547663-30558666	D	C	OK	15.5889	9.77456	-0.673411	-2.36694	1	0.01675	0.99919	no	DCL2 (DICER-LIKE 2); ATP binding / ATP-dependent helicase/ RNA binding / double-stranded RNA binding / helicase/ nucleic acid binding / ribonuclease III
XLOC_020658	Prupe.6G265900	Pp06:25422850-25425169	D	C	OK	2.27746	4.44624	0.965161	2.40811	1	0.01725	0.99919	no	AtUGT85A7 (UDP-glucosyl transferase 85A7); UDP-glycosyltransferase/ glucuronosyltransferase/ transferase, transferring glycosyl groups
XLOC_016776	Prupe.5G093400	Pp05:10338381-10342007	D	C	OK	1.56243	0.587399	-1.41138	-2.42883	1	0.01735	0.99919	no	PC-MYB1; DNA binding / transcription coactivator/ transcription factor
XLOC_008491	Prupe.2G202500	Pp02:23868317-23871265	D	C	OK	82.6444	53.198	-0.635544	-2.27775	1	0.0179	0.99919	no	NA
XLOC_014577	Prupe.4G172000	Pp04:10186975-10189910	D	C	OK	4.03412	2.05077	-0.976092	-2.36863	1	0.01795	0.99919	no	BZIP61; DNA binding / transcription activator/ transcription factor
XLOC_004052	Prupe.1G210900	Pp01:22431331-22434084	D	C	OK	19.1877	11.5127	-0.736952	-2.33527	1	0.0183	0.99919	no	EXGT-A4 (ENDOXYLOGLUCAN TRANSFERASE A4); hydrolase, acting on glycosyl bonds / hydrolase, hydrolyzing O-glycosyl compounds / xyloglucan:xyloglucosyl transferase
XLOC_011313	Prupe.3G118100	Pp03:10143269-10147179	D	C	OK	1.43981	0.174649	-3.04334	-3.1377	1	0.0184	0.99919	no	LSH10 (LIGHT SENSITIVE HYPOCOTYLS 10)
XLOC_013517	Prupe.4G242500,Prupe.4G242600	Pp04:16006114-16013488	D	C	OK	90.0061	141.959	0.657384	2.31752	1	0.0184	0.99919	no	NA
XLOC_024417	Prupe.8G112300	Pp08:14113636-14114450	D	C	OK	6.78548	2.70419	-1.32726	-2.50157	1	0.0184	0.99919	no	NA
XLOC_021388	Prupe.7G042800	Pp07:7918790-7920654	D	C	OK	1.95888	0.797181	-1.29705	-2.49488	1	0.0187	0.99919	no	pentatricopeptide (PPR) repeat-containing protein
XLOC_002602	Prupe.1G499300	Pp01:41342699-41345562	D	C	OK	10.497	5.89791	-0.831704	-2.34915	1	0.01875	0.99919	no	oxidoreductase, 2OG-Fe(II) oxygenase family protein
XLOC_023115	Prupe.7G117700	Pp07:14238624-14246687	D	C	OK	11.1078	6.89166	-0.688646	-2.29171	1	0.01885	0.99919	no	CTR1 (CONSTITUTIVE TRIPLE RESPONSE 1); kinase/ protein binding / protein serine/threonine kinase/ protein serine/threonine/tyrosine kinase
XLOC_008753	Prupe.2G258900	Pp02:26952105-26953266	D	C	OK	254.384	401.203	0.657322	2.33405	1	0.019	0.99919	no	NA
XLOC_011366	Prupe.3G129400	Pp03:13128578-13130009	D	C	OK	31.386	49.9068	0.669118	2.37341	1	0.01905	0.99919	no	NA
XLOC_020954	Prupe.6G324200	Pp06:28560803-28565894	D	C	OK	7.32985	4.4363	-0.724429	-2.25274	1	0.01935	0.99919	no	LOX1; lipoxygenase
XLOC_001189	Prupe.1G231400	Pp01:24662021-24664065	D	C	OK	12.5149	20.445	0.708094	2.37947	1	0.01955	0.99919	no	CYP76C4; electron carrier/ heme binding / iron ion binding / monooxygenase/ oxygen binding
XLOC_016208	Prupe.5G216400	Pp05:16975114-16977696	D	C	OK	23.9888	15.0463	-0.672956	-2.37013	1	0.01965	0.99919	no	CHUP1 (CHLOROPLAST UNUSUAL POSITIONING 1)
XLOC_013582	Prupe.4G255100	Pp04:17693406-17697151	D	C	OK	3.30882	1.74158	-0.925919	-2.39623	1	0.01975	0.99919	no	zinc finger (CCCH-type) family protein / RNA recognition motif (RRM)-containing protein
XLOC_009835	Prupe.3G145000	Pp03:15845512-15852145	D	C	OK	5.70746	3.24089	-0.816457	-2.34092	1	0.0198	0.99919	no	CRS1 (ARABIDOPSIS ORTHOLOG OF MAIZE CHLOROPLAST SPLICING FACTOR CRS1); RNA splicing factor, transesterification mechanism
XLOC_000728	Prupe.1G132700	Pp01:10505917-10507105	D	C	OK	1.48377	3.73726	1.33271	2.4939	1	0.0201	0.99919	no	senescence-associated protein-related
XLOC_026518	Prupe.8G270000	Pp08:22421281-22424878	D	C	OK	1.21802	0.427855	-1.50935	-2.51322	1	0.0202	0.99919	no	MYB12 (MYB DOMAIN PROTEIN 12); DNA binding / transcription activator/ transcription factor
XLOC_019402	Prupe.6G010200	Pp06:769814-770843	D	C	OK	35.0018	21.3704	-0.711813	-2.34569	1	0.0203	0.99919	no	unknown protein
XLOC_007956	Prupe.2G085000	Pp02:13467126-13469459	D	C	OK	1.84963	3.61791	0.96792	2.38556	1	0.0205	0.99919	no	UDP-glucoronosyl/UDP-glucosyl transferase family protein
XLOC_025179	Prupe.8G263100	Pp08:22134877-22136011	D	C	OK	822.121	513.315	-0.679505	-2.31031	1	0.02055	0.99919	no	SAG21 (SENESCENCE-ASSOCIATED GENE 21)
XLOC_020662	Prupe.6G266600	Pp06:25481543-25483347	D	C	OK	0.192841	0.786393	2.02784	2.60453	1	0.0209	0.99919	no	AtUGT85A7 (UDP-glucosyl transferase 85A7); UDP-glycosyltransferase/ glucuronosyltransferase/ transferase, transferring glycosyl groups
XLOC_022934	Prupe.7G078000	Pp07:11398938-11402905	D	C	OK	7.57782	4.62983	-0.710822	-2.33099	1	0.0211	0.99919	no	ATP binding / protein binding
XLOC_002429	Prupe.1G465700	Pp01:38849327-38850038	D	C	OK	4.9915	10.7323	1.10442	2.37396	1	0.02115	0.99919	no	NA
XLOC_025850	Prupe.8G135100	Pp08:15568071-15570915	D	C	OK	4.51317	8.35597	0.888668	2.27484	1	0.0212	0.99919	no	ATCAD5 (CINNAMYL ALCOHOL DEHYDROGENASE 5); cinnamyl-alcohol dehydrogenase
XLOC_020751	Prupe.6G285400	Pp06:26481395-26482762	D	C	OK	3.59611	1.65372	-1.12072	-2.3517	1	0.02155	0.99919	no	F-box protein-related / C-type lectin-related
XLOC_019680	Prupe.6G063700	Pp06:4385127-4387871	D	C	OK	1.95239	0.862748	-1.17823	-2.39925	1	0.0216	0.99919	no	unknown protein
XLOC_011206	Prupe.3G093800	Pp03:7036999-7038685	D	C	OK	1.26534	0.446363	-1.50324	-2.41714	1	0.02165	0.99919	no	pentatricopeptide (PPR) repeat-containing protein
XLOC_001078	Prupe.1G207700	Pp01:21332347-21336071	D	C	OK	0.34306	0.0609552	-2.49264	-1.48468	1	0.02175	0.99919	no	NA
XLOC_003863	Prupe.1G175500	Pp01:14788205-14798665	D	C	OK	12.5221	20.2917	0.69641	2.27313	1	0.0218	0.99919	no	ATB2; oxidoreductase
XLOC_008515	Prupe.2G206400	Pp02:24072573-24074237	D	C	OK	0.704056	0.151543	-2.21597	-2.59083	1	0.02195	0.99919	no	nodulin family protein
XLOC_007189	Prupe.2G258200	Pp02:26933620-26934718	D	C	OK	246.701	382.131	0.6313	2.25624	1	0.02195	0.99919	no	ERD15 (EARLY RESPONSIVE TO DEHYDRATION 15); protein binding
XLOC_019474	Prupe.6G020800	Pp06:1673025-1675378	D	C	OK	0.604831	0.149345	-2.01788	-2.65586	1	0.022	0.99919	no	NA
XLOC_005985	Prupe.2G035600	Pp02:3850626-3861624	D	C	OK	4.88332	2.81927	-0.792539	-2.31438	1	0.02225	0.99919	no	glycoside hydrolase family 2 protein
XLOC_025140	Prupe.8G255400	Pp08:21797747-21807879	D	C	OK	12.9309	8.38695	-0.624605	-2.26867	1	0.02235	0.99919	no	zinc ion binding
XLOC_007720	Prupe.2G031000	Pp02:3374084-3375572	D	C	OK	41.3494	65.325	0.659768	2.33129	1	0.02245	0.99919	no	NA
XLOC_014271	Prupe.4G106100	Pp04:5496175-5498961	D	C	OK	0.982636	2.37394	1.27255	2.35205	1	0.0225	0.99919	no	anac042 (Arabidopsis NAC domain containing protein 42); transcription factor
XLOC_008877	Prupe.2G286800	Pp02:28275406-28277374	D	C	OK	1.33629	2.88401	1.10985	2.38477	1	0.02255	0.99919	no	GA20OX2 (GIBBERELLIN 20 OXIDASE 2); gibberellin 20-oxidase
XLOC_020125	Prupe.6G155700	Pp06:13594437-13601872	D	C	OK	23.7965	15.5467	-0.614141	-2.19866	1	0.0226	0.99919	no	unknown protein
XLOC_000644	Prupe.1G119900	Pp01:9385459-9387039	D	C	OK	7.46798	4.10754	-0.862442	-2.30408	1	0.02265	0.99919	no	NA
XLOC_013099	Prupe.4G169600	Pp04:9997361-9999714	D	C	OK	2.15753	4.05099	0.908893	2.33553	1	0.02265	0.99919	no	leucine-rich repeat transmembrane protein kinase, putative
XLOC_000627	Prupe.1G116800	Pp01:9210275-9211309	D	C	OK	65.1739	102.532	0.653709	2.30095	1	0.0229	0.99919	no	NA
XLOC_013658	Prupe.4G269600	Pp04:21517056-21519910	D	C	OK	1.30695	0.468943	-1.47872	-2.44582	1	0.02305	0.99919	no	CYCB1;4 (Cyclin B1;4); cyclin-dependent protein kinase regulator
XLOC_026499	Prupe.8G266500	Pp08:22285840-22287983	D	C	OK	2.90689	1.3121	-1.1476	-2.38455	1	0.0231	0.99919	no	unknown protein
XLOC_022935	Prupe.7G078300	Pp07:11422075-11427084	D	C	OK	0.426221	0.131324	-1.69847	-2.54933	1	0.02315	0.99919	no	NA
XLOC_014788	Prupe.4G226500	Pp04:14393743-14395862	D	C	OK	5.69106	1.6146	-1.81752	-2.56412	1	0.02325	0.99919	no	NA
XLOC_001053	Prupe.1G203300	Pp01:20243593-20244287	D	C	OK	8.02456	15.3571	0.936417	2.31105	1	0.02335	0.99919	no	NA
XLOC_011565	Prupe.3G171600	Pp03:19020776-19022331	D	C	OK	3.69637	1.68267	-1.13536	-2.36225	1	0.02385	0.99919	no	XTR7 (XYLOGLUCAN ENDOTRANSGLYCOSYLASE 7); hydrolase, acting on glycosyl bonds / hydrolase, hydrolyzing O-glycosyl compounds / xyloglucan:xyloglucosyl transferase
XLOC_011706	Prupe.3G201100	Pp03:20965860-20968056	D	C	OK	6.03438	3.42332	-0.817811	-2.26733	1	0.02395	0.99919	no	NA
XLOC_019901	Prupe.6G107200	Pp06:7625140-7628711	D	C	OK	11.1275	19.5655	0.814184	2.21169	1	0.024	0.99919	no	NA
XLOC_002096	Prupe.1G403400	Pp01:35522533-35524022	D	C	OK	26.8015	42.0268	0.648998	2.24618	1	0.02425	0.99919	no	unknown protein
XLOC_015590	Prupe.5G093500	Pp05:10358295-10359909	D	C	OK	2.96957	0.477273	-2.63736	-2.91492	1	0.0244	0.99919	no	ATOSM34 (osmotin 34)
XLOC_018858	Prupe.6G264600	Pp06:25370102-25375045	D	C	OK	14.0271	8.21058	-0.772663	-2.18442	1	0.0245	0.99919	no	unknown protein
XLOC_000612	Prupe.1G113000	Pp01:9002357-9005605	D	C	OK	15.242	24.9673	0.711987	2.26396	1	0.02455	0.99919	no	RFC3 (REGULATOR OF FATTY-ACID COMPOSITION 3); structural constituent of ribosome
XLOC_000699	Prupe.1G127600	Pp01:10003923-10004880	D	C	OK	56.0702	86.3584	0.623101	2.19356	1	0.02455	0.99919	no	MLP423 (MLP-LIKE PROTEIN 423)
XLOC_016483	Prupe.5G030100	Pp05:3509190-3513386	D	C	OK	1.38925	0.588695	-1.23872	-2.3739	1	0.02455	0.99919	no	protein kinase family protein
XLOC_008959	Prupe.2G303900	Pp02:29030868-29037114	D	C	OK	24.1706	15.8647	-0.607435	-2.16587	1	0.0248	0.99919	no	ATP binding / nucleoside-triphosphatase/ nucleotide binding
XLOC_009131	Prupe.3G010200	Pp03:651951-653262	D	C	OK	5.85263	2.65316	-1.14137	-2.33255	1	0.02535	0.99919	no	NA
XLOC_024033	Prupe.8G037900	Pp08:3608583-3610558	D	C	OK	3.5601	1.64724	-1.11186	-2.30544	1	0.02535	0.99919	no	NA
XLOC_020769	Prupe.6G288600	Pp06:26685339-26689817	D	C	OK	9.71772	5.82003	-0.739592	-2.23597	1	0.0254	0.99919	no	AGT3 (ALANINE:GLYOXYLATE AMINOTRANSFERASE 3); alanine-glyoxylate transaminase/ catalytic/ pyridoxal phosphate binding / transaminase
XLOC_025598	Prupe.8G081100	Pp08:11471699-11473503	D	C	OK	1.10219	2.48726	1.17419	2.35148	1	0.0255	0.99919	no	auxin-responsive protein, putative
XLOC_024965	Prupe.8G221000	Pp08:20062677-20065027	D	C	OK	3.22509	6.58682	1.03024	2.27887	1	0.0255	0.99919	no	NA
XLOC_002577	Prupe.1G495000	Pp01:41104554-41107099	D	C	OK	9.42272	5.48427	-0.780843	-2.24404	1	0.02575	0.99919	no	BTB/POZ domain-containing protein
XLOC_023972	Prupe.8G027300	Pp08:2503691-2507350	D	C	OK	3.56714	2.02768	-0.81494	-2.21155	1	0.02585	0.99919	no	disease resistance protein (TIR-NBS-LRR class), putative
XLOC_022777	Prupe.7G042600	Pp07:7875019-7892220	D	C	OK	12.2443	7.90703	-0.6309	-2.17248	1	0.02595	0.99919	no	SH3 domain-containing protein
XLOC_024445	Prupe.8G116400	Pp08:14351751-14353803	D	C	OK	0.139058	0.849709	2.61128	2.79952	1	0.0261	0.99919	no	peroxidase, putative
XLOC_014490	Prupe.4G155200	Pp04:8892259-8893259	D	C	OK	0.288658	1.33227	2.20646	2.63924	1	0.0262	0.99919	no	trypsin and protease inhibitor family protein / Kunitz family protein
XLOC_026548	Prupe.I002100	scaffold_19:16569-18199	D	C	OK	4.83776	2.47306	-0.96804	-2.28645	1	0.0263	0.99919	no	NA
XLOC_025744	Prupe.8G111200	Pp08:14054520-14059101	D	C	OK	0.606957	0.235379	-1.36661	-2.35697	1	0.0264	0.99919	no	disease resistance protein (TIR-NBS-LRR class), putative
XLOC_021018	Prupe.6G336000	Pp06:29204072-29205053	D	C	OK	44.6875	75.9593	0.765355	2.26656	1	0.02655	0.99919	no	NA
XLOC_003400	Prupe.1G081700	Pp01:6013935-6017316	D	C	OK	13.8676	22.7101	0.71162	2.19322	1	0.02685	0.99919	no	unknown protein
XLOC_014070	Prupe.4G064500	Pp04:3100211-3102608	D	C	OK	3.29169	1.69264	-0.959553	-2.25697	1	0.027	0.99919	no	NA
XLOC_025995	Prupe.8G163500	Pp08:17073387-17077025	D	C	OK	53.0558	34.8394	-0.606791	-2.2177	1	0.027	0.99919	no	nodulin family protein
XLOC_014331	Prupe.4G118800	Pp04:6428420-6430796	D	C	OK	1.56944	0.61623	-1.34871	-2.30015	1	0.0272	0.99919	no	NA
XLOC_001160	Prupe.1G225600	Pp01:23906599-23907226	D	C	OK	95.7609	147.453	0.622746	2.24714	1	0.02725	0.99919	no	NA
XLOC_012487	Prupe.4G053300	Pp04:2574048-2576136	D	C	OK	8.45745	4.62283	-0.871446	-2.23679	1	0.0273	0.99919	no	ANAC073 (ARABIDOPSIS NAC DOMAIN CONTAINING PROTEIN 73); transcription activator/ transcription factor
XLOC_007265	Prupe.2G273000	Pp02:27594306-27609171	D	C	OK	4.37821	2.73987	-0.676234	-2.16581	1	0.02735	0.99919	no	binding
XLOC_016103	Prupe.5G194800	Pp05:15829977-15831079	D	C	OK	39.8814	25.3683	-0.65269	-2.22363	1	0.02735	0.99919	no	calcium-binding EF hand family protein
XLOC_004737	Prupe.1G358500	Pp01:33155370-33156265	D	C	OK	46.3847	72.7762	0.649817	2.21234	1	0.0275	0.99919	no	ATGSTF8 (ARABIDOPSIS THALIANA GLUTATHIONE S-TRANSFERASE PHI 8); glutathione binding / glutathione transferase
XLOC_011518	Prupe.3G161600	Pp03:18055152-18060106	D	C	OK	20.1024	12.8692	-0.643448	-2.24704	1	0.0275	0.99919	no	unknown protein
XLOC_004932	Prupe.1G399100	Pp01:35286466-35287099	D	C	OK	1.93147	5.6211	1.54116	2.40917	1	0.02755	0.99919	no	NA
XLOC_014281	Prupe.4G107600	Pp04:5617577-5619020	D	C	OK	5.45041	9.8719	0.856964	2.21191	1	0.02755	0.99919	no	ATPP2-A1; carbohydrate binding
XLOC_002710	Prupe.1G521100	Pp01:42733421-42737053	D	C	OK	29.6027	45.0405	0.605491	2.16032	1	0.0276	0.99919	no	F-box family protein (FBW2)
XLOC_019497	Prupe.6G025100	Pp06:2004660-2008198	D	C	OK	6.71855	10.712	0.673006	2.14511	1	0.0277	0.99919	no	ATCSLE1; cellulose synthase/ transferase, transferring glycosyl groups
XLOC_026298	Prupe.8G224600	Pp08:20239635-20240861	D	C	OK	1.12928	2.6454	1.22808	2.27398	1	0.02785	0.99919	no	ERF1 (ETHYLENE RESPONSE FACTOR 1); DNA binding / transcription activator/ transcription factor
XLOC_004812	Prupe.1G372600	Pp01:33913326-33917540	D	C	OK	134.421	207.735	0.62799	2.13324	1	0.02795	0.99919	no	ATP-dependent protease La (LON) domain-containing protein
XLOC_009855	Prupe.3G149600	Pp03:16348249-16349023	D	C	OK	51.4456	79.7371	0.632203	2.22116	1	0.02795	0.99919	no	NA
XLOC_021004	Prupe.6G334000	Pp06:29017582-29022883	D	C	OK	9.66744	15.2939	0.661748	2.16637	1	0.028	0.99919	no	MEE32 (MATERNAL EFFECT EMBRYO ARREST 32); 3-dehydroquinate dehydratase/ NADP or NADPH binding / binding / catalytic/ shikimate 5-dehydrogenase
XLOC_025976	Prupe.8G157200	Pp08:16770458-16774048	D	C	OK	3.89513	2.25633	-0.787696	-2.22258	1	0.0281	0.99919	no	LRR XI-23; ATP binding / kinase/ protein kinase/ protein serine/threonine kinase
XLOC_015177	Prupe.5G016300	Pp05:1787795-1792378	D	C	OK	26.2882	17.2517	-0.607681	-2.15135	1	0.0282	0.99919	no	FUNCTIONS IN: molecular_function unknown; INVOLVED IN: biological_process unknown; LOCATED IN: endomembrane system; EXPRESSED IN: cultured cell; CONTAINS InterPro DOMAIN/s: Nodulin-like (InterPro:IPR010658), Major facilitator superfamily, general substrate transporter (InterPro:IPR016196); BEST Arabidopsis thaliana protein match is: nodulin-related (TAIR:AT4G19450.1); Has 697 Blast hits to 659 pr…
XLOC_006771	Prupe.2G178200	Pp02:22270295-22272692	D	C	OK	67.4248	44.5736	-0.597089	-2.18517	1	0.0283	0.99919	no	LEA14 (LATE EMBRYOGENESIS ABUNDANT 14)
XLOC_011852	Prupe.3G234900	Pp03:23034338-23035086	D	C	OK	0.174323	3.08404	4.14499	3.97864	1	0.0283	0.99919	no	cell wall protein precursor, putative
XLOC_014374	Prupe.4G129500	Pp04:7141287-7143042	D	C	OK	169.55	257.383	0.60221	2.18998	1	0.0283	0.99919	no	RPS9 (RIBOSOMAL PROTEIN S9); structural constituent of ribosome
XLOC_003643	Prupe.1G131300	Pp01:10267330-10268084	D	C	OK	5.35734	10.81	1.01278	2.25021	1	0.0284	0.99919	no	NA
XLOC_001299	Prupe.1G252800	Pp01:26382899-26385003	D	C	OK	6.66163	3.79013	-0.813627	-2.20015	1	0.02855	0.99919	no	NA
XLOC_017320	Prupe.5G206900	Pp05:16514121-16517796	D	C	OK	20.9936	34.1457	0.701757	2.22948	1	0.02855	0.99919	no	NA
XLOC_020588	Prupe.6G252400	Pp06:24661944-24668035	D	C	OK	4.51509	2.61578	-0.787512	-2.12109	1	0.02875	0.99919	no	NA
XLOC_009526	Prupe.3G088200	Pp03:6559799-6570124	D	C	OK	23.6858	15.6559	-0.597311	-2.17677	1	0.02885	0.99919	no	SUS2 (ABNORMAL SUSPENSOR 2)
XLOC_007330	Prupe.2G285500	Pp02:28225848-28228212	D	C	OK	1.84125	0.863655	-1.09216	-2.25764	1	0.02905	0.99919	no	NA
XLOC_012639	Prupe.4G078800	Pp04:3823813-3828684	D	C	OK	1.88695	0.998258	-0.918569	-2.1442	1	0.02925	0.99919	no	RDR1 (RNA-DEPENDENT RNA POLYMERASE 1); RNA-directed RNA polymerase/ nucleic acid binding
XLOC_001095	Prupe.1G211200	Pp01:22470235-22471553	D	C	OK	6.84686	11.8141	0.786989	2.22934	1	0.0293	0.99919	no	unknown protein
XLOC_008868	Prupe.2G283100	Pp02:28105098-28107897	D	C	OK	9.87721	6.06201	-0.704307	-2.20522	1	0.0294	0.99919	no	ACS12; 1-aminocyclopropane-1-carboxylate synthase/ L-aspartate:2-oxoglutarate aminotransferase/ aromatic-amino-acid:2-oxoglutarate aminotransferase
XLOC_025168	Prupe.8G260900	Pp08:22048059-22054916	D	C	OK	5.79114	3.53729	-0.711203	-2.17557	1	0.0294	0.99919	no	zinc finger (CCCH type) helicase family protein
XLOC_003137	Prupe.1G017300	Pp01:1190762-1196662	D	C	OK	6.46435	4.08257	-0.66303	-2.11486	1	0.02945	0.99919	no	SDE3 (SILENCING DEFECTIVE); RNA helicase
XLOC_007049	Prupe.2G232600	Pp02:25616447-25618984	D	C	OK	13.9957	7.65315	-0.870863	-2.1989	1	0.0295	0.99919	no	NA
XLOC_001326	Prupe.1G257200	Pp01:26734933-26737470	D	C	OK	1.8046	0.774923	-1.21956	-2.27847	1	0.02965	0.99919	no	nodulin-related
XLOC_012708	Prupe.4G091400	Pp04:4557341-4565470	D	C	OK	75.9675	50.1217	-0.599948	-2.12434	1	0.03	0.99919	no	HEN1 (HUA ENHANCER 1); RNA methyltransferase
XLOC_006854	Prupe.2G191800	Pp02:23115002-23118567	D	C	OK	17.1268	27.8756	0.702749	2.16884	1	0.0303	0.99919	no	NA
XLOC_012688	Prupe.4G088200	Pp04:4329423-4330281	D	C	OK	1581.95	2549.03	0.688247	2.17632	1	0.0303	0.99919	no	PSAK (photosystem I subunit K)
XLOC_003371	Prupe.1G074000	Pp01:5296561-5300393	D	C	OK	0.795196	0.331774	-1.26111	-2.27154	1	0.0304	0.99919	no	NA
XLOC_002545	Prupe.1G488100	Pp01:40640953-40643139	D	C	OK	2.23571	1.05592	-1.08223	-2.20193	1	0.03045	0.99919	no	NA
XLOC_000121	Prupe.1G023000	Pp01:1588163-1591920	D	C	OK	91.7331	60.6721	-0.59641	-2.18091	1	0.03055	0.99919	no	APS1 (ATP SULFURYLASE 1); sulfate adenylyltransferase (ATP)
XLOC_004657	Prupe.1G339400	Pp01:31953440-31962950	D	C	OK	0.743228	0.272691	-1.44654	-2.26826	1	0.03075	0.99919	no	NA
XLOC_022450	Prupe.7G244400	Pp07:20883712-20885528	D	C	OK	1.04731	0.370744	-1.49819	-2.28102	1	0.03095	0.99919	no	unknown protein
XLOC_021440	Prupe.7G052300	Pp07:9048051-9050809	D	C	OK	0.954335	0.343546	-1.47399	-2.31796	1	0.0311	0.99919	no	CKX1 (CYTOKININ OXIDASE/DEHYDROGENASE 1); cytokinin dehydrogenase
XLOC_007763	Prupe.2G040600	Pp02:4463220-4464466	D	C	OK	13.794	22.046	0.676479	2.16127	1	0.0314	0.99919	no	NA
XLOC_019252	Prupe.6G346900	Pp06:29703666-29707038	D	C	OK	2.18062	0.801353	-1.44423	-2.24974	1	0.0314	0.99919	no	AN3 (ANGUSTIFOLIA 3); protein binding / transcription coactivator
XLOC_014827	Prupe.4G234200	Pp04:15106953-15109962	D	C	OK	2.35575	1.25188	-0.912094	-2.18498	1	0.0316	0.99919	no	AtRLP6 (Receptor Like Protein 6); protein binding
XLOC_009041	Prupe.2G320600	Pp02:29853473-29856798	D	C	OK	13.1561	8.46083	-0.636856	-2.05136	1	0.0317	0.99919	no	TIP (TCV-INTERACTING PROTEIN); transcription coactivator/ transcription factor
XLOC_004670	Prupe.1G342400	Pp01:32151022-32152194	D	C	OK	10.2642	16.7964	0.710524	2.12745	1	0.03185	0.99919	no	tetratricopeptide repeat (TPR)-containing protein
XLOC_021863	Prupe.7G132700	Pp07:15137839-15140412	D	C	OK	7.30342	4.2193	-0.791569	-2.18	1	0.03195	0.99919	no	triacylglycerol lipase
XLOC_002412	Prupe.1G462500	Pp01:38636753-38639485	D	C	OK	1.70587	0.785517	-1.11879	-2.21392	1	0.03205	0.99919	no	NA
XLOC_013975	Prupe.4G042500	Pp04:2001505-2003763	D	C	OK	5.64771	2.99787	-0.913727	-2.17586	1	0.0322	0.99919	no	OBP2; DNA binding / transcription factor
XLOC_002210	Prupe.1G424300	Pp01:36578736-36579899	D	C	OK	57.044	85.8948	0.590494	2.14542	1	0.03225	0.99919	no	STZ (salt tolerance zinc finger); nucleic acid binding / transcription factor/ transcription repressor/ zinc ion binding
XLOC_001347	Prupe.1G261500	Pp01:27026186-27027940	D	C	OK	37.3901	56.719	0.601174	2.17549	1	0.0325	0.99919	no	ARR3 (RESPONSE REGULATOR 3); transcription regulator/ two-component response regulator
XLOC_025793	Prupe.8G121900	Pp08:14766781-14768331	D	C	OK	14.9922	9.27625	-0.692596	-2.15069	1	0.03255	0.99919	no	ATCXE13 (ARABIDOPSIS THALIANA CARBOXYESTERASE 13); hydrolase
XLOC_024519	Prupe.8G130200	Pp08:15334337-15336563	D	C	OK	16.523	10.6435	-0.634495	-2.15211	1	0.0327	0.99919	no	UGT73B3 (UDP-glucosyl transferase 73B3); UDP-glycosyltransferase/ abscisic acid glucosyltransferase/ quercetin 3-O-glucosyltransferase/ transferase, transferring hexosyl groups
XLOC_011484	Prupe.3G153100	Pp03:16685802-16686555	D	C	OK	586.907	897.952	0.613508	2.13335	1	0.03275	0.99919	no	NA
XLOC_017095	Prupe.5G162100	Pp05:14217401-14220840	D	C	OK	8.662	5.34369	-0.696864	-2.14817	1	0.0328	0.99919	no	unknown protein
XLOC_020868	Prupe.6G309400	Pp06:27801694-27803481	D	C	OK	2.28645	1.01343	-1.17386	-2.178	1	0.0328	0.99919	no	AtGolS2 (Arabidopsis thaliana galactinol synthase 2); transferase, transferring glycosyl groups / transferase, transferring hexosyl groups
XLOC_019420	Prupe.6G013600	Pp06:950189-952287	D	C	OK	11.4888	18.3901	0.678704	2.15607	1	0.0329	0.99919	no	peroxidase, putative
XLOC_011290	Prupe.3G112300	Pp03:9382454-9383498	D	C	OK	18.1829	10.6193	-0.775889	-2.1427	1	0.03295	0.99919	no	ATBCB (ARABIDOPSIS BLUE-COPPER-BINDING PROTEIN); copper ion binding / electron carrier
XLOC_004908	Prupe.1G394100	Pp01:35060868-35061144	D	C	OK	0	0.980236	Inf	NA	1	0.03355	0.99919	no	unknown protein
XLOC_006707	Prupe.2G166000	Pp02:21508010-21508583	D	C	OK	0	0.215917	Inf	NA	1	0.03355	0.99919	no	NA
XLOC_013886	Prupe.4G023900	Pp04:1130733-1131087	D	C	OK	0	0.519811	Inf	NA	1	0.03355	0.99919	no	unknown protein
XLOC_018492	Prupe.6G193300	Pp06:20063044-20063762	D	C	OK	0	0.205957	Inf	NA	1	0.03355	0.99919	no	NA
XLOC_021644	Prupe.7G091800	Pp07:12470454-12470829	D	C	OK	0	0.458987	Inf	NA	1	0.03355	0.99919	no	unknown protein
XLOC_021427	Prupe.7G049700	Pp07:8650445-8655835	D	C	OK	3.98614	7.02782	0.818085	2.1332	1	0.03365	0.99919	no	peptide chain release factor, putative
XLOC_012950	Prupe.4G138600	Pp04:7734561-7738662	D	C	OK	20.9685	13.2818	-0.658774	-2.06359	1	0.0338	0.99919	no	Per1-like family protein
XLOC_023214	Prupe.7G138700	Pp07:15499037-15502863	D	C	OK	0.62019	0.240937	-1.36405	-2.20592	1	0.03385	0.99919	no	disease resistance protein (CC-NBS-LRR class), putative
XLOC_021957	Prupe.7G151000	Pp07:16220556-16223606	D	C	OK	0.174793	0.525367	1.58768	2.2005	1	0.03395	0.99919	no	NA
XLOC_006148	Prupe.2G061500	Pp02:7806219-7811613	D	C	OK	0.337266	0.0974822	-1.79068	-2.11039	1	0.03435	0.99919	no	agenet domain-containing protein
XLOC_015814	Prupe.5G136100	Pp05:12894263-12901201	D	C	OK	1.0783	0.549103	-0.973614	-2.17238	1	0.03445	0.99919	no	NA
XLOC_021972	Prupe.7G153300	Pp07:16325419-16328801	D	C	OK	92.2817	61.9354	-0.575281	-2.10168	1	0.0345	0.99919	no	unknown protein
XLOC_024084	Prupe.8G049500	Pp08:5384725-5388440	D	C	OK	14.7674	23.5254	0.671807	2.08289	1	0.0345	0.99919	no	NA
XLOC_003733	Prupe.1G149700	Pp01:11744706-11748698	D	C	OK	5.71605	3.05804	-0.902411	-2.17239	1	0.03455	0.99919	no	dienelactone hydrolase family protein
XLOC_001723	Prupe.1G332400	Pp01:31488007-31488758	D	C	OK	0.898394	0	-Inf	NA	1	0.0346	0.99919	no	NA
XLOC_006916	Prupe.2G207400	Pp02:24129585-24130193	D	C	OK	0.31676	0	-Inf	NA	1	0.0346	0.99919	no	NA
XLOC_016250	Prupe.5G224700	Pp05:17396757-17397255	D	C	OK	0.251626	0	-Inf	NA	1	0.0346	0.99919	no	NA
XLOC_020773	Prupe.6G289600	Pp06:26754952-26755433	D	C	OK	0.505502	0	-Inf	NA	1	0.0346	0.99919	no	NA
XLOC_021116	Prupe.6G357300	Pp06:30283105-30283678	D	C	OK	0.20272	0	-Inf	NA	1	0.0346	0.99919	no	NHL3
XLOC_025590	Prupe.8G080200	Pp08:11368585-11368888	D	C	OK	0.663351	0	-Inf	NA	1	0.0346	0.99919	no	auxin-responsive protein, putative
XLOC_024267	Prupe.8G081200	Pp08:11473807-11474113	D	C	OK	0.647596	0	-Inf	NA	1	0.0346	0.99919	no	auxin-responsive protein, putative
XLOC_026307	Prupe.8G226400	Pp08:20305042-20305336	D	C	OK	0.715225	0	-Inf	NA	1	0.0346	0.99919	no	EMB1444 (EMBRYO DEFECTIVE 1444)
XLOC_012382	Prupe.4G033400	Pp04:1557800-1558540	D	C	OK	5.05779	9.76201	0.948673	2.14379	1	0.03465	0.99919	no	calcium-binding EF hand family protein
XLOC_002965	Prupe.1G568600	Pp01:46352469-46358279	D	C	OK	29.681	44.865	0.596048	2.03372	1	0.03485	0.99919	no	NA
XLOC_001191	Prupe.1G232000	Pp01:24691693-24695147	D	C	OK	0.439668	0.11351	-1.9536	-2.38689	1	0.03495	0.99919	no	protein binding
XLOC_001150	Prupe.1G223600	Pp01:23749661-23754532	D	C	OK	0.356471	1.1649	1.70835	2.37083	1	0.035	0.99919	no	SEP3 (SEPALLATA3); DNA binding / protein binding / transcription factor
XLOC_018659	Prupe.6G226600	Pp06:23090418-23093200	D	C	OK	3.36143	5.71741	0.766287	2.14734	1	0.035	0.99919	no	CYP81D8; electron carrier/ heme binding / iron ion binding / monooxygenase/ oxygen binding
XLOC_014404	Prupe.4G136800	Pp04:7593724-7595443	D	C	OK	7.60718	12.3323	0.697013	2.13275	1	0.03545	0.99919	no	auxin-responsive family protein
XLOC_023160	Prupe.7G125700	Pp07:14755940-14757987	D	C	OK	21.5548	13.6414	-0.660013	-2.1022	1	0.03565	0.99919	no	ankyrin repeat family protein
XLOC_001594	Prupe.1G307300	Pp01:30004950-30009389	D	C	OK	0.907963	1.83754	1.01707	2.0182	1	0.03575	0.99919	no	PAN (PERIANTHIA); DNA binding / transcription factor
XLOC_006555	Prupe.2G139500	Pp02:19659940-19660650	D	C	OK	2.54312	0.86801	-1.55082	-2.21088	1	0.0362	0.99919	no	protease inhibitor/seed storage/lipid transfer protein (LTP) family protein
XLOC_004035	Prupe.1G207300	Pp01:21149404-21160026	D	C	OK	11.662	7.37907	-0.660306	-2.06251	1	0.03655	0.99919	no	C2 domain-containing protein / GRAM domain-containing protein
XLOC_015611	Prupe.5G097300	Pp05:10607238-10613004	D	C	OK	5.87496	3.45647	-0.765281	-2.09151	1	0.0366	0.99919	no	FUNCTIONS IN: molecular_function unknown; INVOLVED IN: biological_process unknown; LOCATED IN: cellular_component unknown; EXPRESSED IN: 23 plant structures; EXPRESSED DURING: 13 growth stages; CONTAINS InterPro DOMAIN/s: Lipopolysaccharide-modifying protein (InterPro:IPR006598), Protein of unknown function DUF821, CAP10-like (InterPro:IPR008539); BEST Arabidopsis thaliana protein match is: unkno…
XLOC_026564	Prupe.I003700	scaffold_271:53-2967	D	C	OK	27.4239	42.7146	0.639293	2.12584	1	0.03665	0.99919	no	NA
XLOC_007594	Prupe.2G005900	Pp02:592602-596105	D	C	OK	16.4873	10.7391	-0.618484	-2.0428	1	0.0368	0.99919	no	UPM1 (UROPHORPHYRIN METHYLASE 1); uroporphyrin-III C-methyltransferase
XLOC_017933	Prupe.6G085000	Pp06:5730797-5732392	D	C	OK	8.17886	13.3582	0.707759	2.04415	1	0.0368	0.99919	no	MYB111 (MYB DOMAIN PROTEIN 111); DNA binding / transcription factor
XLOC_016268	Prupe.5G228100	Pp05:17517957-17518980	D	C	OK	5.33399	2.49861	-1.09409	-2.18174	1	0.0369	0.99919	no	ATGSTU7 (ARABIDOPSIS THALIANA GLUTATHIONE S-TRANSFERASE TAU 7); glutathione transferase
XLOC_003221	Prupe.1G038100	Pp01:2674980-2676583	D	C	OK	1.33952	2.70777	1.01539	2.09411	1	0.03695	0.99919	no	NA
XLOC_001119	Prupe.1G216700	Pp01:22989568-22990735	D	C	OK	258.551	390.003	0.593039	2.11716	1	0.03695	0.99919	no	CCL (CCR-LIKE)
XLOC_009808	Prupe.3G140000	Pp03:14762265-14763089	D	C	OK	3.54662	7.2491	1.03136	2.14622	1	0.03705	0.99919	no	NA
XLOC_014011	Prupe.4G050800	Pp04:2424957-2432758	D	C	OK	315.656	475.651	0.591549	2.05662	1	0.0371	0.99919	no	DYL1 (DORMANCY-ASSOCIATED PROTEIN-LIKE 1)
XLOC_006397	Prupe.2G110400	Pp02:16884793-16890598	D	C	OK	29.8847	20.0344	-0.576926	-2.09032	1	0.03725	0.99919	no	NRT1.5 (NITRATE TRANSPORTER 1.5); nitrate transmembrane transporter/ transporter
XLOC_012084	Prupe.3G284000	Pp03:25772070-25775788	D	C	OK	178.475	119.613	-0.577345	-2.05073	1	0.0373	0.99919	no	FDH (FORMATE DEHYDROGENASE); NAD or NADH binding / binding / catalytic/ cofactor binding / oxidoreductase, acting on the CH-OH group of donors, NAD or NADP as acceptor
XLOC_016730	Prupe.5G084900	Pp05:9711159-9713926	D	C	OK	17.0689	26.4902	0.634088	2.05867	1	0.0373	0.99919	no	ATCCS (COPPER CHAPERONE FOR SOD1); superoxide dismutase/ superoxide dismutase copper chaperone
XLOC_015480	Prupe.5G072500	Pp05:8722018-8729839	D	C	OK	15.8523	8.99076	-0.818173	-2.04196	1	0.0374	0.99919	no	NA
XLOC_007492	Prupe.2G317000	Pp02:29700149-29700601	D	C	OK	24.582	13.3491	-0.880863	-2.0917	1	0.0375	0.99919	no	NA
XLOC_003748	Prupe.1G153800	Pp01:12110797-12118597	D	C	OK	46.3353	30.8123	-0.588605	-2.07938	1	0.03795	0.99919	no	APL1 (ADP GLUCOSE PYROPHOSPHORYLASE LARGE SUBUNIT 1); glucose-1-phosphate adenylyltransferase
XLOC_016558	Prupe.5G045500	Pp05:4959394-4961008	D	C	OK	32.7666	52.1785	0.671229	2.08709	1	0.03805	0.99919	no	thioesterase family protein
XLOC_023026	Prupe.7G098500	Pp07:12970042-12972513	D	C	OK	10.4467	6.46408	-0.692531	-2.04114	1	0.0381	0.99919	no	OFP13 (ARABIDOPSIS THALIANA OVATE FAMILY PROTEIN 13)
XLOC_013924	Prupe.4G031600	Pp04:1467904-1471535	D	C	OK	1.2182	0.581427	-1.06708	-2.08003	1	0.03815	0.99919	no	NA
XLOC_018169	Prupe.6G129600	Pp06:10060916-10061642	D	C	OK	54.142	81.7847	0.595083	2.08088	1	0.03815	0.99919	no	NA
XLOC_007774	Prupe.2G042500	Pp02:4646621-4650777	D	C	OK	1.45643	0.683409	-1.09162	-2.17178	1	0.03825	0.99919	no	PHT5; inorganic phosphate transmembrane transporter/ phosphate transmembrane transporter
XLOC_004570	Prupe.1G319100	Pp01:30643338-30644928	D	C	OK	1.17468	0.37728	-1.63856	-2.28188	1	0.0383	0.99919	no	NA
XLOC_020873	Prupe.6G310300	Pp06:27832400-27833216	D	C	OK	592.933	898.765	0.600075	2.0723	1	0.03845	0.99919	no	unknown protein
XLOC_000659	Prupe.1G121500	Pp01:9555905-9556483	D	C	OK	6.45409	2.87624	-1.16603	-2.11761	1	0.0386	0.99919	no	NA
XLOC_016773	Prupe.5G093100	Pp05:10325597-10327815	D	C	OK	7.60567	4.6607	-0.706528	-2.08851	1	0.03865	0.99919	no	BAP2 (BON ASSOCIATION PROTEIN 2)
XLOC_019973	Prupe.6G123500	Pp06:9208003-9209179	D	C	OK	3.4142	6.35688	0.896771	2.07895	1	0.03895	0.99919	no	nucleic acid binding / ribonuclease H
XLOC_013139	Prupe.4G176000	Pp04:10420638-10423716	D	C	OK	146.404	217.66	0.572118	2.08402	1	0.039	0.99919	no	chloroplast 30S ribosomal protein S20, putative
XLOC_017267	Prupe.5G195200	Pp05:15841790-15843588	D	C	OK	29.608	19.1987	-0.624982	-2.10509	1	0.039	0.99919	no	ATEXPA1 (ARABIDOPSIS THALIANA EXPANSIN A1)
XLOC_026159	Prupe.8G194600	Pp08:18741667-18743746	D	C	OK	2.26333	1.13376	-0.997334	-2.1201	1	0.03905	0.99919	no	glycosyl hydrolase family 81 protein
XLOC_024798	Prupe.8G187700	Pp08:18434020-18437986	D	C	OK	6.819	12.1738	0.836152	2.08535	1	0.03915	0.99919	no	NA
XLOC_007847	Prupe.2G063400	Pp02:8475669-8484281	D	C	OK	0.210267	0.613515	1.54488	1.81984	1	0.0393	0.99919	no	NA
XLOC_010369	Prupe.3G245400	Pp03:23706028-23706794	D	C	OK	2.93888	6.07827	1.04839	2.10855	1	0.03945	0.99919	no	AtGDU2 (Arabidopsis thaliana GLUTAMINE DUMPER 2)
XLOC_018082	Prupe.6G112800	Pp06:8138076-8142339	D	C	OK	60.5046	90.2207	0.576414	2.08965	1	0.03945	0.99919	no	CSD2 (COPPER/ZINC SUPEROXIDE DISMUTASE 2); superoxide dismutase
XLOC_025085	Prupe.8G244800	Pp08:21301463-21305157	D	C	OK	26.6233	17.9874	-0.565705	-2.05402	1	0.03965	0.99919	no	isoamylase, putative / starch debranching enzyme, putative
XLOC_018857	Prupe.6G264500	Pp06:25361870-25362698	D	C	OK	18.7625	10.9959	-0.770884	-2.07309	1	0.03985	0.99919	no	NA
XLOC_010752	Prupe.3G000800	Pp03:91449-93176	D	C	OK	0.789372	1.75287	1.15094	2.09324	1	0.04	0.99919	no	NA
XLOC_002305	Prupe.1G440600	Pp01:37431921-37432476	D	C	OK	6.59187	2.8361	-1.21678	-2.16198	1	0.04025	0.99919	no	NA
XLOC_019471	Prupe.6G020400	Pp06:1620360-1623647	D	C	OK	2.90766	1.66635	-0.803165	-2.09886	1	0.04025	0.99919	no	NA
XLOC_021869	Prupe.7G133600	Pp07:15195412-15197591	D	C	OK	51.4148	76.039	0.564558	2.06018	1	0.04035	0.99919	no	HSF4 (HEAT SHOCK FACTOR 4); DNA binding / transcription factor/ transcription repressor
XLOC_022210	Prupe.7G197200	Pp07:18591956-18593834	D	C	OK	7.04213	4.22812	-0.735996	-2.05072	1	0.04065	0.99919	no	NA
XLOC_016365	Prupe.5G002400	Pp05:388506-394285	D	C	OK	4.78542	3.06376	-0.643341	-1.99603	1	0.0408	0.99919	no	FUNCTIONS IN: molecular_function unknown; INVOLVED IN: biological_process unknown; LOCATED IN: plasma membrane, vacuole; EXPRESSED IN: guard cell, cultured cell; BEST Arabidopsis thaliana protein match is: PPI1 (PROTON PUMP INTERACTOR 1); protein binding (TAIR:AT4G27500.1); Has 53409 Blast hits to 33585 proteins in 1572 species: Archae - 464; Bacteria - 7066; Metazoa - 25076; Fungi - 5173; Plants…
XLOC_006493	Prupe.2G128600	Pp02:18586067-18589219	D	C	OK	3.27086	1.89914	-0.784327	-2.0787	1	0.04085	0.99919	no	NA
XLOC_019125	Prupe.6G318100	Pp06:28251607-28254648	D	C	OK	0.380483	0.896259	1.23608	2.04698	1	0.04085	0.99919	no	AtPP2-B15 (Phloem protein 2-B15); carbohydrate binding
XLOC_008107	Prupe.2G116200	Pp02:17441889-17446018	D	C	OK	0.466919	0.19798	-1.23782	-1.92786	1	0.04175	0.99919	no	leucine-rich repeat transmembrane protein kinase, putative
XLOC_000241	Prupe.1G041300	Pp01:2956142-2960338	D	C	OK	2.57345	1.49116	-0.787269	-1.99426	1	0.04205	0.99919	no	disease resistance protein (CC-NBS-LRR class), putative
XLOC_018088	Prupe.6G114100	Pp06:8233140-8234103	D	C	OK	5.16643	2.6094	-0.985449	-2.05953	1	0.0421	0.99919	no	harpin-induced protein-related / HIN1-related / harpin-responsive protein-related
XLOC_026440	Prupe.8G254300	Pp08:21741690-21742703	D	C	OK	1.23116	0.321553	-1.93689	-2.34998	1	0.0421	0.99919	no	glutaredoxin family protein
XLOC_011282	Prupe.3G111000	Pp03:9184198-9188553	D	C	OK	20.4623	29.6949	0.537245	1.95295	1	0.04215	0.99919	no	BGLU15 (BETA GLUCOSIDASE 15); catalytic/ cation binding / hydrolase, hydrolyzing O-glycosyl compounds
XLOC_008880	Prupe.2G287500	Pp02:28315090-28320984	D	C	OK	2.20516	4.0641	0.882055	2.06883	1	0.0422	0.99919	no	NA
XLOC_017462	Prupe.5G234300	Pp05:17778791-17791526	D	C	OK	26.2525	17.8024	-0.560384	-2.05082	1	0.0422	0.99919	no	ketose-bisphosphate aldolase class-II family protein
XLOC_012392	Prupe.4G034700	Pp04:1615743-1617062	D	C	OK	4.23747	2.0991	-1.01343	-2.0881	1	0.04235	0.99919	no	NA
XLOC_003781	Prupe.1G161400	Pp01:12889039-12891211	D	C	OK	0.630436	0.224206	-1.49153	-2.11641	1	0.0424	0.99919	no	NA
XLOC_021656	Prupe.7G093800	Pp07:12640328-12657497	D	C	OK	6.43635	4.28813	-0.585895	-2.05647	1	0.0424	0.99919	no	EMB2016 (embryo defective 2016)
XLOC_001148	Prupe.1G223400	Pp01:23730078-23736680	D	C	OK	3.1397	1.73876	-0.852571	-2.0325	1	0.0428	0.99919	no	DNA primase, large subunit family
XLOC_026044	Prupe.8G172900	Pp08:17621126-17624915	D	C	OK	23.7208	15.9228	-0.575056	-2.01919	1	0.0428	0.99919	no	sks5 (SKU5 Similar 5); copper ion binding / oxidoreductase
XLOC_018199	Prupe.6G135200	Pp06:10752134-10758534	D	C	OK	17.3021	10.8942	-0.667389	-2.04716	1	0.043	0.99919	no	ELM1 (ELONGATED MITOCHONDRIA 1)
XLOC_001171	Prupe.1G228500,Prupe.1G228600	Pp01:24156492-24161722	D	C	OK	360.102	553.122	0.619192	1.98009	1	0.04315	0.99919	no	NA
XLOC_003188	Prupe.1G027500	Pp01:1919206-1920881	D	C	OK	54.1454	79.4768	0.553694	2.0241	1	0.04325	0.99919	no	SHY2 (SHORT HYPOCOTYL 2); transcription factor
XLOC_017707	Prupe.6G038100	Pp06:2864741-2868370	D	C	OK	10.3394	6.58123	-0.651724	-2.02986	1	0.04345	0.99919	no	CYP714A1; electron carrier/ heme binding / iron ion binding / monooxygenase/ oxygen binding
XLOC_024313	Prupe.8G091500	Pp08:12450557-12455112	D	C	OK	0.251081	0.640388	1.35079	2.10519	1	0.0437	0.99919	no	FUNCTIONS IN: molecular_function unknown; INVOLVED IN: biological_process unknown; LOCATED IN: endomembrane system; CONTAINS InterPro DOMAIN/s: Pentatricopeptide repeat (InterPro:IPR002885); BEST Arabidopsis thaliana protein match is: CRR28 (CHLORORESPIRATORY REDUCTION28); endonuclease (TAIR:AT1G59720.1); Has 14270 Blast hits to 5372 proteins in 184 species: Archae - 1; Bacteria - 4; Metazoa - 15…
XLOC_009010	Prupe.2G314200	Pp02:29564500-29566513	D	C	OK	0.90365	0.325233	-1.47429	-2.15848	1	0.04425	0.99919	no	catalytic/ cation binding / hydrolase, hydrolyzing O-glycosyl compounds
XLOC_005310	Prupe.1G483200	Pp01:40288489-40295210	D	C	OK	3.01819	1.8186	-0.730858	-1.97003	1	0.04435	0.99919	no	ATSPS1F (sucrose phosphate synthase 1F); sucrose-phosphate synthase/ transferase, transferring glycosyl groups
XLOC_008435	Prupe.2G193200	Pp02:23179979-23183022	D	C	OK	27.446	40.8933	0.575266	2.02941	1	0.04435	0.99919	no	NA
XLOC_022601	Prupe.7G004700	Pp07:514865-516999	D	C	OK	33.8516	50.1876	0.568106	1.98328	1	0.0444	0.99919	no	unknown protein
XLOC_003770	Prupe.1G159100	Pp01:12619102-12626111	D	C	OK	1.59622	0.755756	-1.07867	-2.02847	1	0.0445	0.99919	no	ATP binding
XLOC_018973	Prupe.6G287600	Pp06:26588054-26589441	D	C	OK	78.2464	115.001	0.555547	2.0314	1	0.04455	0.99919	no	unknown protein
XLOC_017286	Prupe.5G199900	Pp05:16083741-16086702	D	C	OK	1.48696	0.68165	-1.12526	-2.08978	1	0.0446	0.99919	no	flavin-containing monooxygenase family protein / FMO family protein
XLOC_010840	Prupe.3G017600	Pp03:1253343-1255112	D	C	OK	59.0034	86.5761	0.553171	2.00813	1	0.0447	0.99919	no	atnudt17 (Arabidopsis thaliana Nudix hydrolase homolog 17); hydrolase
XLOC_018336	Prupe.6G163700	Pp06:15712648-15713620	D	C	OK	8.02201	13.4157	0.74189	2.01088	1	0.0453	0.99919	no	zinc finger (C3HC4-type RING finger) family protein
XLOC_025742	Prupe.8G110900	Pp08:14050932-14054423	D	C	OK	0.547546	2.06633	1.91602	2.16958	1	0.04535	0.99919	no	NA
XLOC_002023	Prupe.1G390800	Pp01:34842030-34843343	D	C	OK	8.56037	5.05153	-0.760951	-1.96893	1	0.04555	0.99919	no	ethylene-responsive element-binding protein, putative
XLOC_014108	Prupe.4G073300	Pp04:3585853-3587064	D	C	OK	4.0645	1.93857	-1.06808	-2.0235	1	0.0457	0.99919	no	AWPM-19-like membrane family protein
XLOC_001902	Prupe.1G366800	Pp01:33597633-33602421	D	C	OK	0.449156	0.14715	-1.60993	-1.93359	1	0.04585	0.99919	no	ATE2F2; DNA binding / protein heterodimerization/ transcription factor
XLOC_016676	Prupe.5G072000	Pp05:8686025-8686734	D	C	OK	4.5714	2.01617	-1.18102	-2.09883	1	0.04585	0.99919	no	NA
XLOC_001720	Prupe.1G331400	Pp01:31395745-31406871	D	C	OK	10.9054	7.47367	-0.545149	-1.9326	1	0.0459	0.99919	no	unknown protein
XLOC_026502	Prupe.8G267100	Pp08:22306387-22307187	D	C	OK	51.0814	75.7404	0.568265	2.00152	1	0.04605	0.99919	no	ATBZIP53 (BASIC REGION/LEUCINE ZIPPER MOTIF 53); DNA binding / protein heterodimerization/ sequence-specific DNA binding / transcription factor
XLOC_024300	Prupe.8G088400	Pp08:12149948-12155795	D	C	OK	0.513085	0.186126	-1.46292	-2.16555	1	0.0462	0.99919	no	DNA replication licensing factor, putative
XLOC_026029	Prupe.8G170400	Pp08:17484541-17492702	D	C	OK	3.27148	2.02318	-0.69332	-2.00417	1	0.0467	0.99919	no	MSL6 (MECHANOSENSITIVE CHANNEL OF SMALL CONDUCTANCE-LIKE 6)
XLOC_018341	Prupe.6G165100	Pp06:16220411-16223190	D	C	OK	0.799615	0.350629	-1.18936	-2.04722	1	0.04675	0.99919	no	NA
XLOC_012580	Prupe.4G069000	Pp04:3340431-3342633	D	C	OK	1.26182	0.265129	-2.25074	-2.38502	1	0.0468	0.99919	no	NA
XLOC_013189	Prupe.4G183600	Pp04:10879701-10885574	D	C	OK	17.5945	26.3597	0.583208	1.96002	1	0.0469	0.99919	no	unknown protein
XLOC_026260	Prupe.8G217100	Pp08:19855756-19859950	D	C	OK	0.429318	0.175619	-1.28959	-2.01662	1	0.0469	0.99919	no	kinase
XLOC_002803	Prupe.1G539800	Pp01:44104047-44108833	D	C	OK	1.73144	0.964669	-0.843864	-2.02807	1	0.04695	0.99919	no	disease resistance protein (TIR-NBS-LRR class), putative
XLOC_023841	Prupe.8G001100	Pp08:112088-113752	D	C	OK	34.5251	51.7641	0.584304	1.99164	1	0.04705	0.99919	no	NA
XLOC_000181	Prupe.1G032800	Pp01:2282972-2284827	D	C	OK	0.0586145	0.437192	2.89894	2.67211	1	0.0471	0.99919	no	FAD-binding domain-containing protein
XLOC_005065	Prupe.1G431800	Pp01:36980621-36983331	D	C	OK	5.07453	3.03325	-0.742409	-2.02208	1	0.0472	0.99919	no	FUNCTIONS IN: molecular_function unknown; INVOLVED IN: biological_process unknown; LOCATED IN: cellular_component unknown; CONTAINS InterPro DOMAIN/s: B302 (SPRY)-like (InterPro:IPR001870), SPla/RYanodine receptor SPRY (InterPro:IPR003877); Has 20 Blast hits to 20 proteins in 9 species: Archae - 0; Bacteria - 0; Metazoa - 0; Fungi - 7; Plants - 11; Viruses - 0; Other Eukaryotes - 2 (source: NCBI …
XLOC_023639	Prupe.7G230800	Pp07:20239275-20239849	D	C	OK	44.0481	70.0905	0.670139	2.0105	1	0.04745	0.99919	no	unknown protein
XLOC_018345	Prupe.6G165500	Pp06:16266150-16269017	D	C	OK	6.62186	4.25447	-0.638256	-1.91243	1	0.04775	0.99919	no	NA
XLOC_018466	Prupe.6G188000	Pp06:19633628-19635290	D	C	OK	159.09	232.8	0.54925	1.99948	1	0.0478	0.99919	no	NA
XLOC_023858	Prupe.8G004400	Pp08:355707-367149	D	C	OK	27.2214	18.6668	-0.544271	-1.9652	1	0.04785	0.99919	no	ADL3 (ARABIDOPSIS DYNAMIN-LIKE 3); GTPase
XLOC_011083	Prupe.3G067300	Pp03:4849834-4850645	D	C	OK	200.002	291.475	0.543359	1.97779	1	0.0479	0.99919	no	RPS17 (RIBOSOMAL PROTEIN S17); structural constituent of ribosome
XLOC_024658	Prupe.8G160900	Pp08:16926557-16928829	D	C	OK	52.1682	35.7121	-0.54676	-1.98842	1	0.04795	0.99919	no	NA
XLOC_004885	Prupe.1G388300	Pp01:34712907-34715588	D	C	OK	1.71561	3.3669	0.972705	2.05437	1	0.04805	0.99919	no	NA
XLOC_000198	Prupe.1G035500	Pp01:2480284-2482639	D	C	OK	95.0842	65.3542	-0.540926	-1.98015	1	0.0481	0.99919	no	2-oxoglutarate-dependent dioxygenase, putative
XLOC_023206	Prupe.7G137700	Pp07:15426517-15430559	D	C	OK	15.7897	10.4755	-0.591957	-1.97399	1	0.0482	0.99919	no	MAPKKK5; ATP binding / kinase/ protein kinase/ protein serine/threonine kinase
XLOC_022539	Prupe.7G261100	Pp07:21701384-21704006	D	C	OK	6.0327	3.64617	-0.72642	-2.00506	1	0.0484	0.99919	no	NA
XLOC_023349	Prupe.7G171900	Pp07:17315497-17319338	D	C	OK	16.0842	23.706	0.559607	1.9258	1	0.04845	0.99919	no	unknown protein
XLOC_008537	Prupe.2G211200	Pp02:24367859-24370119	D	C	OK	7.24409	10.9458	0.595505	1.90889	1	0.0485	0.99919	no	GCN5-related N-acetyltransferase (GNAT) family protein
XLOC_019237	Prupe.6G344500	Pp06:29608761-29610733	D	C	OK	44.9343	67.1227	0.578986	1.99368	1	0.0485	0.99919	no	AIP3 (ABI3-INTERACTING PROTEIN 3); unfolded protein binding
XLOC_020968	Prupe.6G327200	Pp06:28714786-28715804	D	C	OK	8.67154	4.80037	-0.853143	-2.0259	1	0.04855	0.99919	no	unknown protein
XLOC_003072	Prupe.1G003000	Pp01:319776-321560	D	C	OK	63.7821	43.7922	-0.542476	-1.97856	1	0.0486	0.99919	no	TT4 (TRANSPARENT TESTA 4); naringenin-chalcone synthase
XLOC_004090	Prupe.1G217600	Pp01:23021334-23026772	D	C	OK	5.11767	3.27619	-0.643469	-2.00727	1	0.0486	0.99919	no	CPL3 (C-TERMINAL DOMAIN PHOSPHATASE-LIKE 3); CTD phosphatase/ phosphoprotein phosphatase
XLOC_015193	Prupe.5G018700	Pp05:2040793-2043619	D	C	OK	3.7935	2.19545	-0.789014	-1.98512	1	0.04865	0.99919	no	AOX1A (ALTERNATIVE OXIDASE 1A); alternative oxidase
XLOC_014349	Prupe.4G124000	Pp04:6769328-6775371	D	C	OK	17.6844	26.1631	0.565053	1.93995	1	0.0487	0.99919	no	HUA1 (ENHANCER OF AG-4 1); RNA binding
XLOC_018114	Prupe.6G118300,Prupe.6G118400	Pp06:8692247-8698625	D	C	OK	8.03542	5.25716	-0.612091	-1.8106	1	0.04875	0.99919	no	NA
XLOC_021845	Prupe.7G130200	Pp07:14996071-14998143	D	C	OK	5.05175	8.04113	0.670615	1.97851	1	0.04895	0.99919	no	transferase family protein
XLOC_022261	Prupe.7G208100	Pp07:19115585-19118769	D	C	OK	2.5049	1.30553	-0.940118	-1.93943	1	0.049	0.99919	no	unknown protein
XLOC_020678	Prupe.6G270100	Pp06:25650081-25652694	D	C	OK	7.92737	12.8635	0.698372	1.9293	1	0.0492	0.99919	no	FUNCTIONS IN: molecular_function unknown; INVOLVED IN: biological_process unknown; LOCATED IN: chloroplast; CONTAINS InterPro DOMAIN/s: Ovarian tumour, otubain (InterPro:IPR003323); BEST Arabidopsis thaliana protein match is: OTU-like cysteine protease family protein (TAIR:AT3G57810.3); Has 100 Blast hits to 100 proteins in 30 species: Archae - 0; Bacteria - 0; Metazoa - 21; Fungi - 2; Plants - 6…
XLOC_000110	Prupe.1G020700	Pp01:1452966-1456616	D	C	OK	6.83267	11.0198	0.689582	1.94313	1	0.04925	0.99919	no	catalytic/ nucleotide binding
XLOC_017015	Prupe.5G145500	Pp05:13376834-13377071	D	C	OK	119.44	66.5794	-0.84314	-2.0061	1	0.0493	0.99919	no	NA
XLOC_010705	Prupe.3G308900	Pp03:26895548-26897998	D	C	OK	5.37992	3.31065	-0.700471	-1.93523	1	0.0495	0.99919	no	pentatricopeptide (PPR) repeat-containing protein
XLOC_013906	Prupe.4G026300	Pp04:1228552-1233073	D	C	OK	0.109349	0.454228	2.05448	2.26924	1	0.0495	0.99919	no	GA2OX8 (GIBBERELLIN 2-OXIDASE 8); gibberellin 2-beta-dioxygenase
XLOC_004692	Prupe.1G347400	Pp01:32471825-32483066	D	C	OK	11.1156	7.59737	-0.54901	-1.92128	1	0.0497	0.99919	no	HUA2 (ENHANCER OF AG-4 2); transcription factor
XLOC_020722	Prupe.6G278800	Pp06:26139691-26142710	D	C	OK	19.1281	12.888	-0.569665	-1.95843	1	0.0499	0.99919	no	FAD8 (FATTY ACID DESATURASE 8); omega-3 fatty acid desaturase
XLOC_000174	Prupe.1G032000	Pp01:2250307-2250750	D	C	OK	0	0.248671	Inf	NA	1	0.04995	0.99919	no	protease inhibitor, putative
XLOC_001225	Prupe.1G238800	Pp01:25341207-25342051	D	C	OK	0	1.25968	Inf	NA	1	0.04995	0.99919	no	NA
XLOC_001876	Prupe.1G361200	Pp01:33279393-33279905	D	C	OK	0	0.424318	Inf	NA	1	0.04995	0.99919	no	NA
XLOC_016587	Prupe.5G050900	Pp05:5450903-5451107	D	C	OK	0	2.18631	Inf	NA	1	0.04995	0.99919	no	NA
XLOC_005105	Prupe.1G441400	Pp01:37476943-37481217	D	C	OK	0.761683	0.283603	-1.42532	-2.04025	1	0.05005	0.99919	no	serine-type peptidase
XLOC_016684	Prupe.5G074000	Pp05:8822737-8828514	D	C	OK	21.8792	32.3711	0.565149	1.93	1	0.05005	0.99919	no	APT3 (ADENINE PHOSPHORIBOSYL TRANSFERASE 3); adenine phosphoribosyltransferase
XLOC_008171	Prupe.2G130400	Pp02:18764598-18767698	D	C	OK	12.1449	8.12778	-0.579418	-1.97269	1	0.0501	0.99919	no	NA
XLOC_004109	Prupe.1G220600	Pp01:23528519-23529760	D	C	OK	18.4503	27.9811	0.600812	1.97121	1	0.05055	0.99919	no	ATDCI1 (DELTA(3,5),DELTA(2,4)-DIENOYL-COA ISOMERASE 1); delta3,5-delta2,4-dienoyl-CoA isomerase/ enoyl-CoA hydratase
XLOC_014845	Prupe.4G237600	Pp04:15513026-15515784	D	C	OK	0.395468	0.125692	-1.65367	-2.13063	1	0.05055	0.99919	no	cell division cycle protein 48, putative / CDC48, putative
XLOC_006757	Prupe.2G175100	Pp02:22097996-22100792	D	C	OK	1.77896	0.813537	-1.12875	-1.9792	1	0.0506	0.99919	no	glycoside hydrolase family 28 protein / polygalacturonase (pectinase) family protein
XLOC_015243	Prupe.5G027500	Pp05:3209795-3214689	D	C	OK	2.64685	1.61199	-0.715433	-1.90188	1	0.0507	0.99919	no	CSLD3 (CELLULOSE SYNTHASE-LIKE D3); cellulose synthase/ transferase, transferring glycosyl groups
XLOC_020478	Prupe.6G229000	Pp06:23259452-23260448	D	C	OK	52.6747	76.5995	0.540225	1.94964	1	0.0507	0.99919	no	MYB73 (MYB DOMAIN PROTEIN 73); DNA binding / transcription factor
XLOC_001346	Prupe.1G261200	Pp01:27012797-27013269	D	C	OK	0.205932	0	-Inf	NA	1	0.051	0.99919	no	NA
XLOC_005007	Prupe.1G419700	Pp01:36338096-36338537	D	C	OK	0.231036	0	-Inf	NA	1	0.051	0.99919	no	ATBZIP4 (ARABIDOPSIS THALIANA BASIC LEUCINE-ZIPPER 4); DNA binding / transcription factor
XLOC_006298	Prupe.2G092400	Pp02:14557416-14559161	D	C	OK	0.320043	0	-Inf	NA	1	0.051	0.99919	no	NA
XLOC_010931	Prupe.3G035100	Pp03:2561777-2562092	D	C	OK	0.45323	0	-Inf	NA	1	0.051	0.99919	no	auxin-responsive family protein
XLOC_015158	Prupe.5G012600	Pp05:1343647-1344175	D	C	OK	0.743013	0	-Inf	NA	1	0.051	0.99919	no	NA
XLOC_023183	Prupe.7G130000	Pp07:14990777-14991158	D	C	OK	0.302088	0	-Inf	NA	1	0.051	0.99919	no	transferase family protein
XLOC_023278	Prupe.7G151900	Pp07:16270330-16270639	D	C	OK	0.474398	0	-Inf	NA	1	0.051	0.99919	no	NA
XLOC_025625	Prupe.8G086200	Pp08:11915395-11915769	D	C	OK	0.391508	0	-Inf	NA	1	0.051	0.99919	no	synaptobrevin-related family protein
XLOC_025713	Prupe.8G102700	Pp08:13400562-13400886	D	C	OK	0.424646	0	-Inf	NA	1	0.051	0.99919	no	protease inhibitor/seed storage/lipid transfer protein (LTP) family protein
XLOC_026211	Prupe.8G206000	Pp08:19311062-19311329	D	C	OK	0.695536	0	-Inf	NA	1	0.051	0.99919	no	NA
XLOC_009165	Prupe.3G016700	Pp03:1191626-1197808	D	C	OK	20.7865	14.3678	-0.532805	-1.94783	1	0.0511	0.99919	no	disease resistance protein (NBS-LRR class), putative
XLOC_011548	Prupe.3G167900	Pp03:18691352-18695566	D	C	OK	0.352248	0.736594	1.06428	2.03566	1	0.0514	0.99919	no	PEPR1 (PEP1 receptor 1); ATP binding / kinase/ protein binding / protein serine/threonine kinase
XLOC_019906	Prupe.6G108800	Pp06:7762695-7764905	D	C	OK	102.291	70.7187	-0.53251	-1.94975	1	0.0514	0.99919	no	heavy-metal-associated domain-containing protein
XLOC_016949	Prupe.5G132000	Pp05:12701223-12702250	D	C	OK	1.67626	0.656524	-1.35233	-2.02128	1	0.05155	0.99919	no	unknown protein
XLOC_015899	Prupe.5G152200	Pp05:13740113-13742121	D	C	OK	4.26899	2.4536	-0.798995	-1.94574	1	0.05155	0.99919	no	CYP94B3; electron carrier/ heme binding / iron ion binding / monooxygenase/ oxygen binding
XLOC_021238	Prupe.7G014800	Pp07:2191699-2197881	D	C	OK	1.53319	2.84997	0.894404	1.83198	1	0.0516	0.99919	no	NA
XLOC_023063	Prupe.7G106800	Pp07:13541887-13543000	D	C	OK	0.259915	0.990517	1.93014	1.90875	1	0.05165	0.99919	no	calcium-binding EF hand family protein
XLOC_012983	Prupe.4G145300	Pp04:8351526-8361057	D	C	OK	4.62773	2.62005	-0.820712	-1.95466	1	0.05175	0.99919	no	NA
XLOC_015497	Prupe.5G075700	Pp05:8964127-8968485	D	C	OK	10.2609	6.6771	-0.619869	-1.96895	1	0.05175	0.99919	no	SKU5; copper ion binding / oxidoreductase
XLOC_008081	Prupe.2G111700	Pp02:16996434-17001837	D	C	OK	3.10099	1.90619	-0.702036	-1.97358	1	0.05185	0.99919	no	disease resistance protein (NBS-LRR class), putative
XLOC_008621	Prupe.2G229200	Pp02:25445746-25447856	D	C	OK	68.3763	99.4516	0.540498	1.96433	1	0.0519	0.99919	no	PPL2 (PsbP-like protein 2); calcium ion binding
XLOC_019377	Prupe.6G003400	Pp06:373807-376362	D	C	OK	15.1786	22.7572	0.584286	1.91817	1	0.05205	0.99919	no	unknown protein
XLOC_025731	Prupe.8G107600	Pp08:13837623-13838360	D	C	OK	28.2719	42.9759	0.604159	1.94672	1	0.0522	0.99919	no	FUNCTIONS IN: molecular_function unknown; INVOLVED IN: biological_process unknown; LOCATED IN: cellular_component unknown; CONTAINS InterPro DOMAIN/s: DC1 (InterPro:IPR004146); BEST Arabidopsis thaliana protein match is: DC1 domain-containing protein (TAIR:AT1G20990.1); Has 719 Blast hits to 448 proteins in 12 species: Archae - 0; Bacteria - 0; Metazoa - 0; Fungi - 2; Plants - 717; Viruses - 0; O…
XLOC_000651	Prupe.1G120700	Pp01:9478919-9479430	D	C	OK	545.855	376.014	-0.53773	-1.95736	1	0.05245	0.99919	no	NA
XLOC_023773	Prupe.7G259900	Pp07:21640138-21640911	D	C	OK	12.4161	20.1886	0.701327	1.95089	1	0.0525	0.99919	no	ATNAP10; transporter
XLOC_003824	Prupe.1G168100	Pp01:13690423-13692541	D	C	OK	4.97072	2.85526	-0.799835	-1.96731	1	0.05255	0.99919	no	NA
XLOC_025066	Prupe.8G241400	Pp08:21137505-21139618	D	C	OK	0.761427	1.53382	1.01035	1.96137	1	0.05255	0.99919	no	unknown protein
XLOC_001317	Prupe.1G255500	Pp01:26613247-26616233	D	C	OK	131.247	90.6511	-0.53389	-1.8861	1	0.05265	0.99919	no	NCED4 (NINE-CIS-EPOXYCAROTENOID DIOXYGENASE 4)
XLOC_016875	Prupe.5G114500	Pp05:11753457-11754406	D	C	OK	132.664	191.312	0.528153	1.93193	1	0.0527	0.99919	no	unknown protein
XLOC_021191	Prupe.7G005000	Pp07:565647-578928	D	C	OK	14.8083	10.2729	-0.527558	-1.90646	1	0.0527	0.99919	no	NA
XLOC_008656	Prupe.2G238200	Pp02:25887450-25889410	D	C	OK	15.9804	23.3754	0.548689	1.90986	1	0.05295	0.99919	no	aspartyl protease family protein
XLOC_025428	Prupe.8G042100	Pp08:4368579-4374367	D	C	OK	0.345632	0.128671	-1.42555	-2.09732	1	0.05295	0.99919	no	NA
XLOC_003957	Prupe.1G194300	Pp01:18344842-18347825	D	C	OK	1.38796	2.44838	0.818856	1.89325	1	0.053	0.99919	no	ACR4 (ARABIDOPSIS CRINKLY4); kinase/ transmembrane receptor protein kinase
XLOC_014263	Prupe.4G103300	Pp04:5280433-5282663	D	C	OK	0.874583	1.73259	0.986261	1.94349	1	0.05305	0.99919	no	CYP716A1; electron carrier/ heme binding / iron ion binding / monooxygenase/ oxygen binding
XLOC_022396	Prupe.7G234500	Pp07:20422079-20423166	D	C	OK	1.38821	0.48366	-1.52116	-2.06474	1	0.05315	0.99919	no	protease inhibitor/seed storage/lipid transfer protein (LTP) family protein (YLS3)
XLOC_010544	Prupe.3G278500	Pp03:25542498-25544573	D	C	OK	341.727	497.034	0.540499	1.96381	1	0.0534	0.99919	no	ferredoxin thioredoxin reductase catalytic beta chain family protein
XLOC_010713	Prupe.3G310200	Pp03:26954058-26959120	D	C	OK	0.302803	0.741783	1.29262	1.89775	1	0.0534	0.99919	no	PBS1 (avrPphB susceptible 1); kinase/ protein serine/threonine kinase
XLOC_007786	Prupe.2G044800	Pp02:5020573-5021885	D	C	OK	4.15597	7.08786	0.770164	1.92938	1	0.0535	0.99919	no	NA
XLOC_013008	Prupe.4G149700	Pp04:8547465-8550927	D	C	OK	0.592101	0.247228	-1.26	-2.05077	1	0.05355	0.99919	no	RPM1 (RESISTANCE TO P. SYRINGAE PV MACULICOLA 1); nucleotide binding / protein binding
XLOC_003792	Prupe.1G162500	Pp01:13039089-13043870	D	C	OK	0.976994	0.512994	-0.929408	-1.87226	1	0.0538	0.99919	no	disease resistance protein (TIR-NBS-LRR class), putative
XLOC_016959	Prupe.5G134100	Pp05:12799221-12800171	D	C	OK	0.205053	0.911709	2.15258	2.25203	1	0.05385	0.99919	no	BRH1 (BRASSINOSTEROID-RESPONSIVE RING-H2); protein binding / zinc ion binding
XLOC_019992	Prupe.6G127800	Pp06:9890001-9890355	D	C	OK	4.90309	1.42948	-1.7782	-2.04627	1	0.05385	0.99919	no	CYP716A1; electron carrier/ heme binding / iron ion binding / monooxygenase/ oxygen binding
XLOC_013714	Prupe.4G279600	Pp04:23605885-23608135	D	C	OK	55.274	38.0155	-0.540015	-1.9666	1	0.0539	0.99919	no	ATAF1; transcription activator/ transcription factor
XLOC_019714	Prupe.6G069400	Pp06:4763708-4764323	D	C	OK	4.43528	9.1256	1.04089	1.98045	1	0.0539	0.99919	no	NA
XLOC_001281	Prupe.1G249300	Pp01:26166798-26170043	D	C	OK	3.00055	1.73781	-0.787954	-1.94664	1	0.0541	0.99919	no	protein kinase family protein
XLOC_001392	Prupe.1G269100	Pp01:27624569-27627359	D	C	OK	53.2361	77.4475	0.540812	1.95739	1	0.05425	0.99919	no	WHY1 (WHIRLY 1); DNA binding / telomeric DNA binding
XLOC_023111	Prupe.7G117200	Pp07:14204711-14208816	D	C	OK	3.71131	2.30439	-0.687542	-1.86279	1	0.05475	0.99919	no	AT-HSFA3; DNA binding / transcription factor
XLOC_014249	Prupe.4G101100	Pp04:5151632-5155910	D	C	OK	0.253383	0.0581396	-2.12373	-2.23167	1	0.05485	0.99919	no	WRKY14; transcription factor
XLOC_005140	Prupe.1G448400	Pp01:37859126-37862746	D	C	OK	0.324651	0.047963	-2.7589	-2.50112	1	0.05535	0.99919	no	CCD8 (CAROTENOID CLEAVAGE DIOXYGENASE 8); oxidoreductase, acting on single donors with incorporation of molecular oxygen, incorporation of two atoms of oxygen
XLOC_008741	Prupe.2G256100	Pp02:26807278-26810901	D	C	OK	96.5578	139.849	0.534403	1.91747	1	0.0554	0.99919	no	ATFER2 (ferritin 2); binding / ferric iron binding / oxidoreductase/ transition metal ion binding
XLOC_011824	Prupe.3G227200	Pp03:22645108-22647031	D	C	OK	31.0378	44.9101	0.533013	1.92829	1	0.05545	0.99919	no	NA
XLOC_016163	Prupe.5G206100	Pp05:16462700-16463801	D	C	OK	76.4787	110.778	0.534543	1.94503	1	0.0555	0.99919	no	FUNCTIONS IN: molecular_function unknown; INVOLVED IN: biological_process unknown; LOCATED IN: thylakoid, chloroplast thylakoid membrane, chloroplast; EXPRESSED IN: 21 plant structures; EXPRESSED DURING: 13 growth stages; CONTAINS InterPro DOMAIN/s: Protein of unknown function DUF1118 (InterPro:IPR009500), Uncharacterised conserved protein UCP022207 (InterPro:IPR016801); Has 41 Blast hits to 41 p…
XLOC_010108	Prupe.3G199200	Pp03:20856379-20859649	D	C	OK	6.21978	4.10431	-0.599723	-1.84	1	0.0556	0.99919	no	NA
XLOC_007429	Prupe.2G304300	Pp02:29057981-29060906	D	C	OK	0.655975	0.262209	-1.32292	-1.94438	1	0.05585	0.99919	no	SLAH3 (SLAC1 HOMOLOGUE 3); transporter
XLOC_006333	Prupe.2G099800	Pp02:15578433-15583556	D	C	OK	0.270987	0.942952	1.79896	2.11059	1	0.05595	0.99919	no	NA
XLOC_021653	Prupe.7G093100	Pp07:12566136-12572248	D	C	OK	5.91795	9.24531	0.643626	1.86915	1	0.0561	0.99919	no	NF-YA10 (NUCLEAR FACTOR Y, SUBUNIT A10); transcription factor
XLOC_008458	Prupe.2G197600	Pp02:23460703-23462841	D	C	OK	20.4697	29.7875	0.541213	1.88956	1	0.05635	0.99919	no	hydroxyproline-rich glycoprotein family protein
XLOC_005900	Prupe.2G018800	Pp02:1836678-1837993	D	C	OK	49.1559	70.8637	0.527683	1.91048	1	0.0565	0.99919	no	NA
XLOC_001997	Prupe.1G385000	Pp01:34519424-34524217	D	C	OK	2.74924	1.71048	-0.684636	-1.91824	1	0.05655	0.99919	no	NA
XLOC_023800	Prupe.7G265500	Pp07:21905474-21908339	D	C	OK	1.06541	0.522566	-1.02772	-1.94945	1	0.0566	0.99919	no	pentatricopeptide (PPR) repeat-containing protein
XLOC_013388	Prupe.4G216800	Pp04:13589256-13590385	D	C	OK	0.892676	0.259722	-1.78117	-2.11761	1	0.05665	0.99919	no	NA
XLOC_018908	Prupe.6G274500	Pp06:25916441-25917403	D	C	OK	149.301	212.741	0.510873	1.87234	1	0.05665	0.99919	no	PSRP4 (PLASTID-SPECIFIC RIBOSOMAL PROTEIN 4); structural constituent of ribosome
XLOC_025119	Prupe.8G250200	Pp08:21557252-21560980	D	C	OK	2.84327	4.88247	0.78006	1.92369	1	0.05665	0.99919	no	aldo/keto reductase family protein
XLOC_009181	Prupe.3G021500	Pp03:1545662-1547613	D	C	OK	51.9617	75.0766	0.530914	1.89272	1	0.05675	0.99919	no	unknown protein
XLOC_016153	Prupe.5G204100	Pp05:16377923-16379674	D	C	OK	0.881152	2.07242	1.23386	1.98114	1	0.05675	0.99919	no	NA
XLOC_000565	Prupe.1G104000	Pp01:8322075-8332673	D	C	OK	0.569325	0.191425	-1.57247	-1.92312	1	0.0568	0.99919	no	5' nucleotidase family protein
XLOC_005811	Prupe.1G588300	Pp01:47810658-47816216	D	C	OK	49.0149	71.1668	0.537983	1.85939	1	0.05685	0.99919	no	unknown protein
XLOC_021716	Prupe.7G103700	Pp07:13331345-13335757	D	C	OK	4.62715	7.39397	0.676226	1.85996	1	0.05685	0.99919	no	unknown protein
XLOC_017973	Prupe.6G091700	Pp06:6299268-6301810	D	C	OK	40.8925	28.26	-0.533076	-1.92664	1	0.05695	0.99919	no	ATMPK3 (ARABIDOPSIS THALIANA MITOGEN-ACTIVATED PROTEIN KINASE 3); MAP kinase/ kinase/ protein binding / protein kinase
XLOC_004688	Prupe.1G346200	Pp01:32371009-32374924	D	C	OK	2.44009	1.40298	-0.798435	-1.88218	1	0.05715	0.99919	no	YSL7 (YELLOW STRIPE LIKE 7); oligopeptide transporter
XLOC_005904	Prupe.2G019500	Pp02:1911425-1914362	D	C	OK	46.5824	32.4905	-0.51977	-1.90112	1	0.05715	0.99919	no	SAG101 (SENESCENCE-ASSOCIATED GENE 101); carboxylesterase/ triacylglycerol lipase
XLOC_002763	Prupe.1G532300	Pp01:43526493-43530941	D	C	OK	47.1839	67.3992	0.514437	1.87589	1	0.05725	0.99919	no	unknown protein
XLOC_001417	Prupe.1G274200	Pp01:28026979-28033168	D	C	OK	0.750654	0.267819	-1.48689	-2.04805	1	0.0573	0.99919	no	NA
XLOC_019686	Prupe.6G065300	Pp06:4512893-4516034	D	C	OK	0.960135	0.365802	-1.39217	-1.9574	1	0.0574	0.99919	no	protein kinase-related
XLOC_004524	Prupe.1G309800	Pp01:30142008-30142338	D	C	OK	34.3601	18.7892	-0.870832	-1.9314	1	0.05755	0.99919	no	NA
XLOC_002893	Prupe.1G555000	Pp01:45315576-45316631	D	C	OK	12.0537	18.8619	0.646004	1.92422	1	0.05755	0.99919	no	unknown protein
XLOC_013900	Prupe.4G025500	Pp04:1202755-1204522	D	C	OK	3.51476	1.97529	-0.831359	-1.92695	1	0.05755	0.99919	no	pentatricopeptide (PPR) repeat-containing protein
XLOC_016327	Prupe.5G241700	Pp05:18195910-18200676	D	C	OK	1.34578	0.714542	-0.91335	-1.92849	1	0.05755	0.99919	no	SUS6 (SUCROSE SYNTHASE 6); UDP-glycosyltransferase/ sucrose synthase
XLOC_021685	Prupe.7G098000	Pp07:12934588-12936033	D	C	OK	22.0728	32.2764	0.548207	1.90321	1	0.05765	0.99919	no	mitochondrial transcription termination factor-related / mTERF-related
XLOC_025313	Prupe.8G019300	Pp08:1781002-1786537	D	C	OK	2.856	1.7273	-0.725481	-1.88373	1	0.0577	0.99919	no	pentatricopeptide (PPR) repeat-containing protein
XLOC_017260	Prupe.5G193600	Pp05:15784887-15785744	D	C	OK	1.13844	0.336772	-1.75721	-2.00028	1	0.05775	0.99919	no	NA
XLOC_013110	Prupe.4G171700	Pp04:10154641-10163873	D	C	OK	0.218109	0.0649597	-1.74743	-2.0934	1	0.05785	0.99919	no	NA
XLOC_012473	Prupe.4G049700	Pp04:2377966-2379456	D	C	OK	6.52366	3.85231	-0.759958	-1.92786	1	0.05795	0.99919	no	late embryogenesis abundant domain-containing protein / LEA domain-containing protein
XLOC_012443	Prupe.4G044300	Pp04:2130486-2132423	D	C	OK	20.6064	30.0656	0.545018	1.90656	1	0.0586	0.99919	no	FUNCTIONS IN: molecular_function unknown; INVOLVED IN: response to wounding; LOCATED IN: cellular_component unknown; EXPRESSED IN: male gametophyte, pollen tube; EXPRESSED DURING: L mature pollen stage; CONTAINS InterPro DOMAIN/s: Cystathionine beta-synthase, core (InterPro:IPR000644); BEST Arabidopsis thaliana protein match is: CBS domain-containing protein (TAIR:AT4G27460.1); Has 79 Blast hits …
XLOC_013329	Prupe.4G205500	Pp04:12815776-12817225	D	C	OK	6.71347	3.76269	-0.835296	-1.91093	1	0.0586	0.99919	no	plastocyanin-like domain-containing protein
XLOC_003472	Prupe.1G095100	Pp01:7465955-7474576	D	C	OK	32.9274	46.7893	0.506894	1.83232	1	0.05895	0.99919	no	SCY1 (SecY Homolog 1); P-P-bond-hydrolysis-driven protein transmembrane transporter
XLOC_001428	Prupe.1G276100	Pp01:28149250-28150647	D	C	OK	3.11907	1.62904	-0.937097	-1.9313	1	0.05905	0.99919	no	calcium-binding EF hand family protein
XLOC_008921	Prupe.2G296000	Pp02:28689832-28694255	D	C	OK	1.78504	0.915766	-0.962906	-1.86153	1	0.0592	0.99919	no	pectinacetylesterase family protein
XLOC_005766	Prupe.1G580100	Pp01:47180058-47181571	D	C	OK	3.33178	6.12738	0.878979	1.90387	1	0.05925	0.99919	no	embryo-abundant protein-related
XLOC_007976	Prupe.2G088500	Pp02:13965218-13968688	D	C	OK	0.321883	0.106057	-1.60169	-2.00877	1	0.05925	0.99919	no	disease resistance protein (TIR-NBS-LRR class), putative
XLOC_020743	Prupe.6G284400	Pp06:26423591-26426110	D	C	OK	2.23878	1.24238	-0.849605	-1.84438	1	0.05925	0.99919	no	DREB2B (DRE/CRT-BINDING PROTEIN 2B); DNA binding / transcription activator/ transcription factor
XLOC_021407	Prupe.7G045500	Pp07:8145256-8149769	D	C	OK	25.6217	16.8162	-0.60751	-1.91265	1	0.05925	0.99919	no	P5CR (PYRROLINE-5- CARBOXYLATE (P5C) REDUCTASE); pyrroline-5-carboxylate reductase
XLOC_006673	Prupe.2G160800	Pp02:21253883-21256148	D	C	OK	3.17435	1.6965	-0.903897	-1.8937	1	0.0593	0.99919	no	NA
XLOC_024747	Prupe.8G178000	Pp08:17941790-17946340	D	C	OK	5.81647	3.75543	-0.631167	-1.8381	1	0.0594	0.99919	no	binding / ubiquitin-protein ligase
XLOC_007635	Prupe.2G014300	Pp02:1260466-1269026	D	C	OK	37.8016	26.6841	-0.502465	-1.81702	1	0.05955	0.99919	no	CEV1 (CONSTITUTIVE EXPRESSION OF VSP 1); cellulose synthase/ transferase, transferring glycosyl groups
XLOC_011421	Prupe.3G141500	Pp03:15146103-15150712	D	C	OK	0.309245	0.118283	-1.38651	-1.96992	1	0.05955	0.99919	no	disease resistance protein (NBS-LRR class), putative
XLOC_009823	Prupe.3G142600	Pp03:15449529-15451180	D	C	OK	7.9611	3.69968	-1.10557	-1.89898	1	0.0596	0.99919	no	NA
XLOC_000055	Prupe.1G010700	Pp01:818006-825313	D	C	OK	0.674788	0.322531	-1.065	-1.91931	1	0.06015	0.99919	no	disease resistance protein (NBS-LRR class), putative
XLOC_019006	Prupe.6G293100	Pp06:26956293-26958685	D	C	OK	5.35606	8.19614	0.613773	1.87931	1	0.06035	0.99919	no	zinc finger (C3HC4-type RING finger) family protein
XLOC_000959	Prupe.1G179900	Pp01:15585770-15586531	D	C	OK	1.15854	0.286902	-2.01368	-2.10578	1	0.06055	0.99919	no	DIR1 (DEFECTIVE IN INDUCED RESISTANCE 1); lipid binding / lipid transporter
XLOC_016729	Prupe.5G084700	Pp05:9705650-9707682	D	C	OK	3.37136	1.90884	-0.820634	-1.89308	1	0.06055	0.99919	no	CYP76C4; electron carrier/ heme binding / iron ion binding / monooxygenase/ oxygen binding
XLOC_002860	Prupe.1G549200	Pp01:44903607-44905849	D	C	OK	5.62336	3.52332	-0.674496	-1.88338	1	0.06075	0.99919	no	pentatricopeptide (PPR) repeat-containing protein
XLOC_018715	Prupe.6G235800	Pp06:23667981-23672151	D	C	OK	0.465563	0.16466	-1.49949	-1.79807	1	0.06095	0.99919	no	SYTC
XLOC_017986	Prupe.6G094200	Pp06:6509758-6514028	D	C	OK	7.68865	5.02178	-0.61453	-1.90657	1	0.06125	0.99919	no	zinc finger (C3HC4-type RING finger) family protein
XLOC_009376	Prupe.3G057300	Pp03:4056893-4059097	D	C	OK	0.385544	0.114388	-1.75295	-1.92929	1	0.06135	0.99919	no	OXS3 (OXIDATIVE STRESS 3)
XLOC_020719	Prupe.6G278400	Pp06:26106868-26109286	D	C	OK	3.39609	1.85235	-0.874515	-1.8883	1	0.0614	0.99919	no	oxidoreductase, 2OG-Fe(II) oxygenase family protein
XLOC_002864	Prupe.1G549800	Pp01:44944920-44948077	D	C	OK	12.0794	7.75098	-0.640093	-1.88795	1	0.0617	0.99919	no	ATP binding / inositol pentakisphosphate 2-kinase
XLOC_007925	Prupe.2G078300	Pp02:12048238-12049780	D	C	OK	6.48755	3.801	-0.771294	-1.87911	1	0.06175	0.99919	no	NA
XLOC_011521	Prupe.3G162000	Pp03:18090308-18095481	D	C	OK	5.94115	2.70264	-1.13637	-1.91404	1	0.06175	0.99919	no	NA
XLOC_015944	Prupe.5G160900	Pp05:14168071-14170049	D	C	OK	0.400426	0.969014	1.27498	1.9331	1	0.0618	0.99919	no	cysteine proteinase, putative
XLOC_016626	Prupe.5G059600	Pp05:6431806-6433544	D	C	OK	6.95969	10.9533	0.654274	1.83557	1	0.06195	0.99919	no	oxidoreductase, 2OG-Fe(II) oxygenase family protein
XLOC_011601	Prupe.3G178200	Pp03:19481373-19482581	D	C	OK	11.7901	18.6652	0.662774	1.85065	1	0.062	0.99919	no	NA
XLOC_015472	Prupe.5G071000	Pp05:8610599-8615055	D	C	OK	0.363785	0.0941077	-1.9507	-2.12696	1	0.06215	0.99919	no	SEC14 cytosolic factor family protein / phosphoglyceride transfer family protein
XLOC_010874	Prupe.3G023700	Pp03:1743605-1747945	D	C	OK	14.4283	9.62844	-0.583524	-1.82864	1	0.06235	0.99919	no	mitochondrial substrate carrier family protein
XLOC_016530	Prupe.5G040900	Pp05:4493762-4496345	D	C	OK	2.45328	1.35561	-0.855769	-1.89804	1	0.06235	0.99919	no	PLL1 (POLTERGEIST LIKE 1); catalytic/ protein serine/threonine phosphatase
XLOC_023233	Prupe.7G141400	Pp07:15679184-15681388	D	C	OK	2.01132	3.79712	0.916759	1.89531	1	0.06255	0.99919	no	MES3 (METHYL ESTERASE 3); hydrolase, acting on ester bonds / methyl indole-3-acetate esterase/ methyl jasmonate esterase
XLOC_023342	Prupe.7G169800	Pp07:17214339-17218512	D	C	OK	6.0325	3.93233	-0.617373	-1.81897	1	0.0626	0.99919	no	OPT7 (OLIGOPEPTIDE TRANSPORTER 7); oligopeptide transporter
XLOC_023180	Prupe.7G129500	Pp07:14942355-14945042	D	C	OK	1.173	2.19384	0.903258	1.8858	1	0.06265	0.99919	no	CYP79A2 (CYTOCHROME P450 79A2); oxidoreductase, acting on paired donors, with incorporation or reduction of molecular oxygen, NADH or NADPH as one donor, and incorporation of one atom of oxygen / oxygen binding
XLOC_011096	Prupe.3G069400	Pp03:5005336-5011443	D	C	OK	7.31307	4.8748	-0.585134	-1.81333	1	0.0627	0.99919	no	kinesin motor family protein
XLOC_021718	Prupe.7G103900	Pp07:13341270-13345076	D	C	OK	4.72709	7.39435	0.645471	1.87057	1	0.0627	0.99919	no	unknown protein
XLOC_015499	Prupe.5G075900	Pp05:8998727-9000990	D	C	OK	133.53	189.368	0.504027	1.82635	1	0.06275	0.99919	no	thylakoid lumenal protein-related
XLOC_017893	Prupe.6G077300	Pp06:5284317-5286509	D	C	OK	39.7886	56.9628	0.517668	1.89116	1	0.06295	0.99919	no	CXIP4 (CAX INTERACTING PROTEIN 4); nucleic acid binding / zinc ion binding
XLOC_020622	Prupe.6G258800	Pp06:25038339-25040333	D	C	OK	0.311275	0.0645309	-2.27013	-1.78451	1	0.06305	0.99919	no	NA
XLOC_001984	Prupe.1G382800	Pp01:34408560-34411054	D	C	OK	11.701	17.3584	0.568994	1.86135	1	0.0631	0.99919	no	methyladenine glycosylase family protein
XLOC_023452	Prupe.7G192500	Pp07:18357080-18367007	D	C	OK	33.6065	23.6903	-0.50444	-1.80022	1	0.0632	0.99919	no	CAAX amino terminal protease family protein
XLOC_007990	Prupe.2G091100	Pp02:14358815-14362103	D	C	OK	90.1052	128.447	0.511493	1.85237	1	0.06325	0.99919	no	unknown protein
XLOC_024162	Prupe.8G062900	Pp08:9149237-9149836	D	C	OK	30.6223	48.9641	0.677142	1.78861	1	0.06335	0.99919	no	NA
XLOC_005513	Prupe.1G524500	Pp01:42988156-42990414	D	C	OK	0.368398	0.0611915	-2.58986	-2.00466	1	0.0635	0.99919	no	basic helix-loop-helix (bHLH) family protein (bHLH096)
XLOC_013440	Prupe.4G226100	Pp04:14309114-14310125	D	C	OK	288.136	410.993	0.512362	1.86111	1	0.0635	0.99919	no	NA
XLOC_022457	Prupe.7G245600	Pp07:20934206-20937158	D	C	OK	14.2587	9.58199	-0.57345	-1.84969	1	0.0636	0.99919	no	glycosyl hydrolase family 17 protein
XLOC_022506	Prupe.7G255400	Pp07:21435201-21436125	D	C	OK	9.1019	5.38914	-0.756111	-1.84715	1	0.06385	0.99919	no	NA
XLOC_003563	Prupe.1G111900,Prupe.1G112000	Pp01:8938878-8942671	D	C	OK	1.42439	0.674323	-1.07883	-1.81925	1	0.0639	0.99919	no	NA
XLOC_004645	Prupe.1G336400	Pp01:31737462-31744740	D	C	OK	4.61446	6.703	0.538645	1.79804	1	0.06405	0.99919	no	WOL (WOODEN LEG); cytokinin receptor/ osmosensor/ phosphoprotein phosphatase/ protein histidine kinase
XLOC_006925	Prupe.2G208300	Pp02:24161951-24166137	D	C	OK	32.1866	49.3859	0.617636	1.82142	1	0.06415	0.99919	no	unknown protein
XLOC_006215	Prupe.2G076300,Prupe.2G076400	Pp02:11622174-11626165	D	C	OK	0.354229	0.0934868	-1.92185	-1.77598	1	0.0644	0.99919	no	NA
XLOC_011520	Prupe.3G161900	Pp03:18085227-18088586	D	C	OK	7.51379	3.93004	-0.934998	-1.90303	1	0.0645	0.99919	no	NA
XLOC_001609	Prupe.1G310900	Pp01:30217940-30220164	D	C	OK	93.7862	133.45	0.508852	1.8377	1	0.0646	0.99919	no	zinc finger (B-box type) family protein
XLOC_020133	Prupe.6G156700	Pp06:13907735-13912009	D	C	OK	23.6535	16.1886	-0.54708	-1.8652	1	0.0647	0.99919	no	APK2A (PROTEIN KINASE 2A); ATP binding / kinase/ protein kinase/ protein serine/threonine kinase
XLOC_015240	Prupe.5G027100	Pp05:3092368-3095364	D	C	OK	5.93751	3.89527	-0.608135	-1.83289	1	0.0648	0.99919	no	ATPLT5 (POLYOL TRANSPORTER 5); D-ribose transmembrane transporter/ D-xylose transmembrane transporter/ carbohydrate transmembrane transporter/ galactose transmembrane transporter/ glucose transmembrane transporter/ glycerol transmembrane transporter/ mann
XLOC_015397	Prupe.5G057900	Pp05:6263458-6265439	D	C	OK	60.0026	85.4156	0.509475	1.85345	1	0.0648	0.99919	no	ATEXLB1 (ARABIDOPSIS THALIANA EXPANSIN-LIKE B1)
XLOC_005222	Prupe.1G465100	Pp01:38799470-38799749	D	C	OK	30.155	14.9602	-1.01126	-1.88819	1	0.06505	0.99919	no	NA
XLOC_015484	Prupe.5G073000	Pp05:8749868-8752327	D	C	OK	0.275396	0.0533755	-2.36726	-2.24707	1	0.06515	0.99919	no	protease inhibitor/seed storage/lipid transfer protein (LTP) family protein
XLOC_005680	Prupe.1G563100	Pp01:46011881-46015416	D	C	OK	4.48718	7.08793	0.659556	1.84484	1	0.0652	0.99919	no	SCPL45 (SERINE CARBOXYPEPTIDASE-LIKE 45 PRECURSOR); serine-type carboxypeptidase
XLOC_015316	Prupe.5G042300	Pp05:4680410-4685290	D	C	OK	18.2978	26.0915	0.51191	1.82484	1	0.06525	0.99919	no	NRT1.5 (NITRATE TRANSPORTER 1.5); nitrate transmembrane transporter/ transporter
XLOC_011053	Prupe.3G062300	Pp03:4445733-4449725	D	C	OK	13.8497	9.67986	-0.516792	-1.81049	1	0.06535	0.99919	no	ankyrin repeat family protein
XLOC_022030	Prupe.7G161600	Pp07:16753380-16754446	D	C	OK	6.98159	11.3223	0.697544	1.74947	1	0.0655	0.99919	no	unknown protein
XLOC_025755	Prupe.8G112900	Pp08:14146558-14147878	D	C	OK	570.32	836.317	0.552278	1.82596	1	0.0655	0.99919	no	cytochrome b6f complex subunit (petM), putative
XLOC_007318	Prupe.2G283900	Pp02:28155479-28156392	D	C	OK	245.084	348.783	0.50905	1.84928	1	0.06555	0.99919	no	unknown protein
XLOC_012834	Prupe.4G119100	Pp04:6451027-6455646	D	C	OK	12.8756	18.5838	0.529406	1.78555	1	0.06555	0.99919	no	PTAC14 (PLASTID TRANSCRIPTIONALLY ACTIVE14)
XLOC_009424	Prupe.3G068100	Pp03:4909885-4911230	D	C	OK	20.6159	30.0992	0.545966	1.84651	1	0.0657	0.99919	no	NA
XLOC_004586	Prupe.1G322100	Pp01:30811664-30816124	D	C	OK	14.6927	10.0266	-0.551263	-1.78691	1	0.06585	0.99919	no	unknown protein
XLOC_011175	Prupe.3G087000	Pp03:6446925-6448459	D	C	OK	173.025	247.972	0.519194	1.86224	1	0.06585	0.99919	no	unknown protein
XLOC_025100	Prupe.8G247000	Pp08:21390817-21392272	D	C	OK	6.26118	3.78013	-0.727998	-1.85366	1	0.066	0.99919	no	NA
XLOC_006966	Prupe.2G217400	Pp02:24738296-24739729	D	C	OK	3.48406	5.80405	0.73629	1.84389	1	0.0661	0.99919	no	NA
XLOC_017141	Prupe.5G171900	Pp05:14669045-14674357	D	C	OK	4.30444	2.55084	-0.754856	-1.77997	1	0.0662	0.99919	no	unknown protein
XLOC_005223	Prupe.1G465300	Pp01:38804228-38811583	D	C	OK	1.95636	1.17282	-0.738185	-1.81142	1	0.06625	0.99919	no	SWIM zinc finger family protein
XLOC_019129	Prupe.6G318500	Pp06:28269920-28272171	D	C	OK	2.18222	1.18552	-0.880284	-1.85443	1	0.06625	0.99919	no	pectinesterase family protein
XLOC_021436	Prupe.7G050900	Pp07:8812100-8813486	D	C	OK	5.64211	3.23765	-0.80129	-1.8775	1	0.06625	0.99919	no	PR5 (PATHOGENESIS-RELATED GENE 5)
XLOC_024825	Prupe.8G195000	Pp08:18757888-18760379	D	C	OK	117.282	166.88	0.508834	1.84923	1	0.06625	0.99919	no	unknown protein
XLOC_024518	Prupe.8G130100	Pp08:15324952-15326413	D	C	OK	0.879967	1.81213	1.04216	1.84928	1	0.0665	0.99919	no	UGT73B3 (UDP-glucosyl transferase 73B3); UDP-glycosyltransferase/ abscisic acid glucosyltransferase/ quercetin 3-O-glucosyltransferase/ transferase, transferring hexosyl groups
XLOC_019225	Prupe.6G342400	Pp06:29515818-29517265	D	C	OK	7.72874	11.8162	0.612462	1.81303	1	0.06665	0.99919	no	small nuclear ribonucleoprotein associated protein B, putative / snRNP-B, putative / Sm protein B, putative
XLOC_010047	Prupe.3G189300	Pp03:20242122-20243957	D	C	OK	3.81105	6.12535	0.684601	1.82466	1	0.06685	0.99919	no	NA
XLOC_026006	Prupe.8G166500	Pp08:17262944-17263295	D	C	OK	3.92156	9.27103	1.2413	1.89577	1	0.067	0.99919	no	NA
XLOC_018614	Prupe.6G217600	Pp06:22450629-22453904	D	C	OK	2.73023	5.31708	0.961612	1.82883	1	0.06705	0.99919	no	NA
XLOC_025246	Prupe.8G004700	Pp08:371946-378482	D	C	OK	59.4253	42.2899	-0.490763	-1.78478	1	0.06725	0.99919	no	FUNCTIONS IN: molecular_function unknown; INVOLVED IN: biological_process unknown; LOCATED IN: mitochondrion; CONTAINS InterPro DOMAIN/s: Sad1/UNC-like, C-terminal (InterPro:IPR012919), Galactose-binding like (InterPro:IPR008979); BEST Arabidopsis thaliana protein match is: unknown protein (TAIR:AT1G22882.1); Has 9785 Blast hits to 6992 proteins in 496 species: Archae - 108; Bacteria - 691; Metaz…
XLOC_004030	Prupe.1G206000	Pp01:20806793-20813397	D	C	OK	11.5626	17.5884	0.605155	1.80873	1	0.0673	0.99919	no	FUNCTIONS IN: molecular_function unknown; INVOLVED IN: protein folding, protein transport; LOCATED IN: chloroplast; EXPRESSED IN: 23 plant structures; EXPRESSED DURING: 13 growth stages; CONTAINS InterPro DOMAIN/s: Trigger factor, ribosome-binding, bacterial (InterPro:IPR008881); Has 207 Blast hits to 207 proteins in 55 species: Archae - 0; Bacteria - 110; Metazoa - 0; Fungi - 0; Plants - 22; Vir…
XLOC_008448	Prupe.2G195800	Pp02:23336371-23337592	D	C	OK	4.42847	2.35657	-0.910117	-1.83461	1	0.0673	0.99919	no	NA
XLOC_019152	Prupe.6G325400	Pp06:28639578-28644548	D	C	OK	1.14511	0.591235	-0.953684	-1.8767	1	0.06755	0.99919	no	glycoside hydrolase family 2 protein
XLOC_003205	Prupe.1G033100	Pp01:2299721-2300027	D	C	OK	0.809495	4.79324	2.56591	2.3054	1	0.0676	0.99919	no	NA
XLOC_020434	Prupe.6G219000	Pp06:22525279-22529294	D	C	OK	11.1672	7.55223	-0.564287	-1.79046	1	0.0678	0.99919	no	galactosyl transferase GMA12/MNN10 family protein
XLOC_003235	Prupe.1G042500	Pp01:3032996-3041186	D	C	OK	7.24532	10.497	0.534858	1.77483	1	0.068	0.99919	no	PHO1 (phosphate 1)
XLOC_004205	Prupe.1G241400	Pp01:25546916-25551615	D	C	OK	5.1812	3.45642	-0.584009	-1.82516	1	0.0681	0.99919	no	unknown protein
XLOC_008445	Prupe.2G195400	Pp02:23320911-23322266	D	C	OK	12.8915	19.0763	0.565356	1.81508	1	0.0681	0.99919	no	unknown protein
XLOC_022078	Prupe.7G170500	Pp07:17245177-17253219	D	C	OK	14.0524	9.93618	-0.500051	-1.7577	1	0.0681	0.99919	no	glycosyl hydrolase family 38 protein
XLOC_009301	Prupe.3G044500	Pp03:3194817-3201205	D	C	OK	29.1885	20.8475	-0.485528	-1.75265	1	0.0682	0.99919	no	APM1 (AMINOPEPTIDASE M1); aminopeptidase
XLOC_007834	Prupe.2G060400	Pp02:7629748-7634984	D	C	OK	12.7859	18.6832	0.54719	1.75879	1	0.06845	0.99919	no	disease resistance protein (TIR-NBS-LRR class), putative
XLOC_013321	Prupe.4G204000	Pp04:12708428-12713718	D	C	OK	0.144658	0.390282	1.43187	1.87277	1	0.0685	0.99919	no	NA
XLOC_025044	Prupe.8G238000	Pp08:20973765-20974818	D	C	OK	14.3833	8.95342	-0.683882	-1.81943	1	0.0685	0.99919	no	protease inhibitor/seed storage/lipid transfer protein (LTP) family protein
XLOC_010101	Prupe.3G198200	Pp03:20802079-20806764	D	C	OK	12.5782	8.76405	-0.521254	-1.80337	1	0.0686	0.99919	no	PHYC (phytochrome defective c); protein histidine kinase
XLOC_001132	Prupe.1G220100	Pp01:23448506-23449334	D	C	OK	1.20071	2.86307	1.25368	1.91421	1	0.06865	0.99919	no	NA
XLOC_020000	Prupe.6G129100	Pp06:10019189-10026267	D	C	OK	0.797317	0.376753	-1.08153	-1.67155	1	0.06865	0.99919	no	bZIP family transcription factor
XLOC_016983	Prupe.5G138800	Pp05:13034198-13035697	D	C	OK	1.34619	2.5798	0.938382	1.80892	1	0.0687	0.99919	no	unknown protein
XLOC_003460	Prupe.1G093300	Pp01:7132597-7135261	D	C	OK	0.290051	0.0517434	-2.48686	-2.22474	1	0.0688	0.99919	no	NA
XLOC_010309	Prupe.3G234500	Pp03:23019015-23024267	D	C	OK	0.238451	0.0424853	-2.48866	-2.22635	1	0.0688	0.99919	no	TPS04 (TERPENE SYNTHASE 04); (E,E)-geranyllinalool synthase
XLOC_018504	Prupe.6G195700	Pp06:20327018-20328302	D	C	OK	0.802172	1.74335	1.11988	1.88871	1	0.06885	0.99919	no	NA
XLOC_012013	Prupe.3G270900	Pp03:25191204-25194697	D	C	OK	10.0264	14.7695	0.558818	1.81068	1	0.0689	0.99919	no	unknown protein
XLOC_000523	Prupe.1G092900	Pp01:7056101-7058948	D	C	OK	1.21763	0.615657	-0.983876	-1.85493	1	0.06895	0.99919	no	NA
XLOC_021649	Prupe.7G092600	Pp07:12513066-12514533	D	C	OK	41.5429	59.3298	0.514155	1.81258	1	0.06905	0.99919	no	unknown protein
XLOC_006320	Prupe.2G096700	Pp02:15197712-15200642	D	C	OK	16.8636	24.4549	0.536213	1.77192	1	0.06915	0.99919	no	VTE5 (vitamin E pathway gene5); phosphatidate cytidylyltransferase/ phytol kinase
XLOC_011694	Prupe.3G196900	Pp03:20742889-20751550	D	C	OK	61.976	43.2719	-0.51828	-1.75024	1	0.0692	0.99919	no	ABC1 family protein
XLOC_009516	Prupe.3G086000,Prupe.3G086100	Pp03:6378423-6383751	D	C	OK	29.155	43.2533	0.569068	1.79292	1	0.0694	0.99919	no	NA
XLOC_015109	Prupe.5G003900	Pp05:511355-518476	D	C	OK	42.9331	60.7007	0.499622	1.75629	1	0.0696	0.99919	no	DEAD box RNA helicase, putative
XLOC_009972	Prupe.3G171700	Pp03:19023525-19024892	D	C	OK	3.03095	1.55833	-0.959766	-1.8484	1	0.06965	0.99919	no	xyloglucan:xyloglucosyl transferase, putative / xyloglucan endotransglycosylase, putative / endo-xyloglucan transferase, putative
XLOC_025720	Prupe.8G104800	Pp08:13560541-13561369	D	C	OK	26.2096	38.4697	0.553627	1.79418	1	0.06965	0.99919	no	mitochondrial transcription termination factor-related / mTERF-related
XLOC_023285	Prupe.7G155300	Pp07:16438480-16446454	D	C	OK	1.99697	1.21937	-0.711679	-1.75397	1	0.0697	0.99919	no	FUNCTIONS IN: molecular_function unknown; INVOLVED IN: biological_process unknown; LOCATED IN: cellular_component unknown; EXPRESSED IN: 21 plant structures; EXPRESSED DURING: 13 growth stages; CONTAINS InterPro DOMAIN/s: Nrap protein (InterPro:IPR005554); Has 268 Blast hits to 263 proteins in 124 species: Archae - 3; Bacteria - 0; Metazoa - 116; Fungi - 89; Plants - 17; Viruses - 0; Other Eukary…
XLOC_008746	Prupe.2G257400	Pp02:26897543-26900306	D	C	OK	0.334085	0.0671802	-2.31411	-2.28922	1	0.06975	0.99919	no	LAC12 (laccase 12); laccase
XLOC_024264	Prupe.8G079800	Pp08:11328418-11331235	D	C	OK	0.718321	0.31838	-1.17388	-1.84357	1	0.0701	0.99919	no	disease resistance protein (CC-NBS-LRR class), putative
XLOC_015698	Prupe.5G114100	Pp05:11736747-11738695	D	C	OK	1.72108	2.98942	0.796555	1.82528	1	0.07015	0.99919	no	CRF2 (CYTOKININ RESPONSE FACTOR 2); DNA binding / transcription factor
XLOC_018214	Prupe.6G137500	Pp06:11153942-11157550	D	C	OK	1.47132	0.802252	-0.874981	-1.83686	1	0.0702	0.99919	no	unknown protein
XLOC_009585	Prupe.3G097600	Pp03:7432558-7440017	D	C	OK	0.498605	1.16534	1.22478	1.87998	1	0.0703	0.99919	no	CCR2 (CINNAMOYL COA REDUCTASE); cinnamoyl-CoA reductase
XLOC_006558	Prupe.2G140200	Pp02:19693637-19695879	D	C	OK	5.78511	8.75909	0.598436	1.83293	1	0.07035	0.99919	no	unknown protein
XLOC_019043	Prupe.6G301800	Pp06:27394694-27395745	D	C	OK	11.272	17.1548	0.605872	1.78527	1	0.0704	0.99919	no	nucleobase:cation symporter
XLOC_008114	Prupe.2G117200	Pp02:17509644-17513859	D	C	OK	11.3433	7.91328	-0.519495	-1.75036	1	0.07045	0.99919	no	disease resistance protein (CC-NBS-LRR class), putative
XLOC_008980	Prupe.2G307900	Pp02:29230034-29232194	D	C	OK	0.307225	0.728005	1.24465	1.9037	1	0.0705	0.99919	no	pentatricopeptide (PPR) repeat-containing protein
XLOC_012214	Prupe.3G314400	Pp03:27167231-27171008	D	C	OK	4.85907	3.09218	-0.652057	-1.83583	1	0.0705	0.99919	no	zinc knuckle (CCHC-type) family protein
XLOC_001015	Prupe.1G191700	Pp01:17738873-17747343	D	C	OK	1.69847	0.959299	-0.824179	-1.75877	1	0.0706	0.99919	no	unknown protein
XLOC_004618	Prupe.1G331500	Pp01:31407578-31411166	D	C	OK	99.3084	70.7402	-0.489386	-1.77545	1	0.07075	0.99919	no	JAZ3 (JASMONATE-ZIM-DOMAIN PROTEIN 3)
XLOC_001223	Prupe.1G238600	Pp01:25318229-25325700	D	C	OK	11.4986	8.10362	-0.504825	-1.82475	1	0.0708	0.99919	no	unknown protein
XLOC_010439	Prupe.3G257400	Pp03:24504155-24508132	D	C	OK	14.1565	20.2691	0.517818	1.79372	1	0.0708	0.99919	no	FUNCTIONS IN: molecular_function unknown; INVOLVED IN: biological_process unknown; LOCATED IN: cellular_component unknown; EXPRESSED IN: 24 plant structures; EXPRESSED DURING: 15 growth stages; BEST Arabidopsis thaliana protein match is: myb family transcription factor / ELM2 domain-containing protein (TAIR:AT2G03470.1); Has 82 Blast hits to 82 proteins in 12 species: Archae - 0; Bacteria - 0; Me…
XLOC_025893	Prupe.8G142400	Pp08:15967216-15968121	D	C	OK	7.32718	11.8679	0.695738	1.80183	1	0.07085	0.99919	no	STZ (salt tolerance zinc finger); nucleic acid binding / transcription factor/ transcription repressor/ zinc ion binding
XLOC_015804	Prupe.5G133700	Pp05:12788295-12791745	D	C	OK	0.373757	0.834406	1.15865	1.87432	1	0.071	0.99919	no	subtilase family protein
XLOC_020999	Prupe.6G333400	Pp06:28988995-28997886	D	C	OK	0.52359	1.04694	0.999665	1.80467	1	0.07115	0.99919	no	BON3 (BONZAI 3); calcium-dependent phospholipid binding
XLOC_020615	Prupe.6G258000	Pp06:25011050-25013786	D	C	OK	0.344465	0.0943533	-1.86821	-2.02641	1	0.07125	0.99919	no	LAC17 (laccase 17); laccase
XLOC_015844	Prupe.5G141400	Pp05:13148548-13150899	D	C	OK	0.331777	0.805152	1.27905	1.78415	1	0.0714	0.99919	no	NA
XLOC_025238	Prupe.8G003300	Pp08:285932-287098	D	C	OK	0.104242	0.543429	2.38215	2.1364	1	0.07145	0.99919	no	F-box family protein
XLOC_005032	Prupe.1G423900	Pp01:36540947-36546822	D	C	OK	7.57365	5.16735	-0.551563	-1.80719	1	0.07165	0.99919	no	NA
XLOC_017735	Prupe.6G042300	Pp06:3110791-3112912	D	C	OK	28.6221	41.0724	0.52104	1.77808	1	0.07185	0.99919	no	MSD1 (MANGANESE SUPEROXIDE DISMUTASE 1); metal ion binding / superoxide dismutase
XLOC_012525	Prupe.4G059500	Pp04:2840808-2842211	D	C	OK	169.848	238.111	0.487393	1.77652	1	0.07195	0.99919	no	ribosomal protein L34 family protein
XLOC_023733	Prupe.7G250700	Pp07:21194567-21197786	D	C	OK	5.29357	3.4009	-0.638327	-1.81969	1	0.072	0.99919	no	arogenate dehydrogenase
XLOC_007662	Prupe.2G019100	Pp02:1866840-1869073	D	C	OK	1.12077	2.01903	0.849176	1.80611	1	0.0721	0.99919	no	CYP76C4; electron carrier/ heme binding / iron ion binding / monooxygenase/ oxygen binding
XLOC_008910	Prupe.2G293900	Pp02:28594514-28596280	D	C	OK	232.273	327.017	0.493542	1.79674	1	0.07215	0.99919	no	remorin family protein
XLOC_012349	Prupe.4G027700	Pp04:1282527-1285955	D	C	OK	21.955	15.3397	-0.517287	-1.82494	1	0.07215	0.99919	no	protein kinase family protein
XLOC_014623	Prupe.4G185700	Pp04:11013091-11018972	D	C	OK	429.946	628.786	0.548415	1.73634	1	0.07235	0.99919	no	PORA; oxidoreductase/ protochlorophyllide reductase
XLOC_000233	Prupe.1G040400	Pp01:2887252-2892816	D	C	OK	12.36	8.60715	-0.522077	-1.76328	1	0.0725	0.99919	no	dehydration-responsive protein-related
XLOC_005376	Prupe.1G496300	Pp01:41150119-41150849	D	C	OK	3.42197	1.59448	-1.10175	-1.84731	1	0.07265	0.99919	no	NA
XLOC_012633	Prupe.4G078000	Pp04:3795960-3798198	D	C	OK	153.197	214.291	0.484189	1.755	1	0.07275	0.99919	no	NA
XLOC_011586	Prupe.3G175600	Pp03:19233905-19236565	D	C	OK	0.325446	0.10079	-1.69107	-1.92433	1	0.07285	0.99919	no	unknown protein
XLOC_006013	Prupe.2G039800	Pp02:4342433-4344491	D	C	OK	0.616599	0.248785	-1.30943	-1.8524	1	0.0729	0.99919	no	dynamin family protein
XLOC_013377	Prupe.4G214900	Pp04:13436356-13439356	D	C	OK	12.5846	8.45694	-0.573456	-1.74439	1	0.07295	0.99919	no	unknown protein
XLOC_009881	Prupe.3G154700	Pp03:17110773-17115921	D	C	OK	0.667507	0.33852	-0.979542	-1.78311	1	0.073	0.99919	no	ankyrin repeat family protein
XLOC_018227	Prupe.6G139200	Pp06:11302114-11303450	D	C	OK	22.1589	31.8894	0.52519	1.80213	1	0.07305	0.99919	no	CCR4-NOT transcription complex protein, putative
XLOC_018675	Prupe.6G228500	Pp06:23234968-23236018	D	C	OK	4.87207	8.01975	0.719023	1.76942	1	0.0732	0.99919	no	unknown protein
XLOC_009535	Prupe.3G089200	Pp03:6614937-6618804	D	C	OK	0.361863	0.146891	-1.3007	-1.87159	1	0.0734	0.99919	no	disease resistance protein (NBS-LRR class), putative
XLOC_002905	Prupe.1G557200	Pp01:45479885-45482738	D	C	OK	0.618326	0.262225	-1.23756	-1.78061	1	0.07355	0.99919	no	disease resistance protein (TIR-NBS-LRR class), putative
XLOC_001143	Prupe.1G222700	Pp01:23673158-23674178	D	C	OK	12.5368	19.0548	0.603984	1.80611	1	0.07365	0.99919	no	NA
XLOC_014913	Prupe.4G252000	Pp04:16881096-16883183	D	C	OK	0.123121	0.59892	2.28228	2.16555	1	0.07365	0.99919	no	isoflavone reductase, putative
XLOC_017905	Prupe.6G079800	Pp06:5436686-5439851	D	C	OK	0.410202	0.856007	1.06129	1.84801	1	0.07365	0.99919	no	HSC70-1 (HEAT SHOCK COGNATE PROTEIN 70-1); ATP binding
XLOC_014649	Prupe.4G191300	Pp04:11505161-11506010	D	C	OK	361	509.697	0.497638	1.79998	1	0.07375	0.99919	no	dynein light chain, putative
XLOC_022372	Prupe.7G229000	Pp07:20188686-20189901	D	C	OK	19.5745	28.5039	0.542185	1.80286	1	0.07375	0.99919	no	MBF1C (MULTIPROTEIN BRIDGING FACTOR 1C); DNA binding / transcription coactivator/ transcription factor
XLOC_008273	Prupe.2G153800	Pp02:20790704-20794055	D	C	OK	56.8437	40.4084	-0.492345	-1.79933	1	0.074	0.99919	no	FUNCTIONS IN: molecular_function unknown; INVOLVED IN: biological_process unknown; LOCATED IN: cellular_component unknown; EXPRESSED IN: leaf whorl, petal, male gametophyte, flower, pollen tube; EXPRESSED DURING: L mature pollen stage, 4 anthesis, petal differentiation and expansion stage; CONTAINS InterPro DOMAIN/s: UAA transporter (InterPro:IPR013657); BEST Arabidopsis thaliana protein match is…
XLOC_018295	Prupe.6G154300	Pp06:13426332-13433819	D	C	OK	8.67033	5.58112	-0.635531	-1.77772	1	0.074	0.99919	no	ATCBR (ARABIDOPSIS THALIANA NADH:CYTOCHROME B5 REDUCTASE 1); cytochrome-b5 reductase
XLOC_003471	Prupe.1G095000	Pp01:7441277-7448446	D	C	OK	2.81663	4.67567	0.731206	1.74422	1	0.07415	0.99919	no	unknown protein
XLOC_012702	Prupe.4G090400	Pp04:4508714-4513594	D	C	OK	10.4384	15.4047	0.561467	1.72844	1	0.07415	0.99919	no	ZAC; ARF GTPase activator/ phospholipid binding
XLOC_016253	Prupe.5G225600	Pp05:17428063-17428911	D	C	OK	3.55059	6.27037	0.820493	1.76778	1	0.0742	0.99919	no	NA
XLOC_010779	Prupe.3G005700	Pp03:339931-340831	D	C	OK	3.41457	1.60505	-1.08909	-1.81373	1	0.0744	0.99919	no	NA
XLOC_013972	Prupe.4G042000	Pp04:1983059-1983533	D	C	OK	48.534	71.8276	0.565542	1.77483	1	0.0744	0.99919	no	NA
XLOC_020570	Prupe.6G248500	Pp06:24435688-24440427	D	C	OK	1.2933	0.754442	-0.777573	-1.81379	1	0.0745	0.99919	no	leucine-rich repeat transmembrane protein kinase, putative
XLOC_021361	Prupe.7G037600	Pp07:6936920-6943937	D	C	OK	1.4136	0.797764	-0.825343	-1.78374	1	0.0745	0.99919	no	disease resistance protein (TIR-NBS-LRR class), putative
XLOC_010676	Prupe.3G303500	Pp03:26687009-26689184	D	C	OK	0.559657	0.212932	-1.39415	-1.83485	1	0.07465	0.99919	no	unknown protein
XLOC_005815	Prupe.2G001100	Pp02:205629-207828	D	C	OK	1.94474	3.9455	1.02063	1.7824	1	0.075	0.99919	no	NA
XLOC_009318	Prupe.3G047700	Pp03:3384529-3385217	D	C	OK	32.9513	48.2884	0.55134	1.78488	1	0.07505	0.99919	no	NA
XLOC_018052	Prupe.6G107900	Pp06:7701624-7709905	D	C	OK	6.29052	9.14199	0.539329	1.72053	1	0.07505	0.99919	no	ABC transporter family protein
XLOC_008950	Prupe.2G301700	Pp02:28944480-28945633	D	C	OK	136.242	190.831	0.486121	1.7688	1	0.0751	0.99919	no	unknown protein
XLOC_019688	Prupe.6G065500	Pp06:4534252-4535333	D	C	OK	7.07052	11.1904	0.662367	1.72181	1	0.0751	0.99919	no	NA
XLOC_021699	Prupe.7G100400	Pp07:13073263-13075456	D	C	OK	15.8078	10.694	-0.563842	-1.77995	1	0.0751	0.99919	no	NA
XLOC_010423	Prupe.3G255300	Pp03:24390409-24395022	D	C	OK	2.08396	1.12912	-0.88413	-1.74463	1	0.07515	0.99919	no	hydrolase, alpha/beta fold family protein
XLOC_015337	Prupe.5G047500	Pp05:5034880-5037673	D	C	OK	4.16111	2.35043	-0.824045	-1.79205	1	0.07515	0.99919	no	haloacid dehalogenase-like hydrolase family protein
XLOC_024199	Prupe.8G069300	Pp08:10173166-10180572	D	C	OK	6.04531	9.54261	0.658569	1.76411	1	0.07525	0.99919	no	NA
XLOC_002984	Prupe.1G572600,Prupe.1G572700	Pp01:46675238-46679510	D	C	OK	3.41058	5.34064	0.646995	1.74787	1	0.0754	0.99919	no	NA
XLOC_020158	Prupe.6G161300	Pp06:14985430-14994196	D	C	OK	9.85156	6.98028	-0.497068	-1.74167	1	0.0754	0.99919	no	CESA6 (CELLULOSE SYNTHASE 6); cellulose synthase/ transferase, transferring glycosyl groups
XLOC_001705	Prupe.1G329100	Pp01:31266011-31268447	D	C	OK	1.7697	0.917129	-0.94831	-1.80604	1	0.07545	0.99919	no	FUNCTIONS IN: molecular_function unknown; INVOLVED IN: biological_process unknown; LOCATED IN: cellular_component unknown; EXPRESSED IN: root; CONTAINS InterPro DOMAIN/s: Rossmann-like alpha/beta/alpha sandwich fold (InterPro:IPR014729); BEST Arabidopsis thaliana protein match is: protein kinase family protein / U-box domain-containing protein (TAIR:AT2G45910.1); Has 196 Blast hits to 194 protein…
XLOC_009694	Prupe.3G118300	Pp03:10180567-10184771	D	C	OK	61.0945	43.656	-0.484865	-1.7753	1	0.07555	0.99919	no	ATPPC1 (PHOSPHOENOLPYRUVATE CARBOXYLASE 1); catalytic/ phosphoenolpyruvate carboxylase
XLOC_005182	Prupe.1G456300	Pp01:38272593-38275608	D	C	OK	11.8297	7.80161	-0.600567	-1.7888	1	0.0756	0.99919	no	ChaC-like family protein
XLOC_000405	Prupe.1G070700	Pp01:5015355-5017804	D	C	OK	117.354	164.512	0.487324	1.76837	1	0.07565	0.99919	no	ATHX; enzyme activator
XLOC_014631	Prupe.4G187400	Pp04:11153239-11158321	D	C	OK	16.5594	23.8733	0.527749	1.70052	1	0.07565	0.99919	no	peptidyl-prolyl cis-trans isomerase TLP38, chloroplast / thylakoid lumen PPIase of 38 kDa / cyclophilin / rotamase
XLOC_003158	Prupe.1G021500	Pp01:1496852-1498070	D	C	OK	27.0433	39.1553	0.533936	1.75488	1	0.07595	0.99919	no	ELIP1 (EARLY LIGHT-INDUCABLE PROTEIN); chlorophyll binding
XLOC_003468	Prupe.1G094400	Pp01:7320007-7320606	D	C	OK	2.75385	5.4491	0.984567	1.76887	1	0.076	0.99919	no	AtGDU3 (Arabidopsis thaliana GLUTAMINE DUMPER 3)
XLOC_024434	Prupe.8G115000	Pp08:14246800-14248411	D	C	OK	0.192665	0.682221	1.82414	1.96826	1	0.076	0.99919	no	MES10 (METHYL ESTERASE 10); hydrolase/ hydrolase, acting on ester bonds / methyl jasmonate esterase
XLOC_001146	Prupe.1G223200	Pp01:23707910-23710210	D	C	OK	16.9662	25.2915	0.575989	1.78108	1	0.0761	0.99919	no	WRKY75; transcription factor
XLOC_002657	Prupe.1G510800	Pp01:42070535-42074147	D	C	OK	7.89704	11.3122	0.518494	1.77429	1	0.0761	0.99919	no	kinase
XLOC_019436	Prupe.6G016300	Pp06:1165344-1168982	D	C	OK	3.83743	2.41952	-0.665417	-1.77155	1	0.07625	0.99919	no	NA
XLOC_024551	Prupe.8G137200	Pp08:15686747-15689979	D	C	OK	14.9531	22.4815	0.588296	1.73207	1	0.07635	0.99919	no	NA
XLOC_001004	Prupe.1G188700	Pp01:17363360-17366572	D	C	OK	0.495848	1.02563	1.04854	1.83737	1	0.0764	0.99919	no	protein kinase family protein
XLOC_017392	Prupe.5G220200	Pp05:17166464-17170749	D	C	OK	12.439	8.37041	-0.571496	-1.78096	1	0.0764	0.99919	no	AtALMT9 (aluminum-activated malate transporter 9); anion channel
XLOC_026361	Prupe.8G236000	Pp08:20862586-20867383	D	C	OK	11.302	16.1359	0.513698	1.74506	1	0.0764	0.99919	no	ATNEK4 (NIMA-RELATED KINASE 4); ATP binding / kinase/ protein kinase/ protein serine/threonine kinase
XLOC_007417	Prupe.2G302400	Pp02:28971434-28975331	D	C	OK	23.2454	32.872	0.499912	1.72939	1	0.0765	0.99919	no	unknown protein
XLOC_020071	Prupe.6G145800	Pp06:12039282-12052763	D	C	OK	19.159	13.8277	-0.470461	-1.70671	1	0.0765	0.99919	no	kelch repeat-containing serine/threonine phosphoesterase family protein
XLOC_017368	Prupe.5G215800	Pp05:16955895-16957306	D	C	OK	29.7473	41.4164	0.477443	1.69245	1	0.0766	0.99919	no	peptidyl-prolyl cis-trans isomerase cyclophilin-type family protein
XLOC_002836	Prupe.1G545000	Pp01:44523922-44528095	D	C	OK	3.85208	2.51962	-0.612434	-1.76632	1	0.0767	0.99919	no	disease resistance protein (NBS-LRR class), putative
XLOC_026437	Prupe.8G254000	Pp08:21731727-21734726	D	C	OK	47.7219	67.1623	0.493	1.78336	1	0.0769	0.99919	no	protein binding / zinc ion binding
XLOC_008415	Prupe.2G189300	Pp02:22902868-22905812	D	C	OK	8.85092	12.7765	0.529588	1.77609	1	0.07705	0.99919	no	FUNCTIONS IN: molecular_function unknown; INVOLVED IN: biological_process unknown; LOCATED IN: cellular_component unknown; EXPRESSED IN: 23 plant structures; EXPRESSED DURING: 12 growth stages; CONTAINS InterPro DOMAIN/s: Protein of unknown function DUF2043 (InterPro:IPR018610), ENTH/VHS (InterPro:IPR008942); Has 252 Blast hits to 225 proteins in 76 species: Archae - 2; Bacteria - 18; Metazoa - 1…
XLOC_023367	Prupe.7G175100	Pp07:17454709-17455605	D	C	OK	22.2055	32.5681	0.552542	1.77733	1	0.07705	0.99919	no	unknown protein
XLOC_002058	Prupe.1G397600	Pp01:35202921-35205915	D	C	OK	179.789	127.644	-0.49417	-1.76522	1	0.0771	0.99919	no	chloroplast nucleoid DNA-binding protein, putative
XLOC_002723	Prupe.1G524000	Pp01:42962326-42966318	D	C	OK	9.31281	6.48393	-0.522348	-1.74123	1	0.07715	0.99919	no	disease resistance protein (TIR-NBS-LRR class), putative
XLOC_015124	Prupe.5G006000	Pp05:691145-695176	D	C	OK	5.08622	7.77243	0.611772	1.76055	1	0.07715	0.99919	no	FUNCTIONS IN: molecular_function unknown; INVOLVED IN: biological_process unknown; LOCATED IN: cellular_component unknown; CONTAINS InterPro DOMAIN/s: Heat shock protein Hsp20 (InterPro:IPR002068), HSP20-like chaperone (InterPro:IPR008978); BEST Arabidopsis thaliana protein match is: unknown protein (TAIR:AT1G20870.1); Has 32 Blast hits to 32 proteins in 6 species: Archae - 0; Bacteria - 0; Metaz…
XLOC_002866	Prupe.1G550000	Pp01:44954320-44961039	D	C	OK	18.7763	13.0009	-0.530303	-1.76227	1	0.0772	0.99919	no	Smg-4/UPF3 family protein
XLOC_009836	Prupe.3G145100	Pp03:15853746-15856556	D	C	OK	10.6841	16.7209	0.646189	1.78513	1	0.0773	0.99919	no	NA
XLOC_004418	Prupe.1G285700	Pp01:28655505-28657837	D	C	OK	1.58412	0.820901	-0.948398	-1.7662	1	0.0774	0.99919	no	pentatricopeptide (PPR) repeat-containing protein
XLOC_003055	Prupe.1G587500	Pp01:47716095-47718248	D	C	OK	1.44481	2.5953	0.845023	1.7498	1	0.0774	0.99919	no	cinnamoyl-CoA reductase family
XLOC_018971	Prupe.6G287400	Pp06:26582644-26584056	D	C	OK	0.347663	0.974781	1.48739	1.88394	1	0.0775	0.99919	no	unknown protein
XLOC_016017	Prupe.5G176400	Pp05:14961099-14964327	D	C	OK	6.41791	4.29313	-0.580075	-1.77891	1	0.0776	0.99919	no	ATTPS9; transferase, transferring glycosyl groups / trehalose-phosphatase
XLOC_023174	Prupe.7G128000	Pp07:14860239-14862286	D	C	OK	1.59344	0.733508	-1.11926	-1.76637	1	0.0776	0.99919	no	xyloglucan:xyloglucosyl transferase, putative / xyloglucan endotransglycosylase, putative / endo-xyloglucan transferase, putative
XLOC_012794	Prupe.4G111600	Pp04:5915060-5915950	D	C	OK	1.08498	2.36112	1.1218	1.81274	1	0.07765	0.99919	no	unknown protein
XLOC_003007	Prupe.1G576900	Pp01:46969202-46977191	D	C	OK	11.6563	8.26377	-0.496238	-1.69285	1	0.07775	0.99919	no	TWN2 (TWIN 2); ATP binding / aminoacyl-tRNA ligase/ nucleotide binding / valine-tRNA ligase
XLOC_004729	Prupe.1G355800	Pp01:33003444-33005531	D	C	OK	78.5512	109.429	0.478294	1.68702	1	0.0778	0.99919	no	unknown protein
XLOC_016030	Prupe.5G179600	Pp05:15110248-15110916	D	C	OK	2.27729	4.55825	1.00116	1.78869	1	0.0778	0.99919	no	unknown protein
XLOC_025120	Prupe.8G250300	Pp08:21561796-21567630	D	C	OK	21.4401	15.1361	-0.502315	-1.78116	1	0.07795	0.99919	no	kelch repeat-containing serine/threonine phosphoesterase family protein
XLOC_025533	Prupe.8G065200	Pp08:9644423-9648992	D	C	OK	28.6434	20.2369	-0.501216	-1.79814	1	0.078	0.99919	no	DIT2.1 (DICARBOXYLATE TRANSPORT 2.1); oxoglutarate:malate antiporter
XLOC_000067	Prupe.1G012300	Pp01:938290-941402	D	C	OK	0.150414	0.467408	1.63575	1.94246	1	0.07825	0.99919	no	NA
XLOC_010304	Prupe.3G233700	Pp03:22962774-22965346	D	C	OK	0.680461	1.27927	0.910735	1.79567	1	0.07825	0.99919	no	NA
XLOC_013598	Prupe.4G257800	Pp04:18302707-18307625	D	C	OK	0.0810805	0.32991	2.02465	1.82668	1	0.07825	0.99919	no	condensation domain-containing protein
XLOC_012060	Prupe.3G279800	Pp03:25585722-25587226	D	C	OK	0.721247	0.215964	-1.7397	-1.79903	1	0.07845	0.99919	no	gibberellin-regulated family protein
XLOC_016549	Prupe.5G043800	Pp05:4829563-4829911	D	C	OK	14.0365	6.88633	-1.02737	-1.8197	1	0.0787	0.99919	no	ATEXPA6 (ARABIDOPSIS THALIANA EXPANSIN A6)
XLOC_012843	Prupe.4G121100	Pp04:6563547-6565306	D	C	OK	66.1643	91.5409	0.468365	1.71191	1	0.0788	0.99919	no	DREPP plasma membrane polypeptide family protein
XLOC_023383	Prupe.7G178000	Pp07:17572059-17575237	D	C	OK	1.36081	0.686064	-0.988045	-1.76492	1	0.0788	0.99919	no	unknown protein
XLOC_015758	Prupe.5G126200	Pp05:12361786-12362250	D	C	OK	105.655	149.784	0.50352	1.74969	1	0.07885	0.99919	no	unknown protein
XLOC_021412	Prupe.7G046000	Pp07:8198774-8201075	D	C	OK	0.323729	0.0382608	-3.08085	-2.57941	1	0.07885	0.99919	no	unknown protein
XLOC_001286	Prupe.1G250700	Pp01:26253436-26257067	D	C	OK	27.1827	38.2654	0.493353	1.77178	1	0.079	0.99919	no	CAF2; RNA splicing factor, transesterification mechanism
XLOC_012327	Prupe.4G022300	Pp04:1059967-1061910	D	C	OK	7.04296	10.5395	0.581549	1.74442	1	0.079	0.99919	no	ATSWI3B (SWITCH SUBUNIT 3); DNA binding
XLOC_018559	Prupe.6G205100	Pp06:21323123-21330207	D	C	OK	0.482233	0.231712	-1.0574	-1.71355	1	0.079	0.99919	no	kinesin motor protein-related
XLOC_023325	Prupe.7G166400	Pp07:17024227-17025479	D	C	OK	166.133	232.145	0.482691	1.75215	1	0.079	0.99919	no	HIS1-3 (HISTONE H1-3); DNA binding / nucleosomal DNA binding
XLOC_017215	Prupe.5G186200	Pp05:15419783-15421531	D	C	OK	20.2582	28.6553	0.500298	1.74905	1	0.0791	0.99919	no	unknown protein
XLOC_012523	Prupe.4G059200	Pp04:2825393-2829235	D	C	OK	2.74281	1.66087	-0.723712	-1.74282	1	0.07915	0.99919	no	proline-rich family protein
XLOC_008388	Prupe.2G182400	Pp02:22499527-22502344	D	C	OK	748.948	1067.16	0.510833	1.71632	1	0.07925	0.99919	no	unknown protein
XLOC_014531	Prupe.4G161200	Pp04:9236031-9239054	D	C	OK	31.6835	44.096	0.476915	1.744	1	0.07945	0.99919	no	F-box family protein
XLOC_015978	Prupe.5G167500	Pp05:14459897-14467427	D	C	OK	37.0109	25.2169	-0.553556	-1.72339	1	0.07945	0.99919	no	NA
XLOC_001879	Prupe.1G362500	Pp01:33342771-33344882	D	C	OK	31.6783	44.6409	0.494872	1.74747	1	0.0797	0.99919	no	unknown protein
XLOC_018531	Prupe.6G200300	Pp06:20792297-20796142	D	C	OK	0.534509	0.259087	-1.04478	-1.79019	1	0.07995	0.99919	no	NA
XLOC_003788	Prupe.1G162100	Pp01:12984994-12988058	D	C	OK	1.19622	0.623067	-0.941018	-1.77041	1	0.08015	0.99919	no	disease resistance protein (TIR-NBS-LRR class), putative
XLOC_021471	Prupe.7G058700,Prupe.7G058800	Pp07:9803744-9806515	D	C	OK	0.139889	0.471482	1.75292	1.71873	1	0.0802	0.99919	no	NA
XLOC_015979	Prupe.5G167800	Pp05:14475531-14478272	D	C	OK	0.314188	0.0660302	-2.25043	-1.88485	1	0.0803	0.99919	no	LOB (LATERAL ORGAN BOUNDARIES)
XLOC_000057	Prupe.1G010900	Pp01:827061-829360	D	C	OK	5.96715	9.61635	0.688446	1.76666	1	0.08045	0.99919	no	NA
XLOC_004814	Prupe.1G373000	Pp01:33932888-33934999	D	C	OK	40.0644	56.1513	0.486998	1.76161	1	0.08045	0.99919	no	ATTRX1; oxidoreductase, acting on sulfur group of donors, disulfide as acceptor
XLOC_020491	Prupe.6G232400	Pp06:23492293-23494113	D	C	OK	48.2167	66.8245	0.470846	1.68258	1	0.0806	0.99919	no	thylakoid lumen 15.0 kDa protein
XLOC_022419	Prupe.7G239000	Pp07:20630096-20633492	D	C	OK	0.265689	0.609218	1.19722	1.82908	1	0.08065	0.99919	no	ATP binding / protein kinase/ protein serine/threonine kinase/ protein tyrosine kinase/ sugar binding
XLOC_012364	Prupe.4G029500	Pp04:1377926-1378641	D	C	OK	143.42	199.988	0.479667	1.75117	1	0.0807	0.99919	no	HTA10; DNA binding
XLOC_008353	Prupe.2G173200	Pp02:21970338-21973688	D	C	OK	0.6707	0.288326	-1.21796	-1.79339	1	0.081	0.99919	no	MATE efflux family protein
XLOC_001856	Prupe.1G357100	Pp01:33065511-33070690	D	C	OK	12.5878	8.71051	-0.531197	-1.74916	1	0.08105	0.99919	no	sks5 (SKU5 Similar 5); copper ion binding / oxidoreductase
XLOC_011461	Prupe.3G148700	Pp03:16235942-16237780	D	C	OK	0.465928	0.105796	-2.13883	-2.09054	1	0.08105	0.99919	no	octicosapeptide/Phox/Bem1p (PB1) domain-containing protein
XLOC_011388	Prupe.3G133100	Pp03:13837604-13841568	D	C	OK	3.40012	1.98179	-0.778778	-1.7188	1	0.08115	0.99919	no	aminotransferase, putative
XLOC_003482	Prupe.1G096100	Pp01:7586827-7588514	D	C	OK	11.9541	17.2883	0.532294	1.7514	1	0.0819	0.99919	no	zinc finger (C3HC4-type RING finger) family protein
XLOC_001216	Prupe.1G237600	Pp01:25205181-25207387	D	C	OK	175.602	243.419	0.471131	1.70972	1	0.0819	0.99919	no	unknown protein
XLOC_013862	Prupe.4G019200	Pp04:882120-884777	D	C	OK	11.1369	7.37718	-0.59421	-1.77302	1	0.0819	0.99919	no	APR3 (APS REDUCTASE 3); adenylyl-sulfate reductase
XLOC_000961	Prupe.1G180300	Pp01:15686685-15689852	D	C	OK	0.643006	0.311536	-1.04543	-1.78339	1	0.082	0.99919	no	NA
XLOC_011773	Prupe.3G216200	Pp03:21859171-21861175	D	C	OK	1.10769	0.46173	-1.26243	-1.76241	1	0.082	0.99919	no	NA
XLOC_021328	Prupe.7G032900	Pp07:6133084-6136137	D	C	OK	3.56124	2.27496	-0.646537	-1.75325	1	0.082	0.99919	no	disease resistance family protein
XLOC_003463	Prupe.1G093600	Pp01:7152807-7156689	D	C	OK	0.126598	0.36943	1.54505	1.70961	1	0.08205	0.99919	no	NA
XLOC_025187	Prupe.8G265100	Pp08:22212888-22215077	D	C	OK	327.456	462.22	0.497279	1.7374	1	0.0821	0.99919	no	emb2386 (embryo defective 2386); structural constituent of ribosome
XLOC_022455	Prupe.7G245300	Pp07:20922965-20926002	D	C	OK	48.032	66.8822	0.477626	1.74736	1	0.08215	0.99919	no	MBD10; DNA binding / methyl-CpG binding
XLOC_019415	Prupe.6G012800	Pp06:895672-896207	D	C	OK	1.85515	0.541037	-1.77774	-1.91163	1	0.08225	0.99919	no	NA
XLOC_011312	Prupe.3G117700	Pp03:10062479-10065001	D	C	OK	17.4263	24.3668	0.483651	1.7218	1	0.0823	0.99919	no	MAX2 (MORE AXILLARY BRANCHES 2); ubiquitin-protein ligase
XLOC_010651	Prupe.3G298500	Pp03:26427908-26432388	D	C	OK	14.9233	10.4478	-0.514371	-1.74888	1	0.0823	0.99919	no	INVOLVED IN: biological_process unknown; EXPRESSED IN: 18 plant structures; EXPRESSED DURING: 10 growth stages; CONTAINS InterPro DOMAIN/s: EF-HAND 1 (InterPro:IPR018247); BEST Arabidopsis thaliana protein match is: unknown protein (TAIR:AT2G41730.1); Has 208 Blast hits to 177 proteins in 46 species: Archae - 0; Bacteria - 4; Metazoa - 51; Fungi - 25; Plants - 42; Viruses - 6; Other Eukaryotes - …
XLOC_000887	Prupe.1G165300	Pp01:13364200-13370861	D	C	OK	1.91716	1.25735	-0.60859	-1.69752	1	0.08245	0.99919	no	disease resistance protein (TIR-NBS-LRR class), putative
XLOC_006424	Prupe.2G116600	Pp02:17473757-17476284	D	C	OK	6.92669	10.7401	0.632771	1.74868	1	0.08265	0.99919	no	ferredoxin-related
XLOC_005882	Prupe.2G014500	Pp02:1285332-1293724	D	C	OK	13.7106	19.6338	0.518048	1.76339	1	0.0827	0.99919	no	NA
XLOC_013940	Prupe.4G035800	Pp04:1691351-1695302	D	C	OK	9.19781	12.8246	0.479553	1.67858	1	0.08285	0.99919	no	transcription-coupled DNA repair protein-related
XLOC_017423	Prupe.5G227400	Pp05:17495443-17497427	D	C	OK	10.5958	18.6266	0.813875	1.73734	1	0.08295	0.99919	no	NA
XLOC_019026	Prupe.6G297300	Pp06:27154500-27156204	D	C	OK	2.79462	1.1687	-1.25775	-1.76137	1	0.0833	0.99919	no	ATNSI (NUCLEAR SHUTTLE INTERACTING); N-acetyltransferase
XLOC_001336	Prupe.1G258700	Pp01:26828457-26833519	D	C	OK	4.30351	2.71063	-0.666885	-1.68685	1	0.0834	0.99919	no	permease, putative
XLOC_013669	Prupe.4G271700	Pp04:22288887-22291315	D	C	OK	83.4309	115.948	0.474823	1.73464	1	0.0834	0.99919	no	NA
XLOC_009230	Prupe.3G032200	Pp03:2394191-2397245	D	C	OK	4.09877	2.6614	-0.623003	-1.74099	1	0.08345	0.99919	no	subtilase family protein
XLOC_013821	Prupe.4G009500	Pp04:467616-470580	D	C	OK	24.8816	17.8037	-0.482897	-1.69576	1	0.08345	0.99919	no	TDT (TONOPLAST DICARBOXYLATE TRANSPORTER); malate transmembrane transporter/ sodium:dicarboxylate symporter
XLOC_014862	Prupe.4G240700	Pp04:15841444-15843436	D	C	OK	3.22864	1.77562	-0.862603	-1.75971	1	0.08345	0.99919	no	short-chain dehydrogenase/reductase (SDR) family protein
XLOC_020814	Prupe.6G298500	Pp06:27217437-27222348	D	C	OK	25.0372	17.8447	-0.48858	-1.7146	1	0.0835	0.99919	no	auxin efflux carrier family protein
XLOC_014681	Prupe.4G202900	Pp04:12626450-12628791	D	C	OK	1.89539	1.04202	-0.863106	-1.7585	1	0.08355	0.99919	no	ankyrin repeat family protein
XLOC_001030	Prupe.1G195300	Pp01:18508585-18513413	D	C	OK	3.22873	2.11531	-0.610095	-1.72632	1	0.0836	0.99919	no	unknown protein
XLOC_016854	Prupe.5G110800	Pp05:11525376-11536380	D	C	OK	24.7792	35.2118	0.506928	1.7022	1	0.0836	0.99919	no	NA
XLOC_025635	Prupe.8G087700	Pp08:12076033-12080655	D	C	OK	11.8265	16.892	0.514321	1.67473	1	0.0836	0.99919	no	xylulose kinase, putative
XLOC_018368	Prupe.6G169700	Pp06:17501423-17504197	D	C	OK	38.4406	27.1662	-0.50082	-1.7321	1	0.08365	0.99919	no	WRKY51; transcription factor
XLOC_009695	Prupe.3G118400	Pp03:10185160-10186319	D	C	OK	150.317	208.835	0.474347	1.73713	1	0.0837	0.99919	no	NA
XLOC_003970	Prupe.1G196200	Pp01:18727685-18730075	D	C	OK	6.22186	4.12934	-0.591434	-1.73252	1	0.08405	0.99919	no	CDC20.1; signal transducer
XLOC_005920	Prupe.2G022600	Pp02:2200195-2204945	D	C	OK	0.518476	0.914078	0.81804	1.76097	1	0.0841	0.99919	no	NA
XLOC_001403	Prupe.1G271000	Pp01:27807999-27809070	D	C	OK	4.93328	7.96472	0.691077	1.7179	1	0.08415	0.99919	no	NA
XLOC_005725	Prupe.1G571200	Pp01:46571110-46574309	D	C	OK	10.6973	7.46444	-0.519136	-1.6819	1	0.0842	0.99919	no	protein kinase family protein
XLOC_025915	Prupe.8G147700	Pp08:16259118-16262390	D	C	OK	47.6936	66.4161	0.477738	1.72781	1	0.08435	0.99919	no	scpl18 (serine carboxypeptidase-like 18); serine-type carboxypeptidase
XLOC_000109	Prupe.1G020600	Pp01:1449522-1451692	D	C	OK	42.1106	58.5265	0.474906	1.71967	1	0.0844	0.99919	no	ATCLH2; chlorophyllase
XLOC_007347	Prupe.2G288000,Prupe.2G288100	Pp02:28332481-28337927	D	C	OK	2.56596	4.02797	0.650553	1.69466	1	0.08445	0.99919	no	NA
XLOC_011591	Prupe.3G176900	Pp03:19386854-19391468	D	C	OK	3.14129	4.84592	0.625414	1.68176	1	0.08455	0.99919	no	enoyl-CoA hydratase/isomerase family protein
XLOC_003571	Prupe.1G114000	Pp01:9048385-9052229	D	C	OK	17.7025	12.4661	-0.505941	-1.72051	1	0.08475	0.99919	no	GALK; ATP binding / galactokinase
XLOC_002725	Prupe.1G524400	Pp01:42983968-42985589	D	C	OK	0.109089	0.381921	1.80777	1.85304	1	0.0848	0.99919	no	zinc finger (C3HC4-type RING finger) family protein
XLOC_010353	Prupe.3G243500	Pp03:23615292-23624921	D	C	OK	67.3542	98.3987	0.546871	1.69043	1	0.08485	0.99919	no	proline oxidase, putative / osmotic stress-responsive proline dehydrogenase, putative
XLOC_000507	Prupe.1G088900	Pp01:6644549-6646008	D	C	OK	4.25826	2.43967	-0.803575	-1.72883	1	0.08495	0.99919	no	XTR6 (XYLOGLUCAN ENDOTRANSGLYCOSYLASE 6); hydrolase, acting on glycosyl bonds / hydrolase, hydrolyzing O-glycosyl compounds / xyloglucan:xyloglucosyl transferase
XLOC_023877	Prupe.8G007500	Pp08:571485-572211	D	C	OK	1.92327	3.9018	1.02057	1.77717	1	0.085	0.99919	no	Protein is tyrosine-phosphorylated and its phosphorylation state is modulated in response to ABA in Arabidopsis thaliana seeds.
XLOC_022238	Prupe.7G203400	Pp07:18867983-18873636	D	C	OK	16.1221	11.474	-0.490675	-1.73443	1	0.08505	0.99919	no	ATPDAT; phosphatidylcholine-sterol O-acyltransferase
XLOC_024015	Prupe.8G035100	Pp08:3222360-3229655	D	C	OK	48.475	34.997	-0.470008	-1.70611	1	0.08505	0.99919	no	CESA6 (CELLULOSE SYNTHASE 6); cellulose synthase/ transferase, transferring glycosyl groups
XLOC_007241	Prupe.2G269200	Pp02:27405221-27407479	D	C	OK	3.24858	1.75043	-0.8921	-1.74759	1	0.0852	0.99919	no	AMC1 (METACASPASE 1); cysteine-type endopeptidase
XLOC_012065	Prupe.3G280700	Pp03:25629894-25632612	D	C	OK	17.898	12.4744	-0.520831	-1.67509	1	0.0853	0.99919	no	nodulin MtN21 family protein
XLOC_001097	Prupe.1G212000	Pp01:22503014-22507508	D	C	OK	1.58376	0.909466	-0.800264	-1.68398	1	0.08535	0.99919	no	zinc finger (DHHC type) family protein
XLOC_005320	Prupe.1G485100	Pp01:40405248-40409506	D	C	OK	26.1864	36.5321	0.480345	1.70683	1	0.08545	0.99919	no	serine-rich protein-related
XLOC_002110	Prupe.1G405900	Pp01:35672738-35675685	D	C	OK	9.43904	14.0257	0.571361	1.66863	1	0.0855	0.99919	no	ACL5 (ACAULIS 5); spermine synthase/ thermospermine synthase
XLOC_002498	Prupe.1G478500	Pp01:40041209-40041690	D	C	OK	11.7116	19.5703	0.740724	1.73967	1	0.0855	0.99919	no	NA
XLOC_007696	Prupe.2G026500	Pp02:2722404-2727231	D	C	OK	11.7028	8.19473	-0.514082	-1.70592	1	0.0855	0.99919	no	GPDHC1; NAD or NADH binding / glycerol-3-phosphate dehydrogenase (NAD+)
XLOC_009242	Prupe.3G033500	Pp03:2469911-2471532	D	C	OK	3.94777	2.16812	-0.864597	-1.75123	1	0.0855	0.99919	no	GLIP1 (GDSL LIPASE1); carboxylesterase/ lipase
XLOC_013965	Prupe.4G040900	Pp04:1927074-1929036	D	C	OK	0.984379	0.453309	-1.11872	-1.76802	1	0.08555	0.99919	no	anac025 (Arabidopsis NAC domain containing protein 25); transcription factor
XLOC_010845	Prupe.3G018200	Pp03:1296573-1299676	D	C	OK	3.2611	2.07033	-0.655496	-1.73751	1	0.08565	0.99919	no	pentatricopeptide (PPR) repeat-containing protein
XLOC_011792	Prupe.3G220400	Pp03:22128253-22134822	D	C	OK	17.1878	11.9553	-0.523736	-1.72395	1	0.08565	0.99919	no	ATXR2 (HISTONE-LYSINE N-METHYLTRANSFERASE ATXR2); zinc ion binding
XLOC_016827	Prupe.5G105000	Pp05:11156590-11157289	D	C	OK	5.19026	2.58413	-1.00613	-1.68423	1	0.08565	0.99919	no	NA
XLOC_014656	Prupe.4G192800	Pp04:11606233-11607418	D	C	OK	32.0167	22.3163	-0.520722	-1.7077	1	0.08575	0.99919	no	calcium-binding EF hand family protein
XLOC_020728	Prupe.6G280000	Pp06:26190834-26200739	D	C	OK	25.2168	34.9237	0.469818	1.67142	1	0.0859	0.99919	no	FAC1 (EMBRYONIC FACTOR1); AMP deaminase
XLOC_021632	Prupe.7G089000	Pp07:12262743-12265739	D	C	OK	111.795	154.387	0.465694	1.69617	1	0.0859	0.99919	no	hydrolase
XLOC_006110	Prupe.2G055200	Pp02:6542067-6547629	D	C	OK	3.24367	2.15952	-0.586914	-1.67835	1	0.086	0.99919	no	disease resistance protein (TIR-NBS-LRR class), putative
XLOC_008325	Prupe.2G167100	Pp02:21569674-21571187	D	C	OK	12.434	18.6518	0.585022	1.73431	1	0.08615	0.99919	no	NA
XLOC_026370	Prupe.8G238500	Pp08:20996753-20998120	D	C	OK	3.22227	0.44405	-2.85928	-2.37617	1	0.08615	0.99919	no	NA
XLOC_017386	Prupe.5G219100	Pp05:17115633-17118062	D	C	OK	1.54367	0.865507	-0.834744	-1.71529	1	0.0862	0.99919	no	CONTAINS InterPro DOMAIN/s: Uncharacterized conserved protein UCP015417, vWA (InterPro:IPR011205), von Willebrand factor, type A (InterPro:IPR002035); BEST Arabidopsis thaliana protein match is: unknown protein (TAIR:AT3G24780.1); Has 250 Blast hits to 233 proteins in 28 species: Archae - 0; Bacteria - 8; Metazoa - 0; Fungi - 23; Plants - 45; Viruses - 15; Other Eukaryotes - 159 (source: NCBI BLi…
XLOC_003974	Prupe.1G196900	Pp01:18774796-18780802	D	C	OK	4.78641	2.72848	-0.810847	-1.71468	1	0.0863	0.99919	no	unknown protein
XLOC_000697	Prupe.1G127300	Pp01:9985572-9986467	D	C	OK	41.6639	59.0484	0.503102	1.71963	1	0.08645	0.99919	no	MLP423 (MLP-LIKE PROTEIN 423)
XLOC_024395	Prupe.8G107700	Pp08:13840535-13842011	D	C	OK	1.25914	0.582888	-1.11115	-1.78624	1	0.08645	0.99919	no	pentatricopeptide (PPR) repeat-containing protein
XLOC_025096	Prupe.8G246600	Pp08:21377632-21379643	D	C	OK	2.57423	4.25122	0.723733	1.63316	1	0.08645	0.99919	no	NA
XLOC_012860	Prupe.4G123100	Pp04:6692926-6696094	D	C	OK	0.308277	0.115094	-1.42141	-1.81036	1	0.08665	0.99919	no	disease resistance family protein
XLOC_014797	Prupe.4G227700	Pp04:14526603-14535467	D	C	OK	0.369071	0.137916	-1.42011	-1.8087	1	0.08665	0.99919	no	EDM2; transcription factor
XLOC_013301	Prupe.4G200100	Pp04:12426874-12431449	D	C	OK	4.54117	6.87038	0.597325	1.65745	1	0.0867	0.99919	no	NA
XLOC_008396	Prupe.2G185200	Pp02:22645283-22647140	D	C	OK	5.10558	8.44876	0.726664	1.72647	1	0.0868	0.99919	no	TRY (TRIPTYCHON); DNA binding / transcription factor
XLOC_006028	Prupe.2G043200	Pp02:4758207-4765694	D	C	OK	7.02771	5.00218	-0.490498	-1.73125	1	0.08685	0.99919	no	disease resistance protein (NBS-LRR class), putative
XLOC_006821	Prupe.2G184900	Pp02:22628576-22631012	D	C	OK	10.7558	7.28823	-0.561479	-1.70932	1	0.0869	0.99919	no	BEN1; binding / catalytic/ coenzyme binding / oxidoreductase, acting on CH-OH group of donors
XLOC_019507	Prupe.6G027200	Pp06:2122158-2125309	D	C	OK	76.102	105.14	0.466307	1.70616	1	0.08705	0.99919	no	EMB2769 (EMBRYO DEFECTIVE 2769)
XLOC_000811	Prupe.1G150000	Pp01:11769236-11778613	D	C	OK	3.82065	5.4823	0.520963	1.68032	1	0.0872	0.99919	no	RFR1 (REF4-related 1)
XLOC_003186	Prupe.1G026700	Pp01:1861300-1863583	D	C	OK	0.320228	0.712726	1.15425	1.76585	1	0.0873	0.99919	no	pentatricopeptide (PPR) repeat-containing protein
XLOC_004400	Prupe.1G282200	Pp01:28501189-28502574	D	C	OK	161.999	223.743	0.465856	1.6997	1	0.08735	0.99919	no	unknown protein
XLOC_026363	Prupe.8G236700	Pp08:20916859-20917895	D	C	OK	19.3352	28.205	0.544726	1.70565	1	0.08735	0.99919	no	unknown protein
XLOC_007061	Prupe.2G234300	Pp02:25687530-25689579	D	C	OK	1.15867	0.534443	-1.11637	-1.79392	1	0.08745	0.99919	no	HSP70 (heat shock protein 70); ATP binding
XLOC_014523	Prupe.4G159700	Pp04:9151271-9152571	D	C	OK	490.98	353.556	-0.473728	-1.68302	1	0.08745	0.99919	no	NA
XLOC_020306	Prupe.6G192700	Pp06:19991372-19993486	D	C	OK	713.311	1037.74	0.540835	1.72859	1	0.0876	0.99919	no	histone H3.2
XLOC_004122	Prupe.1G223800	Pp01:23764077-23764287	D	C	OK	16.7462	3.85424	-2.11931	-2.01172	1	0.08765	0.99919	no	unknown protein
XLOC_006515	Prupe.2G133100	Pp02:19106501-19109702	D	C	OK	88.8941	123.677	0.476417	1.73452	1	0.08775	0.99919	no	MAGO (MAGO NASHI); protein binding
XLOC_019839	Prupe.6G095500	Pp06:6626192-6627387	D	C	OK	5.96221	3.5963	-0.729332	-1.68522	1	0.0878	0.99919	no	CONTAINS InterPro DOMAIN/s: Pentatricopeptide repeat (InterPro:IPR002885); BEST Arabidopsis thaliana protein match is: unknown protein (TAIR:AT5G27300.1); Has 11283 Blast hits to 3897 proteins in 129 species: Archae - 1; Bacteria - 2; Metazoa - 118; Fungi - 74; Plants - 10832; Viruses - 0; Other Eukaryotes - 256 (source: NCBI BLink).
XLOC_025672	Prupe.8G093900	Pp08:12662373-12667895	D	C	OK	48.4736	35.1724	-0.462756	-1.69428	1	0.0879	0.99919	no	APL3; glucose-1-phosphate adenylyltransferase
XLOC_007821	Prupe.2G057100	Pp02:6900381-6908429	D	C	OK	0.787921	0.467267	-0.753804	-1.6835	1	0.08795	0.99919	no	SNC1 (SUPPRESSOR OF NPR1-1, CONSTITUTIVE 1); nucleotide binding
XLOC_019924	Prupe.6G113200	Pp06:8165029-8168456	D	C	OK	68.8042	95.7817	0.477253	1.73819	1	0.08795	0.99919	no	RPL9 (RIBOSOMAL PROTEIN L9); structural constituent of ribosome
XLOC_008857	Prupe.2G281000	Pp02:27991319-27993114	D	C	OK	158.443	218.707	0.46504	1.69765	1	0.0882	0.99919	no	NA
XLOC_011093	Prupe.3G068700	Pp03:4937364-4941309	D	C	OK	62.5273	86.3374	0.465498	1.68643	1	0.08825	0.99919	no	AtRABG3d (Arabidopsis Rab GTPase homolog G3d); GTP binding
XLOC_020819	Prupe.6G299100	Pp06:27239982-27240594	D	C	OK	22.5533	33.6153	0.575779	1.68687	1	0.0883	0.99919	no	FUNCTIONS IN: molecular_function unknown; INVOLVED IN: biological_process unknown; LOCATED IN: endomembrane system; CONTAINS InterPro DOMAIN/s: Harpin-induced 1 (InterPro:IPR010847); BEST Arabidopsis thaliana protein match is: unknown protein (TAIR:AT3G54200.1); Has 119 Blast hits to 118 proteins in 9 species: Archae - 0; Bacteria - 0; Metazoa - 0; Fungi - 0; Plants - 119; Viruses - 0; Other Euka…
XLOC_000657	Prupe.1G121300	Pp01:9541634-9542661	D	C	OK	205.622	148.861	-0.466028	-1.6972	1	0.0884	0.99919	no	NA
XLOC_019114	Prupe.6G315800	Pp06:28138067-28139717	D	C	OK	110.459	151.758	0.458263	1.66234	1	0.0884	0.99919	no	DNAJ heat shock N-terminal domain-containing protein
XLOC_023732	Prupe.7G250500	Pp07:21188476-21192178	D	C	OK	6.94795	9.80147	0.496412	1.66384	1	0.0884	0.99919	no	chloroplast outer membrane protein, putative
XLOC_020276	Prupe.6G186500	Pp06:19492555-19498771	D	C	OK	2.27426	1.48601	-0.613947	-1.72694	1	0.0885	0.99919	no	NA
XLOC_001663	Prupe.1G323000	Pp01:30855753-30857600	D	C	OK	93.5813	129.457	0.468177	1.70973	1	0.08865	0.99919	no	heavy-metal-associated domain-containing protein / copper chaperone (CCH)-related
XLOC_012381	Prupe.4G033300	Pp04:1555867-1556684	D	C	OK	32.6901	22.5288	-0.53708	-1.69397	1	0.08885	0.99919	no	calcium-binding EF hand family protein
XLOC_024245	Prupe.8G077000	Pp08:11122823-11136490	D	C	OK	63.8058	87.6891	0.45871	1.63955	1	0.08885	0.99919	no	KEA3; potassium ion transmembrane transporter/ potassium:hydrogen antiporter
XLOC_001611	Prupe.1G311400	Pp01:30235872-30237311	D	C	OK	43.7084	61.2033	0.4857	1.70598	1	0.089	0.99919	no	ribulose bisphosphate carboxylase small chain 2B / RuBisCO small subunit 2B (RBCS-2B) (ATS2B)
XLOC_015417	Prupe.5G062000	Pp05:6758951-6760485	D	C	OK	18.0156	25.4354	0.497588	1.69766	1	0.0891	0.99919	no	ERF5 (ETHYLENE RESPONSIVE ELEMENT BINDING FACTOR 5); DNA binding / transcription activator/ transcription factor
XLOC_005004	Prupe.1G418900	Pp01:36293540-36295610	D	C	OK	7.3492	10.9352	0.573322	1.68155	1	0.0892	0.99919	no	ATRBP1 (ARABIDOPSIS THALIANA RNA-BINDING PROTEIN 1); RNA binding / single-stranded RNA binding
XLOC_003157	Prupe.1G021400	Pp01:1492359-1493606	D	C	OK	215.741	299.625	0.473861	1.70601	1	0.08935	0.99919	no	ELIP1 (EARLY LIGHT-INDUCABLE PROTEIN); chlorophyll binding
XLOC_010244	Prupe.3G223300	Pp03:22338734-22340741	D	C	OK	11.9518	17.5772	0.556475	1.68659	1	0.08945	0.99919	no	DREB2A; DNA binding / transcription activator/ transcription factor
XLOC_009975	Prupe.3G172000	Pp03:19032241-19033358	D	C	OK	1.5448	0.611381	-1.33727	-1.81099	1	0.0896	0.99919	no	XTR7 (XYLOGLUCAN ENDOTRANSGLYCOSYLASE 7); hydrolase, acting on glycosyl bonds / hydrolase, hydrolyzing O-glycosyl compounds / xyloglucan:xyloglucosyl transferase
XLOC_022666	Prupe.7G018400	Pp07:2713733-2715596	D	C	OK	6.30554	9.50893	0.592663	1.70298	1	0.08975	0.99919	no	MYB60 (myb domain protein 60); DNA binding / transcription factor
XLOC_017299	Prupe.5G202800	Pp05:16308378-16310777	D	C	OK	8.81447	5.90923	-0.576903	-1.70543	1	0.0898	0.99919	no	UDP-glucose 6-dehydrogenase, putative
XLOC_020313	Prupe.6G194000	Pp06:20120418-20121787	D	C	OK	13.551	20.0048	0.561946	1.6733	1	0.0898	0.99919	no	NA
XLOC_001340	Prupe.1G259500	Pp01:26891474-26893783	D	C	OK	20.0837	27.9714	0.477929	1.68672	1	0.0899	0.99919	no	NA
XLOC_006357	Prupe.2G104000	Pp02:16054152-16055615	D	C	OK	2.10756	1.05601	-0.996955	-1.75334	1	0.09	0.99919	no	NA
XLOC_002036	Prupe.1G392900	Pp01:34974804-34976767	D	C	OK	47.0785	64.8541	0.46213	1.69151	1	0.0901	0.99919	no	CIPK5 (CBL-INTERACTING PROTEIN KINASE 5); ATP binding / kinase/ protein kinase/ protein serine/threonine kinase
XLOC_006343	Prupe.2G101500	Pp02:15743321-15744270	D	C	OK	2.10281	0.838507	-1.32642	-1.7963	1	0.0902	0.99919	no	ATGSTU8 (GLUTATHIONE S-TRANSFERASE TAU 8); glutathione transferase
XLOC_009297	Prupe.3G043900	Pp03:3121595-3127378	D	C	OK	39.5273	54.4893	0.463124	1.6591	1	0.0902	0.99919	no	NF-YA3 (NUCLEAR FACTOR Y, SUBUNIT A3); transcription factor
XLOC_018041	Prupe.6G105900,Prupe.6G106000	Pp06:7503827-7506250	D	C	OK	48.3005	34.2453	-0.496133	-1.68331	1	0.09025	0.99919	no	NA
XLOC_006268	Prupe.2G086100	Pp02:13646427-13647738	D	C	OK	2.17472	3.72761	0.777422	1.68626	1	0.0904	0.99919	no	unknown protein
XLOC_008793	Prupe.2G268000	Pp02:27363427-27364762	D	C	OK	107.638	147.448	0.454022	1.66307	1	0.0904	0.99919	no	4-alpha-hydroxytetrahydrobiopterin dehydratase
XLOC_000027	Prupe.1G005400	Pp01:469737-470644	D	C	OK	10.5935	6.62835	-0.676461	-1.71136	1	0.0905	0.99919	no	NA
XLOC_014412	Prupe.4G139400	Pp04:7780561-7782454	D	C	OK	6.76076	9.9195	0.553081	1.63542	1	0.09065	0.99919	no	protein binding / zinc ion binding
XLOC_013811	Prupe.4G008100	Pp04:415232-416611	D	C	OK	14.0377	22.5326	0.682707	1.69025	1	0.09075	0.99919	no	yippee family protein
XLOC_001996	Prupe.1G384900	Pp01:34513595-34518660	D	C	OK	3.76237	2.44578	-0.621344	-1.6007	1	0.0908	0.99919	no	zinc finger protein-related
XLOC_010480	Prupe.3G266300	Pp03:24954699-24955731	D	C	OK	22.2496	15.3805	-0.532673	-1.65048	1	0.0908	0.99919	no	structural constituent of ribosome
XLOC_024790	Prupe.8G186200	Pp08:18381593-18383618	D	C	OK	21.2538	29.5618	0.476016	1.68129	1	0.09095	0.99919	no	UDP-glucoronosyl/UDP-glucosyl transferase family protein
XLOC_011808	Prupe.3G224900	Pp03:22415594-22419331	D	C	OK	14.714	10.574	-0.476674	-1.64566	1	0.09125	0.99919	no	ARK3 (A. THALIANA RECEPTOR KINASE 3); kinase/ transmembrane receptor protein serine/threonine kinase
XLOC_016102	Prupe.5G194600	Pp05:15818148-15821130	D	C	OK	58.0871	80.0389	0.462484	1.69106	1	0.09135	0.99919	no	CDF3 (CYCLING DOF FACTOR 3); DNA binding / protein binding / transcription factor
XLOC_016996	Prupe.5G141900	Pp05:13166879-13170277	D	C	OK	1.62491	0.886747	-0.873769	-1.61538	1	0.0916	0.99919	no	FUNCTIONS IN: molecular_function unknown; INVOLVED IN: biological_process unknown; LOCATED IN: cellular_component unknown; EXPRESSED IN: 21 plant structures; EXPRESSED DURING: 14 growth stages; CONTAINS InterPro DOMAIN/s: Development and cell death domain (InterPro:IPR013989), Kelch related (InterPro:IPR013089); BEST Arabidopsis thaliana protein match is: unknown protein (TAIR:AT2G32910.1); Has 4…
XLOC_022995	Prupe.7G090400	Pp07:12387285-12390985	D	C	OK	26.0534	36.6439	0.492103	1.63545	1	0.0916	0.99919	no	ATO1 (Arabidopsis thioredoxin O1)
XLOC_008484	Prupe.2G201600	Pp02:23817015-23820462	D	C	OK	2.7023	1.68388	-0.682398	-1.64372	1	0.0917	0.99919	no	anac028 (Arabidopsis NAC domain containing protein 28); transcription factor
XLOC_012048	Prupe.3G277900	Pp03:25515174-25516110	D	C	OK	17.6771	11.7773	-0.585863	-1.68425	1	0.09195	0.99919	no	matrixin family protein
XLOC_023974	Prupe.8G027600	Pp08:2511768-2514091	D	C	OK	0.383711	0.107248	-1.83906	-1.80204	1	0.09195	0.99919	no	NA
XLOC_004734	Prupe.1G357800	Pp01:33116435-33121513	D	C	OK	57.4236	42.1788	-0.445126	-1.61319	1	0.0921	0.99919	no	AMY2 (ALPHA-AMYLASE-LIKE 2); alpha-amylase/ calcium ion binding / catalytic/ cation binding
XLOC_012324	Prupe.4G021900	Pp04:1038735-1041925	D	C	OK	37.6898	51.8871	0.4612	1.68455	1	0.09215	0.99919	no	MATE efflux family protein
XLOC_006482	Prupe.2G126700	Pp02:18413048-18417746	D	C	OK	0.564776	0.291129	-0.956021	-1.68242	1	0.09235	0.99919	no	disease resistance protein (TIR-NBS-LRR class), putative
XLOC_012426	Prupe.4G041200	Pp04:1941524-1946143	D	C	OK	11.0563	7.87414	-0.489671	-1.67118	1	0.09235	0.99919	no	disease resistance protein (TIR class), putative
XLOC_005450	Prupe.1G512000	Pp01:42142825-42157542	D	C	OK	20.661	15.1553	-0.447087	-1.62597	1	0.0924	0.99919	no	ACC1 (ACETYL-COENZYME A CARBOXYLASE 1); acetyl-CoA carboxylase
XLOC_022423	Prupe.7G239500	Pp07:20670864-20673536	D	C	OK	1.09189	0.542258	-1.00977	-1.72801	1	0.0924	0.99919	no	zinc finger (CCCH-type) family protein
XLOC_006351	Prupe.2G102500	Pp02:15840191-15840781	D	C	OK	0	0.229493	Inf	NA	1	0.09245	0.99919	no	NA
XLOC_008443	Prupe.2G195000	Pp02:23291002-23293035	D	C	OK	0	0.211666	Inf	NA	1	0.09245	0.99919	no	calcium ion binding
XLOC_010073	Prupe.3G193500	Pp03:20504413-20505046	D	C	OK	0	0.250459	Inf	NA	1	0.09245	0.99919	no	heavy-metal-associated domain-containing protein
XLOC_016796	Prupe.5G097700	Pp05:10633651-10636261	D	C	OK	111.822	81.8486	-0.450173	-1.60956	1	0.09245	0.99919	no	AMP-dependent synthetase and ligase family protein
XLOC_017160	Prupe.5G174900	Pp05:14882398-14885986	D	C	OK	21.2631	29.8248	0.488157	1.72091	1	0.09245	0.99919	no	zinc finger (C3HC4-type RING finger) family protein
XLOC_018499	Prupe.6G195000	Pp06:20243170-20245168	D	C	OK	0	0.280977	Inf	NA	1	0.09245	0.99919	no	OPCL1 (OPC-8:0 COA LIGASE1); 4-coumarate-CoA ligase
XLOC_023070	Prupe.7G108300	Pp07:13677046-13678725	D	C	OK	0	0.211666	Inf	NA	1	0.09245	0.99919	no	NA
XLOC_025776	Prupe.8G119000	Pp08:14611875-14612199	D	C	OK	0	0.319343	Inf	NA	1	0.09245	0.99919	no	NA
XLOC_003902	Prupe.1G184300	Pp01:16646107-16647295	D	C	OK	9.10997	5.69407	-0.677986	-1.69783	1	0.0927	0.99919	no	NA
XLOC_020542	Prupe.6G243400	Pp06:24129178-24133237	D	C	OK	5.7122	3.93015	-0.539462	-1.69282	1	0.0928	0.99919	no	disease resistance protein (NBS-LRR class), putative
XLOC_017713	Prupe.6G038800	Pp06:2921590-2923162	D	C	OK	46.4065	66.1437	0.511278	1.68339	1	0.09285	0.99919	no	ubiquinol-cytochrome C reductase complex ubiquinone-binding protein, putative / ubiquinol-cytochrome C reductase complex 8.2 kDa protein, putative
XLOC_003535	Prupe.1G106900	Pp01:8577606-8585227	D	C	OK	6.30493	4.45653	-0.500558	-1.66091	1	0.09295	0.99919	no	PDR9 (PLEIOTROPIC DRUG RESISTANCE 9); ATPase, coupled to transmembrane movement of substances
XLOC_017955	Prupe.6G088600	Pp06:6038085-6041496	D	C	OK	2.32798	3.70157	0.669059	1.6615	1	0.09295	0.99919	no	helicase domain-containing protein / pentatricopeptide (PPR) repeat-containing protein
XLOC_020367	Prupe.6G205900	Pp06:21416843-21418869	D	C	OK	0.428095	0.128941	-1.73121	-1.86138	1	0.093	0.99919	no	ELI3-2 (ELICITOR-ACTIVATED GENE 3-2); aryl-alcohol dehydrogenase/ mannitol dehydrogenase
XLOC_024209	Prupe.8G070700	Pp08:10349328-10350860	D	C	OK	0.618402	0.134795	-2.19778	-1.93939	1	0.09305	0.99919	no	NA
XLOC_025685	Prupe.8G096300	Pp08:12843212-12844387	D	C	OK	313.056	431.813	0.463987	1.66856	1	0.0931	0.99919	no	MEE3 (MATERNAL EFFECT EMBRYO ARREST 3); DNA binding / transcription factor
XLOC_026529	Prupe.I000100	scaffold_112:9-3081	D	C	OK	6.68107	4.39457	-0.604359	-1.62003	1	0.0931	0.99919	no	malonyl-CoA decarboxylase family protein
XLOC_006970	Prupe.2G218200	Pp02:24781641-24788253	D	C	OK	35.4667	52.3475	0.561655	1.633	1	0.09315	0.99919	no	unknown protein
XLOC_003842	Prupe.1G170600	Pp01:14062997-14068636	D	C	OK	2.04401	3.93492	0.944929	1.69263	1	0.09325	0.99919	no	NA
XLOC_018613	Prupe.6G217500	Pp06:22440309-22441230	D	C	OK	21.2728	13.9931	-0.60429	-1.64487	1	0.0933	0.99919	no	ATPSK2 (PHYTOSULFOKINE 2 PRECURSOR); growth factor
XLOC_005838	Prupe.2G005200	Pp02:508223-518559	D	C	OK	6.38545	4.04459	-0.658795	-1.64477	1	0.0934	0.99919	no	unknown protein
XLOC_004994	Prupe.1G416500	Pp01:36156264-36157816	D	C	OK	30.3129	41.9415	0.468448	1.68107	1	0.09345	0.99919	no	zinc finger (CCCH-type) family protein
XLOC_009980	Prupe.3G173000	Pp03:19088148-19088349	D	C	OK	47.1136	88.037	0.901964	1.6986	1	0.09355	0.99919	no	NA
XLOC_005803	Prupe.1G586900	Pp01:47639265-47642311	D	C	OK	23.4813	32.7934	0.481893	1.63153	1	0.09365	0.99919	no	FUNCTIONS IN: molecular_function unknown; INVOLVED IN: protein folding, protein transport; LOCATED IN: chloroplast; EXPRESSED IN: 23 plant structures; EXPRESSED DURING: 13 growth stages; CONTAINS InterPro DOMAIN/s: Trigger factor, ribosome-binding, bacterial (InterPro:IPR008881); Has 207 Blast hits to 207 proteins in 55 species: Archae - 0; Bacteria - 110; Metazoa - 0; Fungi - 0; Plants - 22; Vir…
XLOC_012592	Prupe.4G070300	Pp04:3440168-3441505	D	C	OK	1.61756	3.14678	0.960054	1.69558	1	0.09375	0.99919	no	cyclic phosphodiesterase
XLOC_001061	Prupe.1G204600	Pp01:20510178-20510511	D	C	OK	0.266212	0	-Inf	NA	1	0.09405	0.99919	no	LOCATED IN: cellular_component unknown; EXPRESSED IN: 24 plant structures; EXPRESSED DURING: 14 growth stages; CONTAINS InterPro DOMAIN/s: PHF5-like (InterPro:IPR005345); BEST Arabidopsis thaliana protein match is: unknown protein (TAIR:AT1G07170.2); Has 292 Blast hits to 292 proteins in 142 species: Archae - 0; Bacteria - 0; Metazoa - 110; Fungi - 75; Plants - 47; Viruses - 0; Other Eukaryotes -…
XLOC_002993	Prupe.1G574300	Pp01:46784718-46785075	D	C	OK	0.229432	0	-Inf	NA	1	0.09405	0.99919	no	NA
XLOC_007703	Prupe.2G028100	Pp02:2910210-2912286	D	C	OK	0.277246	0	-Inf	NA	1	0.09405	0.99919	no	protease inhibitor/seed storage/lipid transfer protein (LTP) family protein
XLOC_006127	Prupe.2G058100	Pp02:7218738-7218984	D	C	OK	0.593935	0	-Inf	NA	1	0.09405	0.99919	no	NA
XLOC_008903	Prupe.2G292900	Pp02:28556304-28556574	D	C	OK	0.449197	0	-Inf	NA	1	0.09405	0.99919	no	NA
XLOC_009640	Prupe.3G108600	Pp03:8727735-8728076	D	C	OK	0.463691	0	-Inf	NA	1	0.09405	0.99919	no	NA
XLOC_010221	Prupe.3G219000	Pp03:22031834-22032532	D	C	OK	3.5183	0	-Inf	NA	1	0.09405	0.99919	no	NA
XLOC_014850	Prupe.4G238500	Pp04:15632030-15632240	D	C	OK	1.04664	0	-Inf	NA	1	0.09405	0.99919	no	NA
XLOC_015052	Prupe.4G281600	Pp04:23958605-23958836	D	C	OK	0.732529	0	-Inf	NA	1	0.09405	0.99919	no	NA
XLOC_015597	Prupe.5G094300	Pp05:10437540-10437909	D	C	OK	0.21452	0	-Inf	NA	1	0.09405	0.99919	no	ATOSM34 (osmotin 34)
XLOC_016258	Prupe.5G226100	Pp05:17438858-17439473	D	C	OK	0.266212	0	-Inf	NA	1	0.09405	0.99919	no	NA
XLOC_019707	Prupe.6G068600	Pp06:4704556-4704826	D	C	OK	0.449197	0	-Inf	NA	1	0.09405	0.99919	no	NA
XLOC_020066	Prupe.6G144400	Pp06:11743262-11743373	D	C	OK	328.631	0	-Inf	NA	1	0.09405	0.99919	no	NA
XLOC_021403	Prupe.7G045100	Pp07:8121746-8122421	D	C	OK	1.10979	0	-Inf	NA	1	0.09405	0.99919	no	NA
XLOC_021670	Prupe.7G095800	Pp07:12796224-12797096	D	C	OK	0.888796	0	-Inf	NA	1	0.09405	0.99919	no	NA
XLOC_025383	Prupe.8G033700	Pp08:3124060-3124321	D	C	OK	0.495342	0	-Inf	NA	1	0.09405	0.99919	no	unknown protein
XLOC_024208	Prupe.8G070600	Pp08:10344972-10345437	D	C	OK	0.38759	0	-Inf	NA	1	0.09405	0.99919	no	NA
XLOC_024261	Prupe.8G079300	Pp08:11285738-11286129	D	C	OK	0.571586	0	-Inf	NA	1	0.09405	0.99919	no	NA
XLOC_011529	Prupe.3G163900	Pp03:18315138-18317383	D	C	OK	0.529458	0.199493	-1.40818	-1.78478	1	0.09415	0.99919	no	GEX1 (GAMETE EXPRESSED PROTEIN 1)
XLOC_020604	Prupe.6G256300	Pp06:24912778-24917335	D	C	OK	3.03262	4.75867	0.649994	1.64735	1	0.0942	0.99919	no	SPL9 (SQUAMOSA PROMOTER BINDING PROTEIN-LIKE 9); transcription factor
XLOC_025273	Prupe.8G011500	Pp08:935722-938122	D	C	OK	27.8708	19.9122	-0.485106	-1.6786	1	0.0942	0.99919	no	FUNCTIONS IN: molecular_function unknown; INVOLVED IN: biological_process unknown; LOCATED IN: cellular_component unknown; BEST Arabidopsis thaliana protein match is: emb2170 (embryo defective 2170) (TAIR:AT1G21390.1); Has 33 Blast hits to 33 proteins in 14 species: Archae - 0; Bacteria - 4; Metazoa - 2; Fungi - 7; Plants - 14; Viruses - 2; Other Eukaryotes - 4 (source: NCBI BLink).
XLOC_024789	Prupe.8G186100	Pp08:18378194-18380240	D	C	OK	1.165	2.05834	0.821152	1.69154	1	0.09425	0.99919	no	UDP-glucoronosyl/UDP-glucosyl transferase family protein
XLOC_007718	Prupe.2G030600	Pp02:3285925-3289901	D	C	OK	19.7713	14.3837	-0.45897	-1.64504	1	0.09435	0.99919	no	armadillo/beta-catenin repeat family protein / U-box domain-containing protein
XLOC_012993	Prupe.4G146600	Pp04:8404325-8405725	D	C	OK	1.91376	3.56689	0.898256	1.69753	1	0.0944	0.99919	no	ATGSTU19 (GLUTATHIONE S-TRANSFERASE TAU 19); glutathione binding / glutathione transferase
XLOC_004457	Prupe.1G296000	Pp01:29268732-29270948	D	C	OK	4.02077	2.46965	-0.703169	-1.69885	1	0.09455	0.99919	no	BAS1 (PHYB ACTIVATION TAGGED SUPPRESSOR 1); oxygen binding / steroid hydroxylase
XLOC_021372	Prupe.7G039700	Pp07:7349441-7351748	D	C	OK	2.62862	1.61191	-0.705532	-1.65534	1	0.0946	0.99919	no	EMB2745 (EMBRYO DEFECTIVE 2745)
XLOC_008991	Prupe.2G310600	Pp02:29383443-29387138	D	C	OK	31.6207	22.9421	-0.462873	-1.67332	1	0.09465	0.99919	no	pectinesterase family protein
XLOC_023356	Prupe.7G173400	Pp07:17379072-17385206	D	C	OK	9.58526	6.75532	-0.504794	-1.65767	1	0.09475	0.99919	no	La domain-containing protein
XLOC_002009	Prupe.1G388600	Pp01:34732475-34735048	D	C	OK	3.15824	4.9006	0.633839	1.65042	1	0.09485	0.99919	no	Dof-type zinc finger domain-containing protein
XLOC_013271	Prupe.4G196000	Pp04:11960879-11963624	D	C	OK	15.626	10.8191	-0.530366	-1.67247	1	0.09485	0.99919	no	S-locus protein kinase, putative
XLOC_018155	Prupe.6G126600	Pp06:9743560-9746593	D	C	OK	0.132481	0.439645	1.73056	1.84823	1	0.09485	0.99919	no	CER4 (ECERIFERUM 4); fatty acyl-CoA reductase (alcohol-forming)/ oxidoreductase, acting on the CH-CH group of donors
XLOC_019233	Prupe.6G343800	Pp06:29582129-29585218	D	C	OK	68.8393	95.0084	0.464823	1.61127	1	0.0949	0.99919	no	IAA16; transcription factor
XLOC_026257	Prupe.8G216200	Pp08:19816129-19818295	D	C	OK	2.02844	1.13616	-0.836203	-1.65366	1	0.0949	0.99919	no	PDLP2 (PLASMODESMATA-LOCATED PROTEIN 2)
XLOC_013999	Prupe.4G048000	Pp04:2289201-2293658	D	C	OK	8.46068	5.974	-0.502076	-1.60567	1	0.09495	0.99919	no	unknown protein
XLOC_025642	Prupe.8G089700	Pp08:12289681-12296929	D	C	OK	6.40976	4.20498	-0.60817	-1.68818	1	0.0951	0.99919	no	NA
XLOC_010625	Prupe.3G294600	Pp03:26271431-26276820	D	C	OK	22.5614	31.061	0.461251	1.62394	1	0.09525	0.99919	no	FUNCTIONS IN: molecular_function unknown; INVOLVED IN: biological_process unknown; LOCATED IN: cellular_component unknown; EXPRESSED IN: 21 plant structures; EXPRESSED DURING: 13 growth stages; CONTAINS InterPro DOMAIN/s: Surfeit locus 2 (InterPro:IPR008833); BEST Arabidopsis thaliana protein match is: surfeit locus protein 2 family protein / SURF2 family protein (TAIR:AT5G40570.1); Has 6533 Blas…
XLOC_001280	Prupe.1G249000	Pp01:26156373-26159074	D	C	OK	22.2199	15.9377	-0.479411	-1.69052	1	0.09535	0.99919	no	ATNRT2.5 (nitrate transporter2.5); nitrate transmembrane transporter
XLOC_006806	Prupe.2G182800	Pp02:22515559-22521200	D	C	OK	10.9244	7.61597	-0.520457	-1.63917	1	0.09535	0.99919	no	GBF3 (G-BOX BINDING FACTOR 3); sequence-specific DNA binding / transcription factor
XLOC_025562	Prupe.8G073400	Pp08:10718020-10718898	D	C	OK	0.410755	1.19505	1.54072	1.81734	1	0.0954	0.99919	no	NA
XLOC_000511	Prupe.1G089600	Pp01:6706534-6713264	D	C	OK	33.7276	24.6057	-0.454937	-1.63278	1	0.09555	0.99919	no	protein kinase family protein
XLOC_019090	Prupe.6G310200	Pp06:27829980-27831176	D	C	OK	3.00975	1.31077	-1.19922	-1.67356	1	0.09555	0.99919	no	agenet domain-containing protein
XLOC_003428	Prupe.1G087100	Pp01:6487831-6491223	D	C	OK	10.1492	14.8298	0.54714	1.60702	1	0.09575	0.99919	no	immunophilin / FKBP-type peptidyl-prolyl cis-trans isomerase family protein
XLOC_015699	Prupe.5G114300	Pp05:11747915-11751026	D	C	OK	6.20997	3.92456	-0.662054	-1.62721	1	0.09575	0.99919	no	NA
XLOC_018104	Prupe.6G116900	Pp06:8545866-8549695	D	C	OK	169.193	122.927	-0.460863	-1.64489	1	0.09575	0.99919	no	AXS2 (UDP-D-APIOSE/UDP-D-XYLOSE SYNTHASE 2); UDP-glucuronate decarboxylase
XLOC_014504	Prupe.4G157400	Pp04:9012391-9016371	D	C	OK	14.8907	10.1442	-0.55376	-1.61779	1	0.0958	0.99919	no	unknown protein
XLOC_025011	Prupe.8G230900	Pp08:20587514-20589711	D	C	OK	1.34567	2.41441	0.843345	1.70222	1	0.09585	0.99919	no	amino acid transporter family protein
XLOC_002966	Prupe.1G568900	Pp01:46383819-46386843	D	C	OK	0.808623	0.240041	-1.75218	-1.81141	1	0.0961	0.99919	no	NA
XLOC_009121	Prupe.3G008500	Pp03:518330-524287	D	C	OK	22.8398	16.0472	-0.509229	-1.6703	1	0.09615	0.99919	no	NA
XLOC_000302	Prupe.1G051800,Prupe.1G051900	Pp01:3620366-3624467	D	C	OK	0.471718	0.0394538	-3.57969	-2.0426	1	0.0963	0.99919	no	NA
XLOC_002180	Prupe.1G417100	Pp01:36195553-36198406	D	C	OK	1.40519	2.62248	0.900167	1.69761	1	0.09635	0.99919	no	ATBCAT-2 (ARABIDOPSIS THALIANA BRANCHED-CHAIN AMINO ACID TRANSAMINASE 2); branched-chain-amino-acid transaminase/ catalytic
XLOC_013624	Prupe.4G262900	Pp04:19179765-19182254	D	C	OK	0.722985	1.45004	1.00405	1.65875	1	0.09635	0.99919	no	oxidoreductase, 2OG-Fe(II) oxygenase family protein
XLOC_006228	Prupe.2G078400	Pp02:12061388-12062317	D	C	OK	6.57735	3.75418	-0.809009	-1.69239	1	0.0964	0.99919	no	NA
XLOC_011441	Prupe.3G145600	Pp03:15894891-15898801	D	C	OK	1.17878	0.553745	-1.09	-1.69684	1	0.09645	0.99919	no	NA
XLOC_017504	Prupe.5G242700	Pp05:18243567-18248117	D	C	OK	11.9797	17.355	0.534759	1.65473	1	0.0965	0.99919	no	AGD15 (ARF-GAP domain 15); ARF GTPase activator/ DNA binding / zinc ion binding
XLOC_002406	Prupe.1G461400	Pp01:38580144-38583075	D	C	OK	0.56806	0.196919	-1.52844	-1.7085	1	0.09665	0.99919	no	RPA2 (REPLICON PROTEIN A2); protein binding
XLOC_017227	Prupe.5G188200	Pp05:15500147-15502708	D	C	OK	2.4388	1.35737	-0.845353	-1.7041	1	0.0967	0.99919	no	unknown protein
XLOC_007323	Prupe.2G284400	Pp02:28175193-28176179	D	C	OK	6.35147	3.35572	-0.920468	-1.69269	1	0.09675	0.99919	no	NA
XLOC_017866	Prupe.6G071500	Pp06:4881619-4882682	D	C	OK	12.5378	18.5149	0.562409	1.64732	1	0.09675	0.99919	no	unknown protein
XLOC_020520	Prupe.6G239700	Pp06:23895773-23899360	D	C	OK	22.16	15.913	-0.477753	-1.66325	1	0.09675	0.99919	no	iqd2 (IQ-domain 2); calmodulin binding
XLOC_025809	Prupe.8G125400	Pp08:15021978-15023374	D	C	OK	0.820185	0.198847	-2.04429	-1.91305	1	0.09675	0.99919	no	LOH2 (LAG ONE HOMOLOGUE 2)
XLOC_001080	Prupe.1G208000	Pp01:22214941-22215962	D	C	OK	1.91821	3.71375	0.953117	1.69796	1	0.0968	0.99919	no	unknown protein
XLOC_001121	Prupe.1G217100	Pp01:23000848-23007490	D	C	OK	20.9306	30.6252	0.549102	1.61913	1	0.0969	0.99919	no	unknown protein
XLOC_001168	Prupe.1G227700	Pp01:24099180-24101983	D	C	OK	0.463408	0.200717	-1.20712	-1.75081	1	0.0969	0.99919	no	NA
XLOC_025571	Prupe.8G075200	Pp08:10971703-10974451	D	C	OK	71.0592	97.5912	0.457731	1.66219	1	0.09715	0.99919	no	GTE3 (GLOBAL TRANSCRIPTION FACTOR GROUP E 3); DNA binding / histone binding
XLOC_012003	Prupe.3G268000	Pp03:25033956-25036251	D	C	OK	0.702313	0.306466	-1.19639	-1.65331	1	0.09725	0.99919	no	MYB30 (MYB DOMAIN PROTEIN 30); DNA binding / transcription factor
XLOC_006277	Prupe.2G088400	Pp02:13927770-13931021	D	C	OK	1.45082	0.822691	-0.818442	-1.62298	1	0.0973	0.99919	no	serine/threonine protein kinase, putative
XLOC_016209	Prupe.5G216500	Pp05:16977860-16978536	D	C	OK	40.8004	57.7522	0.501293	1.65949	1	0.09735	0.99919	no	glycine-rich protein / oleosin
XLOC_014823	Prupe.4G233700	Pp04:15078910-15082808	D	C	OK	3.75414	5.73731	0.611894	1.64406	1	0.09755	0.99919	no	NA
XLOC_004545	Prupe.1G313700	Pp01:30367198-30369142	D	C	OK	4.6851	7.16032	0.611945	1.63352	1	0.0976	0.99919	no	unknown protein
XLOC_010849	Prupe.3G018700	Pp03:1326621-1330761	D	C	OK	0.391064	0.159868	-1.29053	-1.65528	1	0.0979	0.99919	no	NA
XLOC_001956	Prupe.1G377900	Pp01:34172431-34176364	D	C	OK	0.315413	0.0616114	-2.35597	-1.19	1	0.098	0.99919	no	FUNCTIONS IN: molecular_function unknown; INVOLVED IN: biological_process unknown; LOCATED IN: cellular_component unknown; CONTAINS InterPro DOMAIN/s: Cystathionine beta-synthase, core (InterPro:IPR000644); BEST Arabidopsis thaliana protein match is: CBS domain-containing protein (TAIR:AT5G10860.1); Has 5358 Blast hits to 5270 proteins in 1084 species: Archae - 620; Bacteria - 3536; Metazoa - 1; …
XLOC_006675	Prupe.2G161000	Pp02:21259622-21262803	D	C	OK	3.24971	5.13055	0.658801	1.65089	1	0.098	0.99919	no	short-chain dehydrogenase/reductase (SDR) family protein
XLOC_020198	Prupe.6G169400	Pp06:17489786-17493174	D	C	OK	195.347	266.336	0.447208	1.61361	1	0.0983	0.99919	no	ATCPISCA (chloroplast-localized IscA-like protein); structural molecule
XLOC_025332	Prupe.8G023100	Pp08:2071616-2076970	D	C	OK	1.54068	0.964908	-0.675099	-1.68198	1	0.09835	0.99919	no	disease resistance protein (TIR-NBS-LRR class), putative
XLOC_018236	Prupe.6G141100	Pp06:11424761-11425857	D	C	OK	318.909	231.976	-0.459166	-1.66082	1	0.0984	0.99919	no	PR4 (PATHOGENESIS-RELATED 4); chitin binding
XLOC_008706	Prupe.2G248400	Pp02:26413753-26417481	D	C	OK	1.23844	0.730024	-0.762503	-1.66004	1	0.0985	0.99919	no	leucine-rich repeat transmembrane protein kinase, putative
XLOC_014386	Prupe.4G131900	Pp04:7300875-7303554	D	C	OK	0.231104	0.0519844	-2.15239	-1.89086	1	0.0986	0.99919	no	L-ascorbate oxidase, putative
XLOC_015132	Prupe.5G007500	Pp05:800404-810447	D	C	OK	17.14	12.545	-0.45026	-1.58029	1	0.0986	0.99919	no	AK-HSDH I (ASPARTATE KINASE-HOMOSERINE DEHYDROGENASE I); aspartate kinase/ homoserine dehydrogenase
XLOC_024950	Prupe.8G217700	Pp08:19888865-19891983	D	C	OK	1.18669	0.676698	-0.810353	-1.64498	1	0.0986	0.99919	no	kinase
XLOC_008033	Prupe.2G099700	Pp02:15541607-15542540	D	C	OK	2.29174	4.25415	0.89243	1.68545	1	0.0987	0.99919	no	disease resistance family protein
XLOC_002804	Prupe.1G539900	Pp01:44110412-44112744	D	C	OK	1.83954	0.913993	-1.00909	-1.66424	1	0.09885	0.99919	no	glycine-rich protein
XLOC_016180	Prupe.5G210100	Pp05:16707021-16711242	D	C	OK	0.521055	0.216311	-1.26833	-1.45775	1	0.09885	0.99919	no	18S pre-ribosomal assembly protein gar2-related
XLOC_021406	Prupe.7G045400	Pp07:8139649-8144469	D	C	OK	8.30554	5.47528	-0.601141	-1.66769	1	0.09885	0.99919	no	P5CR (PYRROLINE-5- CARBOXYLATE (P5C) REDUCTASE); pyrroline-5-carboxylate reductase
XLOC_014840	Prupe.4G236200	Pp04:15303176-15304170	D	C	OK	0.879273	1.89685	1.10922	1.68963	1	0.09895	0.99919	no	NA
XLOC_010351	Prupe.3G242600	Pp03:23563899-23565163	D	C	OK	74.3721	106.122	0.512884	1.58588	1	0.099	0.99919	no	MIR414 (MICRORNA 414)
XLOC_014969	Prupe.4G263900	Pp04:19432902-19442747	D	C	OK	7.86184	5.37821	-0.547739	-1.63257	1	0.09935	0.99919	no	unknown protein
XLOC_009414	Prupe.3G065300	Pp03:4716832-4719468	D	C	OK	0.382611	0.13544	-1.49822	-1.763	1	0.0994	0.99919	no	ankyrin repeat family protein
XLOC_025553	Prupe.8G071000	Pp08:10378371-10380732	D	C	OK	42.2867	29.6385	-0.512734	-1.6496	1	0.0994	0.99919	no	unknown protein
XLOC_016035	Prupe.5G180500	Pp05:15143940-15147417	D	C	OK	15.8043	21.7111	0.458122	1.56634	1	0.09945	0.99919	no	ARR6 (RESPONSE REGULATOR 6); transcription regulator/ two-component response regulator
XLOC_019351	Prupe.6G364200	Pp06:30585952-30587946	D	C	OK	11.8369	17.8767	0.594792	1.66265	1	0.0995	0.99919	no	far-red impaired responsive family protein / FAR1 family protein
XLOC_024946	Prupe.8G217200	Pp08:19861811-19863881	D	C	OK	4.55867	2.95551	-0.625207	-1.64077	1	0.0997	0.99919	no	NA
XLOC_017732	Prupe.6G042000	Pp06:3098658-3100528	D	C	OK	3.03563	1.72582	-0.814714	-1.65321	1	0.10005	0.99919	no	ATEXPA8 (ARABIDOPSIS THALIANA EXPANSIN A8)
XLOC_017850	Prupe.6G066900	Pp06:4621796-4622473	D	C	OK	119.676	164.666	0.460403	1.67701	1	0.1001	0.99919	no	COPT1 (copper transporter 1); copper ion transmembrane transporter
XLOC_022915	Prupe.7G074000	Pp07:11138394-11144171	D	C	OK	0.0337712	0.210031	2.63673	1.91402	1	0.10025	0.99919	no	SRF2 (STRUBBELIG-RECEPTOR FAMILY 2); ATP binding / kinase/ protein serine/threonine kinase
XLOC_002780	Prupe.1G535700	Pp01:43769317-43795882	D	C	OK	4.07579	2.9148	-0.483683	-1.62223	1	0.1003	0.99919	no	SAB (SABRE)
XLOC_005730	Prupe.1G572000	Pp01:46619527-46645235	D	C	OK	17.839	13.1366	-0.441442	-1.61151	1	0.1003	0.99919	no	EBS1 (EMS-mutagenized bri1 suppressor 1); UDP-glucose:glycoprotein glucosyltransferase/ transferase, transferring glycosyl groups / transferase, transferring hexosyl groups
XLOC_025226	Prupe.8G000800	Pp08:101352-102665	D	C	OK	307.5	423.7	0.462453	1.66337	1	0.10035	0.99919	no	FUNCTIONS IN: molecular_function unknown; LOCATED IN: chloroplast; EXPRESSED IN: 22 plant structures; EXPRESSED DURING: 14 growth stages; CONTAINS InterPro DOMAIN/s: Cupin, RmlC-type (InterPro:IPR011051), Protein of unknown function DUF861, cupin-3 (InterPro:IPR008579), RmlC-like jelly roll fold (InterPro:IPR014710); BEST Arabidopsis thaliana protein match is: unknown protein (TAIR:AT3G04300.1); …
XLOC_009056	Prupe.2G324500	Pp02:30021261-30028245	D	C	OK	30.2159	41.0971	0.443729	1.59165	1	0.10055	0.99919	no	RSH3 (RELA/SPOT HOMOLOG 3); GTP diphosphokinase
XLOC_003943	Prupe.1G192000	Pp01:17772503-17787749	D	C	OK	14.9579	10.8397	-0.464584	-1.61266	1	0.10065	0.99919	no	binding
XLOC_006434	Prupe.2G118700	Pp02:17687664-17696688	D	C	OK	20.9722	15.3802	-0.447403	-1.63827	1	0.10075	0.99919	no	EIF4G (EUKARYOTIC TRANSLATION INITIATION FACTOR 4G); translation initiation factor
XLOC_001217	Prupe.1G237800	Pp01:25209839-25211004	D	C	OK	1.44121	2.7073	0.909573	1.66262	1	0.1008	0.99919	no	HSP21 (HEAT SHOCK PROTEIN 21)
XLOC_023275	Prupe.7G151300	Pp07:16233969-16236461	D	C	OK	0.959029	0.391269	-1.29341	-1.68084	1	0.10085	0.99919	no	unknown protein
XLOC_022540	Prupe.7G261200	Pp07:21706919-21708287	D	C	OK	26.8782	37.6523	0.486301	1.63915	1	0.10095	0.99919	no	NA
XLOC_002557	Prupe.1G490900	Pp01:40831999-40836961	D	C	OK	24.425	17.7461	-0.460857	-1.66024	1	0.1011	0.99919	no	NA
XLOC_009655	Prupe.3G111700	Pp03:9318816-9323101	D	C	OK	2.59918	1.66495	-0.642574	-1.63998	1	0.10115	0.99919	no	F-box family protein
XLOC_014051	Prupe.4G059600	Pp04:2843789-2845326	D	C	OK	554.5	397.889	-0.47882	-1.60775	1	0.10135	0.99919	no	cysteine proteinase, putative
XLOC_025061	Prupe.8G240600	Pp08:21094274-21096088	D	C	OK	0.899488	1.6626	0.886262	1.65878	1	0.10135	0.99919	no	PLP9 (PATATIN-LIKE PROTEIN 9); nutrient reservoir
XLOC_002048	Prupe.1G395300	Pp01:35099709-35102613	D	C	OK	0.289902	0.630944	1.12195	1.66593	1	0.10145	0.99919	no	integral membrane transporter family protein
XLOC_019290	Prupe.6G354100	Pp06:30115221-30117945	D	C	OK	0.0654421	0.285009	2.12271	1.8682	1	0.10145	0.99919	no	LTL1 (LI-TOLERANT LIPASE 1); carboxylesterase/ hydrolase, acting on ester bonds
XLOC_023595	Prupe.7G222800	Pp07:19864080-19867886	D	C	OK	0.0657502	0.286363	2.12278	1.86826	1	0.10145	0.99919	no	NA
XLOC_004251	Prupe.1G250200	Pp01:26234725-26236500	D	C	OK	10.5207	15.4824	0.557396	1.65732	1	0.1015	0.99919	no	protein binding / zinc ion binding
XLOC_022933	Prupe.7G077900	Pp07:11397760-11398559	D	C	OK	27.7449	41.4885	0.580486	1.67291	1	0.1015	0.99919	no	NA
XLOC_003697	Prupe.1G143100	Pp01:11250896-11257242	D	C	OK	0.784165	0.450956	-0.79817	-1.65319	1	0.1016	0.99919	no	EMB3013 (embryo defective 3013); ATP binding / binding / kinase/ protein kinase/ protein serine/threonine kinase
XLOC_001352	Prupe.1G262400	Pp01:27102606-27107135	D	C	OK	3.28625	2.13397	-0.622904	-1.63529	1	0.10165	0.99919	no	binding
XLOC_019465	Prupe.6G019700	Pp06:1554671-1558646	D	C	OK	28.996	39.7024	0.453372	1.62528	1	0.1017	0.99919	no	BGLU15 (BETA GLUCOSIDASE 15); catalytic/ cation binding / hydrolase, hydrolyzing O-glycosyl compounds
XLOC_000789	Prupe.1G144600	Pp01:11351928-11359238	D	C	OK	32.8775	24.0651	-0.450158	-1.64562	1	0.1018	0.99919	no	SPL7 (SQUAMOSA PROMOTER BINDING PROTEIN-LIKE 7); DNA binding / transcription factor
XLOC_007081	Prupe.2G237300,Prupe.2G237400	Pp02:25838371-25843528	D	C	OK	3.06107	4.9375	0.689746	1.58868	1	0.10185	0.99919	no	NA
XLOC_024696	Prupe.8G166100	Pp08:17230154-17231515	D	C	OK	8.07682	12.3617	0.614017	1.62077	1	0.10185	0.99919	no	ASK4 (ARABIDOPSIS SKP1-LIKE 4); protein binding / ubiquitin-protein ligase
XLOC_014834	Prupe.4G235300	Pp04:15227145-15233729	D	C	OK	6.77986	4.87592	-0.475579	-1.61106	1	0.10195	0.99919	no	ATMRP3; ATPase, coupled to transmembrane movement of substances / chlorophyll catabolite transporter/ glutathione S-conjugate-exporting ATPase
XLOC_002350	Prupe.1G449600	Pp01:37929389-37935825	D	C	OK	42.9381	58.2053	0.438894	1.5755	1	0.10215	0.99919	no	lactoylglutathione lyase, putative / glyoxalase I, putative
XLOC_008856	Prupe.2G280800	Pp02:27982250-27984074	D	C	OK	96.9331	70.9648	-0.449885	-1.64165	1	0.1022	0.99919	no	EXL3 (EXORDIUM LIKE 3)
XLOC_026047	Prupe.8G173400	Pp08:17643589-17646763	D	C	OK	9.29109	6.38228	-0.541777	-1.6485	1	0.10235	0.99919	no	amino acid transporter family protein
XLOC_020358	Prupe.6G204900	Pp06:21296716-21299815	D	C	OK	11.7857	16.7213	0.504652	1.57978	1	0.1024	0.99919	no	tRNA/rRNA methyltransferase (SpoU) family protein
XLOC_023866	Prupe.8G005400	Pp08:419934-426896	D	C	OK	1.64644	1.07653	-0.612961	-1.61834	1	0.1024	0.99919	no	NA
XLOC_004456	Prupe.1G295800	Pp01:29247027-29249995	D	C	OK	8.49363	5.7866	-0.553665	-1.62306	1	0.10245	0.99919	no	amino acid transporter family protein
XLOC_020027	Prupe.6G134900	Pp06:10706304-10710577	D	C	OK	77.5574	57.2081	-0.439046	-1.59907	1	0.10245	0.99919	no	BGLU15 (BETA GLUCOSIDASE 15); catalytic/ cation binding / hydrolase, hydrolyzing O-glycosyl compounds
XLOC_002946	Prupe.1G564400	Pp01:46100362-46106331	D	C	OK	66.1829	89.9021	0.441895	1.61829	1	0.10255	0.99919	no	protein-protein interaction regulator family protein
XLOC_004300	Prupe.1G261400	Pp01:27019454-27023167	D	C	OK	6.18932	9.05327	0.548659	1.59054	1	0.1027	0.99919	no	zinc ion binding
XLOC_020551	Prupe.6G244800	Pp06:24226100-24230282	D	C	OK	24.8429	33.9728	0.451544	1.57316	1	0.103	0.99919	no	PDE149 (PIGMENT DEFECTIVE 149)
XLOC_026305	Prupe.8G226100	Pp08:20295650-20297935	D	C	OK	7.16139	11.0881	0.630697	1.60479	1	0.103	0.99919	no	lesion inducing protein-related
XLOC_012408	Prupe.4G037100	Pp04:1754539-1759605	D	C	OK	25.3137	18.4833	-0.453697	-1.64	1	0.10315	0.99919	no	NDB3; NADH dehydrogenase
XLOC_024027	Prupe.8G036900	Pp08:3386377-3389732	D	C	OK	12.3537	17.4851	0.501178	1.62836	1	0.10325	0.99919	no	5-formyltetrahydrofolate cyclo-ligase family protein
XLOC_002543	Prupe.1G487900	Pp01:40632955-40634381	D	C	OK	0.891061	1.83702	1.04377	1.66439	1	0.1034	0.99919	no	BTB/POZ domain-containing protein
XLOC_017511	Prupe.5G244400	Pp05:18317340-18319524	D	C	OK	33.6872	47.6081	0.499006	1.63928	1	0.1035	0.99919	no	NRPB12; DNA binding / DNA-directed RNA polymerase
XLOC_023357	Prupe.7G173500	Pp07:17386427-17388484	D	C	OK	16.5122	23.6249	0.516778	1.62254	1	0.10355	0.99919	no	unknown protein
XLOC_026235	Prupe.8G211400	Pp08:19554160-19555100	D	C	OK	0.982509	2.12764	1.11471	1.69637	1	0.1036	0.99919	no	zinc finger (C3HC4-type RING finger) family protein
XLOC_004641	Prupe.1G335900	Pp01:31696512-31703601	D	C	OK	10.6269	7.63219	-0.477549	-1.58882	1	0.10365	0.99919	no	EXPRESSED IN: 22 plant structures; EXPRESSED DURING: 15 growth stages; CONTAINS InterPro DOMAIN/s: Membrane protein,Tapt1/CMV receptor (InterPro:IPR008010); Has 243 Blast hits to 229 proteins in 123 species: Archae - 0; Bacteria - 0; Metazoa - 79; Fungi - 87; Plants - 18; Viruses - 0; Other Eukaryotes - 59 (source: NCBI BLink).
XLOC_011197	Prupe.3G091800	Pp03:6836303-6839968	D	C	OK	68.8707	50.5449	-0.446324	-1.63388	1	0.10385	0.99919	no	NHO1 (nonhost resistance to P. s. phaseolicola 1); carbohydrate kinase/ glycerol kinase
XLOC_012676	Prupe.4G086300	Pp04:4251382-4255717	D	C	OK	30.8281	41.9092	0.443019	1.62117	1	0.10385	0.99919	no	ERD4 (early-responsive to dehydration 4)
XLOC_001285	Prupe.1G250400	Pp01:26246633-26247836	D	C	OK	37.003	51.2693	0.470453	1.59601	1	0.1039	0.99919	no	unknown protein
XLOC_005248	Prupe.1G470100	Pp01:39160117-39161336	D	C	OK	28.2341	20.2235	-0.481402	-1.60664	1	0.104	0.99919	no	NA
XLOC_023528	Prupe.7G207500	Pp07:19080863-19085040	D	C	OK	1.12712	1.83772	0.705285	1.62327	1	0.10415	0.99919	no	basic helix-loop-helix (bHLH) family protein
XLOC_007553	Prupe.2G328600	Pp02:30205465-30206344	D	C	OK	1.07397	0.414714	-1.37276	-1.66345	1	0.10425	0.99919	no	FUNCTIONS IN: molecular_function unknown; INVOLVED IN: biological_process unknown; LOCATED IN: cellular_component unknown; EXPRESSED IN: 23 plant structures; EXPRESSED DURING: 15 growth stages; CONTAINS InterPro DOMAIN/s: Butirosin biosynthesis, BtrG-like (InterPro:IPR013024), AIG2-like (InterPro:IPR009288); BEST Arabidopsis thaliana protein match is: unknown protein (TAIR:AT5G46720.1); Has 210 B…
XLOC_013232	Prupe.4G191200	Pp04:11497095-11502667	D	C	OK	14.5071	10.432	-0.475745	-1.61947	1	0.1043	0.99919	no	ATCNGC4 (CYCLIC NUCLEOTIDE-GATED CATION CHANNEL 4); calmodulin binding / cation channel/ cation transmembrane transporter/ cyclic nucleotide binding
XLOC_010824	Prupe.3G014900	Pp03:1060479-1064656	D	C	OK	42.9042	58.3188	0.442842	1.60548	1	0.10435	0.99919	no	myb family transcription factor
XLOC_015336	Prupe.5G047200	Pp05:5021412-5024093	D	C	OK	0.37602	0.155446	-1.2744	-1.66429	1	0.10445	0.99919	no	NA
XLOC_021629	Prupe.7G088700	Pp07:12223172-12226039	D	C	OK	1.14461	0.647998	-0.820792	-1.62329	1	0.10445	0.99919	no	AtRLP54 (Receptor Like Protein 54); kinase/ protein binding
XLOC_023264	Prupe.7G148700	Pp07:16088346-16092914	D	C	OK	5.22519	3.3744	-0.630852	-1.58929	1	0.1045	0.99919	no	DGL1; dolichyl-diphosphooligosaccharide-protein glycotransferase
XLOC_018352	Prupe.6G166900	Pp06:16964218-16964565	D	C	OK	5.60023	11.2804	1.01026	1.66505	1	0.10465	0.99919	no	unknown protein
XLOC_023487	Prupe.7G200100	Pp07:18714705-18715382	D	C	OK	148.657	108.638	-0.45246	-1.63798	1	0.1047	0.99919	no	GER3 (GERMIN 3); oxalate oxidase
XLOC_018764	Prupe.6G245600	Pp06:24275568-24277871	D	C	OK	10.2503	14.5872	0.50904	1.63653	1	0.10485	0.99919	no	ALS3 (ALUMINUM SENSITIVE 3)
XLOC_008251	Prupe.2G148500	Pp02:20421370-20424666	D	C	OK	28.411	38.7725	0.448586	1.63407	1	0.105	0.99919	no	CYP704A2; electron carrier/ heme binding / iron ion binding / monooxygenase/ oxygen binding
XLOC_014655	Prupe.4G192700	Pp04:11597385-11600453	D	C	OK	12.0743	16.5971	0.458986	1.56476	1	0.105	0.99919	no	zinc finger (B-box type) family protein
XLOC_000761	Prupe.1G139200	Pp01:10898294-10899742	D	C	OK	9.31586	13.9049	0.577829	1.6202	1	0.10505	0.99919	no	unknown protein
XLOC_014573	Prupe.4G171300	Pp04:10116203-10124542	D	C	OK	154.281	214.039	0.472317	1.57289	1	0.10505	0.99919	no	sodium/calcium exchanger family protein / calcium-binding EF hand family protein
XLOC_001345	Prupe.1G261100	Pp01:27011825-27012459	D	C	OK	15.6226	23.6063	0.595542	1.63335	1	0.10535	0.99919	no	unknown protein
XLOC_008061	Prupe.2G106900	Pp02:16459026-16461592	D	C	OK	24.3911	34.3038	0.492013	1.6254	1	0.1054	0.99919	no	SWIB complex BAF60b domain-containing protein
XLOC_022390	Prupe.7G233300	Pp07:20358117-20358681	D	C	OK	0.363618	1.49505	2.0397	1.78887	1	0.1055	0.99919	no	NA
XLOC_025801	Prupe.8G124000	Pp08:14962167-14964943	D	C	OK	4.31983	7.06925	0.710581	1.63813	1	0.10555	0.99919	no	SCO2 (SNOWY COTYLEDON 2); protein disulfide isomerase
XLOC_012697	Prupe.4G089400	Pp04:4441601-4441968	D	C	OK	3.14465	0.840828	-1.90302	-1.85002	1	0.1056	0.99919	no	NA
XLOC_014257	Prupe.4G102100	Pp04:5215010-5217792	D	C	OK	7.07883	4.87228	-0.538914	-1.61589	1	0.10565	0.99919	no	NA
XLOC_014275	Prupe.4G106600	Pp04:5556448-5570664	D	C	OK	0.390529	0.215523	-0.85759	-1.42018	1	0.10565	0.99919	no	NA
XLOC_023204	Prupe.7G137500	Pp07:15420538-15422527	D	C	OK	10.2786	14.9482	0.540331	1.62389	1	0.1058	0.99919	no	peroxidase, putative
XLOC_020566	Prupe.6G248100	Pp06:24418314-24422233	D	C	OK	0.863563	0.487342	-0.825366	-1.66132	1	0.10585	0.99919	no	leucine-rich repeat transmembrane protein kinase, putative
XLOC_009401	Prupe.3G062500	Pp03:4458742-4460835	D	C	OK	0.0623553	0.360361	2.53086	1.35332	1	0.1059	0.99919	no	NA
XLOC_021979	Prupe.7G154100,Prupe.7G154200	Pp07:16396992-16401265	D	C	OK	467.845	286.046	-0.70978	-1.45319	1	0.10595	0.99919	no	NA
XLOC_013483	Prupe.4G234900	Pp04:15162901-15163613	D	C	OK	0.186281	0.786013	2.07707	1.82847	1	0.106	0.99919	no	NA
XLOC_015628	Prupe.5G100300	Pp05:10835503-10836268	D	C	OK	0.169194	0.712169	2.07354	1.82537	1	0.106	0.99919	no	NA
XLOC_022985	Prupe.7G088100	Pp07:12188755-12194454	D	C	OK	2.88024	4.35942	0.597945	1.6243	1	0.10615	0.99919	no	AMP1 (ALTERED MERISTEM PROGRAM 1); carboxypeptidase/ dipeptidase
XLOC_014820	Prupe.4G233100	Pp04:14992714-14996093	D	C	OK	1.46347	0.893358	-0.712086	-1.55055	1	0.1062	0.99919	no	AtRLP6 (Receptor Like Protein 6); protein binding
XLOC_002562	Prupe.1G492400	Pp01:40936956-40939295	D	C	OK	0.427045	0.845567	0.985532	1.65544	1	0.1063	0.99919	no	INVOLVED IN: biological_process unknown; EXPRESSED IN: sperm cell; CONTAINS InterPro DOMAIN/s: Pentatricopeptide repeat (InterPro:IPR002885); BEST Arabidopsis thaliana protein match is: EMB2745 (EMBRYO DEFECTIVE 2745) (TAIR:AT5G39710.1); Has 13180 Blast hits to 4377 proteins in 153 species: Archae - 4; Bacteria - 12; Metazoa - 210; Fungi - 191; Plants - 12251; Viruses - 0; Other Eukaryotes - 512 …
XLOC_000389	Prupe.1G067700	Pp01:4836331-4845974	D	C	OK	12.699	9.21851	-0.462104	-1.57919	1	0.10635	0.99919	no	ISA1 (ISOAMYLASE 1); alpha-amylase/ isoamylase
XLOC_001328	Prupe.1G257400	Pp01:26751119-26754649	D	C	OK	0.835834	1.52448	0.867027	1.63433	1	0.10635	0.99919	no	nodulin MtN21 family protein
XLOC_004395	Prupe.1G281500	Pp01:28459846-28462576	D	C	OK	0.523879	0.224946	-1.21965	-1.53136	1	0.10645	0.99919	no	transferase, transferring glycosyl groups
XLOC_019229	Prupe.6G343100	Pp06:29545140-29548929	D	C	OK	28.4232	38.6832	0.444636	1.60972	1	0.1065	0.99919	no	BZO2H3; DNA binding / protein heterodimerization/ transcription factor
XLOC_005437	Prupe.1G508900	Pp01:41951917-41953965	D	C	OK	17.9724	24.8258	0.466051	1.63939	1	0.1066	0.99919	no	GPAT3 (GLYCEROL-3-PHOSPHATE ACYLTRANSFERASE 3); acyltransferase
XLOC_013303	Prupe.4G200400	Pp04:12451605-12454500	D	C	OK	135.259	183.695	0.441588	1.6174	1	0.1067	0.99919	no	50S ribosomal protein L24, chloroplast (CL24)
XLOC_021580	Prupe.7G078700	Pp07:11451918-11453595	D	C	OK	0.464908	0.146188	-1.66913	-1.78608	1	0.1067	0.99919	no	disease resistance protein-related
XLOC_006481	Prupe.2G126600	Pp02:18403380-18407339	D	C	OK	1.05727	0.601708	-0.813205	-1.62001	1	0.1068	0.99919	no	disease resistance protein (TIR-NBS-LRR class), putative
XLOC_012462	Prupe.4G047800	Pp04:2281431-2286580	D	C	OK	1.31549	2.077	0.658901	1.57128	1	0.10685	0.99919	no	LOX3; electron carrier/ iron ion binding / lipoxygenase/ metal ion binding / oxidoreductase, acting on single donors with incorporation of molecular oxygen, incorporation of two atoms of oxygen
XLOC_007699	Prupe.2G027100	Pp02:2779284-2784667	D	C	OK	31.5432	45.0756	0.515015	1.59166	1	0.10705	0.99919	no	HCF153
XLOC_011178	Prupe.3G087400	Pp03:6474522-6476638	D	C	OK	0.643805	0.274798	-1.22825	-1.65887	1	0.10715	0.99919	no	phosphatidic acid phosphatase-related / PAP2-related
XLOC_015332	Prupe.5G046300	Pp05:4993485-4999385	D	C	OK	11.9049	7.31446	-0.702735	-1.55521	1	0.10715	0.99919	no	DRT101 (DNA-DAMAGE-REPAIR/TOLERATION 101); intramolecular transferase, phosphotransferases / magnesium ion binding
XLOC_022357	Prupe.7G225300,Prupe.7G225400	Pp07:19989428-19994654	D	C	OK	130.202	199.489	0.615557	1.56444	1	0.10715	0.99919	no	NA
XLOC_006841	Prupe.2G188800	Pp02:22877337-22877625	D	C	OK	9.23886	3.90595	-1.24204	-1.63466	1	0.1074	0.99919	no	NA
XLOC_004378	Prupe.1G278800	Pp01:28286369-28294859	D	C	OK	2.57254	3.87848	0.592296	1.61762	1	0.10745	0.99919	no	NA
XLOC_025074	Prupe.8G242400	Pp08:21190742-21193223	D	C	OK	1.69193	2.82548	0.739826	1.62691	1	0.1076	0.99919	no	unknown protein
XLOC_009466	Prupe.3G076400	Pp03:5615272-5622843	D	C	OK	0.227593	0.0960102	-1.2452	-1.61817	1	0.10785	0.99919	no	PDR12 (PLEIOTROPIC DRUG RESISTANCE 12); ATPase, coupled to transmembrane movement of substances
XLOC_025704	Prupe.8G100900	Pp08:13225761-13228930	D	C	OK	3.32001	4.93107	0.570711	1.61502	1	0.1081	0.99919	no	ATPLT5 (POLYOL TRANSPORTER 5); D-ribose transmembrane transporter/ D-xylose transmembrane transporter/ carbohydrate transmembrane transporter/ galactose transmembrane transporter/ glucose transmembrane transporter/ glycerol transmembrane transporter/ mann
XLOC_003840	Prupe.1G170200	Pp01:14009866-14016411	D	C	OK	1.84802	2.86725	0.633684	1.59195	1	0.1082	0.99919	no	transducin family protein / WD-40 repeat family protein
XLOC_013086	Prupe.4G168000	Pp04:9764519-9770578	D	C	OK	13.567	9.73787	-0.478422	-1.58592	1	0.1082	0.99919	no	protein kinase family protein
XLOC_017939	Prupe.6G085900	Pp06:5777227-5779454	D	C	OK	0.52239	0.20511	-1.34873	-1.63521	1	0.1082	0.99919	no	NA
XLOC_000784	Prupe.1G143700	Pp01:11319467-11321967	D	C	OK	16.2068	23.2486	0.520548	1.55882	1	0.1083	0.99919	no	unknown protein
XLOC_019508	Prupe.6G027300	Pp06:2132487-2134587	D	C	OK	32.5701	44.5292	0.451204	1.57321	1	0.10835	0.99919	no	FUNCTIONS IN: molecular_function unknown; INVOLVED IN: biological_process unknown; LOCATED IN: cellular_component unknown; EXPRESSED IN: 23 plant structures; EXPRESSED DURING: 15 growth stages; CONTAINS InterPro DOMAIN/s: Thioredoxin fold (InterPro:IPR012335), Phosducin (InterPro:IPR001200), Thioredoxin-like fold (InterPro:IPR012336); Has 750 Blast hits to 750 proteins in 282 species: Archae - 0;…
XLOC_018097	Prupe.6G115400	Pp06:8373709-8380884	D	C	OK	15.168	11.0585	-0.455871	-1.56312	1	0.1086	0.99919	no	AGO5 (ARGONAUTE 5); nucleic acid binding
XLOC_025220	Prupe.8G272100	Pp08:22543022-22552770	D	C	OK	13.2845	18.2056	0.45464	1.56161	1	0.1087	0.99919	no	NA
XLOC_021781	Prupe.7G115700	Pp07:14091483-14093947	D	C	OK	121.99	165.398	0.439179	1.59949	1	0.10875	0.99919	no	unknown protein
XLOC_010499	Prupe.3G269600	Pp03:25129960-25133669	D	C	OK	20.135	27.8311	0.466995	1.55898	1	0.1088	0.99919	no	RNA recognition motif (RRM)-containing protein
XLOC_019397	Prupe.6G008800	Pp06:684387-691799	D	C	OK	13.9102	19.442	0.483035	1.59789	1	0.1088	0.99919	no	17.6 kDa class I small heat shock protein (HSP17.6C-CI) (AA 1-156)
XLOC_017022	Prupe.5G146900	Pp05:13472268-13476146	D	C	OK	0.198991	0.508339	1.35309	1.45465	1	0.10885	0.99919	no	FUNCTIONS IN: molecular_function unknown; INVOLVED IN: biological_process unknown; LOCATED IN: endomembrane system; BEST Arabidopsis thaliana protein match is: TPD1 (TAPETUM DETERMINANT 1) (TAIR:AT4G24972.1); Has 78 Blast hits to 76 proteins in 9 species: Archae - 0; Bacteria - 0; Metazoa - 0; Fungi - 0; Plants - 78; Viruses - 0; Other Eukaryotes - 0 (source: NCBI BLink).
XLOC_002061	Prupe.1G398000	Pp01:35233175-35237006	D	C	OK	91.3462	67.5425	-0.435548	-1.59291	1	0.1089	0.99919	no	chloroplast nucleoid DNA-binding protein, putative
XLOC_012222	Prupe.4G000900	Pp04:117966-119361	D	C	OK	0.339943	0.807471	1.24812	1.67738	1	0.1091	0.99919	no	NA
XLOC_010397	Prupe.3G251500	Pp03:24152080-24153379	D	C	OK	373.956	273.004	-0.453949	-1.58856	1	0.1092	0.99919	no	NA
XLOC_016924	Prupe.5G125100	Pp05:12303784-12306940	D	C	OK	0.852661	0.398184	-1.09854	-1.61474	1	0.10925	0.99919	no	nodulin MtN3 family protein
XLOC_018983	Prupe.6G289400	Pp06:26739689-26741879	D	C	OK	9.15626	6.12457	-0.580149	-1.56882	1	0.10935	0.99919	no	peroxidase, putative
XLOC_004470	Prupe.1G298700	Pp01:29424279-29425084	D	C	OK	16.8682	24.5391	0.540774	1.61302	1	0.1094	0.99919	no	GCN5-related N-acetyltransferase (GNAT) family protein
XLOC_020330	Prupe.6G197900	Pp06:20491195-20491759	D	C	OK	1.19348	0.16595	-2.84636	-2.20002	1	0.1094	0.99919	no	NA
XLOC_025567	Prupe.8G074400	Pp08:10847772-10854492	D	C	OK	0.357343	0.151596	-1.23707	-1.53595	1	0.10945	0.99919	no	threonyl-tRNA synthetase / threonine--tRNA ligase (THRRS)
XLOC_009517	Prupe.3G086200	Pp03:6384882-6387111	D	C	OK	0.812856	0.397523	-1.03196	-1.61261	1	0.1095	0.99919	no	glycosyl hydrolase family 17 protein
XLOC_023137	Prupe.7G121400	Pp07:14445921-14449576	D	C	OK	53.5136	71.5138	0.418317	1.53165	1	0.10965	0.99919	no	unknown protein
XLOC_025694	Prupe.8G098800	Pp08:13041127-13043486	D	C	OK	228.801	311.091	0.443238	1.56839	1	0.10965	0.99919	no	NA
XLOC_008486	Prupe.2G201900	Pp02:23827554-23834195	D	C	OK	6.77065	4.9038	-0.465394	-1.57904	1	0.1098	0.99919	no	NTL9 (NAC transcription factor-like 9); transcription factor
XLOC_017513	Prupe.5G244700	Pp05:18330464-18335074	D	C	OK	0.292672	0.111258	-1.39538	-1.51576	1	0.1098	0.99919	no	CDT1A (ARABIDOPSIS HOMOLOG OF YEAST CDT1 A); cyclin-dependent protein kinase/ protein binding
XLOC_007505	Prupe.2G318900	Pp02:29790300-29795447	D	C	OK	36.5	26.9237	-0.439022	-1.60777	1	0.10985	0.99919	no	APRR5 (ARABIDOPSIS PSEUDO-RESPONSE REGULATOR 5); transcription regulator/ two-component response regulator
XLOC_024634	Prupe.8G156900	Pp08:16762025-16764721	D	C	OK	0.294968	0.0509485	-2.53345	-2.07266	1	0.1099	0.99919	no	unknown protein
XLOC_009319	Prupe.3G047900	Pp03:3389115-3390696	D	C	OK	2.20076	3.8443	0.804717	1.59556	1	0.11005	0.99919	no	FUNCTIONS IN: molecular_function unknown; INVOLVED IN: biological_process unknown; LOCATED IN: cellular_component unknown; EXPRESSED IN: 24 plant structures; EXPRESSED DURING: 14 growth stages; CONTAINS InterPro DOMAIN/s: SMAD/FHA domain (InterPro:IPR008984); Has 14184 Blast hits to 8674 proteins in 364 species: Archae - 7; Bacteria - 1751; Metazoa - 6167; Fungi - 1701; Plants - 645; Viruses - 19…
XLOC_000957	Prupe.1G179600	Pp01:15526180-15527023	D	C	OK	4.04556	0.577468	-2.80853	-2.1783	1	0.11015	0.99919	no	NA
XLOC_020541	Prupe.6G243300	Pp06:24127797-24128103	D	C	OK	2.59038	6.63679	1.35732	1.6896	1	0.1103	0.99919	no	NA
XLOC_001086	Prupe.1G209300	Pp01:22312515-22314568	D	C	OK	87.5443	118.293	0.434284	1.56801	1	0.11035	0.99919	no	ribosomal protein L18 family protein
XLOC_021228	Prupe.7G013200	Pp07:1883603-1886635	D	C	OK	32.949	45.0168	0.45023	1.51933	1	0.1104	0.99919	no	NRPB6A; DNA binding / DNA-directed RNA polymerase
XLOC_003049	Prupe.1G585400	Pp01:47530288-47533780	D	C	OK	3.31535	2.13086	-0.637724	-1.59347	1	0.1105	0.99919	no	proton-dependent oligopeptide transport (POT) family protein
XLOC_010826	Prupe.3G015400	Pp03:1093125-1102931	D	C	OK	9.82552	13.7655	0.486453	1.56074	1	0.1106	0.99919	no	DNA repair protein recA
XLOC_023627	Prupe.7G228900	Pp07:20180847-20187590	D	C	OK	0.57507	0.307985	-0.90088	-1.60516	1	0.11065	0.99919	no	MSH7 (MUTS HOMOLOG 7); ATP binding / damaged DNA binding / mismatched DNA binding
XLOC_002194	Prupe.1G420000	Pp01:36347486-36348242	D	C	OK	1.48915	0.595657	-1.32194	-1.60273	1	0.11075	0.99919	no	ATPSK4 (PHYTOSULFOKINE 4 PRECURSOR); growth factor
XLOC_004909	Prupe.1G394300	Pp01:35063188-35066115	D	C	OK	69.3905	94.0921	0.439335	1.58831	1	0.11095	0.99919	no	unknown protein
XLOC_018408	Prupe.6G178500	Pp06:18343845-18345910	D	C	OK	26.0731	35.8411	0.459054	1.6137	1	0.11095	0.99919	no	unknown protein
XLOC_003672	Prupe.1G138200	Pp01:10810010-10811425	D	C	OK	4.41122	6.97051	0.660085	1.62522	1	0.1111	0.99919	no	unknown protein
XLOC_006775	Prupe.2G178600	Pp02:22281278-22282468	D	C	OK	11.9127	17.1609	0.526624	1.60194	1	0.1111	0.99919	no	NA
XLOC_010772	Prupe.3G004500	Pp03:286223-288853	D	C	OK	15.2111	21.2437	0.481912	1.58421	1	0.1111	0.99919	no	methyltransferase
XLOC_020648	Prupe.6G264100	Pp06:25343545-25346922	D	C	OK	13.7946	9.93244	-0.473885	-1.58176	1	0.1112	0.99919	no	proton-dependent oligopeptide transport (POT) family protein
XLOC_021726	Prupe.7G105300	Pp07:13431791-13440159	D	C	OK	29.0822	40.6533	0.483236	1.58541	1	0.11125	0.99919	no	NA
XLOC_019124	Prupe.6G317800	Pp06:28228769-28232915	D	C	OK	20.3096	27.4668	0.435527	1.57365	1	0.1113	0.99919	no	WBC11 (WHITE-BROWN COMPLEX HOMOLOG PROTEIN 11); ATPase, coupled to transmembrane movement of substances / fatty acid transporter
XLOC_008743	Prupe.2G256700	Pp02:26852869-26853524	D	C	OK	28.3378	40.385	0.511094	1.5794	1	0.11135	0.99919	no	unknown protein
XLOC_014751	Prupe.4G217600	Pp04:13634552-13635776	D	C	OK	0.641161	0.235606	-1.44431	-1.67659	1	0.1114	0.99919	no	MAPKKK15; ATP binding / kinase/ protein kinase/ protein serine/threonine kinase
XLOC_015535	Prupe.5G082000	Pp05:9512706-9515990	D	C	OK	36.0829	48.8089	0.435827	1.56539	1	0.1114	0.99919	no	Clp amino terminal domain-containing protein
XLOC_015039	Prupe.4G279300	Pp04:23563879-23570911	D	C	OK	2.48152	1.39963	-0.826176	-1.60049	1	0.1116	0.99919	no	NA
XLOC_020163	Prupe.6G162100	Pp06:15142146-15149370	D	C	OK	27.8409	18.2561	-0.608827	-1.54023	1	0.11165	0.99919	no	monooxygenase, putative (MO3)
XLOC_010489	Prupe.3G268100	Pp03:25041729-25046916	D	C	OK	2.62598	3.81122	0.537397	1.59966	1	0.1117	0.99919	no	NA
XLOC_016899	Prupe.5G119200	Pp05:11981147-11982977	D	C	OK	0.404478	0.131027	-1.6262	-1.73898	1	0.11175	0.99919	no	LP1; calmodulin binding
XLOC_003537	Prupe.1G107200	Pp01:8599789-8602960	D	C	OK	2.62776	1.48852	-0.819958	-1.56581	1	0.1119	0.99919	no	meprin and TRAF homology domain-containing protein / MATH domain-containing protein
XLOC_009873	Prupe.3G153800	Pp03:16895761-16903963	D	C	OK	39.5686	53.2791	0.429214	1.54696	1	0.1119	0.99919	no	ankyrin repeat family protein
XLOC_006647	Prupe.2G156100	Pp02:20965956-20968732	D	C	OK	5.03737	3.41677	-0.56004	-1.61084	1	0.11195	0.99919	no	disease resistance family protein
XLOC_025390	Prupe.8G034900	Pp08:3208672-3211632	D	C	OK	3.44161	2.24061	-0.619191	-1.59224	1	0.11195	0.99919	no	disease resistance protein (TIR-NBS-LRR class), putative
XLOC_022641	Prupe.7G012900	Pp07:1778584-1781161	D	C	OK	7.45291	10.8457	0.541243	1.55221	1	0.11235	0.99919	no	SETH1; phosphatidylinositol N-acetylglucosaminyltransferase/ transferase
XLOC_024111	Prupe.8G053600	Pp08:6049844-6052306	D	C	OK	1.79631	1.07498	-0.740725	-1.59623	1	0.11275	0.99919	no	NA
XLOC_014219	Prupe.4G096300	Pp04:4835230-4836853	D	C	OK	2.15151	1.24303	-0.791487	-1.58076	1	0.11295	0.99919	no	FAD-binding domain-containing protein
XLOC_018710	Prupe.6G234600	Pp06:23607083-23609949	D	C	OK	17.4743	24.3949	0.481343	1.59613	1	0.113	0.99919	no	DNA binding / sequence-specific DNA binding
XLOC_018803	Prupe.6G253000	Pp06:24690585-24691980	D	C	OK	4.48401	6.82986	0.607068	1.57394	1	0.11305	0.99919	no	zinc finger (C3HC4-type RING finger) family protein
XLOC_025157	Prupe.8G258500	Pp08:21952212-21952788	D	C	OK	2.7659	5.14057	0.89418	1.57355	1	0.1131	0.99919	no	benzodiazepine receptor-related
XLOC_019236	Prupe.6G344100	Pp06:29591726-29596057	D	C	OK	3.55947	5.44416	0.613047	1.57944	1	0.1132	0.99919	no	DRIP2 (DREB2A-INTERACTING PROTEIN 2); protein binding / ubiquitin-protein ligase/ zinc ion binding
XLOC_002659	Prupe.1G511200	Pp01:42088794-42090259	D	C	OK	2.00252	1.08669	-0.881878	-1.60881	1	0.11325	0.99919	no	heavy-metal-associated domain-containing protein / copper chaperone (CCH)-related
XLOC_014829	Prupe.4G234500	Pp04:15126208-15127877	D	C	OK	0.989581	1.76508	0.834841	1.59599	1	0.11325	0.99919	no	NA
XLOC_020605	Prupe.6G256500	Pp06:24927303-24929312	D	C	OK	9.78709	6.55173	-0.579003	-1.58472	1	0.11325	0.99919	no	EXP3
XLOC_015625	Prupe.5G099900	Pp05:10801953-10805239	D	C	OK	4.6586	7.01876	0.59132	1.59149	1	0.11335	0.99919	no	FUNCTIONS IN: molecular_function unknown; INVOLVED IN: biological_process unknown; LOCATED IN: cellular_component unknown; EXPRESSED IN: male gametophyte; EXPRESSED DURING: M germinated pollen stage; CONTAINS InterPro DOMAIN/s: RNAse P, Rpr2/Rpp21 subunit (InterPro:IPR007175); Has 45 Blast hits to 45 proteins in 15 species: Archae - 0; Bacteria - 21; Metazoa - 8; Fungi - 0; Plants - 16; Viruses -…
XLOC_025858	Prupe.8G136400	Pp08:15654788-15656033	D	C	OK	8.47288	12.553	0.567111	1.57009	1	0.11335	0.99919	no	secretory protein, putative
XLOC_018229	Prupe.6G139600	Pp06:11319933-11321466	D	C	OK	249.777	340.07	0.445194	1.59156	1	0.1135	0.99919	no	unknown protein
XLOC_019034	Prupe.6G299600	Pp06:27248423-27254999	D	C	OK	4.80606	6.64575	0.467579	1.54474	1	0.11385	0.99919	no	RFR1 (REF4-related 1)
XLOC_004096	Prupe.1G218500	Pp01:23337737-23339949	D	C	OK	14.5048	10.1546	-0.5144	-1.59083	1	0.1139	0.99919	no	JAZ10 (JASMONATE-ZIM-DOMAIN PROTEIN 10)
XLOC_005176	Prupe.1G455300	Pp01:38231928-38235195	D	C	OK	13.9227	19.4515	0.482445	1.58162	1	0.114	0.99919	no	BZIP9 (BASIC LEUCINE ZIPPER 9); DNA binding / protein heterodimerization/ transcription factor
XLOC_021740	Prupe.7G108000	Pp07:13628559-13631543	D	C	OK	0.378749	0.163045	-1.21598	-1.63835	1	0.114	0.99919	no	HSP70 (heat shock protein 70); ATP binding
XLOC_018294	Prupe.6G154100	Pp06:13414909-13420113	D	C	OK	82.194	110.828	0.431213	1.57833	1	0.1141	0.99919	no	forkhead-associated domain-containing protein / FHA domain-containing protein
XLOC_019350	Prupe.6G364000	Pp06:30568262-30573864	D	C	OK	13.4157	18.5273	0.465734	1.54993	1	0.1141	0.99919	no	lecithin:cholesterol acyltransferase family protein / LACT family protein
XLOC_004786	Prupe.1G368100	Pp01:33683347-33685088	D	C	OK	0.717231	1.34344	0.905422	1.61247	1	0.1142	0.99919	no	auxin-responsive family protein
XLOC_016093	Prupe.5G193200	Pp05:15764215-15766597	D	C	OK	34.9739	47.2704	0.434657	1.57987	1	0.11425	0.99919	no	ATMYB94 (MYB DOMAIN PROTEIN 94); DNA binding / transcription factor
XLOC_025905	Prupe.8G146100	Pp08:16162655-16175484	D	C	OK	9.2737	12.9669	0.48362	1.53769	1	0.11445	0.99919	no	myosin heavy chain-related
XLOC_016965	Prupe.5G135200	Pp05:12852613-12854510	D	C	OK	4.34566	6.72822	0.630651	1.56943	1	0.11465	0.99919	no	metal ion binding
XLOC_005147	Prupe.1G449800	Pp01:37936489-37937438	D	C	OK	12.1059	18.0721	0.578056	1.61829	1	0.1148	0.99919	no	NA
XLOC_011787	Prupe.3G219200	Pp03:22042847-22043639	D	C	OK	53.1337	77.116	0.537402	1.5608	1	0.1148	0.99919	no	CPC (CAPRICE); DNA binding / transcription factor
XLOC_006255	Prupe.2G083200	Pp02:13207092-13210994	D	C	OK	0.292932	0.615292	1.0707	1.62423	1	0.11485	0.99919	no	NA
XLOC_004039	Prupe.1G208400	Pp01:22260115-22263634	D	C	OK	2.62497	3.9433	0.587103	1.54298	1	0.11495	0.99919	no	NA
XLOC_005617	Prupe.1G547800	Pp01:44757136-44758573	D	C	OK	0.422381	0.130006	-1.69997	-1.73054	1	0.115	0.99919	no	UDP-glucoronosyl/UDP-glucosyl transferase family protein
XLOC_018417	Prupe.6G179800	Pp06:18506358-18507997	D	C	OK	0.501896	0.154801	-1.69697	-1.72749	1	0.115	0.99919	no	exonuclease/ nucleic acid binding
XLOC_022190	Prupe.7G193200,Prupe.7G193300,Prupe.7G193400	Pp07:18395715-18404874	D	C	OK	164.272	220.711	0.426074	1.53039	1	0.1151	0.99919	no	NA
XLOC_021495	Prupe.7G062600	Pp07:10148465-10151369	D	C	OK	0.597306	1.05527	0.821064	1.60766	1	0.1156	0.99919	no	disease resistance protein (NBS-LRR class), putative
XLOC_007263	Prupe.2G272500	Pp02:27571733-27572894	D	C	OK	145.644	196.166	0.429633	1.5604	1	0.1158	0.99919	no	DNA binding / transcription factor
XLOC_025062	Prupe.8G240700	Pp08:21103722-21109211	D	C	OK	0.435406	0.199954	-1.12269	-1.59899	1	0.1159	0.99919	no	armadillo/beta-catenin repeat family protein / BTB/POZ domain-containing protein
XLOC_015575	Prupe.5G088400	Pp05:9936823-9938634	D	C	OK	76.1295	102.725	0.432258	1.58251	1	0.11595	0.99919	no	NRS/ER (NUCLEOTIDE-RHAMNOSE SYNTHASE/EPIMERASE-REDUCTASE); UDP-4-keto-6-deoxy-glucose-3,5-epimerase/ UDP-4-keto-rhamnose-4-keto-reductase/ dTDP-4-dehydrorhamnose 3,5-epimerase/ dTDP-4-dehydrorhamnose reductase
XLOC_007534	Prupe.2G324400	Pp02:30016959-30020479	D	C	OK	30.5071	41.5269	0.444901	1.5375	1	0.116	0.99919	no	unknown protein
XLOC_021239	Prupe.7G014900	Pp07:2198226-2200165	D	C	OK	24.4154	18.0007	-0.439739	-1.51016	1	0.116	0.99919	no	CAX7 (calcium exchanger 7); calcium:sodium antiporter/ cation:cation antiporter
XLOC_016920	Prupe.5G124200	Pp05:12251494-12254035	D	C	OK	133.972	180.49	0.429994	1.57453	1	0.11605	0.99919	no	NA
XLOC_024834	Prupe.8G195900	Pp08:18782895-18785596	D	C	OK	4.61806	6.9274	0.585027	1.5091	1	0.11615	0.99919	no	oxidoreductase, zinc-binding dehydrogenase family protein
XLOC_012410	Prupe.4G037400	Pp04:1763517-1769234	D	C	OK	3.00802	2.07429	-0.536197	-1.55883	1	0.1162	0.99919	no	TIR1 (TRANSPORT INHIBITOR RESPONSE 1); auxin binding / protein binding / ubiquitin-protein ligase
XLOC_019004	Prupe.6G292900	Pp06:26944517-26945317	D	C	OK	0.887387	0.233973	-1.92322	-1.78882	1	0.1163	0.99919	no	LTP3 (LIPID TRANSFER PROTEIN 3); lipid binding
XLOC_016886	Prupe.5G117300	Pp05:11887468-11890583	D	C	OK	0.488996	0.234168	-1.06228	-1.61954	1	0.1166	0.99919	no	SLP3; serine-type peptidase
XLOC_003284	Prupe.1G054600	Pp01:3841110-3848333	D	C	OK	29.4331	39.53	0.42551	1.52922	1	0.11665	0.99919	no	coenzyme F420 hydrogenase family / dehydrogenase, beta subunit family
XLOC_012792	Prupe.4G111200	Pp04:5896272-5899093	D	C	OK	13.566	19.3235	0.510366	1.57729	1	0.11665	0.99919	no	cytochrome c6 (ATC6)
XLOC_025414	Prupe.8G040000	Pp08:3989570-3995278	D	C	OK	25.6266	34.4965	0.42881	1.54799	1	0.11665	0.99919	no	unknown protein
XLOC_001294	Prupe.1G251600	Pp01:26307617-26314372	D	C	OK	164.478	122.181	-0.428875	-1.54007	1	0.1167	0.99919	no	AtGolS4 (Arabidopsis thaliana galactinol synthase 4); transferase, transferring glycosyl groups / transferase, transferring hexosyl groups
XLOC_010488	Prupe.3G267800	Pp03:25017504-25018794	D	C	OK	54.8005	73.8686	0.430772	1.57147	1	0.11675	0.99919	no	AtHB34 (ARABIDOPSIS THALIANA HOMEOBOX PROTEIN 34); DNA binding / transcription factor
XLOC_006602	Prupe.2G148600	Pp02:20428144-20431091	D	C	OK	7.8011	11.081	0.506344	1.57627	1	0.1168	0.99919	no	CYP704A2; electron carrier/ heme binding / iron ion binding / monooxygenase/ oxygen binding
XLOC_014858	Prupe.4G239600	Pp04:15743849-15747012	D	C	OK	203.628	275.845	0.437922	1.58548	1	0.11685	0.99919	no	30S ribosomal protein S10, chloroplast, putative
XLOC_001602	Prupe.1G309900	Pp01:30153356-30158652	D	C	OK	7.21441	5.15225	-0.485679	-1.55988	1	0.117	0.99919	no	XYL1 (ALPHA-XYLOSIDASE 1); alpha-N-arabinofuranosidase/ hydrolase, hydrolyzing O-glycosyl compounds / xylan 1,4-beta-xylosidase
XLOC_021903	Prupe.7G140500	Pp07:15612074-15615692	D	C	OK	2.08915	1.26476	-0.724051	-1.58859	1	0.11705	0.99919	no	sks17 (SKU5 Similar 17); copper ion binding / oxidoreductase
XLOC_011155	Prupe.3G083000	Pp03:6149631-6151644	D	C	OK	1.39209	0.775975	-0.843174	-1.59093	1	0.1172	0.99919	no	pentatricopeptide (PPR) repeat-containing protein
XLOC_000595	Prupe.1G110200	Pp01:8788600-8824275	D	C	OK	5.51	4.11635	-0.420686	-1.52341	1	0.1175	0.99919	no	phosphoinositide binding
XLOC_024567	Prupe.8G140800	Pp08:15889901-15891946	D	C	OK	79.1311	106.808	0.432702	1.56452	1	0.1175	0.99919	no	unknown protein
XLOC_006895	Prupe.2G201000	Pp02:23783220-23786123	D	C	OK	4.91368	3.36136	-0.547758	-1.54218	1	0.11775	0.99919	no	NGA1 (NGATHA1); transcription factor
XLOC_016823	Prupe.5G104100	Pp05:11087567-11089769	D	C	OK	0.303882	0.0822086	-1.88615	-1.74564	1	0.11775	0.99919	no	FUNCTIONS IN: molecular_function unknown; INVOLVED IN: biological_process unknown; CONTAINS InterPro DOMAIN/s: CCT domain (InterPro:IPR010402); BEST Arabidopsis thaliana protein match is: unknown protein (TAIR:AT1G63820.1); Has 952 Blast hits to 949 proteins in 72 species: Archae - 0; Bacteria - 0; Metazoa - 12; Fungi - 2; Plants - 890; Viruses - 0; Other Eukaryotes - 48 (source: NCBI BLink).
XLOC_025762	Prupe.8G114900	Pp08:14242237-14244417	D	C	OK	8.91777	13.1059	0.555459	1.50675	1	0.11785	0.99919	no	Expressed protein
XLOC_024730	Prupe.8G174500	Pp08:17730970-17732931	D	C	OK	23.2873	16.8633	-0.465661	-1.56405	1	0.11785	0.99919	no	ATEXLA1 (ARABIDOPSIS THALIANA EXPANSIN-LIKE A1)
XLOC_020001	Prupe.6G129300	Pp06:10028574-10034162	D	C	OK	0	0.477965	Inf	NA	1	0.11795	0.99919	no	NA
XLOC_011564	Prupe.3G171500	Pp03:19015316-19016455	D	C	OK	7.29121	4.55636	-0.678276	-1.54682	1	0.118	0.99919	no	xyloglucan:xyloglucosyl transferase, putative / xyloglucan endotransglycosylase, putative / endo-xyloglucan transferase, putative
XLOC_017030	Prupe.5G148200	Pp05:13551527-13552550	D	C	OK	0.49125	0.073302	-2.74453	-2.10268	1	0.11825	0.99919	no	unknown protein
XLOC_014494	Prupe.4G155700	Pp04:8910977-8916616	D	C	OK	7.26903	5.03354	-0.53019	-1.52031	1	0.11835	0.99919	no	nodulin MtN3 family protein
XLOC_015751	Prupe.5G124600	Pp05:12264717-12266330	D	C	OK	19.6015	28.6017	0.545134	1.58203	1	0.1185	0.99919	no	unknown protein
XLOC_008046	Prupe.2G103300	Pp02:15907214-15911325	D	C	OK	38.6759	28.826	-0.424066	-1.55147	1	0.1186	0.99919	no	NA
XLOC_007562	Prupe.2G330100	Pp02:30322251-30325015	D	C	OK	4.25866	6.32675	0.571063	1.56481	1	0.1186	0.99919	no	integral membrane transporter family protein
XLOC_013199	Prupe.4G185100	Pp04:10973639-10977165	D	C	OK	15.6254	21.8647	0.484711	1.5574	1	0.1186	0.99919	no	unknown protein
XLOC_000836	Prupe.1G153900	Pp01:12121091-12122180	D	C	OK	0.19411	0.583266	1.58728	1.5984	1	0.11875	0.99919	no	NA
XLOC_015179	Prupe.5G016500	Pp05:1796075-1798022	D	C	OK	0.455511	0.18407	-1.30723	-1.64531	1	0.1189	0.99919	no	glycosyl transferase family 1 protein
XLOC_025182	Prupe.8G264100	Pp08:22169288-22173300	D	C	OK	0.375319	0.151456	-1.30922	-1.64781	1	0.1189	0.99919	no	pectinesterase family protein
XLOC_001924	Prupe.1G372000	Pp01:33886938-33896924	D	C	OK	9.2233	14.2475	0.627352	1.52124	1	0.119	0.99919	no	PAP12 (PURPLE ACID PHOSPHATASE 12); acid phosphatase/ protein serine/threonine phosphatase
XLOC_010007	Prupe.3G179600	Pp03:19567733-19571995	D	C	OK	297.664	413.509	0.474237	1.5381	1	0.119	0.99919	no	aldo/keto reductase family protein
XLOC_017812	Prupe.6G058100,Prupe.6G058200	Pp06:4061804-4069723	D	C	OK	26.4044	36.5284	0.468238	1.51099	1	0.119	0.99919	no	NA
XLOC_022113	Prupe.7G178600	Pp07:17594426-17599681	D	C	OK	17.1422	12.4684	-0.459284	-1.5602	1	0.119	0.99919	no	AAE1 (ACYL ACTIVATING ENZYME 1); AMP binding
XLOC_024059	Prupe.8G043900	Pp08:4534547-4537117	D	C	OK	1.99029	1.1835	-0.749914	-1.5755	1	0.119	0.99919	no	pentatricopeptide (PPR) repeat-containing protein
XLOC_007762	Prupe.2G040500	Pp02:4448874-4457453	D	C	OK	6.29737	4.57312	-0.46157	-1.57688	1	0.1192	0.99919	no	disease resistance protein (NBS-LRR class), putative
XLOC_008837	Prupe.2G276800	Pp02:27805932-27806649	D	C	OK	24.7999	35.1447	0.50297	1.55448	1	0.1192	0.99919	no	PEX11B
XLOC_024564	Prupe.8G139400	Pp08:15825870-15830421	D	C	OK	9.91284	14.8699	0.58502	1.52892	1	0.1192	0.99919	no	VEP1 (VEIN PATTERNING 1); binding / catalytic
XLOC_017322	Prupe.5G207200	Pp05:16535157-16538509	D	C	OK	0.227671	0.0594499	-1.93721	-1.35386	1	0.1194	0.99919	no	RBL12 (ARABIDOPSIS RHOMBOID-LIKE PROTEIN 12)
XLOC_005545	Prupe.1G530300	Pp01:43345338-43347157	D	C	OK	2.17833	3.47319	0.673037	1.56228	1	0.1195	0.99919	no	DNA-binding protein-related
XLOC_013033	Prupe.4G154600	Pp04:8854411-8855894	D	C	OK	0.650636	0.263294	-1.30518	-1.57659	1	0.1196	0.99919	no	NA
XLOC_008392	Prupe.2G183800	Pp02:22559131-22569384	D	C	OK	26.0097	19.4784	-0.417177	-1.51143	1	0.11965	0.99919	no	SPA1 (SUPPRESSOR OF PHYA-105 1); protein binding / signal transducer
XLOC_001337	Prupe.1G258800	Pp01:26837752-26841637	D	C	OK	16.2875	22.5535	0.469582	1.50936	1	0.1197	0.99919	no	unknown protein
XLOC_014180	Prupe.4G090500	Pp04:4513719-4515411	D	C	OK	4.98921	3.2871	-0.601997	-1.5303	1	0.1198	0.99919	no	unknown protein
XLOC_005230	Prupe.1G466600	Pp01:38908518-38911715	D	C	OK	26.2604	35.3472	0.428706	1.51115	1	0.11985	0.99919	no	oxygen-evolving complex-related
XLOC_002119	Prupe.1G407700	Pp01:35731705-35738835	D	C	OK	26.5158	38.4822	0.537339	1.52899	1	0.12	0.99919	no	coclaurine N-methyltransferase, putative
XLOC_003904	Prupe.1G184500	Pp01:16724249-16725571	D	C	OK	187.374	139.306	-0.427664	-1.55632	1	0.12005	0.99919	no	NA
XLOC_017041	Prupe.5G150700	Pp05:13664067-13667085	D	C	OK	11.0758	15.3891	0.474498	1.55759	1	0.12015	0.99919	no	unknown protein
XLOC_005829	Prupe.2G003400,Prupe.2G003500	Pp02:358732-381913	D	C	OK	36.7475	27.4587	-0.42038	-1.51445	1	0.1203	0.99919	no	NA
XLOC_025751	Prupe.8G112000,Prupe.8G112100	Pp08:14101475-14108567	D	C	OK	1.70327	3.11873	0.872649	1.48509	1	0.1203	0.99919	no	NA
XLOC_006422	Prupe.2G115700	Pp02:17361325-17366279	D	C	OK	4.28409	6.32142	0.561259	1.52391	1	0.12035	0.99919	no	FUNCTIONS IN: molecular_function unknown; INVOLVED IN: biological_process unknown; LOCATED IN: mitochondrion, chloroplast, plasma membrane, plastid, chloroplast envelope; EXPRESSED IN: 23 plant structures; EXPRESSED DURING: 13 growth stages; BEST Arabidopsis thaliana protein match is: PDE320 (PIGMENT DEFECTIVE 320) (TAIR:AT3G06960.1); Has 25 Blast hits to 24 proteins in 8 species: Archae - 0; Bac…
XLOC_003170	Prupe.1G023400	Pp01:1639098-1642188	D	C	OK	0.612915	1.04295	0.766914	1.52809	1	0.1204	0.99919	no	calcium-transporting ATPase, plasma membrane-type, putative / Ca(2+)-ATPase, putative (ACA13)
XLOC_017951	Prupe.6G087900	Pp06:5967644-5970344	D	C	OK	1.36162	0.803806	-0.760408	-1.56895	1	0.12045	0.99919	no	protein kinase, putative
XLOC_001998	Prupe.1G385100,Prupe.1G385200,Prupe.1G385300	Pp01:34524363-34528592	D	C	OK	20.3035	13.6741	-0.570285	-1.4786	1	0.1205	0.99919	no	NA
XLOC_003225	Prupe.1G039100	Pp01:2757636-2759656	D	C	OK	87.4416	117.682	0.428503	1.55506	1	0.12055	0.99919	no	60S ribosomal protein L5 (RPL5B)
XLOC_023614	Prupe.7G227100	Pp07:20081561-20082189	D	C	OK	8.69385	13.6385	0.649618	1.5537	1	0.12055	0.99919	no	NA
XLOC_001275	Prupe.1G247900	Pp01:26053398-26057027	D	C	OK	0.0304255	0.199398	2.7123	2.0302	1	0.1206	0.99919	no	protein kinase family protein / peptidoglycan-binding LysM domain-containing protein
XLOC_007992	Prupe.2G091800	Pp02:14475128-14476391	D	C	OK	3.83472	2.34521	-0.709406	-1.53762	1	0.1207	0.99919	no	ubiquitin thiolesterase
XLOC_007367	Prupe.2G291100	Pp02:28481155-28484328	D	C	OK	31.0622	42.0847	0.438138	1.55386	1	0.1207	0.99919	no	IQD23 (IQ-domain 23); calmodulin binding
XLOC_004925	Prupe.1G397100	Pp01:35182277-35184861	D	C	OK	85.1619	114.807	0.430928	1.55794	1	0.12075	0.99919	no	TIC55 (TRANSLOCON AT THE INNER ENVELOPE MEMBRANE OF CHLOROPLASTS 55); 2 iron, 2 sulfur cluster binding / electron carrier/ oxidoreductase
XLOC_011906	Prupe.3G246600	Pp03:23778405-23782431	D	C	OK	113.502	84.8149	-0.420331	-1.50365	1	0.1208	0.99919	no	amino acid transporter family protein
XLOC_017881	Prupe.6G074700	Pp06:5098392-5101539	D	C	OK	2.71622	1.77551	-0.613364	-1.56777	1	0.1208	0.99919	no	leucine-rich repeat transmembrane protein kinase, putative
XLOC_014807	Prupe.4G230400	Pp04:14752383-14753976	D	C	OK	0.055631	0.288595	2.37508	1.90626	1	0.12085	0.99919	no	FAD-binding domain-containing protein
XLOC_019845	Prupe.6G096800	Pp06:6714322-6718498	D	C	OK	33.4013	45.2575	0.43825	1.51894	1	0.12085	0.99919	no	PBG1; peptidase/ threonine-type endopeptidase
XLOC_026588	Prupe.I006100	scaffold_97:4-4785	D	C	OK	0.699085	0.345578	-1.01646	-1.53095	1	0.12095	0.99919	no	CPSF73-I (CLEAVAGE AND POLYADENYLATION SPECIFICITY FACTOR 73-I); protein binding
XLOC_024426	Prupe.8G114100	Pp08:14214589-14217284	D	C	OK	34.7818	46.8919	0.431006	1.55759	1	0.121	0.99919	no	oxidoreductase, 2OG-Fe(II) oxygenase family protein
XLOC_023709	Prupe.7G246800	Pp07:20986054-20988167	D	C	OK	4.50064	2.81236	-0.67835	-1.5607	1	0.12115	0.99919	no	ATARP6; structural constituent of cytoskeleton
XLOC_004616	Prupe.1G330900	Pp01:31370946-31371869	D	C	OK	9.2737	13.7141	0.564438	1.54146	1	0.1212	0.99919	no	invertase/pectin methylesterase inhibitor family protein
XLOC_017909	Prupe.6G080600	Pp06:5478884-5479883	D	C	OK	1.30056	0.60405	-1.10639	-1.57578	1	0.1212	0.99919	no	osmotin-like protein, putative
XLOC_012483	Prupe.4G052500	Pp04:2528531-2530724	D	C	OK	18.855	25.8039	0.452642	1.55388	1	0.12145	0.99919	no	DNAJ heat shock family protein
XLOC_022412	Prupe.7G237200	Pp07:20549210-20550340	D	C	OK	112.907	84.0091	-0.426512	-1.55397	1	0.12175	0.99919	no	EXLB3 (EXPANSIN-LIKE B3 PRECURSOR)
XLOC_005893	Prupe.2G017700	Pp02:1656865-1661601	D	C	OK	25.9423	18.6489	-0.476213	-1.54547	1	0.1219	0.99919	no	cytochrome b5 domain-containing protein
XLOC_022373	Prupe.7G229700	Pp07:20211483-20212164	D	C	OK	12.3933	18.5761	0.583883	1.56136	1	0.1219	0.99919	no	NA
XLOC_026327	Prupe.8G229500	Pp08:20519516-20521046	D	C	OK	8.21199	5.57695	-0.558255	-1.55396	1	0.1219	0.99919	no	CYP94B1; electron carrier/ heme binding / iron ion binding / monooxygenase/ oxygen binding
XLOC_002494	Prupe.1G477600	Pp01:39983693-39986492	D	C	OK	10.1112	7.17009	-0.495897	-1.49701	1	0.12195	0.99919	no	unknown protein
XLOC_009252	Prupe.3G035300	Pp03:2567425-2571589	D	C	OK	21.7838	29.868	0.455345	1.5395	1	0.1221	0.99919	no	auxin-induced-related / indole-3-acetic acid induced-related
XLOC_004807	Prupe.1G371500	Pp01:33860981-33863529	D	C	OK	0.20082	0.0547023	-1.87623	-1.5737	1	0.1223	0.99919	no	SRS5 (SHI-RELATED SEQUENCE 5)
XLOC_006877	Prupe.2G196100	Pp02:23356502-23358221	D	C	OK	17.6758	24.2511	0.456275	1.55535	1	0.1223	0.99919	no	NA
XLOC_018482	Prupe.6G190600	Pp06:19784275-19786429	D	C	OK	132.899	179.877	0.43668	1.56068	1	0.12235	0.99919	no	AtUGT85A2 (UDP-glucosyl transferase 85A2); UDP-glycosyltransferase/ glucuronosyltransferase/ transferase, transferring glycosyl groups
XLOC_001603	Prupe.1G310000	Pp01:30161714-30162700	D	C	OK	13.7336	8.2943	-0.727516	-1.56519	1	0.1224	0.99919	no	NA
XLOC_022911	Prupe.7G073200	Pp07:11088471-11093476	D	C	OK	10.1997	7.35522	-0.471683	-1.50273	1	0.1227	0.99919	no	CNGC1 (CYCLIC NUCLEOTIDE GATED CHANNEL 1); calmodulin binding / cation channel/ cyclic nucleotide binding / intracellular cyclic nucleotide activated cation channel/ inward rectifier potassium channel
XLOC_009682	Prupe.3G116000	Pp03:9808576-9812288	D	C	OK	3.58393	2.45285	-0.54708	-1.54302	1	0.1228	0.99919	no	kinase
XLOC_009163	Prupe.3G016500	Pp03:1178125-1180908	D	C	OK	0.130107	0.360067	1.46857	1.46172	1	0.12285	0.99919	no	GDSL-motif lipase/hydrolase family protein
XLOC_020838	Prupe.6G302300	Pp06:27419627-27419921	D	C	OK	1.07284	3.89552	1.86039	1.70485	1	0.12285	0.99919	no	NA
XLOC_012798	Prupe.4G112600	Pp04:5966063-5970012	D	C	OK	23.5293	17.412	-0.434378	-1.56904	1	0.1229	0.99919	no	pentatricopeptide (PPR) repeat-containing protein
XLOC_020303	Prupe.6G192300	Pp06:19961259-19966060	D	C	OK	15.0701	20.5429	0.446953	1.52993	1	0.123	0.99919	no	GCL1 (GCR2-LIKE 1); catalytic
XLOC_016528	Prupe.5G040400	Pp05:4430567-4433387	D	C	OK	3.69032	2.39119	-0.626015	-1.50212	1	0.12305	0.99919	no	anac071 (Arabidopsis NAC domain containing protein 71); transcription factor
XLOC_025534	Prupe.8G065300	Pp08:9695653-9701087	D	C	OK	22.3106	16.4373	-0.440754	-1.55415	1	0.1231	0.99919	no	ATGCH; 3,4-dihydroxy-2-butanone-4-phosphate synthase/ GTP cyclohydrolase II
XLOC_007643	Prupe.2G015600	Pp02:1384145-1384461	D	C	OK	0.444398	0	-Inf	NA	1	0.1232	0.99919	no	PSAE-1 (PSA E1 KNOCKOUT); catalytic
XLOC_012184	Prupe.3G307600	Pp03:26827965-26828178	D	C	OK	0.49459	0	-Inf	NA	1	0.1232	0.99919	no	unknown protein
XLOC_019843	Prupe.6G096000	Pp06:6653880-6654243	D	C	OK	0.308925	0	-Inf	NA	1	0.1232	0.99919	no	NA
XLOC_020442	Prupe.6G220600	Pp06:22630020-22630385	D	C	OK	0.296967	0	-Inf	NA	1	0.1232	0.99919	no	NA
XLOC_020846	Prupe.6G304200	Pp06:27534913-27535180	D	C	OK	0.231845	0	-Inf	NA	1	0.1232	0.99919	no	unknown protein
XLOC_021697	Prupe.7G100100	Pp07:13062246-13062435	D	C	OK	0.831566	0	-Inf	NA	1	0.1232	0.99919	no	NA
XLOC_025596	Prupe.8G080800	Pp08:11463263-11463545	D	C	OK	0.199318	0	-Inf	NA	1	0.1232	0.99919	no	auxin-responsive protein, putative
XLOC_001114	Prupe.1G216000	Pp01:22909480-22916768	D	C	OK	3.00689	1.9016	-0.661056	-1.51562	1	0.12325	0.99919	no	SUVH4 (SU(VAR)3-9 HOMOLOG 4); double-stranded methylated DNA binding / histone methyltransferase(H3-K9 specific) / methyl-CpG binding / methyl-CpNpG binding / methyl-CpNpN binding
XLOC_022538	Prupe.7G261000	Pp07:21693938-21698541	D	C	OK	28.0974	37.3727	0.411546	1.48629	1	0.1233	0.99919	no	AP2 domain-containing transcription factor, putative
XLOC_022782	Prupe.7G044600	Pp07:8082634-8083991	D	C	OK	16.1222	23.6729	0.554183	1.55779	1	0.12335	0.99919	no	NA
XLOC_001574	Prupe.1G303400	Pp01:29756296-29758559	D	C	OK	0.0565124	0.20457	1.85596	1.7073	1	0.1234	0.99919	no	unknown protein
XLOC_003545	Prupe.1G108100	Pp01:8656700-8659229	D	C	OK	6.83391	4.65322	-0.554481	-1.53804	1	0.12345	0.99919	no	unknown protein
XLOC_010033	Prupe.3G186800	Pp03:20087115-20095229	D	C	OK	16.8559	12.5922	-0.420722	-1.51724	1	0.12345	0.99919	no	FUNCTIONS IN: molecular_function unknown; INVOLVED IN: response to cadmium ion; LOCATED IN: plasma membrane; EXPRESSED IN: 25 plant structures; EXPRESSED DURING: 13 growth stages; CONTAINS InterPro DOMAIN/s: Prefoldin (InterPro:IPR009053); BEST Arabidopsis thaliana protein match is: unknown protein (TAIR:AT1G05320.3); Has 221693 Blast hits to 95553 proteins in 2574 species: Archae - 2848; Bacteri…
XLOC_026094	Prupe.8G183100	Pp08:18239477-18241110	D	C	OK	13.3098	18.5355	0.477808	1.53546	1	0.1235	0.99919	no	pde191 (pigment defective 191)
XLOC_010754	Prupe.3G001100	Pp03:97662-100322	D	C	OK	5.74956	8.558	0.573823	1.50761	1	0.12365	0.99919	no	catalytic/ hydrolase
XLOC_020681	Prupe.6G270700	Pp06:25679963-25683708	D	C	OK	4.7402	3.17531	-0.578053	-1.5525	1	0.12375	0.99919	no	PHT4;2 (PHOSPHATE TRANSPORTER 4;2); carbohydrate transmembrane transporter/ inorganic phosphate transmembrane transporter/ organic anion transmembrane transporter/ sugar:hydrogen symporter
XLOC_023153	Prupe.7G124400	Pp07:14651628-14653089	D	C	OK	24.804	18.1571	-0.450038	-1.52816	1	0.12375	0.99919	no	UGT73C1 (UDP-GLUCOSYL TRANSFERASE 73C1); UDP-glucosyltransferase/ UDP-glycosyltransferase/ cis-zeatin O-beta-D-glucosyltransferase/ trans-zeatin O-beta-D-glucosyltransferase/ transferase, transferring glycosyl groups
XLOC_013061	Prupe.4G163600	Pp04:9486626-9488706	D	C	OK	13.8624	20.4714	0.562431	1.51023	1	0.12395	0.99919	no	NA
XLOC_001903	Prupe.1G366900	Pp01:33606656-33608673	D	C	OK	31.0362	42.3061	0.446911	1.53546	1	0.1242	0.99919	no	abscisic acid-responsive HVA22 family protein
XLOC_008381	Prupe.2G179200	Pp02:22303386-22306216	D	C	OK	48.9737	36.8084	-0.411972	-1.50024	1	0.12425	0.99919	no	delta-8 sphingolipid desaturase (SLD1)
XLOC_002146	Prupe.1G412000	Pp01:35956601-35958525	D	C	OK	19.2151	26.2095	0.447853	1.5265	1	0.1243	0.99919	no	CGA1 (CYTOKININ-RESPONSIVE GATA FACTOR 1); transcription factor
XLOC_002159	Prupe.1G413600	Pp01:36032873-36033285	D	C	OK	0	0.312731	Inf	NA	1	0.12435	0.99919	no	NA
XLOC_007627	Prupe.2G012100	Pp02:1049280-1050267	D	C	OK	5.9967	9.43572	0.653962	1.49937	1	0.12435	0.99919	no	NA
XLOC_018474	Prupe.6G188900	Pp06:19708843-19709104	D	C	OK	0	0.290367	Inf	NA	1	0.12435	0.99919	no	NA
XLOC_018884	Prupe.6G270000	Pp06:25643840-25644119	D	C	OK	0	0.237464	Inf	NA	1	0.12435	0.99919	no	MYB4; DNA binding / transcription factor
XLOC_021601	Prupe.7G082600	Pp07:11784477-11785382	D	C	OK	0	1.35627	Inf	NA	1	0.12435	0.99919	no	NA
XLOC_007502	Prupe.2G318400	Pp02:29777660-29778510	D	C	OK	1.91971	0.878145	-1.12836	-1.57437	1	0.1244	0.99919	no	NA
XLOC_004527	Prupe.1G310800	Pp01:30213884-30216651	D	C	OK	29.6425	40.2329	0.44071	1.5287	1	0.1245	0.99919	no	unknown protein
XLOC_004756	Prupe.1G362100	Pp01:33316035-33318527	D	C	OK	128.37	172.45	0.425866	1.54507	1	0.12455	0.99919	no	NA
XLOC_007019	Prupe.2G226800	Pp02:25299401-25299985	D	C	OK	7.6778	2.6133	-1.55482	-1.67173	1	0.1246	0.99919	no	NA
XLOC_010846	Prupe.3G018300	Pp03:1300145-1305082	D	C	OK	13.7862	10.2068	-0.433704	-1.53327	1	0.1247	0.99919	no	coatomer beta subunit, putative / beta-coat protein, putative / beta-COP, putative
XLOC_019528	Prupe.6G032200	Pp06:2476496-2477224	D	C	OK	16.197	23.5125	0.537702	1.53414	1	0.1247	0.99919	no	DNAJ heat shock N-terminal domain-containing protein
XLOC_023222	Prupe.7G139700	Pp07:15561808-15565073	D	C	OK	0.443583	0.201787	-1.13637	-1.57103	1	0.12475	0.99919	no	NA
XLOC_019357	Prupe.6G365200	Pp06:30655513-30659546	D	C	OK	21.3402	28.957	0.440339	1.52119	1	0.1248	0.99919	no	acyl-(acyl-carrier-protein) desaturase, putative / stearoyl-ACP desaturase, putative
XLOC_019364	Prupe.6G000300	Pp06:104247-113413	D	C	OK	7.19898	10.347	0.523342	1.54527	1	0.12485	0.99919	no	unknown protein
XLOC_011519	Prupe.3G161700	Pp03:18073581-18078536	D	C	OK	13.0586	17.7053	0.439182	1.5271	1	0.1249	0.99919	no	transcription regulator
XLOC_015277	Prupe.5G034800	Pp05:3971331-3973079	D	C	OK	3.02073	1.24442	-1.27943	-1.61442	1	0.1249	0.99919	no	NA
XLOC_019563	Prupe.6G040700	Pp06:3023633-3024868	D	C	OK	11.3091	7.5416	-0.584539	-1.54268	1	0.12495	0.99919	no	ATGSTU19 (GLUTATHIONE S-TRANSFERASE TAU 19); glutathione binding / glutathione transferase
XLOC_015038	Prupe.4G278800	Pp04:23469932-23473112	D	C	OK	0.909525	2.01326	1.14635	1.50136	1	0.1252	0.99919	no	NA
XLOC_017154	Prupe.5G174200	Pp05:14846793-14848535	D	C	OK	6.93381	10.3023	0.571247	1.54005	1	0.12535	0.99919	no	ATMYB66 (MYB DOMAIN PROTEIN 66); DNA binding / protein binding / transcription factor/ transcription regulator
XLOC_021130	Prupe.6G359900	Pp06:30397005-30400682	D	C	OK	39.6491	29.5686	-0.423223	-1.52822	1	0.12535	0.99919	no	ATNAP11 (ARABIDOPSIS THALIANA NON-INTRINSIC ABC PROTEIN 11); transporter
XLOC_022149	Prupe.7G185500	Pp07:17983589-17985328	D	C	OK	5.78304	8.34539	0.52915	1.53466	1	0.1254	0.99919	no	zinc finger (C3HC4-type RING finger) family protein
XLOC_015719	Prupe.5G118000	Pp05:11933994-11938611	D	C	OK	18.2711	13.5455	-0.431748	-1.52478	1	0.12545	0.99919	no	AtGH9C2 (Arabidopsis thaliana glycosyl hydrolase 9C2); carbohydrate binding / catalytic/ hydrolase, hydrolyzing O-glycosyl compounds
XLOC_025939	Prupe.8G151300	Pp08:16450091-16474578	D	C	OK	14.1521	10.6182	-0.414472	-1.5047	1	0.12555	0.99919	no	TOR (TARGET OF RAPAMYCIN); 1-phosphatidylinositol-3-kinase/ protein binding
XLOC_003580	Prupe.1G115600	Pp01:9130534-9131457	D	C	OK	77.5569	55.8536	-0.473603	-1.53352	1	0.1256	0.99919	no	ATCP1 (Ca2+-binding protein 1); calcium ion binding
XLOC_021567	Prupe.7G076500	Pp07:11317928-11322425	D	C	OK	92.5332	69.9698	-0.403239	-1.47161	1	0.1256	0.99919	no	FAD2 (FATTY ACID DESATURASE 2); delta12-fatty acid dehydrogenase/ omega-6 fatty acid desaturase
XLOC_002425	Prupe.1G464600	Pp01:38774545-38780568	D	C	OK	0.502192	0.249332	-1.01017	-1.47598	1	0.1257	0.99919	no	ATKC1 (ARABIDOPSIS THALIANA K+ RECTIFYING CHANNEL 1); cyclic nucleotide binding / inward rectifier potassium channel
XLOC_014988	Prupe.4G268500	Pp04:20367723-20370490	D	C	OK	30.7629	43.2805	0.492527	1.48976	1	0.12575	0.99919	no	NA
XLOC_013497	Prupe.4G237800	Pp04:15528292-15530287	D	C	OK	20.9791	28.5931	0.44672	1.52726	1	0.1258	0.99919	no	ARK3 (A. THALIANA RECEPTOR KINASE 3); kinase/ transmembrane receptor protein serine/threonine kinase
XLOC_015739	Prupe.5G122800	Pp05:12173113-12174803	D	C	OK	107.677	143.723	0.41659	1.52389	1	0.12585	0.99919	no	unknown protein
XLOC_012097	Prupe.3G287000	Pp03:25911700-25916940	D	C	OK	1068.62	1492.27	0.481756	1.46952	1	0.1259	0.99919	no	ATARFA1F (ARABIDOPSIS THALIANA ADP-RIBOSYLATION FACTOR A1F); GTP binding / copper ion binding / phospholipase activator/ protein binding
XLOC_008594	Prupe.2G224200	Pp02:25155504-25159254	D	C	OK	77.5285	102.69	0.4055	1.4838	1	0.1264	0.99919	no	RSZ33; nucleic acid binding / nucleotide binding / zinc ion binding
XLOC_024407	Prupe.8G109400	Pp08:13930861-13931080	D	C	OK	12.4431	25.9368	1.05965	1.5229	1	0.12645	0.99919	no	NA
XLOC_025910	Prupe.8G147200	Pp08:16228051-16228939	D	C	OK	100.882	136.023	0.431174	1.52373	1	0.1265	0.99919	no	unknown protein
XLOC_003962	Prupe.1G195100	Pp01:18473057-18482036	D	C	OK	3.69004	2.6552	-0.474814	-1.46689	1	0.12665	0.99919	no	disease resistance protein (CC-NBS-LRR class), putative
XLOC_019045	Prupe.6G302100	Pp06:27414349-27415279	D	C	OK	2.39528	4.07747	0.76748	1.52424	1	0.12665	0.99919	no	NA
XLOC_000956	Prupe.1G179500	Pp01:15478843-15485000	D	C	OK	6.28105	4.63229	-0.439279	-1.48527	1	0.12675	0.99919	no	NA
XLOC_001287	Prupe.1G250800	Pp01:26257528-26260890	D	C	OK	8.61895	6.08678	-0.501831	-1.47966	1	0.12675	0.99919	no	unknown protein
XLOC_022000	Prupe.7G157900	Pp07:16580347-16584070	D	C	OK	13.8825	18.7514	0.433736	1.49138	1	0.1268	0.99919	no	GTP binding / RNA binding
XLOC_025849	Prupe.8G134800	Pp08:15550729-15553387	D	C	OK	11.3974	16.2032	0.507578	1.52492	1	0.12685	0.99919	no	unknown protein
XLOC_019984	Prupe.6G125800	Pp06:9645940-9646596	D	C	OK	37.286	51.551	0.467365	1.51734	1	0.12705	0.99919	no	FUNCTIONS IN: molecular_function unknown; INVOLVED IN: biological_process unknown; EXPRESSED IN: 22 plant structures; EXPRESSED DURING: 13 growth stages; CONTAINS InterPro DOMAIN/s: Ribosomal protein L37, mitochondrial (InterPro:IPR013870); BEST Arabidopsis thaliana protein match is: unknown protein (TAIR:AT5G14290.1); Has 117 Blast hits to 117 proteins in 58 species: Archae - 0; Bacteria - 0; Me…
XLOC_004897	Prupe.1G391500	Pp01:34879927-34883456	D	C	OK	0.303632	0.0880985	-1.78513	-1.71341	1	0.1272	0.99919	no	transferase family protein
XLOC_023609	Prupe.7G225700	Pp07:20008453-20012777	D	C	OK	3.43234	5.12491	0.578332	1.49558	1	0.12745	0.99919	no	NADP adrenodoxin-like ferredoxin reductase
XLOC_005645	Prupe.1G554100	Pp01:45265792-45268877	D	C	OK	0.857757	1.52906	0.834003	1.52211	1	0.1275	0.99919	no	MADS-box family protein
XLOC_021286	Prupe.7G025000	Pp07:3994771-3996060	D	C	OK	6.57204	10.0699	0.615633	1.55472	1	0.1276	0.99919	no	metal ion binding
XLOC_024532	Prupe.8G131900	Pp08:15427661-15429897	D	C	OK	2.30868	1.41318	-0.708116	-1.5197	1	0.12765	0.99919	no	CYCD3;2 (CYCLIN D3;2); cyclin-dependent protein kinase
XLOC_014769	Prupe.4G221800	Pp04:13931320-13932767	D	C	OK	227.902	303.567	0.413604	1.5118	1	0.1278	0.99919	no	SUMO2 (SMALL UBIQUITIN-LIKE MODIFIER 2); protein binding / protein tag
XLOC_017416	Prupe.5G225400	Pp05:17419050-17422725	D	C	OK	1.99116	1.27943	-0.638103	-1.48655	1	0.1278	0.99919	no	octicosapeptide/Phox/Bem1p (PB1) domain-containing protein
XLOC_019791	Prupe.6G084100	Pp06:5667949-5668753	D	C	OK	11.8554	7.79359	-0.605189	-1.52766	1	0.12795	0.99919	no	zinc finger (C2H2 type) family protein
XLOC_024644	Prupe.8G158700	Pp08:16826372-16828288	D	C	OK	0.703507	0.235936	-1.57617	-1.54788	1	0.128	0.99919	no	HVA22G (HVA22-LIKE PROTEIN G)
XLOC_014677	Prupe.4G202500	Pp04:12601014-12601678	D	C	OK	41.7453	57.6437	0.46555	1.53613	1	0.12805	0.99919	no	unknown protein
XLOC_026539	Prupe.I001100	scaffold_151:33-1902	D	C	OK	1.62754	0.939299	-0.79304	-1.5368	1	0.12805	0.99919	no	GT72B1; UDP-glucosyltransferase/ UDP-glycosyltransferase/ transferase, transferring glycosyl groups
XLOC_011377	Prupe.3G131000	Pp03:13381777-13382674	D	C	OK	11.2661	7.44498	-0.597654	-1.53851	1	0.12815	0.99919	no	NA
XLOC_007757	Prupe.2G039300	Pp02:4218298-4219523	D	C	OK	0.659382	0.254991	-1.37067	-1.60428	1	0.1282	0.99919	no	NA
XLOC_024622	Prupe.8G152200	Pp08:16521898-16524196	D	C	OK	5.83476	8.93889	0.615422	1.50638	1	0.12825	0.99919	no	ERG28 (Arabidopsis homolog of yeast ergosterol28)
XLOC_026048	Prupe.8G173500	Pp08:17647485-17650708	D	C	OK	12.1567	8.75601	-0.473401	-1.52128	1	0.12825	0.99919	no	amino acid transporter family protein
XLOC_009072	Prupe.2G327600	Pp02:30166464-30167650	D	C	OK	15.5062	21.7431	0.487709	1.52137	1	0.1283	0.99919	no	NA
XLOC_017047	Prupe.5G152700	Pp05:13769040-13769469	D	C	OK	3.39453	6.50777	0.938952	1.53295	1	0.1283	0.99919	no	calcium-binding EF hand family protein
XLOC_023835	Prupe.7G271400	Pp07:22234895-22240120	D	C	OK	25.8905	19.3071	-0.42329	-1.51755	1	0.1284	0.99919	no	MLO1; calmodulin binding
XLOC_025215	Prupe.8G271200	Pp08:22482317-22496111	D	C	OK	52.3465	37.0126	-0.500074	-1.46879	1	0.1286	0.99919	no	PIT1 (pitchoun 1); protein binding / zinc ion binding
XLOC_025579	Prupe.8G077300	Pp08:11148446-11150611	D	C	OK	8.58686	13.4037	0.642434	1.51828	1	0.12865	0.99919	no	NA
XLOC_025181	Prupe.8G263800	Pp08:22155177-22158557	D	C	OK	1.39066	2.37087	0.769651	1.55918	1	0.1287	0.99919	no	ATL5 (ATL5); protein binding / zinc ion binding
XLOC_014778	Prupe.4G223800	Pp04:14053849-14057893	D	C	OK	1.80774	3.13901	0.796123	1.52468	1	0.12875	0.99919	no	IAMT1 (IAA CARBOXYLMETHYLTRANSFERASE 1); S-adenosylmethionine-dependent methyltransferase/ indole acetic acid carboxyl methyltransferase
XLOC_020955	Prupe.6G324300	Pp06:28574199-28578896	D	C	OK	40.0653	30.0088	-0.416969	-1.52691	1	0.12875	0.99919	no	LOX1; lipoxygenase
XLOC_024949	Prupe.8G217600	Pp08:19881635-19884609	D	C	OK	12.6693	9.27043	-0.450632	-1.5388	1	0.12875	0.99919	no	kinase
XLOC_016544	Prupe.5G043100	Pp05:4732675-4735045	D	C	OK	23.1808	17.2068	-0.42995	-1.52064	1	0.1288	0.99919	no	CSR1 (CHLORSULFURON/IMIDAZOLINONE RESISTANT 1); acetolactate synthase/ pyruvate decarboxylase
XLOC_018310	Prupe.6G157600	Pp06:14117186-14117845	D	C	OK	2.85948	5.08626	0.830853	1.5417	1	0.12885	0.99919	no	NA
XLOC_015378	Prupe.5G055100	Pp05:5870568-5872682	D	C	OK	4.2307	6.1694	0.544233	1.52079	1	0.1289	0.99919	no	transcription factor
XLOC_022809	Prupe.7G051100	Pp07:8880988-8882378	D	C	OK	4.75955	3.02304	-0.654826	-1.51426	1	0.1291	0.99919	no	NA
XLOC_026368	Prupe.8G237700,Prupe.8G237800	Pp08:20968469-20970755	D	C	OK	0.26107	0.0495918	-2.39626	-1.36863	1	0.12915	0.99919	no	NA
XLOC_024698	Prupe.8G166400	Pp08:17259551-17261130	D	C	OK	349.592	472.32	0.434093	1.5091	1	0.1292	0.99919	no	PIP3 (PLASMA MEMBRANE INTRINSIC PROTEIN 3); water channel
XLOC_026328	Prupe.8G229600	Pp08:20522548-20527338	D	C	OK	0.644026	0.368431	-0.805726	-1.41731	1	0.12925	0.99919	no	unknown protein
XLOC_015350	Prupe.5G050200	Pp05:5322143-5329508	D	C	OK	5.82379	8.38086	0.525141	1.53294	1	0.1293	0.99919	no	unknown protein
XLOC_007288	Prupe.2G277800	Pp02:27853667-27858419	D	C	OK	12.0942	8.70115	-0.475037	-1.494	1	0.12955	0.99919	no	ATTPPA; trehalose-phosphatase
XLOC_004433	Prupe.1G289400	Pp01:28852186-28853711	D	C	OK	12.7551	18.423	0.530439	1.51388	1	0.1296	0.99919	no	ATE1; nucleic acid binding / nucleotide binding
XLOC_014168	Prupe.4G087100	Pp04:4279844-4281692	D	C	OK	0.176585	0.426854	1.27338	1.55668	1	0.1298	0.99919	no	tyrosine decarboxylase, putative
XLOC_015338	Prupe.5G047600	Pp05:5038286-5041683	D	C	OK	13.2297	9.31779	-0.505726	-1.48391	1	0.12985	0.99919	no	haloacid dehalogenase-like hydrolase family protein
XLOC_019762	Prupe.6G077800	Pp06:5300153-5300953	D	C	OK	790.731	589.542	-0.423593	-1.51249	1	0.13	0.99919	no	NA
XLOC_023863	Prupe.8G005100	Pp08:397249-402119	D	C	OK	0.278759	0.131093	-1.08842	-1.56864	1	0.13005	0.99919	no	NA
XLOC_005886	Prupe.2G015700	Pp02:1413564-1418756	D	C	OK	21.5748	29.6935	0.460801	1.48735	1	0.1301	0.99919	no	NA
XLOC_012809	Prupe.4G115100	Pp04:6193251-6198279	D	C	OK	6.58576	4.73001	-0.477507	-1.46935	1	0.1301	0.99919	no	FAR1 (FAR-RED IMPAIRED RESPONSE 1); transcription activator/ transcription factor
XLOC_013709	Prupe.4G278700	Pp04:23464974-23466067	D	C	OK	0.107925	0.405303	1.90897	1.66401	1	0.1302	0.99919	no	NA
XLOC_012359	Prupe.4G028700	Pp04:1340169-1343417	D	C	OK	3.49983	2.32455	-0.590333	-1.49854	1	0.13025	0.99919	no	NA
XLOC_010982	Prupe.3G046100	Pp03:3292440-3299581	D	C	OK	39.2155	29.8029	-0.395971	-1.43513	1	0.13035	0.99919	no	ATPase, coupled to transmembrane movement of ions, phosphorylative mechanism
XLOC_022633	Prupe.7G010500	Pp07:1383334-1394269	D	C	OK	18.8361	25.4479	0.434045	1.50516	1	0.13035	0.99919	no	NA
XLOC_015068	Prupe.4G284300	Pp04:24647373-24651368	D	C	OK	0.286977	0.139613	-1.03951	-1.4797	1	0.1304	0.99919	no	disease resistance protein (NBS-LRR class), putative
XLOC_020165	Prupe.6G162500	Pp06:15387814-15388384	D	C	OK	1.63447	3.3739	1.04559	1.57344	1	0.1304	0.99919	no	unknown protein
XLOC_002313	Prupe.1G442100	Pp01:37520422-37521625	D	C	OK	0.384951	0.100226	-1.94141	-1.68646	1	0.13045	0.99919	no	unknown protein
XLOC_001321	Prupe.1G256300	Pp01:26659952-26663649	D	C	OK	7.4386	5.23583	-0.506614	-1.49551	1	0.1309	0.99919	no	NHL repeat-containing protein
XLOC_020038	Prupe.6G138000	Pp06:11199713-11202278	D	C	OK	20.7266	15.3185	-0.436211	-1.50417	1	0.13095	0.99919	no	PR5K; kinase/ transmembrane receptor protein serine/threonine kinase
XLOC_020087	Prupe.6G149000	Pp06:12619511-12629441	D	C	OK	0.283748	0.502645	0.824931	1.49585	1	0.1311	0.99919	no	NA
XLOC_007239	Prupe.2G267800	Pp02:27349174-27354987	D	C	OK	8.6301	6.41067	-0.428903	-1.45486	1	0.13135	0.99919	no	FUNCTIONS IN: molecular_function unknown; INVOLVED IN: biological_process unknown; LOCATED IN: cellular_component unknown; EXPRESSED IN: 22 plant structures; EXPRESSED DURING: 13 growth stages; BEST Arabidopsis thaliana protein match is: COP1-interacting protein-related (TAIR:AT1G72410.1); Has 8834 Blast hits to 6495 proteins in 406 species: Archae - 8; Bacteria - 626; Metazoa - 3389; Fungi - 793…
XLOC_011821	Prupe.3G226600	Pp03:22611056-22614769	D	C	OK	6.68596	4.70409	-0.50722	-1.52621	1	0.1314	0.99919	no	B120; ATP binding / protein kinase/ protein serine/threonine kinase/ sugar binding
XLOC_016956	Prupe.5G133300	Pp05:12762720-12766130	D	C	OK	143.614	192.884	0.425536	1.49122	1	0.13145	0.99919	no	CP5
XLOC_003196	Prupe.1G030200	Pp01:2157320-2159501	D	C	OK	12.466	17.6867	0.504667	1.46135	1	0.1315	0.99919	no	NRPE7; DNA-directed RNA polymerase
XLOC_012173	Prupe.3G305100	Pp03:26742064-26743372	D	C	OK	163.129	217.179	0.412868	1.50937	1	0.1315	0.99919	no	GHS1 (GLUCOSE HYPERSENSITIVE 1); structural constituent of ribosome
XLOC_014370	Prupe.4G128800	Pp04:7098544-7101891	D	C	OK	2.86993	1.93947	-0.565356	-1.49446	1	0.1315	0.99919	no	kinase
XLOC_012982	Prupe.4G145100	Pp04:8345141-8348115	D	C	OK	9.12519	6.63202	-0.460408	-1.49005	1	0.13155	0.99919	no	ankyrin repeat family protein
XLOC_019226	Prupe.6G342500	Pp06:29520708-29522480	D	C	OK	0.271411	0.0767146	-1.82291	-1.66941	1	0.13155	0.99919	no	NA
XLOC_015712	Prupe.5G116400	Pp05:11848885-11851208	D	C	OK	53.8623	71.7101	0.412901	1.50988	1	0.1316	0.99919	no	dihydroflavonol 4-reductase family / dihydrokaempferol 4-reductase family
XLOC_024409	Prupe.8G109600	Pp08:13938145-13940114	D	C	OK	10.0264	14.1085	0.492758	1.50076	1	0.1316	0.99919	no	NA
XLOC_015728	Prupe.5G121000	Pp05:12066421-12073921	D	C	OK	27.1397	37.0568	0.449333	1.46553	1	0.13165	0.99919	no	FUNCTIONS IN: molecular_function unknown; INVOLVED IN: biological_process unknown; EXPRESSED IN: carpel; EXPRESSED DURING: 4 anthesis; CONTAINS InterPro DOMAIN/s: Pentatricopeptide repeat (InterPro:IPR002885); Has 22 Blast hits to 22 proteins in 8 species: Archae - 0; Bacteria - 0; Metazoa - 1; Fungi - 0; Plants - 20; Viruses - 0; Other Eukaryotes - 1 (source: NCBI BLink).
XLOC_008315	Prupe.2G163900	Pp02:21389962-21395718	D	C	OK	28.6103	37.9926	0.409186	1.48709	1	0.1317	0.99919	no	CAC3; acetyl-CoA carboxylase
XLOC_007076	Prupe.2G236500	Pp02:25801074-25803509	D	C	OK	6.68912	9.95137	0.573078	1.46117	1	0.1317	0.99919	no	C2 domain-containing protein
XLOC_010132	Prupe.3G202300	Pp03:21035572-21038740	D	C	OK	45.6317	60.6069	0.409447	1.47523	1	0.1317	0.99919	no	protein kinase family protein
XLOC_022682	Prupe.7G021400	Pp07:3235333-3238215	D	C	OK	3.87564	2.63397	-0.557198	-1.49638	1	0.1317	0.99919	no	NA
XLOC_004819	Prupe.1G374400	Pp01:34000398-34001332	D	C	OK	39.8472	53.7592	0.432033	1.50299	1	0.13185	0.99919	no	AtbZIP44 (Arabidopsis thaliana basic leucine-zipper 44); DNA binding / protein heterodimerization/ transcription factor
XLOC_002795	Prupe.1G538200	Pp01:43988740-43990848	D	C	OK	1.01724	1.709	0.748485	1.49313	1	0.13195	0.99919	no	CYP82C4; electron carrier/ heme binding / iron ion binding / monooxygenase/ oxygen binding
XLOC_017537	Prupe.6G002600	Pp06:313395-319829	D	C	OK	0.472748	0.257589	-0.876003	-1.40139	1	0.13195	0.99919	no	APUM12 (ARABIDOPSIS PUMILIO 12); RNA binding / binding
XLOC_024866	Prupe.8G201100	Pp08:19001422-19005777	D	C	OK	131.016	175.264	0.419789	1.48694	1	0.13195	0.99919	no	SUMO1 (SMALL UBIQUITIN-LIKE MODIFIER 1); protein binding / protein tag
XLOC_007862	Prupe.2G065900	Pp02:9052887-9054539	D	C	OK	174.915	233.566	0.417177	1.51608	1	0.132	0.99919	no	NA
XLOC_026462	Prupe.8G259600	Pp08:21991593-21992116	D	C	OK	2.91126	1.30941	-1.15272	-1.55886	1	0.132	0.99919	no	transducin family protein / WD-40 repeat family protein
XLOC_020093	Prupe.6G149800	Pp06:12882901-12884064	D	C	OK	0.677064	0.119067	-2.50752	-1.90462	1	0.1321	0.99919	no	NA
XLOC_000047	Prupe.1G009100	Pp01:734275-734888	D	C	OK	0.918381	0.243704	-1.91396	-1.66261	1	0.1322	0.99919	no	NA
XLOC_008899	Prupe.2G292400	Pp02:28541653-28542274	D	C	OK	15.2344	22.5677	0.566925	1.53098	1	0.13225	0.99919	no	sugar isomerase (SIS) domain-containing protein
XLOC_022441	Prupe.7G243100	Pp07:20831135-20833523	D	C	OK	140.595	187.039	0.41179	1.50667	1	0.13235	0.99919	no	bundle-sheath defective protein 2 family / bsd2 family
XLOC_007110	Prupe.2G243600	Pp02:26196191-26197727	D	C	OK	21.4941	15.7026	-0.452941	-1.48808	1	0.1324	0.99919	no	UDP-glucoronosyl/UDP-glucosyl transferase family protein
XLOC_025983	Prupe.8G158900	Pp08:16835260-16837575	D	C	OK	0.573326	0.281007	-1.02875	-1.50528	1	0.1327	0.99919	no	GAMMA-TIP (GAMMA TONOPLAST INTRINSIC PROTEIN); water channel
XLOC_014041	Prupe.4G056000	Pp04:2681228-2687366	D	C	OK	8.7047	12.748	0.550401	1.43281	1	0.13275	0.99919	no	D-Tyr-tRNA(Tyr) deacylase family protein
XLOC_005561	Prupe.1G533800	Pp01:43618098-43618755	D	C	OK	26.5524	37.3894	0.493788	1.4993	1	0.1329	0.99919	no	binding
XLOC_012791	Prupe.4G111000	Pp04:5885991-5887815	D	C	OK	8.36883	11.8689	0.504086	1.48906	1	0.1329	0.99919	no	NA
XLOC_008869	Prupe.2G283600	Pp02:28136768-28143343	D	C	OK	0.527685	0.885955	0.747556	1.51072	1	0.13295	0.99919	no	ERL1 (ERECTA-LIKE 1); kinase
XLOC_020633	Prupe.6G260200	Pp06:25092578-25095350	D	C	OK	5.19779	3.57322	-0.540671	-1.46915	1	0.13295	0.99919	no	RCA (RUBISCO ACTIVASE); ADP binding / ATP binding / enzyme regulator/ ribulose-1,5-bisphosphate carboxylase/oxygenase activator
XLOC_017433	Prupe.5G228900	Pp05:17536850-17538984	D	C	OK	2.42909	3.79329	0.643034	1.5081	1	0.133	0.99919	no	NA
XLOC_021952	Prupe.7G150200	Pp07:16174157-16175188	D	C	OK	0.695132	0.241985	-1.52237	-1.62321	1	0.13305	0.99919	no	NA
XLOC_004533	Prupe.1G311700	Pp01:30243805-30245804	D	C	OK	44.1985	58.9368	0.415172	1.50993	1	0.1332	0.99919	no	unknown protein
XLOC_007977	Prupe.2G088600	Pp02:13974011-13974648	D	C	OK	1.14436	0.291002	-1.97545	-1.7158	1	0.1332	0.99919	no	disease resistance protein (TIR-NBS-LRR class), putative
XLOC_019628	Prupe.6G054100	Pp06:3791228-3796294	D	C	OK	1.69001	2.56245	0.600491	1.4748	1	0.1332	0.99919	no	ATKT1 (POTASSIUM TRANSPORTER 1); potassium ion transmembrane transporter
XLOC_004166	Prupe.1G232800	Pp01:24753886-24757654	D	C	OK	1.60954	2.51912	0.646266	1.45777	1	0.13325	0.99919	no	remorin family protein
XLOC_023320	Prupe.7G165000	Pp07:16944407-16952016	D	C	OK	10.2387	7.71053	-0.409131	-1.44224	1	0.13325	0.99919	no	DNA binding / nucleic acid binding / protein binding / zinc ion binding
XLOC_001699	Prupe.1G328500	Pp01:31209533-31211114	D	C	OK	8.63823	5.9116	-0.547186	-1.49942	1	0.1333	0.99919	no	NA
XLOC_023984	Prupe.8G029200,Prupe.8G029300	Pp08:2665880-2672582	D	C	OK	46.7333	61.2938	0.391291	1.43222	1	0.13335	0.99919	no	NA
XLOC_005306	Prupe.1G482500	Pp01:40256378-40256768	D	C	OK	39.2776	26.2465	-0.581579	-1.49111	1	0.1334	0.99919	no	protease inhibitor/seed storage/lipid transfer protein (LTP) family protein
XLOC_014621	Prupe.4G185300	Pp04:10984674-10986793	D	C	OK	37.4276	49.9124	0.415295	1.51103	1	0.1335	0.99919	no	FUNCTIONS IN: molecular_function unknown; INVOLVED IN: response to wounding; LOCATED IN: cellular_component unknown; EXPRESSED IN: male gametophyte, pollen tube; EXPRESSED DURING: L mature pollen stage; CONTAINS InterPro DOMAIN/s: Cystathionine beta-synthase, core (InterPro:IPR000644); BEST Arabidopsis thaliana protein match is: CBS domain-containing protein (TAIR:AT4G27460.1); Has 79 Blast hits …
XLOC_020056	Prupe.6G142200	Pp06:11530807-11533140	D	C	OK	7.30326	5.08789	-0.521474	-1.51831	1	0.13365	0.99919	no	NA
XLOC_017632	Prupe.6G024400	Pp06:1958443-1974196	D	C	OK	19.9774	15.0377	-0.40978	-1.46306	1	0.13395	0.99919	no	UPL2 (UBIQUITIN-PROTEIN LIGASE 2); ubiquitin-protein ligase
XLOC_006934	Prupe.2G210600	Pp02:24327648-24335012	D	C	OK	2.74359	1.84139	-0.575275	-1.46594	1	0.134	0.99919	no	ATPase, coupled to transmembrane movement of substances
XLOC_024912	Prupe.8G210500	Pp08:19498159-19499470	D	C	OK	1.30496	0.669515	-0.962813	-1.49923	1	0.1341	0.99919	no	ATGSTU7 (ARABIDOPSIS THALIANA GLUTATHIONE S-TRANSFERASE TAU 7); glutathione transferase
XLOC_021951	Prupe.7G150100	Pp07:16171626-16173775	D	C	OK	4.0893	2.68736	-0.605664	-1.49903	1	0.13415	0.99919	no	NA
XLOC_001742	Prupe.1G336500	Pp01:31752711-31756630	D	C	OK	14.3047	19.5462	0.450396	1.456	1	0.1342	0.99919	no	ZFP4 (ZINC FINGER PROTEIN 4); nucleic acid binding / transcription factor/ zinc ion binding
XLOC_012751	Prupe.4G104000	Pp04:5332735-5334966	D	C	OK	1.98188	1.1935	-0.731672	-1.50678	1	0.1344	0.99919	no	PLP6 (PATATIN-LIKE PROTEIN 6); nutrient reservoir
XLOC_001795	Prupe.1G346600	Pp01:32395222-32399195	D	C	OK	7.21162	4.94496	-0.544364	-1.48762	1	0.13445	0.99919	no	GLN1;4; glutamate-ammonia ligase
XLOC_025892	Prupe.8G142300	Pp08:15952100-15958548	D	C	OK	3.5093	4.92103	0.487776	1.46576	1	0.13455	0.99919	no	NPY2 (NAKED PINS IN YUC MUTANTS 2); protein binding / signal transducer
XLOC_004510	Prupe.1G307800	Pp01:30016828-30017893	D	C	OK	4.38121	2.59687	-0.754557	-1.52519	1	0.13465	0.99919	no	NA
XLOC_011875	Prupe.3G239900	Pp03:23392283-23393619	D	C	OK	93.556	70.4932	-0.408345	-1.49208	1	0.13465	0.99919	no	AOC4 (ALLENE OXIDE CYCLASE 4); allene-oxide cyclase
XLOC_018608	Prupe.6G216000	Pp06:22350690-22352895	D	C	OK	0.310063	0.631472	1.02616	1.54335	1	0.13465	0.99919	no	NA
XLOC_024992	Prupe.8G226900	Pp08:20342663-20345890	D	C	OK	10.9083	8.02532	-0.442798	-1.50602	1	0.13475	0.99919	no	kinase
XLOC_010128	Prupe.3G201800	Pp03:21016112-21017813	D	C	OK	0.848126	0.339089	-1.32261	-1.5424	1	0.1348	0.99919	no	glycosyl hydrolase family protein 17
XLOC_023880	Prupe.8G008000	Pp08:616665-619366	D	C	OK	4.2841	2.93445	-0.5459	-1.49245	1	0.1348	0.99919	no	pentatricopeptide (PPR) repeat-containing protein
XLOC_015447	Prupe.5G066000	Pp05:8064409-8068009	D	C	OK	25.2203	33.67	0.416878	1.45963	1	0.13485	0.99919	no	oxidoreductase family protein
XLOC_008696	Prupe.2G246300	Pp02:26313032-26314321	D	C	OK	4.47865	2.81477	-0.670049	-1.49563	1	0.1349	0.99919	no	NA
XLOC_018553	Prupe.6G203600	Pp06:21104282-21106792	D	C	OK	0.260932	0.521967	1.00029	1.50638	1	0.135	0.99919	no	NA
XLOC_016107	Prupe.5G195600	Pp05:15856969-15858561	D	C	OK	31.4046	42.4979	0.436419	1.47078	1	0.13505	0.99919	no	unknown protein
XLOC_025338	Prupe.8G023700	Pp08:2128339-2131976	D	C	OK	0.452932	0.227436	-0.993837	-1.47247	1	0.13505	0.99919	no	disease resistance protein (TIR-NBS-LRR class), putative
XLOC_004488	Prupe.1G302700	Pp01:29707930-29715477	D	C	OK	10.2415	13.6401	0.413429	1.45583	1	0.13515	0.99919	no	ATPPC4; phosphoenolpyruvate carboxylase
XLOC_011582	Prupe.3G174900	Pp03:19185954-19188316	D	C	OK	24.4131	33.5203	0.45738	1.49459	1	0.13525	0.99919	no	unknown protein
XLOC_003232	Prupe.1G042000	Pp01:2992487-2995258	D	C	OK	2.75666	1.63051	-0.757599	-1.52296	1	0.13535	0.99919	no	UBQ3 (POLYUBIQUITIN 3); protein binding
XLOC_018832	Prupe.6G261000	Pp06:25144477-25145525	D	C	OK	8.60839	12.4493	0.532248	1.47687	1	0.13555	0.99919	no	unknown protein
XLOC_009667	Prupe.3G113400	Pp03:9480406-9481624	D	C	OK	40.6472	54.1339	0.413375	1.48257	1	0.13565	0.99919	no	unknown protein
XLOC_012352	Prupe.4G028000	Pp04:1295469-1297143	D	C	OK	13.7899	9.77056	-0.497102	-1.49986	1	0.1357	0.99919	no	NA
XLOC_005159	Prupe.1G452000	Pp01:38038011-38044400	D	C	OK	3.33525	2.34278	-0.509575	-1.44439	1	0.1358	0.99919	no	PC-MYB1; DNA binding / transcription coactivator/ transcription factor
XLOC_014120	Prupe.4G076200	Pp04:3725891-3726970	D	C	OK	5417.74	8454.75	0.642071	1.50254	1	0.1358	0.99919	no	CAB1 (CHLOROPHYLL A/B BINDING PROTEIN 1); chlorophyll binding
XLOC_021741	Prupe.7G108100	Pp07:13668067-13670121	D	C	OK	2.37925	1.4715	-0.693222	-1.5038	1	0.13585	0.99919	no	HSP70 (heat shock protein 70); ATP binding
XLOC_006047	Prupe.2G046600	Pp02:5400274-5400697	D	C	OK	16.8228	10.3843	-0.69601	-1.48874	1	0.13595	0.99919	no	NA
XLOC_024687	Prupe.8G164700	Pp08:17153471-17163654	D	C	OK	27.6663	20.8622	-0.407241	-1.48051	1	0.13595	0.99919	no	KAK (KAKTUS); ubiquitin-protein ligase
XLOC_015229	Prupe.5G025000	Pp05:2799722-2803044	D	C	OK	7.3343	5.35444	-0.453924	-1.46036	1	0.13615	0.99919	no	RPM1 (RESISTANCE TO P. SYRINGAE PV MACULICOLA 1); nucleotide binding / protein binding
XLOC_001882	Prupe.1G362900	Pp01:33367217-33369700	D	C	OK	41.0854	54.7802	0.41503	1.49049	1	0.13625	0.99919	no	ARAC5 (RAC-LIKE GTP BINDING PROTEIN 5); GTP binding / GTPase
XLOC_020574	Prupe.6G248900	Pp06:24454344-24458073	D	C	OK	0.0813963	0.243138	1.57874	1.6358	1	0.1363	0.99919	no	NA
XLOC_022703	Prupe.7G025500	Pp07:4105660-4109370	D	C	OK	0.838773	0.478181	-0.810724	-1.29406	1	0.13635	0.99919	no	FUNCTIONS IN: molecular_function unknown; INVOLVED IN: biological_process unknown; EXPRESSED IN: 21 plant structures; EXPRESSED DURING: 13 growth stages; CONTAINS InterPro DOMAIN/s: Mitochondrial matrix Mmp37 (InterPro:IPR015222); Has 226 Blast hits to 226 proteins in 115 species: Archae - 0; Bacteria - 0; Metazoa - 96; Fungi - 92; Plants - 19; Viruses - 0; Other Eukaryotes - 19 (source: NCBI BLi…
XLOC_023370	Prupe.7G176100,Prupe.7G176200	Pp07:17502340-17505017	D	C	OK	189.282	250.051	0.401684	1.45424	1	0.13635	0.99919	no	NA
XLOC_006560	Prupe.2G140600	Pp02:19729096-19730272	D	C	OK	187.864	249.82	0.411198	1.48534	1	0.1365	0.99919	no	auxin-responsive family protein
XLOC_026343	Prupe.8G233100	Pp08:20690125-20693066	D	C	OK	12.2324	16.2961	0.413814	1.43017	1	0.1365	0.99919	no	unknown protein
XLOC_006667	Prupe.2G160100	Pp02:21227031-21231716	D	C	OK	24.7582	32.5704	0.395655	1.44513	1	0.13655	0.99919	no	short-chain dehydrogenase/reductase (SDR) family protein
XLOC_020834	Prupe.6G301500	Pp06:27372591-27380220	D	C	OK	20.1108	26.3984	0.392478	1.42755	1	0.13655	0.99919	no	leucine-rich repeat transmembrane protein kinase, putative
XLOC_001838	Prupe.1G354200	Pp01:32905305-32909732	D	C	OK	21.9565	30.0763	0.453974	1.43764	1	0.1366	0.99919	no	unknown protein
XLOC_004725	Prupe.1G354900	Pp01:32948754-32953715	D	C	OK	9.31066	12.7687	0.455654	1.49365	1	0.13665	0.99919	no	unknown protein
XLOC_004481	Prupe.1G301500	Pp01:29635092-29641629	D	C	OK	4.44637	3.22537	-0.463163	-1.48866	1	0.1368	0.99919	no	haloacid dehalogenase-like hydrolase family protein
XLOC_024337	Prupe.8G097600,Prupe.8G097700	Pp08:12950665-12958098	D	C	OK	0.633961	0.326906	-0.955519	-1.37196	1	0.1368	0.99919	no	NA
XLOC_013343	Prupe.4G208700	Pp04:12999567-13000602	D	C	OK	4.35867	6.7431	0.629525	1.49468	1	0.1369	0.99919	no	MOS2 (modifier of snc1, 2); RNA binding / nucleic acid binding / protein binding
XLOC_004098	Prupe.1G218800	Pp01:23369519-23370940	D	C	OK	0.605525	0.210681	-1.52313	-1.60507	1	0.1371	0.99919	no	NA
XLOC_024728	Prupe.8G174300	Pp08:17722578-17729336	D	C	OK	36.1718	47.7455	0.400499	1.448	1	0.13715	0.99919	no	EMB1030 (EMBRYO DEFECTIVE 1030); ATP binding / alanine-tRNA ligase/ ligase, forming aminoacyl-tRNA and related compounds / nucleic acid binding / nucleotide binding
XLOC_013864	Prupe.4G019800	Pp04:919620-921856	D	C	OK	69.7337	92.2971	0.404429	1.42672	1	0.13725	0.99919	no	ATG8C (autophagy 8c); microtubule binding
XLOC_015921	Prupe.5G155200	Pp05:13890813-13891902	D	C	OK	33.5553	23.1301	-0.536768	-1.49111	1	0.1374	0.99919	no	NA
XLOC_026224	Prupe.8G209400	Pp08:19440865-19452046	D	C	OK	11.9958	9.04947	-0.406629	-1.45237	1	0.1374	0.99919	no	CLASP (CLIP-ASSOCIATED PROTEIN); binding
XLOC_010617	Prupe.3G293200	Pp03:26210597-26214422	D	C	OK	3.8007	2.55627	-0.572225	-1.43456	1	0.13745	0.99919	no	anac085 (Arabidopsis NAC domain containing protein 85); transcription factor
XLOC_024852	Prupe.8G198400	Pp08:18897511-18899623	D	C	OK	0.0870375	0.301141	1.79073	1.64774	1	0.13755	0.99919	no	NA
XLOC_004129	Prupe.1G225100	Pp01:23876943-23879447	D	C	OK	121.291	161.213	0.410502	1.49964	1	0.13765	0.99919	no	LTPG1 (GLYCOSYLPHOSPHATIDYLINOSITOL-ANCHORED LIPID PROTEIN TRANSFER 1)
XLOC_025810	Prupe.8G125500	Pp08:15025218-15027160	D	C	OK	52.9434	39.8559	-0.409655	-1.47606	1	0.1377	0.99919	no	AMY1 (ALPHA-AMYLASE-LIKE); alpha-amylase
XLOC_013131	Prupe.4G175100	Pp04:10364904-10367339	D	C	OK	1.29775	0.779922	-0.73461	-1.45007	1	0.1378	0.99919	no	lectin protein kinase, putative
XLOC_020961	Prupe.6G325200	Pp06:28627156-28632413	D	C	OK	1.51027	2.31269	0.614768	1.44442	1	0.13785	0.99919	no	LACS7 (LONG-CHAIN ACYL-COA SYNTHETASE 7); long-chain-fatty-acid-CoA ligase/ protein binding
XLOC_024038	Prupe.8G038900	Pp08:3885317-3888742	D	C	OK	162.15	121.995	-0.410509	-1.48949	1	0.13785	0.99919	no	peroxidase 12 (PER12) (P12) (PRXR6)
XLOC_008172	Prupe.2G130500	Pp02:18813505-18816355	D	C	OK	0.21293	0.0758293	-1.48955	-1.58258	1	0.13795	0.99919	no	NA
XLOC_017532	Prupe.6G001800	Pp06:256653-259861	D	C	OK	89.8437	118.52	0.39964	1.46369	1	0.138	0.99919	no	antitermination NusB domain-containing protein
XLOC_002865	Prupe.1G549900	Pp01:44950569-44951887	D	C	OK	16.2973	26.2743	0.689021	1.46233	1	0.13815	0.99919	no	NA
XLOC_017112	Prupe.5G165500	Pp05:14372152-14373278	D	C	OK	585.822	435.685	-0.427176	-1.46975	1	0.13815	0.99919	no	NA
XLOC_012542	Prupe.4G062300	Pp04:2984253-2989034	D	C	OK	8.14948	6.00522	-0.44049	-1.44856	1	0.1382	0.99919	no	unknown protein
XLOC_005751	Prupe.1G577000	Pp01:46977681-46981241	D	C	OK	76.2377	100.582	0.3998	1.46383	1	0.13835	0.99919	no	NFU2 (NIFU-LIKE PROTEIN 2); structural molecule
XLOC_006797	Prupe.2G181700	Pp02:22445078-22450284	D	C	OK	7.74224	10.4467	0.432231	1.51008	1	0.13835	0.99919	no	BAG6 (BCL-2-ASSOCIATED ATHANOGENE 6); calmodulin binding / protein binding
XLOC_005757	Prupe.1G578500	Pp01:47075731-47079165	D	C	OK	5.12214	3.33822	-0.617669	-1.45214	1	0.1384	0.99919	no	NA
XLOC_011934	Prupe.3G252200	Pp03:24183707-24187159	D	C	OK	9.50026	6.6999	-0.503827	-1.4848	1	0.1385	0.99919	no	MES11 (METHYL ESTERASE 11); hydrolase
XLOC_015197	Prupe.5G019400	Pp05:2124120-2128259	D	C	OK	2.33064	3.5382	0.602291	1.45248	1	0.1385	0.99919	no	unknown protein
XLOC_004825	Prupe.1G376100	Pp01:34091118-34091979	D	C	OK	323.638	428.951	0.406431	1.46567	1	0.13855	0.99919	no	emb2184 (embryo defective 2184); structural constituent of ribosome
XLOC_024527	Prupe.8G131100	Pp08:15362331-15363638	D	C	OK	3.92848	5.92037	0.591716	1.46133	1	0.13855	0.99919	no	unknown protein
XLOC_005200	Prupe.1G460700	Pp01:38517680-38525140	D	C	OK	254.333	187.458	-0.44015	-1.45025	1	0.13865	0.99919	no	AHA5 (Arabidopsis H(+)-ATPase 5); ATPase
XLOC_013567	Prupe.4G251800	Pp04:16861663-16862426	D	C	OK	0.135825	0.643232	2.24359	1.786	1	0.13875	0.99919	no	NA
XLOC_011375	Prupe.3G130800	Pp03:13369596-13370649	D	C	OK	0.470263	0.0869442	-2.43531	-1.83507	1	0.13885	0.99919	no	NA
XLOC_001137	Prupe.1G221100	Pp01:23566856-23568518	D	C	OK	0.58967	0.248383	-1.24734	-1.5365	1	0.13895	0.99919	no	FUNCTIONS IN: molecular_function unknown; INVOLVED IN: biological_process unknown; EXPRESSED IN: 22 plant structures; EXPRESSED DURING: 13 growth stages; CONTAINS InterPro DOMAIN/s: Pollen Ole e 1 allergen and extensin (InterPro:IPR006041); BEST Arabidopsis thaliana protein match is: unknown protein (TAIR:AT3G26960.1); Has 90 Blast hits to 85 proteins in 14 species: Archae - 0; Bacteria - 0; Meta…
XLOC_011870	Prupe.3G238700	Pp03:23334090-23337723	D	C	OK	0.399959	0.109755	-1.86557	-1.61183	1	0.13905	0.99919	no	DEAD box RNA helicase, putative
XLOC_008286	Prupe.2G157300	Pp02:21056384-21058129	D	C	OK	2.83646	4.30609	0.602288	1.49373	1	0.1391	0.99919	no	BAP2 (BON ASSOCIATION PROTEIN 2)
XLOC_016172	Prupe.5G208200	Pp05:16606204-16608512	D	C	OK	259.327	194.285	-0.4166	-1.48661	1	0.1391	0.99919	no	RGP3 (REVERSIBLY GLYCOSYLATED POLYPEPTIDE 3); transferase, transferring hexosyl groups
XLOC_010211	Prupe.3G217500	Pp03:21955491-21960126	D	C	OK	0.431669	0.207997	-1.05336	-1.26948	1	0.1392	0.99919	no	unknown protein
XLOC_024654	Prupe.8G160200	Pp08:16901172-16901564	D	C	OK	346.452	458.364	0.403837	1.4763	1	0.1392	0.99919	no	unknown protein
XLOC_005722	Prupe.1G570200	Pp01:46461264-46463914	D	C	OK	30.9858	41.7597	0.430502	1.47819	1	0.13925	0.99919	no	signal recognition particle 14 kDa family protein / SRP14 family protein
XLOC_012346	Prupe.4G027300	Pp04:1266234-1271530	D	C	OK	21.8223	16.3122	-0.419847	-1.48144	1	0.13925	0.99919	no	NA
XLOC_019751	Prupe.6G075800	Pp06:5206999-5212637	D	C	OK	0.302604	0.12825	-1.23848	-1.54253	1	0.13925	0.99919	no	XH/XS domain-containing protein / XS zinc finger domain-containing protein
XLOC_017676	Prupe.6G032400	Pp06:2492652-2496964	D	C	OK	2.42446	1.59232	-0.606531	-1.43506	1	0.13945	0.99919	no	AtSIP1 (Arabidopsis thaliana seed imbibition 1); hydrolase, hydrolyzing O-glycosyl compounds
XLOC_008105	Prupe.2G116000	Pp02:17408510-17412014	D	C	OK	14.3394	10.7463	-0.416137	-1.47122	1	0.13965	0.99919	no	leucine-rich repeat transmembrane protein kinase, putative
XLOC_002513	Prupe.1G482000	Pp01:40223475-40224441	D	C	OK	2159.94	3093.96	0.518465	1.48746	1	0.1398	0.99919	no	ATP synthase family
XLOC_014567	Prupe.4G170000	Pp04:10036655-10041665	D	C	OK	13.7201	18.8757	0.46024	1.43931	1	0.1398	0.99919	no	endonuclease
XLOC_016260	Prupe.5G226300	Pp05:17443830-17445975	D	C	OK	0.416488	0.176878	-1.23552	-1.53884	1	0.1398	0.99919	no	NA
XLOC_008152	Prupe.2G125900	Pp02:18242319-18243483	D	C	OK	20.5765	28.0735	0.448212	1.48308	1	0.1399	0.99919	no	unknown protein
XLOC_021671	Prupe.7G095900	Pp07:12797620-12800143	D	C	OK	0.990063	0.539562	-0.875732	-1.46524	1	0.14005	0.99919	no	unknown protein
XLOC_003558	Prupe.1G111100	Pp01:8863810-8864756	D	C	OK	0.803782	1.69122	1.07319	1.49933	1	0.1404	0.99919	no	HS1 (HEAT STABLE PROTEIN 1)
XLOC_010497	Prupe.3G269400	Pp03:25110141-25117480	D	C	OK	2.66236	1.85901	-0.518174	-1.40755	1	0.1404	0.99919	no	ABCB19; ATPase, coupled to transmembrane movement of substances / auxin efflux transmembrane transporter
XLOC_000781	Prupe.1G143300	Pp01:11293653-11296074	D	C	OK	42.6948	56.3702	0.400873	1.46803	1	0.14045	0.99919	no	NA
XLOC_014541	Prupe.4G162700	Pp04:9376599-9378971	D	C	OK	12.0004	8.79902	-0.447663	-1.46823	1	0.14045	0.99919	no	leucine-rich repeat transmembrane protein kinase, putative
XLOC_010246	Prupe.3G223500	Pp03:22350765-22352989	D	C	OK	16.3007	11.8716	-0.457421	-1.43965	1	0.14055	0.99919	no	NA
XLOC_013907	Prupe.4G026600	Pp04:1239213-1242707	D	C	OK	42.7022	56.4226	0.401962	1.45982	1	0.1406	0.99919	no	unknown protein
XLOC_004234	Prupe.1G247400	Pp01:26026248-26030019	D	C	OK	14.4853	10.7683	-0.427798	-1.42758	1	0.1407	0.99919	no	anthranilate phosphoribosyltransferase, putative
XLOC_005856	Prupe.2G009700	Pp02:910174-913986	D	C	OK	8.86973	12.5787	0.504024	1.45511	1	0.1407	0.99919	no	tRNA/rRNA methyltransferase (SpoU) family protein
XLOC_005503	Prupe.1G522600	Pp01:42810800-42821305	D	C	OK	17.7103	13.2356	-0.420164	-1.4495	1	0.14075	0.99919	no	unknown protein
XLOC_006195	Prupe.2G071700	Pp02:10864575-10868056	D	C	OK	0.763775	0.438767	-0.799695	-1.47738	1	0.14075	0.99919	no	heat shock protein-related
XLOC_011786	Prupe.3G219100	Pp03:22033258-22036293	D	C	OK	0.324933	0.138394	-1.23136	-1.47794	1	0.14075	0.99919	no	ICL (ISOCITRATE LYASE); catalytic/ isocitrate lyase
XLOC_016708	Prupe.5G080000	Pp05:9365946-9368096	D	C	OK	7.66446	5.01468	-0.612027	-1.46343	1	0.14075	0.99919	no	zinc finger (DHHC type) family protein
XLOC_013368	Prupe.4G213200	Pp04:13294201-13297865	D	C	OK	24.6298	32.9955	0.421865	1.45687	1	0.1408	0.99919	no	thylakoid lumenal 20 kDa protein
XLOC_001784	Prupe.1G344000	Pp01:32238676-32241847	D	C	OK	1.05041	0.573901	-0.872076	-1.46612	1	0.141	0.99919	no	GA2OX8 (GIBBERELLIN 2-OXIDASE 8); gibberellin 2-beta-dioxygenase
XLOC_017397	Prupe.5G221100	Pp05:17216140-17218456	D	C	OK	139.671	183.926	0.397093	1.44533	1	0.141	0.99919	no	NADH-ubiquinone oxidoreductase-related
XLOC_004889	Prupe.1G389500	Pp01:34783632-34787044	D	C	OK	40.9495	30.9593	-0.403473	-1.47691	1	0.14115	0.99919	no	ADR1-L1 (ADR1-like 1); ATP binding / protein binding
XLOC_017815	Prupe.6G059300	Pp06:4112985-4114699	D	C	OK	46.7848	62.0805	0.408101	1.41866	1	0.14115	0.99919	no	quinone reductase family protein
XLOC_019050	Prupe.6G303000	Pp06:27460191-27463419	D	C	OK	10.6887	7.81871	-0.451083	-1.46179	1	0.14115	0.99919	no	ATNRT1:2 (ARABIDOPSIS THALIANA NITRATE TRANSPORTER 1:2); calcium ion binding / transporter
XLOC_017920	Prupe.6G082500	Pp06:5557617-5558286	D	C	OK	6.136	2.45907	-1.31919	-1.55312	1	0.14125	0.99919	no	NA
XLOC_014873	Prupe.4G242800	Pp04:16029179-16034552	D	C	OK	13.4789	17.8866	0.408179	1.42637	1	0.1413	0.99919	no	RNA recognition motif (RRM)-containing protein
XLOC_024032	Prupe.8G037800	Pp08:3578743-3584786	D	C	OK	0.94826	0.567459	-0.740767	-1.42834	1	0.1413	0.99919	no	RNR1 (RIBONUCLEOTIDE REDUCTASE 1); ATP binding / protein binding / ribonucleoside-diphosphate reductase
XLOC_004667	Prupe.1G341300	Pp01:32078043-32080993	D	C	OK	0.771126	1.29596	0.748985	1.44022	1	0.14135	0.99919	no	basic helix-loop-helix (bHLH) family protein
XLOC_011924	Prupe.3G250000	Pp03:23991114-23994878	D	C	OK	9.76386	13.6539	0.483789	1.42738	1	0.1415	0.99919	no	BR6OX2 (BRASSINOSTEROID-6-OXIDASE 2); monooxygenase/ oxygen binding
XLOC_015922	Prupe.5G155300	Pp05:13892016-13893525	D	C	OK	89.4277	118.195	0.402377	1.46003	1	0.1415	0.99919	no	NA
XLOC_016100	Prupe.5G194100	Pp05:15803503-15804997	D	C	OK	0.740956	1.38927	0.906871	1.49465	1	0.1415	0.99919	no	CONTAINS InterPro DOMAIN/s: Uncharacterized conserved protein UCP015417, vWA (InterPro:IPR011205), von Willebrand factor, type A (InterPro:IPR002035); BEST Arabidopsis thaliana protein match is: unknown protein (TAIR:AT3G24780.1); Has 250 Blast hits to 233 proteins in 28 species: Archae - 0; Bacteria - 8; Metazoa - 0; Fungi - 23; Plants - 45; Viruses - 15; Other Eukaryotes - 159 (source: NCBI BLi…
XLOC_006845	Prupe.2G189900	Pp02:22928269-22931907	D	C	OK	3.36752	4.81026	0.514428	1.46972	1	0.1416	0.99919	no	NA
XLOC_001957	Prupe.1G378000	Pp01:34178730-34181182	D	C	OK	0.529508	0.190024	-1.47847	-1.5708	1	0.14165	0.99919	no	ATRL6 (ARABIDOPSIS RAD-LIKE 6); transcription factor
XLOC_005298	Prupe.1G481000	Pp01:40164552-40167673	D	C	OK	7.19728	10.665	0.567367	1.48296	1	0.14165	0.99919	no	APX6; L-ascorbate peroxidase/ heme binding / peroxidase
XLOC_018698	Prupe.6G232200	Pp06:23483758-23485266	D	C	OK	49.9956	66.5961	0.413635	1.46217	1	0.14165	0.99919	no	acylphosphatase family
XLOC_023037	Prupe.7G101100	Pp07:13124674-13129660	D	C	OK	20.1161	14.9365	-0.429508	-1.47056	1	0.14165	0.99919	no	DCP1 (decapping 1); m7G(5')pppN diphosphatase/ protein homodimerization
XLOC_021720	Prupe.7G104200	Pp07:13355217-13359792	D	C	OK	17.5193	23.2793	0.410106	1.46556	1	0.14165	0.99919	no	rac GTPase activating protein, putative
XLOC_024468	Prupe.8G121000	Pp08:14738911-14740247	D	C	OK	7.42034	5.06125	-0.551993	-1.45808	1	0.1417	0.99919	no	hydrolase
XLOC_004459	Prupe.1G296300	Pp01:29280602-29283004	D	C	OK	0.762961	0.394962	-0.949895	-1.48977	1	0.14175	0.99919	no	BAS1 (PHYB ACTIVATION TAGGED SUPPRESSOR 1); oxygen binding / steroid hydroxylase
XLOC_007767	Prupe.2G041200	Pp02:4528126-4529124	D	C	OK	70.5581	53.1475	-0.40881	-1.47043	1	0.142	0.99919	no	NA
XLOC_011304	Prupe.3G116500	Pp03:9886246-9889478	D	C	OK	160.763	211.929	0.398645	1.45112	1	0.14205	0.99919	no	MBF1A (MULTIPROTEIN BRIDGING FACTOR 1A); DNA binding / transcription coactivator
XLOC_011134	Prupe.3G077100	Pp03:5666626-5684584	D	C	OK	1.03325	0.700588	-0.560554	-1.46316	1	0.14225	0.99919	no	binding
XLOC_024427	Prupe.8G114200	Pp08:14217946-14219866	D	C	OK	1.4648	0.811711	-0.851665	-1.49401	1	0.14225	0.99919	no	oxidoreductase, 2OG-Fe(II) oxygenase family protein
XLOC_001269	Prupe.1G246000	Pp01:25940316-25941014	D	C	OK	530.373	400.275	-0.406013	-1.45852	1	0.1423	0.99919	no	NA
XLOC_025847	Prupe.8G134500	Pp08:15535983-15540361	D	C	OK	0.657498	0.368937	-0.833611	-1.4848	1	0.1425	0.99919	no	leucine-rich repeat family protein / protein kinase family protein
XLOC_001988	Prupe.1G383500	Pp01:34445219-34447363	D	C	OK	3.30162	4.93639	0.580282	1.48875	1	0.14255	0.99919	no	unknown protein
XLOC_006946	Prupe.2G213100	Pp02:24488527-24494820	D	C	OK	27.7508	36.5915	0.398981	1.42128	1	0.14265	0.99919	no	phosphoglucosamine mutase family protein
XLOC_015827	Prupe.5G138200	Pp05:13005273-13010327	D	C	OK	19.5932	14.766	-0.408075	-1.46778	1	0.14265	0.99919	no	ERD1 (EARLY RESPONSIVE TO DEHYDRATION 1); ATP binding / ATPase/ nucleoside-triphosphatase/ nucleotide binding / protein binding
XLOC_015802	Prupe.5G133500	Pp05:12778187-12782714	D	C	OK	3.44689	2.34283	-0.557039	-1.43016	1	0.14275	0.99919	no	subtilase family protein
XLOC_007225	Prupe.2G264900	Pp02:27213923-27218942	D	C	OK	2.04801	1.84851	-0.147861	-0.0679743	1	0.1428	0.99919	no	WRKY55; transcription factor
XLOC_017379	Prupe.5G218200	Pp05:17082963-17086478	D	C	OK	20.5174	15.3018	-0.423141	-1.48031	1	0.14285	0.99919	no	lipase family protein
XLOC_025230	Prupe.8G001500	Pp08:134376-136578	D	C	OK	2.54664	3.95109	0.633654	1.46009	1	0.1429	0.99919	no	unknown protein
XLOC_012355	Prupe.4G028300	Pp04:1329368-1330328	D	C	OK	63.8899	85.4704	0.419837	1.48003	1	0.14295	0.99919	no	NA
XLOC_004191	Prupe.1G236900	Pp01:25132685-25136384	D	C	OK	35.2712	46.7669	0.406998	1.47565	1	0.143	0.99919	no	pre-mRNA splicing factor PRP38 family protein
XLOC_013274	Prupe.4G196500	Pp04:11985950-11989897	D	C	OK	163.528	124.157	-0.397371	-1.45341	1	0.1431	0.99919	no	quinone reductase family protein
XLOC_022090	Prupe.7G172700	Pp07:17359449-17361011	D	C	OK	199.787	263.421	0.398904	1.44709	1	0.14315	0.99919	no	SKP1 (S PHASE KINASE-ASSOCIATED PROTEIN 1); protein binding / ubiquitin-protein ligase
XLOC_016643	Prupe.5G064300	Pp05:7821534-7824168	D	C	OK	12.9608	17.4677	0.430532	1.46923	1	0.14335	0.99919	no	ATHB-2 (ARABIDOPSIS THALIANA HOMEOBOX PROTEIN 2); DNA binding / protein homodimerization/ sequence-specific DNA binding / transcription factor
XLOC_011165	Prupe.3G084200	Pp03:6211727-6212816	D	C	OK	15.1987	10.0664	-0.5944	-1.43698	1	0.1434	0.99919	no	embryo-specific protein-related
XLOC_016259	Prupe.5G226200	Pp05:17441668-17442702	D	C	OK	1.07125	2.05657	0.940936	1.46406	1	0.1434	0.99919	no	NA
XLOC_015340	Prupe.5G048200	Pp05:5102886-5115814	D	C	OK	0.781848	0.41937	-0.898665	-1.43477	1	0.1435	0.99919	no	ORC1B (ORIGIN OF REPLICATION COMPLEX 1B); DNA binding / double-stranded methylated DNA binding / protein binding
XLOC_005110	Prupe.1G442600	Pp01:37548746-37558391	D	C	OK	12.8985	9.61595	-0.423697	-1.44951	1	0.1436	0.99919	no	SGR2 (SHOOT GRAVITROPISM 2); phospholipase A1
XLOC_006451	Prupe.2G121400	Pp02:17859792-17864842	D	C	OK	74.5948	97.9482	0.392944	1.42721	1	0.14365	0.99919	no	NRPB5; DNA binding / DNA-directed RNA polymerase
XLOC_020988	Prupe.6G330100	Pp06:28836109-28839219	D	C	OK	9.48814	13.0102	0.455448	1.39661	1	0.14365	0.99919	no	unknown protein
XLOC_011606	Prupe.3G178900	Pp03:19532039-19533262	D	C	OK	8.17325	11.6739	0.514308	1.46589	1	0.14375	0.99919	no	NA
XLOC_023563	Prupe.7G216700	Pp07:19574974-19578477	D	C	OK	25.8025	34.13	0.40353	1.45902	1	0.14375	0.99919	no	PFK3 (PHOSPHOFRUCTOKINASE 3); 6-phosphofructokinase
XLOC_023992	Prupe.8G030800	Pp08:2932683-2934705	D	C	OK	11.3	16.2859	0.5273	1.46543	1	0.14375	0.99919	no	NA
XLOC_014418	Prupe.4G140200	Pp04:7830215-7831392	D	C	OK	0.6321	0.246951	-1.35593	-1.55726	1	0.1438	0.99919	no	auxin-responsive protein-related
XLOC_016655	Prupe.5G067500	Pp05:8162242-8167111	D	C	OK	1.13361	0.640909	-0.822733	-1.40396	1	0.1438	0.99919	no	phosphoinositide binding
XLOC_002461	Prupe.1G472700	Pp01:39298437-39300032	D	C	OK	275.093	364.191	0.404775	1.46776	1	0.1439	0.99919	no	ubiquinol-cytochrome C reductase complex 14 kDa protein, putative
XLOC_008410	Prupe.2G188200	Pp02:22853716-22856097	D	C	OK	1.36058	0.773516	-0.814721	-1.48272	1	0.1439	0.99919	no	auxin-responsive protein -related
XLOC_023796	Prupe.7G264800	Pp07:21877585-21878509	D	C	OK	3.33915	1.90827	-0.807214	-1.4688	1	0.1439	0.99919	no	NA
XLOC_018951	Prupe.6G282500	Pp06:26335000-26336192	D	C	OK	3.01603	4.70212	0.640662	1.45486	1	0.1441	0.99919	no	unknown protein
XLOC_004491	Prupe.1G303700	Pp01:29772042-29778216	D	C	OK	16.9858	22.398	0.399038	1.41296	1	0.14415	0.99919	no	LINC1 (LITTLE NUCLEI1)
XLOC_016435	Prupe.5G019900	Pp05:2186783-2188842	D	C	OK	27.1664	36.4376	0.423605	1.45257	1	0.1442	0.99919	no	ankyrin repeat family protein
XLOC_024303	Prupe.8G088900	Pp08:12226385-12230536	D	C	OK	0.245863	0.48112	0.968541	1.25147	1	0.1442	0.99919	no	PAP10 (PURPLE ACID PHOSPHATASE 10); acid phosphatase/ protein serine/threonine phosphatase
XLOC_000538	Prupe.1G097400	Pp01:7777117-7786417	D	C	OK	5.64456	3.99778	-0.49766	-1.39905	1	0.1443	0.99919	no	mannosyltransferase, putative
XLOC_007401	Prupe.2G297800	Pp02:28764589-28765909	D	C	OK	28.8752	38.5559	0.417122	1.46996	1	0.14435	0.99919	no	unknown protein
XLOC_025875	Prupe.8G139600	Pp08:15830663-15833790	D	C	OK	1.9918	1.28792	-0.629031	-1.48892	1	0.14435	0.99919	no	leucine-rich repeat transmembrane protein kinase, putative
XLOC_010538	Prupe.3G276400	Pp03:25447078-25450093	D	C	OK	17.6698	23.6361	0.419704	1.466	1	0.14445	0.99919	no	protein binding / zinc ion binding
XLOC_011195	Prupe.3G091300	Pp03:6802358-6803050	D	C	OK	18.8266	27.203	0.53099	1.45046	1	0.1445	0.99919	no	NA
XLOC_023323	Prupe.7G165900	Pp07:16984205-16985320	D	C	OK	567.228	425.906	-0.413394	-1.45579	1	0.14455	0.99919	no	lactoylglutathione lyase family protein / glyoxalase I family protein
XLOC_023818	Prupe.7G268600	Pp07:22096163-22098143	D	C	OK	4.25935	2.79772	-0.606379	-1.46186	1	0.1447	0.99919	no	NADP-dependent oxidoreductase, putative
XLOC_000038	Prupe.1G007500	Pp01:647480-652622	D	C	OK	0.414083	0.196848	-1.07284	-1.49557	1	0.14475	0.99919	no	ankyrin repeat family protein
XLOC_009900	Prupe.3G157900	Pp03:17665309-17669713	D	C	OK	45.551	34.5036	-0.400736	-1.45812	1	0.14475	0.99919	no	leucine-rich repeat transmembrane protein kinase, putative
XLOC_017157	Prupe.5G174600	Pp05:14865782-14869868	D	C	OK	3.34934	4.9088	0.551496	1.44222	1	0.14475	0.99919	no	HT1 (high leaf temperature 1); kinase/ protein serine/threonine/tyrosine kinase
XLOC_000282	Prupe.1G048800	Pp01:3431593-3434261	D	C	OK	134.276	177.436	0.402094	1.45823	1	0.145	0.99919	no	29 kDa ribonucleoprotein, chloroplast, putative / RNA-binding protein cp29, putative
XLOC_007498	Prupe.2G317900	Pp02:29746576-29752655	D	C	OK	0.292577	0.101064	-1.53355	-1.55184	1	0.145	0.99919	no	unknown protein
XLOC_017959	Prupe.6G089400	Pp06:6109488-6111237	D	C	OK	0.300445	0.103806	-1.53322	-1.55151	1	0.145	0.99919	no	NA
XLOC_012713	Prupe.4G092000	Pp04:4590370-4592893	D	C	OK	0.66999	1.87721	1.48638	1.55695	1	0.14515	0.99919	no	NA
XLOC_019699	Prupe.6G067000	Pp06:4633473-4636575	D	C	OK	93.8312	123.388	0.395061	1.43278	1	0.14515	0.99919	no	unknown protein
XLOC_005522	Prupe.1G526000	Pp01:43076565-43078106	D	C	OK	30.6134	22.7686	-0.427117	-1.45919	1	0.1452	0.99919	no	ATGSTU7 (ARABIDOPSIS THALIANA GLUTATHIONE S-TRANSFERASE TAU 7); glutathione transferase
XLOC_025641	Prupe.8G089600	Pp08:12284919-12289295	D	C	OK	8.43732	11.5112	0.448184	1.46781	1	0.14525	0.99919	no	NA
XLOC_010624	Prupe.3G294300	Pp03:26262413-26263895	D	C	OK	3.38241	2.16383	-0.644462	-1.43195	1	0.14545	0.99919	no	ATRABE1B (ARABIDOPSIS RAB GTPASE HOMOLOG E1B); GTP binding / GTPase/ translation elongation factor
XLOC_003725	Prupe.1G148600	Pp01:11652665-11654476	D	C	OK	2.81844	1.70095	-0.728555	-1.47048	1	0.14555	0.99919	no	AWPM-19-like membrane family protein
XLOC_024761	Prupe.8G180700	Pp08:18118650-18122824	D	C	OK	5.54719	7.89905	0.509921	1.41052	1	0.14555	0.99919	no	mitochondrial substrate carrier family protein
XLOC_007975	Prupe.2G088300	Pp02:13924690-13927709	D	C	OK	1.22105	0.748325	-0.70639	-1.41129	1	0.1456	0.99919	no	NA
XLOC_020910	Prupe.6G317400	Pp06:28204802-28208871	D	C	OK	8.83484	11.9868	0.440174	1.43666	1	0.1456	0.99919	no	pre-mRNA splicing factor PRP38 family protein
XLOC_023829	Prupe.7G270000	Pp07:22159873-22166872	D	C	OK	6.28875	8.69581	0.467548	1.39351	1	0.14575	0.99919	no	AtITPK4 (inositol 1,3,4-trisphosphate 5/6-kinase 4); ATP binding / catalytic/ inositol tetrakisphosphate 1-kinase/ inositol-1,3,4-trisphosphate 5/6-kinase/ magnesium ion binding
XLOC_002188	Prupe.1G418400	Pp01:36265415-36269963	D	C	OK	12.3062	9.24246	-0.413033	-1.45806	1	0.14585	0.99919	no	ATCSLC12 (CELLULOSE-SYNTHASE LIKE C12); cellulose synthase/ transferase, transferring glycosyl groups
XLOC_012435	Prupe.4G043100	Pp04:2058174-2062262	D	C	OK	0.38596	0.133903	-1.52726	-1.4184	1	0.14585	0.99919	no	NA
XLOC_025930	Prupe.8G149500,Prupe.8G149600	Pp08:16341954-16344482	D	C	OK	0.793792	0.436669	-0.862221	-1.40836	1	0.1461	0.99919	no	NA
XLOC_003283	Prupe.1G054400	Pp01:3822657-3826237	D	C	OK	2.99721	4.77954	0.673253	1.43484	1	0.14625	0.99919	no	NA
XLOC_001445	Prupe.1G280200	Pp01:28399221-28400640	D	C	OK	37.1413	48.9285	0.39765	1.43775	1	0.14625	0.99919	no	unknown protein
XLOC_006067	Prupe.2G049200	Pp02:5659347-5661571	D	C	OK	87.5125	115.426	0.399409	1.45971	1	0.14625	0.99919	no	nascent polypeptide associated complex alpha chain protein, putative / alpha-NAC, putative
XLOC_022853	Prupe.7G059400	Pp07:9864333-9878130	D	C	OK	26.4621	20.1632	-0.392201	-1.42243	1	0.14625	0.99919	no	VLN2 (VILLIN 2); actin binding
XLOC_006058	Prupe.2G048000	Pp02:5505977-5513596	D	C	OK	11.4857	15.7202	0.452784	1.44898	1	0.14635	0.99919	no	zinc ion binding
XLOC_010984	Prupe.3G046300	Pp03:3307653-3309675	D	C	OK	0.368985	0.145013	-1.34738	-1.10946	1	0.14645	0.99919	no	unknown protein
XLOC_016704	Prupe.5G079300	Pp05:9333645-9334757	D	C	OK	62.1561	82.0821	0.401172	1.45955	1	0.1465	0.99919	no	calmodulin, putative
XLOC_025611	Prupe.8G083800	Pp08:11698755-11700614	D	C	OK	5.1371	3.4297	-0.58287	-1.44102	1	0.1465	0.99919	no	NA
XLOC_017937	Prupe.6G085700	Pp06:5765318-5771197	D	C	OK	1.01577	0.558572	-0.862755	-1.49162	1	0.14655	0.99919	no	UDP-galactose/UDP-glucose transporter-related
XLOC_000266	Prupe.1G045600	Pp01:3249999-3258588	D	C	OK	7.14878	9.5884	0.423594	1.42914	1	0.14665	0.99919	no	PTR3 (PEPTIDE TRANSPORTER 3); dipeptide transporter/ transporter/ tripeptide transporter
XLOC_012362	Prupe.4G029300	Pp04:1365076-1366413	D	C	OK	1764.04	2476.89	0.489644	1.45197	1	0.14665	0.99919	no	PSBQ-2; calcium ion binding
XLOC_004540	Prupe.1G313000	Pp01:30330654-30332702	D	C	OK	252.538	333.049	0.399233	1.44718	1	0.1467	0.99919	no	universal stress protein (USP) family protein
XLOC_002672	Prupe.1G513800	Pp01:42294886-42297864	D	C	OK	10.4271	14.3031	0.455987	1.46227	1	0.14675	0.99919	no	trehalose-6-phosphate phosphatase, putative
XLOC_011348	Prupe.3G125500	Pp03:11561732-11564995	D	C	OK	0.296441	0.106278	-1.4799	-1.56162	1	0.14675	0.99919	no	BZIP61; DNA binding / transcription activator/ transcription factor
XLOC_010151	Prupe.3G204700	Pp03:21265514-21267070	D	C	OK	19.5139	26.5903	0.446402	1.45687	1	0.1468	0.99919	no	NA
XLOC_018797	Prupe.6G252100	Pp06:24651635-24653718	D	C	OK	6.76152	9.98569	0.562514	1.42098	1	0.14685	0.99919	no	RNA recognition motif (RRM)-containing protein
XLOC_003651	Prupe.1G133900	Pp01:10581092-10584732	D	C	OK	40.3256	53.1168	0.397472	1.41338	1	0.1469	0.99919	no	EIF2 GAMMA; translation factor, nucleic acid binding / translation initiation factor
XLOC_014229	Prupe.4G097500	Pp04:4887405-4889025	D	C	OK	0.682283	0.32557	-1.0674	-1.488	1	0.14705	0.99919	no	FAD-binding domain-containing protein
XLOC_006115	Prupe.2G055700	Pp02:6647989-6652171	D	C	OK	2.19856	1.47124	-0.579524	-1.44148	1	0.1471	0.99919	no	ATP binding / protein binding / transmembrane receptor
XLOC_011110	Prupe.3G072900	Pp03:5242933-5244026	D	C	OK	2.44124	4.08004	0.74097	1.47464	1	0.14715	0.99919	no	Predicted to encode a PR (pathogenesis-related) protein. Belongs to the plant thionin (PR-13) family with the following members: At1g66100, At5g36910, At1g72260, At2g15010, At1g12663, At1g12660.
XLOC_019175	Prupe.6G330500	Pp06:28850857-28854218	D	C	OK	18.384	25.0035	0.443683	1.46076	1	0.1472	0.99919	no	LOCATED IN: chloroplast; CONTAINS InterPro DOMAIN/s: Mog1/PsbP/DUF1795, alpha/beta/alpha sandwich (InterPro:IPR016124); Has 11 Blast hits to 11 proteins in 5 species: Archae - 0; Bacteria - 0; Metazoa - 0; Fungi - 0; Plants - 11; Viruses - 0; Other Eukaryotes - 0 (source: NCBI BLink).
XLOC_018084	Prupe.6G113100	Pp06:8158798-8160139	D	C	OK	14.7933	20.1386	0.445017	1.43982	1	0.14725	0.99919	no	nucleic acid binding / transcription factor/ zinc ion binding
XLOC_018459	Prupe.6G186700	Pp06:19505362-19509461	D	C	OK	23.2302	30.7934	0.406619	1.41222	1	0.14725	0.99919	no	FUNCTIONS IN: molecular_function unknown; INVOLVED IN: biological_process unknown; LOCATED IN: cellular_component unknown; EXPRESSED IN: 23 plant structures; EXPRESSED DURING: 15 growth stages; CONTAINS InterPro DOMAIN/s: TLDc (InterPro:IPR006571); BEST Arabidopsis thaliana protein match is: unknown protein (TAIR:AT2G05590.2); Has 2018 Blast hits to 1865 proteins in 220 species: Archae - 0; Bacte…
XLOC_016601	Prupe.5G053500	Pp05:5730113-5734290	D	C	OK	13.9705	19.1634	0.455971	1.45515	1	0.1473	0.99919	no	ABA4 (abscisic acid (ABA)-deficient 4); intramolecular oxidoreductase
XLOC_026506	Prupe.8G268100	Pp08:22352374-22357923	D	C	OK	0.344411	0.0805305	-2.09652	-1.66393	1	0.14745	0.99919	no	kelch repeat-containing serine/threonine phosphoesterase family protein
XLOC_005603	Prupe.1G544100	Pp01:44470793-44474211	D	C	OK	2.13561	3.17591	0.57252	1.43331	1	0.1475	0.99919	no	unknown protein
XLOC_018953	Prupe.6G282800	Pp06:26358991-26360827	D	C	OK	0.0948639	0.270277	1.51051	1.51448	1	0.14765	0.99919	no	scarecrow transcription factor family protein
XLOC_009358	Prupe.3G055000	Pp03:3861384-3864679	D	C	OK	1.57565	0.865681	-0.864035	-1.43926	1	0.1477	0.99919	no	MIOX1 (MYO-INISITOL OXYGENASE); inositol oxygenase/ oxidoreductase
XLOC_010730	Prupe.3G312800	Pp03:27081707-27089237	D	C	OK	4.54716	6.37735	0.48799	1.42109	1	0.1478	0.99919	no	ICE1 (INDUCER OF CBF EXPRESSION 1); DNA binding / transcription activator/ transcription factor
XLOC_004463	Prupe.1G297100	Pp01:29320354-29325694	D	C	OK	0.297469	0.15076	-0.980482	-1.45511	1	0.14785	0.99919	no	pentatricopeptide (PPR) repeat-containing protein
XLOC_011921	Prupe.3G249500	Pp03:23971408-23972988	D	C	OK	5.51194	8.016	0.540321	1.43969	1	0.148	0.99919	no	unknown protein
XLOC_013072	Prupe.4G166000	Pp04:9631498-9632991	D	C	OK	4.89612	3.23367	-0.598468	-1.45806	1	0.1484	0.99919	no	curculin-like (mannose-binding) lectin family protein
XLOC_013230	Prupe.4G190900	Pp04:11399828-11401790	D	C	OK	1.52023	0.901104	-0.754521	-1.46783	1	0.1486	0.99919	no	NA
XLOC_005358	Prupe.1G492100	Pp01:40917939-40919564	D	C	OK	0.0780937	0.275817	1.82043	1.5698	1	0.14875	0.99919	no	CYP71B7; electron carrier/ heme binding / iron ion binding / monooxygenase/ oxygen binding
XLOC_026192	Prupe.8G202800	Pp08:19101308-19102983	D	C	OK	12.1546	16.8452	0.470836	1.43253	1	0.14895	0.99919	no	60S ribosomal protein L13A (RPL13aA)
XLOC_006857	Prupe.2G192300	Pp02:23145534-23147861	D	C	OK	7.85106	5.55024	-0.500339	-1.38796	1	0.149	0.99919	no	DAG2 (DOF AFFECTING GERMINATION 2); DNA binding / transcription factor
XLOC_012027	Prupe.3G273900	Pp03:25334159-25335710	D	C	OK	43.768	33.1793	-0.399592	-1.44322	1	0.1491	0.99919	no	AATP1 (AAA-ATPase 1); ATP binding / ATPase/ nucleoside-triphosphatase/ nucleotide binding
XLOC_020883	Prupe.6G312000	Pp06:27953941-27955960	D	C	OK	7.55672	10.419	0.463384	1.44837	1	0.1491	0.99919	no	pentatricopeptide (PPR) repeat-containing protein
XLOC_023212	Prupe.7G138500	Pp07:15482390-15486012	D	C	OK	2.72482	1.84523	-0.562358	-1.40938	1	0.1492	0.99919	no	disease resistance protein (CC-NBS-LRR class), putative
XLOC_022806	Prupe.7G050300	Pp07:8728555-8732449	D	C	OK	5.29411	7.34763	0.472892	1.41244	1	0.14925	0.99919	no	EMB2776; nucleotide binding
XLOC_017055	Prupe.5G155500	Pp05:13903741-13909011	D	C	OK	7.01667	9.5089	0.438491	1.43513	1	0.14935	0.99919	no	RNA binding
XLOC_016582	Prupe.5G049200	Pp05:5198360-5204141	D	C	OK	0.411779	0.229828	-0.841313	-1.41386	1	0.1494	0.99919	no	chr31 (chromatin remodeling 31); ATP binding / DNA binding / helicase/ nucleic acid binding
XLOC_024190	Prupe.8G067400	Pp08:9928368-9929401	D	C	OK	0.832186	1.59327	0.937009	1.46886	1	0.14945	0.99919	no	NA
XLOC_001953	Prupe.1G377000	Pp01:34145488-34147738	D	C	OK	0.920475	1.66238	0.8528	1.44567	1	0.1495	0.99919	no	ATRER1B
XLOC_010696	Prupe.3G306900	Pp03:26809477-26812279	D	C	OK	101.247	132.034	0.383027	1.37496	1	0.1495	0.99919	no	RPL27 (RIBOSOMAL PROTEIN LARGE SUBUNIT 27); structural constituent of ribosome
XLOC_019644	Prupe.6G057000	Pp06:4000175-4003449	D	C	OK	8.15098	5.80683	-0.489223	-1.4495	1	0.1495	0.99919	no	FUNCTIONS IN: molecular_function unknown; INVOLVED IN: biological_process unknown; LOCATED IN: mitochondrion; EXPRESSED IN: 22 plant structures; EXPRESSED DURING: 13 growth stages; CONTAINS InterPro DOMAIN/s: Lipopolysaccharide-modifying protein (InterPro:IPR006598), Protein of unknown function DUF821, CAP10-like (InterPro:IPR008539); BEST Arabidopsis thaliana protein match is: unknown protein (T…
XLOC_004647	Prupe.1G336800	Pp01:31768539-31769893	D	C	OK	3.83184	2.34282	-0.709795	-1.44301	1	0.14965	0.99919	no	LOCATED IN: endomembrane system, integral to membrane; EXPRESSED IN: 16 plant structures; EXPRESSED DURING: 7 growth stages; CONTAINS InterPro DOMAIN/s: Cytochrome b561, eukaryote (InterPro:IPR004877), Cytochrome b561/ferric reductase transmembrane (InterPro:IPR006593); BEST Arabidopsis thaliana protein match is: ACYB-1; carbon-monoxide oxygenase (TAIR:AT5G38630.1); Has 447 Blast hits to 446 prot…
XLOC_016928	Prupe.5G125700,Prupe.5G125800	Pp05:12324745-12332669	D	C	OK	37.6791	28.3295	-0.411462	-1.4054	1	0.14965	0.99919	no	NA
XLOC_004208	Prupe.1G241800	Pp01:25577536-25581283	D	C	OK	27.8595	21.2251	-0.392402	-1.40785	1	0.1499	0.99919	no	glycosyl hydrolase family 5 protein / cellulase family protein
XLOC_009304	Prupe.3G045100	Pp03:3242155-3243275	D	C	OK	35.9677	47.8197	0.410901	1.44916	1	0.1499	0.99919	no	ATTIM23-2; P-P-bond-hydrolysis-driven protein transmembrane transporter/ protein transporter
XLOC_015825	Prupe.5G138000	Pp05:12991455-12996423	D	C	OK	1.05939	0.585961	-0.854362	-1.39341	1	0.14995	0.99919	no	NIP5;1; arsenite transmembrane transporter/ boron transporter/ water channel
XLOC_020326	Prupe.6G196400	Pp06:20408651-20414150	D	C	OK	203.733	267.198	0.391231	1.40301	1	0.14995	0.99919	no	GRF8 (GENERAL REGULATORY FACTOR 8); protein binding / protein phosphorylated amino acid binding
XLOC_021825	Prupe.7G125900	Pp07:14770936-14772336	D	C	OK	182.627	138.713	-0.396803	-1.4397	1	0.14995	0.99919	no	GAMMA-TIP (GAMMA TONOPLAST INTRINSIC PROTEIN); water channel
XLOC_008403	Prupe.2G186800	Pp02:22771545-22773022	D	C	OK	1.28807	2.42464	0.912564	1.38753	1	0.15005	0.99919	no	OXA1; P-P-bond-hydrolysis-driven protein transmembrane transporter
XLOC_023958	Prupe.8G024600	Pp08:2226289-2229028	D	C	OK	0.589958	0.989319	0.745825	1.42206	1	0.15005	0.99919	no	NA
XLOC_002496	Prupe.1G478200,Prupe.1G478300	Pp01:40034539-40037538	D	C	OK	15.3137	20.5455	0.424001	1.40619	1	0.1501	0.99919	no	NA
XLOC_012128	Prupe.3G294400	Pp03:26265146-26266689	D	C	OK	30.9955	23.0911	-0.424722	-1.42601	1	0.15015	0.99919	no	GDSL-motif lipase/hydrolase family protein
XLOC_024608	Prupe.8G150100	Pp08:16357197-16359790	D	C	OK	0.652217	1.17008	0.843184	1.45557	1	0.15015	0.99919	no	calmodulin-binding family protein
XLOC_017903	Prupe.6G079400	Pp06:5405521-5411398	D	C	OK	17.1235	12.9738	-0.400373	-1.39292	1	0.15025	0.99919	no	PUB13 (PLANT U-BOX 13); ubiquitin-protein ligase
XLOC_023740	Prupe.7G252200	Pp07:21286306-21288892	D	C	OK	32.2451	42.7909	0.408222	1.40298	1	0.1503	0.99919	no	NA
XLOC_011722	Prupe.3G206000	Pp03:21331534-21336984	D	C	OK	10.026	13.472	0.426222	1.39347	1	0.1504	0.99919	no	TAF6 (TBP-ASSOCIATED FACTOR 6); DNA binding / RNA polymerase II transcription factor/ transcription initiation factor
XLOC_015304	Prupe.5G039500	Pp05:4380864-4383720	D	C	OK	35.8851	47.3721	0.400651	1.39644	1	0.1504	0.99919	no	ferredoxin family protein
XLOC_010086	Prupe.3G195900	Pp03:20689849-20690669	D	C	OK	12.2446	18.0571	0.560413	1.41548	1	0.1508	0.99919	no	NA
XLOC_020517	Prupe.6G238500	Pp06:23821246-23824163	D	C	OK	31.6226	41.5993	0.3956	1.44708	1	0.1509	0.99919	no	JKD (JACKDAW); nucleic acid binding / protein binding / protein homodimerization/ transcription factor/ zinc ion binding
XLOC_018547	Prupe.6G202500	Pp06:21014619-21019112	D	C	OK	9.20001	12.32	0.421297	1.43311	1	0.15105	0.99919	no	polygalacturonase, putative / pectinase, putative
XLOC_020919	Prupe.6G319000	Pp06:28283750-28285978	D	C	OK	1.65743	0.947453	-0.806818	-1.45827	1	0.1514	0.99919	no	F-box family protein
XLOC_009117	Prupe.3G007100	Pp03:423477-429488	D	C	OK	27.6388	36.1467	0.38717	1.38517	1	0.15145	0.99919	no	NA
XLOC_011060	Prupe.3G063600	Pp03:4547753-4551351	D	C	OK	34.5967	47.9824	0.471874	1.38367	1	0.15145	0.99919	no	NDF4 (NDH-DEPENDENT CYCLIC ELECTRON FLOW 1); electron carrier/ iron-sulfur cluster binding
XLOC_024760	Prupe.8G180500	Pp08:18107282-18110200	D	C	OK	8.04019	10.7718	0.421962	1.42357	1	0.15145	0.99919	no	HSK (HOMOSERINE KINASE); homoserine kinase
XLOC_006038	Prupe.2G045200	Pp02:5054082-5060312	D	C	OK	0.266276	0.134584	-0.984415	-1.43974	1	0.1517	0.99919	no	disease resistance protein (TIR-NBS-LRR class), putative
XLOC_016883	Prupe.5G116800	Pp05:11858302-11861819	D	C	OK	2.1063	3.07627	0.546472	1.38621	1	0.1518	0.99919	no	NA
XLOC_025794	Prupe.8G122000	Pp08:14773503-14774464	D	C	OK	3.53741	2.11416	-0.742614	-1.438	1	0.1518	0.99919	no	ATCXE13 (ARABIDOPSIS THALIANA CARBOXYESTERASE 13); hydrolase
XLOC_025006	Prupe.8G230000	Pp08:20543770-20546098	D	C	OK	1.56492	0.684032	-1.19396	-1.43304	1	0.15195	0.99919	no	NA
XLOC_005005	Prupe.1G419500	Pp01:36324430-36326502	D	C	OK	5.7684	8.13083	0.495231	1.43519	1	0.1522	0.99919	no	NA
XLOC_019588	Prupe.6G046700	Pp06:3356243-3359500	D	C	OK	27.6595	36.8404	0.413517	1.38021	1	0.1522	0.99919	no	small nuclear ribonucleoprotein U2B, putative / spliceosomal protein, putative
XLOC_019369	Prupe.6G001600	Pp06:241217-243978	D	C	OK	46.3832	35.3118	-0.393453	-1.4376	1	0.15225	0.99919	no	pyruvate kinase, putative
XLOC_004733	Prupe.1G357500	Pp01:33087876-33093056	D	C	OK	40.221	30.7792	-0.385993	-1.41288	1	0.1523	0.99919	no	serine-type endopeptidase/ serine-type peptidase
XLOC_022900	Prupe.7G069800	Pp07:10783237-10783875	D	C	OK	83.752	110.334	0.397685	1.40787	1	0.1523	0.99919	no	unknown protein
XLOC_021937	Prupe.7G146800	Pp07:15974850-15979069	D	C	OK	8.05431	10.7593	0.417757	1.3711	1	0.15235	0.99919	no	INVOLVED IN: biological_process unknown; LOCATED IN: cellular_component unknown; EXPRESSED IN: 22 plant structures; EXPRESSED DURING: 13 growth stages; BEST Arabidopsis thaliana protein match is: PRLI-interacting factor-related (TAIR:AT1G63850.1); Has 173 Blast hits to 173 proteins in 14 species: Archae - 0; Bacteria - 0; Metazoa - 8; Fungi - 0; Plants - 164; Viruses - 0; Other Eukaryotes - 1 (so…
XLOC_001554	Prupe.1G300200	Pp01:29496224-29498058	D	C	OK	45.9698	60.2723	0.39081	1.42881	1	0.1524	0.99919	no	unknown protein
XLOC_017401	Prupe.5G221900	Pp05:17253982-17259526	D	C	OK	31.4299	23.894	-0.395489	-1.43369	1	0.1524	0.99919	no	ATSYTF
XLOC_021360	Prupe.7G037500	Pp07:6888828-6900912	D	C	OK	7.31715	5.5108	-0.409021	-1.38513	1	0.1524	0.99919	no	NA
XLOC_005111	Prupe.1G442900	Pp01:37569119-37570454	D	C	OK	0.395314	0.0971452	-2.02478	-1.60431	1	0.1525	0.99919	no	unknown protein
XLOC_005148	Prupe.1G449900	Pp01:37937598-37941489	D	C	OK	15.4463	11.2177	-0.461493	-1.44099	1	0.1525	0.99919	no	ckl3 (Casein Kinase I-like 3); ATP binding / kinase/ protein kinase/ protein serine/threonine kinase
XLOC_010919	Prupe.3G031400	Pp03:2334510-2346141	D	C	OK	9.61345	7.04916	-0.447603	-1.4187	1	0.1525	0.99919	no	phosphatidylinositol-4-phosphate 5-kinase family protein
XLOC_018940	Prupe.6G281000	Pp06:26253171-26256664	D	C	OK	0.19901	0.0733914	-1.43916	-1.52345	1	0.1525	0.99919	no	NA
XLOC_018948	Prupe.6G282100	Pp06:26315741-26316630	D	C	OK	1.36512	2.45213	0.845005	1.43532	1	0.1525	0.99919	no	NA
XLOC_003860	Prupe.1G175100	Pp01:14738352-14740276	D	C	OK	0.746692	0.370058	-1.01276	-1.40441	1	0.1526	0.99919	no	Rho GDP-dissociation inhibitor family protein
XLOC_012853	Prupe.4G122300	Pp04:6624005-6627179	D	C	OK	0.333841	0.162158	-1.04176	-1.46725	1	0.15265	0.99919	no	disease resistance family protein
XLOC_003211	Prupe.1G034700	Pp01:2434292-2435128	D	C	OK	27.0617	36.8465	0.445276	1.44364	1	0.1527	0.99919	no	unknown protein
XLOC_019674	Prupe.6G062800	Pp06:4335328-4338057	D	C	OK	176.019	233.755	0.409265	1.46047	1	0.1527	0.99919	no	transformer serine/arginine-rich ribonucleoprotein, putative
XLOC_025709	Prupe.8G102100	Pp08:13351131-13358417	D	C	OK	21.2719	32.0235	0.590185	1.41756	1	0.1528	0.99919	no	NA
XLOC_012577	Prupe.4G068400	Pp04:3322169-3322968	D	C	OK	11.3451	16.2884	0.521773	1.42337	1	0.1529	0.99919	no	NA
XLOC_016596	Prupe.5G052300	Pp05:5649252-5658182	D	C	OK	1.91468	1.22537	-0.643888	-1.4227	1	0.153	0.99919	no	NPSN11 (NOVEL PLANT SNARE 11); SNAP receptor/ protein transporter
XLOC_002391	Prupe.1G457800	Pp01:38356189-38360604	D	C	OK	1.51538	0.985511	-0.620732	-1.43079	1	0.1532	0.99919	no	ATCSLC5 (CELLULOSE-SYNTHASE LIKE C5); cellulose synthase/ transferase, transferring glycosyl groups
XLOC_012636	Prupe.4G078400	Pp04:3811519-3814074	D	C	OK	0.0511217	0.225243	2.13948	1.68783	1	0.15335	0.99919	no	flavin reductase-related
XLOC_022468	Prupe.7G247100	Pp07:20995580-20997428	D	C	OK	0.0581977	0.25674	2.14127	1.68925	1	0.15335	0.99919	no	NA
XLOC_025161	Prupe.8G259200	Pp08:21978234-21983406	D	C	OK	3.6657	2.5697	-0.512491	-1.40309	1	0.15335	0.99919	no	PMS1 (POSTMEIOTIC SEGREGATION 1); ATP binding / mismatched DNA binding
XLOC_000268	Prupe.1G046000	Pp01:3276782-3278352	D	C	OK	0.893285	0.455729	-0.970943	-1.41616	1	0.1534	0.99919	no	unknown protein
XLOC_004614	Prupe.1G330000	Pp01:31301185-31307154	D	C	OK	75.7147	105.306	0.475939	1.40039	1	0.15345	0.99919	no	CRR23 ((chlororespiratory reduction 23)
XLOC_024413	Prupe.8G110300	Pp08:13996824-13999789	D	C	OK	0.553884	0.94832	0.77579	1.45179	1	0.1536	0.99919	no	ankyrin repeat family protein
XLOC_025139	Prupe.8G255300	Pp08:21788132-21795630	D	C	OK	10.2856	7.75174	-0.408038	-1.39182	1	0.1536	0.99919	no	PEX6 (PEROXIN 6); ATP binding / ATPase/ nucleoside-triphosphatase/ nucleotide binding
XLOC_019659	Prupe.6G059500	Pp06:4126231-4130823	D	C	OK	0.254602	0.0948483	-1.42455	-1.49767	1	0.15365	0.99919	no	cell division control protein CDC6b, putative (CDC6b)
XLOC_026380	Prupe.8G241200	Pp08:21122852-21125569	D	C	OK	1.39278	2.35147	0.755593	1.42092	1	0.15365	0.99919	no	NA
XLOC_023746	Prupe.7G253200	Pp07:21349923-21352956	D	C	OK	17.5968	24.2692	0.463816	1.41166	1	0.1537	0.99919	no	ribosomal protein S6 family protein
XLOC_023050	Prupe.7G103600	Pp07:13310948-13317922	D	C	OK	0.412683	0.221886	-0.895214	-1.42299	1	0.15385	0.99919	no	kinesin motor protein-related
XLOC_016066	Prupe.5G185800	Pp05:15401565-15403676	D	C	OK	3.36838	2.15097	-0.647068	-1.43883	1	0.15415	0.99919	no	integral membrane HPP family protein
XLOC_000312	Prupe.1G053800	Pp01:3742445-3746581	D	C	OK	117.011	88.7116	-0.399451	-1.43328	1	0.15425	0.99919	no	BAM1 (BETA-AMYLASE 1); beta-amylase
XLOC_025566	Prupe.8G074200	Pp08:10817939-10828327	D	C	OK	22.0731	16.596	-0.411455	-1.38579	1	0.1543	0.99919	no	OPT4 (OLIGOPEPTIDE TRANSPORTER 4); oligopeptide transporter
XLOC_017312	Prupe.5G205500	Pp05:16436137-16438096	D	C	OK	1.22486	0.708402	-0.789978	-1.43341	1	0.1544	0.99919	no	ATEXO70E2 (EXOCYST SUBUNIT EXO70 FAMILY PROTEIN E2); protein binding
XLOC_016081	Prupe.5G189400	Pp05:15565015-15570991	D	C	OK	4.21424	5.77405	0.454312	1.35358	1	0.1545	0.99919	no	kelch repeat-containing F-box family protein
XLOC_016602	Prupe.5G053600	Pp05:5735109-5741456	D	C	OK	1.10574	1.63293	0.562452	1.39459	1	0.15455	0.99919	no	NA
XLOC_004231	Prupe.1G247000	Pp01:25982355-25987373	D	C	OK	25.4736	19.3639	-0.39563	-1.4271	1	0.1547	0.99919	no	glycosyl hydrolase family protein 27 / alpha-galactosidase family protein / melibiase family protein
XLOC_022940	Prupe.7G079800	Pp07:11542762-11544087	D	C	OK	0.853225	0.310567	-1.45802	-1.53853	1	0.15485	0.99919	no	NA
XLOC_021674	Prupe.7G096200	Pp07:12815497-12818055	D	C	OK	0.252517	0.0909412	-1.47338	-1.48222	1	0.15495	0.99919	no	unknown protein
XLOC_008819	Prupe.2G273600	Pp02:27639673-27644134	D	C	OK	22.4532	17.0309	-0.39876	-1.40228	1	0.1551	0.99919	no	ceramide kinase-related
XLOC_023703	Prupe.7G244600	Pp07:20890701-20891593	D	C	OK	0.998676	0.435979	-1.19576	-1.46736	1	0.1551	0.99919	no	NA
XLOC_024909	Prupe.8G210000	Pp08:19488171-19489534	D	C	OK	1754.95	2410.72	0.458028	1.40726	1	0.1551	0.99919	no	PSAE-2 (photosystem I subunit E-2); catalytic
XLOC_001290	Prupe.1G251200	Pp01:26281820-26286306	D	C	OK	0.0872388	0.271263	1.63665	1.5292	1	0.15515	0.99919	no	polygalacturonase, putative / pectinase, putative
XLOC_005660	Prupe.1G557800	Pp01:45537526-45538766	D	C	OK	1792.01	2535.33	0.500596	1.43544	1	0.1553	0.99919	no	LHCB6 (LIGHT HARVESTING COMPLEX PSII SUBUNIT 6); chlorophyll binding
XLOC_022926	Prupe.7G075800	Pp07:11281762-11286134	D	C	OK	7.50494	10.0188	0.416796	1.39578	1	0.15535	0.99919	no	DNA-binding bromodomain-containing protein
XLOC_020319	Prupe.6G194800	Pp06:20191716-20192535	D	C	OK	0.742714	1.52739	1.04019	1.45142	1	0.1555	0.99919	no	unknown protein
XLOC_002798	Prupe.1G538800	Pp01:44040610-44050971	D	C	OK	0.0869901	0.289249	1.73339	1.24424	1	0.15565	0.99919	no	AGL16 (AGAMOUS-LIKE 16); transcription factor
XLOC_021710	Prupe.7G102300	Pp07:13208105-13209916	D	C	OK	37.4758	49.8546	0.411765	1.41286	1	0.1558	0.99919	no	unknown protein
XLOC_003504	Prupe.1G100300	Pp01:7998385-8000690	D	C	OK	156.57	204.933	0.38835	1.41516	1	0.15585	0.99919	no	emb2394 (embryo defective 2394); structural constituent of ribosome
XLOC_012432	Prupe.4G042700	Pp04:2015165-2019155	D	C	OK	2.26094	1.51977	-0.573067	-1.39209	1	0.15595	0.99919	no	mannitol transporter, putative
XLOC_013183	Prupe.4G182500	Pp04:10815200-10815795	D	C	OK	0.863027	0.254833	-1.75985	-1.51175	1	0.15595	0.99919	no	NA
XLOC_024927	Prupe.8G213800	Pp08:19663123-19670389	D	C	OK	2.3196	1.63413	-0.505351	-1.40499	1	0.15595	0.99919	no	PDR12 (PLEIOTROPIC DRUG RESISTANCE 12); ATPase, coupled to transmembrane movement of substances
XLOC_008809	Prupe.2G271300	Pp02:27510619-27511453	D	C	OK	1.40713	0.629908	-1.15954	-1.4612	1	0.156	0.99919	no	plastocyanin-like domain-containing protein
XLOC_005679	Prupe.1G563000	Pp01:45990216-46010193	D	C	OK	0.252967	0.136127	-0.893994	-1.39899	1	0.15605	0.99919	no	AESP (ARABIDOPSIS HOMOLOG OF SEPARASE); peptidase
XLOC_016845	Prupe.5G109300	Pp05:11444293-11446331	D	C	OK	16.7003	22.344	0.420014	1.42272	1	0.1561	0.99919	no	esterase/lipase/thioesterase family protein
XLOC_023484	Prupe.7G199700	Pp07:18697833-18698388	D	C	OK	1.0632	2.26888	1.09356	1.44287	1	0.1561	0.99919	no	nucleic acid binding / ribonuclease H
XLOC_025763	Prupe.8G115200	Pp08:14251822-14253565	D	C	OK	4.63858	6.90706	0.57439	1.40382	1	0.15625	0.99919	no	Expressed protein
XLOC_003900	Prupe.1G183400	Pp01:16231729-16235273	D	C	OK	40.5398	29.9785	-0.435411	-1.40853	1	0.1563	0.99919	no	NA
XLOC_017473	Prupe.5G236300	Pp05:17883461-17886296	D	C	OK	6.68611	9.41679	0.494068	1.41114	1	0.1563	0.99919	no	ATGSR1; copper ion binding / glutamate-ammonia ligase
XLOC_003145	Prupe.1G018200	Pp01:1271255-1276332	D	C	OK	1.57425	1.00688	-0.644773	-1.43355	1	0.15635	0.99919	no	endonuclease/exonuclease/phosphatase family protein
XLOC_006084	Prupe.2G052100	Pp02:6041215-6046797	D	C	OK	4.87571	6.51686	0.418566	1.41982	1	0.15635	0.99919	no	FUNCTIONS IN: molecular_function unknown; INVOLVED IN: biological_process unknown; LOCATED IN: cellular_component unknown; CONTAINS InterPro DOMAIN/s: Cyclin-like F-box (InterPro:IPR001810), FBD-like (InterPro:IPR006566), Leucine-rich repeat 2 (InterPro:IPR013101); BEST Arabidopsis thaliana protein match is: F-box family protein (TAIR:AT4G14103.1); Has 1300 Blast hits to 1271 proteins in 9 specie…
XLOC_010970	Prupe.3G043400	Pp03:3081573-3082953	D	C	OK	3.77	5.60495	0.572135	1.41982	1	0.1564	0.99919	no	unknown protein
XLOC_004624	Prupe.1G332300	Pp01:31450673-31453626	D	C	OK	7.38597	10.1178	0.454031	1.36349	1	0.1565	0.99919	no	zinc finger (Ran-binding) family protein
XLOC_002099	Prupe.1G404100	Pp01:35572079-35573892	D	C	OK	52.922	69.4484	0.392074	1.41594	1	0.1565	0.99919	no	unknown protein
XLOC_014048	Prupe.4G058000	Pp04:2770790-2775957	D	C	OK	3.00397	1.86551	-0.687301	-1.37285	1	0.15655	0.99919	no	NA
XLOC_002038	Prupe.1G393100	Pp01:35002955-35004822	D	C	OK	44.2154	33.5006	-0.400366	-1.41332	1	0.1566	0.99919	no	WRKY40; transcription factor
XLOC_003347	Prupe.1G068900	Pp01:4900001-4904300	D	C	OK	31.4323	40.9222	0.380634	1.35249	1	0.15675	0.99919	no	NA
XLOC_008361	Prupe.2G174500	Pp02:22047255-22050244	D	C	OK	0.428571	0.199647	-1.10209	-1.42158	1	0.15675	0.99919	no	NA
XLOC_008664	Prupe.2G239200	Pp02:25954306-25960609	D	C	OK	6.1821	4.65824	-0.408311	-1.38696	1	0.15685	0.99919	no	GN (GNOM); GTP:GDP antiporter/ protein homodimerization
XLOC_024239	Prupe.8G075900	Pp08:11020300-11022176	D	C	OK	1.3661	2.18254	0.675943	1.43399	1	0.15695	0.99919	no	unknown protein
XLOC_013078	Prupe.4G166800	Pp04:9691143-9692688	D	C	OK	0.0993474	0.309807	1.64081	1.49363	1	0.15715	0.99919	no	BCS1 (CYTOCHROME BC1 SYNTHESIS); ATP binding / ATPase/ nucleoside-triphosphatase/ nucleotide binding
XLOC_010644	Prupe.3G297500	Pp03:26390556-26396553	D	C	OK	2.75226	1.9184	-0.520708	-1.42428	1	0.1572	0.99919	no	NA
XLOC_004347	Prupe.1G272300	Pp01:27901034-27907994	D	C	OK	0.42415	0.240026	-0.821385	-1.34336	1	0.1573	0.99919	no	Ran GTPase binding / chromatin binding / zinc ion binding
XLOC_010319	Prupe.3G236300	Pp03:23123904-23127330	D	C	OK	0.772392	0.438112	-0.818032	-1.39602	1	0.15735	0.99919	no	ankyrin repeat family protein
XLOC_012653	Prupe.4G082500	Pp04:4029200-4030403	D	C	OK	9.54802	6.26886	-0.606998	-1.40845	1	0.15735	0.99919	no	JAZ8 (JASMONATE-ZIM-DOMAIN PROTEIN 8)
XLOC_008620	Prupe.2G229000	Pp02:25432125-25434653	D	C	OK	52.8863	69.0222	0.384167	1.38035	1	0.1574	0.99919	no	PPL1 (PsbP-like protein 1); calcium ion binding
XLOC_023394	Prupe.7G179900	Pp07:17655304-17658921	D	C	OK	6.16598	4.3267	-0.511063	-1.42077	1	0.15745	0.99919	no	NA
XLOC_000306	Prupe.1G052700	Pp01:3687874-3689805	D	C	OK	52.1574	68.0542	0.383812	1.40124	1	0.15755	0.99919	no	NA
XLOC_010657	Prupe.3G300300	Pp03:26537615-26541682	D	C	OK	11.0788	14.6772	0.405769	1.38071	1	0.15755	0.99919	no	F-box family protein
XLOC_013149	Prupe.4G177700	Pp04:10533038-10537259	D	C	OK	6.94765	9.31694	0.423331	1.3794	1	0.15755	0.99919	no	ALF5 (ABERRANT LATERAL ROOT FORMATION 5); antiporter/ drug transporter/ transporter
XLOC_018623	Prupe.6G219300	Pp06:22552044-22555512	D	C	OK	0.297895	0.604941	1.02199	1.44249	1	0.1576	0.99919	no	unknown protein
XLOC_012401	Prupe.4G036300	Pp04:1719210-1722037	D	C	OK	40.2125	53.2279	0.404537	1.41779	1	0.1577	0.99919	no	NA
XLOC_022404	Prupe.7G235700	Pp07:20484248-20488007	D	C	OK	6.87081	5.03432	-0.448681	-1.40492	1	0.1577	0.99919	no	leucine-rich repeat transmembrane protein kinase, putative
XLOC_008331	Prupe.2G168500	Pp02:21640437-21642926	D	C	OK	0.26586	0.801697	1.59239	1.48825	1	0.15795	0.99919	no	SKIP4 (SKP1 INTERACTING PARTNER 4)
XLOC_022137	Prupe.7G183200	Pp07:17796774-17802600	D	C	OK	25.3545	19.4558	-0.382047	-1.39288	1	0.158	0.99919	no	unknown protein
XLOC_009833	Prupe.3G144800	Pp03:15816019-15819814	D	C	OK	8.36047	5.90855	-0.50078	-1.41441	1	0.15805	0.99919	no	unknown protein
XLOC_019051	Prupe.6G303100	Pp06:27466447-27471165	D	C	OK	12.1855	9.20675	-0.404407	-1.35965	1	0.1581	0.99919	no	NA
XLOC_019366	Prupe.6G000800	Pp06:162002-170105	D	C	OK	0.316411	0.148519	-1.09115	-1.45381	1	0.15825	0.99919	no	ATP binding / microtubule motor
XLOC_025752	Prupe.8G112200	Pp08:14108821-14109267	D	C	OK	24.8486	35.946	0.532666	1.41759	1	0.15825	0.99919	no	NA
XLOC_005740	Prupe.1G575000	Pp01:46834960-46843621	D	C	OK	6.18579	4.63909	-0.415116	-1.36612	1	0.15865	0.99919	no	FUNCTIONS IN: molecular_function unknown; INVOLVED IN: biological_process unknown; LOCATED IN: cellular_component unknown; EXPRESSED IN: 23 plant structures; EXPRESSED DURING: 13 growth stages; CONTAINS InterPro DOMAIN/s: Vps51/Vps67 (InterPro:IPR014812); Has 204 Blast hits to 183 proteins in 76 species: Archae - 0; Bacteria - 0; Metazoa - 127; Fungi - 34; Plants - 24; Viruses - 0; Other Eukaryot…
XLOC_001517	Prupe.1G294000	Pp01:29133919-29136514	D	C	OK	0.72658	1.23883	0.769779	1.42965	1	0.1587	0.99919	no	unknown protein
XLOC_011352	Prupe.3G126000	Pp03:11605763-11607508	D	C	OK	14.0112	19.1627	0.451712	1.41532	1	0.15885	0.99919	no	ribosomal protein L2 family protein
XLOC_016911	Prupe.5G121700	Pp05:12118197-12118831	D	C	OK	15.0974	21.6121	0.517534	1.40648	1	0.15885	0.99919	no	proline-rich family protein
XLOC_008424	Prupe.2G190900	Pp02:23022047-23023620	D	C	OK	0.4053	0.126721	-1.67734	-1.53317	1	0.1589	0.99919	no	cellular apoptosis susceptibility protein, putative / importin-alpha re-exporter, putative
XLOC_014931	Prupe.4G255600	Pp04:17840338-17842152	D	C	OK	270.036	205.081	-0.396955	-1.41612	1	0.1589	0.99919	no	catalytic/ cation binding / hydrolase, hydrolyzing O-glycosyl compounds
XLOC_019168	Prupe.6G328300	Pp06:28748933-28751207	D	C	OK	0.187382	0.39728	1.08418	1.43329	1	0.159	0.99919	no	pentatricopeptide (PPR) repeat-containing protein
XLOC_000551	Prupe.1G100400	Pp01:8000936-8005135	D	C	OK	38.4633	50.6067	0.395846	1.3861	1	0.15905	0.99919	no	unknown protein
XLOC_024345	Prupe.8G098900	Pp08:13056297-13057518	D	C	OK	12.0086	16.7688	0.481708	1.42308	1	0.15905	0.99919	no	BURP domain-containing protein
XLOC_017066	Prupe.5G157600	Pp05:13988429-13995086	D	C	OK	0.304209	0.165159	-0.881209	-1.1097	1	0.15915	0.99919	no	transcriptional factor B3 family protein
XLOC_018572	Prupe.6G210500	Pp06:21881525-21887163	D	C	OK	42.2196	55.4719	0.393843	1.386	1	0.1593	0.99919	no	IAA9 (INDOLE-3-ACETIC ACID INDUCIBLE 9); transcription factor
XLOC_017780	Prupe.6G051200	Pp06:3584950-3588123	D	C	OK	25.696	34.1411	0.409963	1.38194	1	0.1595	0.99919	no	cinnamoyl-CoA reductase family
XLOC_005956	Prupe.2G029300	Pp02:3086891-3098176	D	C	OK	0.307252	0.16693	-0.88018	-1.40935	1	0.15955	0.99919	no	RPS5 (RESISTANT TO P. SYRINGAE 5); nucleotide binding
XLOC_021364	Prupe.7G038200	Pp07:7097580-7098362	D	C	OK	46.7762	34.8088	-0.426324	-1.41601	1	0.15955	0.99919	no	NA
XLOC_002499	Prupe.1G478600	Pp01:40043877-40051091	D	C	OK	59.3512	45.6144	-0.379789	-1.37636	1	0.15965	0.99919	no	CESA1 (CELLULOSE SYNTHASE 1); cellulose synthase/ transferase, transferring glycosyl groups
XLOC_007094	Prupe.2G240300	Pp02:26018545-26024334	D	C	OK	10.0733	13.4459	0.416625	1.34691	1	0.15965	0.99919	no	regulator of chromosome condensation (RCC1) family protein
XLOC_015425	Prupe.5G063100	Pp05:7712203-7713589	D	C	OK	0.382071	0.126439	-1.5954	-1.50133	1	0.15965	0.99919	no	NA
XLOC_025144	Prupe.8G256400	Pp08:21872883-21876442	D	C	OK	2.84764	1.90926	-0.576751	-1.38333	1	0.15975	0.99919	no	NA
XLOC_018299	Prupe.6G155000	Pp06:13518285-13521800	D	C	OK	23.3206	32.125	0.46209	1.41714	1	0.1598	0.99919	no	NA
XLOC_016991	Prupe.5G140400	Pp05:13090747-13094723	D	C	OK	197.432	266.377	0.432109	1.36459	1	0.15985	0.99919	no	rubredoxin family protein
XLOC_018309	Prupe.6G157300	Pp06:14009047-14025923	D	C	OK	16.1983	21.3003	0.395031	1.37352	1	0.15985	0.99919	no	ATP-binding region, ATPase-like domain-containing protein-related
XLOC_021120	Prupe.6G357800	Pp06:30307421-30307939	D	C	OK	2.02966	4.38304	1.11069	1.40576	1	0.15985	0.99919	no	NA
XLOC_000379	Prupe.1G065800	Pp01:4703281-4706505	D	C	OK	81.1598	106.741	0.39528	1.41375	1	0.15995	0.99919	no	unknown protein
XLOC_019702	Prupe.6G067600	Pp06:4652705-4657147	D	C	OK	0.425499	0.223231	-0.930619	-1.3979	1	0.16005	0.99919	no	subtilase family protein
XLOC_005789	Prupe.1G584300	Pp01:47434125-47438705	D	C	OK	4.15121	5.89363	0.505625	1.36495	1	0.1601	0.99919	no	transducin family protein / WD-40 repeat family protein
XLOC_008943	Prupe.2G300400	Pp02:28892773-28894091	D	C	OK	81.7474	106.524	0.381938	1.39849	1	0.1602	0.99919	no	unknown protein
XLOC_017642	Prupe.6G026100	Pp06:2069707-2073473	D	C	OK	12.2141	9.18423	-0.411316	-1.4016	1	0.1603	0.99919	no	OPT5 (OLIGOPEPTIDE TRANSPORTER 5); oligopeptide transporter
XLOC_024783	Prupe.8G184900	Pp08:18318457-18325174	D	C	OK	1.96758	1.3817	-0.509977	-1.42781	1	0.1603	0.99919	no	disease resistance protein (TIR-NBS-LRR class), putative
XLOC_017042	Prupe.5G150800	Pp05:13670895-13672491	D	C	OK	4.08701	6.86764	0.748768	1.41647	1	0.16035	0.99919	no	FUNCTIONS IN: molecular_function unknown; INVOLVED IN: biological_process unknown; LOCATED IN: cellular_component unknown; EXPRESSED IN: 20 plant structures; EXPRESSED DURING: 12 growth stages; BEST Arabidopsis thaliana protein match is: nucleic acid binding / transcription factor/ zinc ion binding (TAIR:AT2G01940.3); Has 40 Blast hits to 40 proteins in 6 species: Archae - 0; Bacteria - 0; Metazo…
XLOC_019216	Prupe.6G340400	Pp06:29426187-29429507	D	C	OK	9.33531	13.0311	0.481191	1.36448	1	0.1605	0.99919	no	unknown protein
XLOC_024526	Prupe.8G131000	Pp08:15358145-15360389	D	C	OK	22.4785	29.1579	0.37534	1.34862	1	0.1605	0.99919	no	UGT73B3 (UDP-glucosyl transferase 73B3); UDP-glycosyltransferase/ abscisic acid glucosyltransferase/ quercetin 3-O-glucosyltransferase/ transferase, transferring hexosyl groups
XLOC_015001	Prupe.4G270000	Pp04:21585260-21598071	D	C	OK	8.25845	6.03731	-0.451965	-1.3587	1	0.16065	0.99919	no	plectin-related
XLOC_017016	Prupe.5G145700	Pp05:13408224-13409076	D	C	OK	11.3523	7.77439	-0.546188	-1.38889	1	0.16065	0.99919	no	NA
XLOC_008716	Prupe.2G250900	Pp02:26556628-26559581	D	C	OK	4.54851	3.05851	-0.572567	-1.39789	1	0.16075	0.99919	no	oxidoreductase, 2OG-Fe(II) oxygenase family protein
XLOC_014277	Prupe.4G106900	Pp04:5584123-5589524	D	C	OK	0.734349	0.402471	-0.867581	-1.44359	1	0.1608	0.99919	no	root hair defective 3 GTP-binding (RHD3) family protein
XLOC_006096	Prupe.2G053600	Pp02:6212617-6217399	D	C	OK	0.664978	0.393927	-0.75538	-1.35689	1	0.16095	0.99919	no	NA
XLOC_020534	Prupe.6G242200	Pp06:24057519-24060068	D	C	OK	10.8659	14.9058	0.456068	1.38961	1	0.16095	0.99919	no	APX2 (ASCORBATE PEROXIDASE 2); L-ascorbate peroxidase
XLOC_001960	Prupe.1G379100	Pp01:34248138-34250587	D	C	OK	36.6696	48.4267	0.401221	1.35838	1	0.161	0.99919	no	INVOLVED IN: biological_process unknown; LOCATED IN: thylakoid, chloroplast thylakoid membrane, chloroplast; EXPRESSED IN: 22 plant structures; EXPRESSED DURING: 13 growth stages; CONTAINS InterPro DOMAIN/s: Twin-arginine translocation pathway signal (InterPro:IPR006311); Has 13 Blast hits to 13 proteins in 4 species: Archae - 0; Bacteria - 0; Metazoa - 0; Fungi - 0; Plants - 13; Viruses - 0; Oth…
XLOC_015741	Prupe.5G123100	Pp05:12181057-12183633	D	C	OK	43.4766	56.6243	0.381185	1.39626	1	0.161	0.99919	no	glutaredoxin family protein
XLOC_009059	Prupe.2G325100	Pp02:30054966-30059554	D	C	OK	11.6955	8.77745	-0.414083	-1.37227	1	0.16105	0.99919	no	EMB2770 (EMBRYO DEFECTIVE 2770); RNA splicing factor, transesterification mechanism
XLOC_025386	Prupe.8G034500	Pp08:3180979-3184182	D	C	OK	1.27005	0.793115	-0.679279	-1.40583	1	0.1611	0.99919	no	disease resistance protein (TIR-NBS-LRR class), putative
XLOC_018416	Prupe.6G179700	Pp06:18499195-18503959	D	C	OK	34.4173	26.2727	-0.389568	-1.39718	1	0.16115	0.99919	no	aminotransferase class I and II family protein
XLOC_024824	Prupe.8G194400	Pp08:18735718-18739295	D	C	OK	2.34089	1.56503	-0.580867	-1.40723	1	0.1612	0.99919	no	glycosyl hydrolase family 17 protein
XLOC_023391	Prupe.7G179300	Pp07:17624849-17627620	D	C	OK	8.58426	6.28638	-0.449464	-1.41613	1	0.1614	0.99919	no	AMP-dependent synthetase and ligase family protein
XLOC_005076	Prupe.1G434700	Pp01:37150372-37152828	D	C	OK	46.552	60.7692	0.384498	1.40315	1	0.1617	0.99919	no	defective chloroplasts and leaves protein-related / DCL protein-related
XLOC_023802	Prupe.7G265700	Pp07:21918127-21923110	D	C	OK	16.1348	21.0455	0.383342	1.3716	1	0.16175	0.99919	no	electron carrier/ oxidoreductase
XLOC_021971	Prupe.7G153200	Pp07:16318320-16323912	D	C	OK	76.1535	98.9097	0.377202	1.36622	1	0.16185	0.99919	no	U1-70K (U1 SMALL NUCLEAR RIBONUCLEOPROTEIN-70K); RNA binding / nucleic acid binding / nucleotide binding
XLOC_026532	Prupe.I000400	scaffold_12:54583-55909	D	C	OK	0.460319	1.29336	1.49042	1.47693	1	0.16185	0.99919	no	unknown protein
XLOC_014262	Prupe.4G103200	Pp04:5274504-5276425	D	C	OK	7.5814	10.4851	0.467801	1.4078	1	0.16205	0.99919	no	CYP716A1; electron carrier/ heme binding / iron ion binding / monooxygenase/ oxygen binding
XLOC_017058	Prupe.5G155800	Pp05:13917807-13921361	D	C	OK	150.745	196.438	0.381962	1.36677	1	0.1623	0.99919	no	GAPC1 (GLYCERALDEHYDE-3-PHOSPHATE DEHYDROGENASE C SUBUNIT 1); glyceraldehyde-3-phosphate dehydrogenase (phosphorylating)/ glyceraldehyde-3-phosphate dehydrogenase
XLOC_007851	Prupe.2G064000	Pp02:8584754-8586945	D	C	OK	1.55949	2.40498	0.624949	1.38255	1	0.1624	0.99919	no	NA
XLOC_013225	Prupe.4G190100	Pp04:11317855-11320543	D	C	OK	0.786254	1.37535	0.806727	1.4069	1	0.16245	0.99919	no	DNA binding
XLOC_025922	Prupe.8G148400	Pp08:16298648-16303797	D	C	OK	1.85094	2.76682	0.579975	1.35089	1	0.1625	0.99919	no	scpl2 (serine carboxypeptidase-like 2); serine-type carboxypeptidase
XLOC_014280	Prupe.4G107500	Pp04:5613818-5616815	D	C	OK	14.0831	18.5155	0.394767	1.35405	1	0.16275	0.99919	no	NPR3 (NPR1-LIKE PROTEIN 3); protein binding
XLOC_001048	Prupe.1G202300,Prupe.1G202400	Pp01:20052786-20060757	D	C	OK	15.7414	5.17371	-1.60529	-1.08662	1	0.1628	0.99919	no	NA
XLOC_021056	Prupe.6G342200	Pp06:29507478-29510557	D	C	OK	5.87652	3.98582	-0.560085	-1.40321	1	0.1628	0.99919	no	aldo/keto reductase family protein
XLOC_026556	Prupe.I002800	scaffold_20:5490-7755	D	C	OK	2.85654	1.92014	-0.573056	-1.37685	1	0.1628	0.99919	no	leucine-rich repeat transmembrane protein kinase, putative
XLOC_003569	Prupe.1G113500	Pp01:9021951-9025827	D	C	OK	31.7467	42.7181	0.428239	1.3595	1	0.16285	0.99919	no	NA
XLOC_018125	Prupe.6G121400	Pp06:9032677-9033692	D	C	OK	0.566854	1.13501	1.00165	1.39471	1	0.16285	0.99919	no	NA
XLOC_007898	Prupe.2G072800	Pp02:11009107-11009527	D	C	OK	13.4295	20.5928	0.616732	1.39955	1	0.1629	0.99919	no	NA
XLOC_022062	Prupe.7G168000	Pp07:17094991-17118254	D	C	OK	12.4143	9.59887	-0.371062	-1.34248	1	0.1629	0.99919	no	binding / inositol or phosphatidylinositol kinase/ phosphotransferase, alcohol group as acceptor
XLOC_008368	Prupe.2G175800	Pp02:22131975-22133904	D	C	OK	127.037	164.985	0.377085	1.37976	1	0.16295	0.99919	no	ribosomal protein L5 family protein
XLOC_014776	Prupe.4G223400	Pp04:14022531-14025586	D	C	OK	29.7881	39.6013	0.410809	1.41136	1	0.16295	0.99919	no	unknown protein
XLOC_020100	Prupe.6G150800	Pp06:13042448-13046799	D	C	OK	4.83175	3.44056	-0.489904	-1.36377	1	0.16295	0.99919	no	glycosyl hydrolase family 3 protein
XLOC_013849	Prupe.4G016700	Pp04:797309-799497	D	C	OK	40.9664	53.9058	0.396001	1.39937	1	0.16305	0.99919	no	alanine racemase family protein
XLOC_013968	Prupe.4G041400	Pp04:1953804-1955743	D	C	OK	1.66295	1.01704	-0.709367	-1.40503	1	0.16305	0.99919	no	NA
XLOC_015324	Prupe.5G044300	Pp05:4870251-4870879	D	C	OK	391.401	510.268	0.382609	1.38688	1	0.1631	0.99919	no	NA
XLOC_020251	Prupe.6G180000	Pp06:18522271-18527236	D	C	OK	0.737362	1.21957	0.725924	1.40757	1	0.1631	0.99919	no	AST68; sulfate transmembrane transporter
XLOC_014514	Prupe.4G158800	Pp04:9104743-9107679	D	C	OK	0.207436	0.0678221	-1.61284	-1.46541	1	0.16315	0.99919	no	F-box family protein
XLOC_025267	Prupe.8G010400	Pp08:827376-828624	D	C	OK	0.197564	0.561005	1.50569	1.00475	1	0.16315	0.99919	no	NA
XLOC_007487	Prupe.2G316000	Pp02:29664662-29668785	D	C	OK	119.923	91.3638	-0.392414	-1.39417	1	0.1632	0.99919	no	YSL3 (YELLOW STRIPE LIKE 3); oligopeptide transporter
XLOC_023253	Prupe.7G146900	Pp07:15985233-15992188	D	C	OK	22.1531	17.2078	-0.364441	-1.32728	1	0.1633	0.99919	no	BLH2 (BEL1-LIKE HOMEODOMAIN 2); DNA binding / transcription factor
XLOC_021155	Prupe.6G366200	Pp06:30736201-30742951	D	C	OK	23.2523	17.3524	-0.422238	-1.39416	1	0.16335	0.99919	no	BGLU42 (BETA GLUCOSIDASE 42); beta-glucosidase/ catalytic/ cation binding / hydrolase, hydrolyzing O-glycosyl compounds
XLOC_020960	Prupe.6G325000	Pp06:28617971-28619934	D	C	OK	7.26571	10.6143	0.546831	1.39729	1	0.1634	0.99919	no	NA
XLOC_015217	Prupe.5G022900	Pp05:2566505-2569265	D	C	OK	0.290639	0.101125	-1.52309	-1.2058	1	0.16355	0.99919	no	PRR1 (PINORESINOL REDUCTASE 1); pinoresinol reductase
XLOC_021023	Prupe.6G336500	Pp06:29231244-29233625	D	C	OK	0.796587	0.439774	-0.857068	-1.39365	1	0.1636	0.99919	no	EMB2758 (embryo defective 2758)
XLOC_009712	Prupe.3G121200	Pp03:10740513-10744776	D	C	OK	27.8925	36.4129	0.384569	1.39028	1	0.16365	0.99919	no	ATFMN/FHY (riboflavin kinase/FMN hydrolase); FMN adenylyltransferase/ riboflavin kinase
XLOC_005009	Prupe.1G419900	Pp01:36345582-36345921	D	C	OK	6.39979	3.15432	-1.02069	-1.4111	1	0.1637	0.99919	no	unknown protein
XLOC_020582	Prupe.6G251400	Pp06:24615249-24618443	D	C	OK	17.2602	22.9666	0.412089	1.39309	1	0.16375	0.99919	no	short-chain dehydrogenase/reductase (SDR) family protein
XLOC_014240	Prupe.4G099600	Pp04:5076565-5078831	D	C	OK	1.28114	0.764349	-0.745119	-1.38015	1	0.16385	0.99919	no	SEC14 cytosolic factor family protein / phosphoglyceride transfer family protein
XLOC_023097	Prupe.7G112800	Pp07:13886718-13888951	D	C	OK	8.61072	11.5658	0.425654	1.38543	1	0.16385	0.99919	no	integral membrane Yip1 family protein
XLOC_021167	Prupe.7G001600	Pp07:223111-225642	D	C	OK	62.2335	80.532	0.371871	1.35086	1	0.1639	0.99919	no	ACHT4 (ATYPICAL CYS HIS RICH THIOREDOXIN 4); oxidoreductase, acting on sulfur group of donors, disulfide as acceptor
XLOC_007139	Prupe.2G249000	Pp02:26443995-26447038	D	C	OK	219.338	285.345	0.379555	1.37061	1	0.1642	0.99919	no	HMGB1 (HIGH MOBILITY GROUP B 1); DNA binding / chromatin binding / structural constituent of chromatin / transcription factor
[truncated: 16,833 more rows]
