# Supplementary material for: Gene Expression Analysis of Induced Plum pox virus (Sharka) Resistance in Peach (Prunus persica) by Almond (P. dulcis) Grafting
Source: Int J Mol Sci. 2021 Mar 30;22(7):3585. doi: 10.3390/ijms22073585 (PMC8036523; doi:10.3390/ijms22073585)
Supplement: Supplementary file 1 [file ijms-22-03585-s001.zip › ijms-1159338 R1 Supplementary Materials/ijms-1159338 R1 Table S4.xlsx]

## Sheet: Table S4
Gene expression analysis of induced Plum pox virus resistance in peach (Prunus persica) by almond (P. dulcis) grafting
Manuel Rubio, Pedro J. Martínez-García, Azam Nikbakht-Dehkordi, Ángela S. Prudencio, Eva M. Gómez, Bernardo Rodamilans, Federico Dicenta, Juan Antonio García and Pedro Martínez-Gómez

## Sheet: Tested genes comparison C vs A
gene_id	gene	locus	sample_1	sample_2	status	value_1	value_2	log2(fold_change)	test_stat	FDR_CA	p_value	q_value	significant	Gene Description
XLOC_000183	Prupe.1G032800	Pp01:2282972-2284827	C	A	OK	0.404692	0	-Inf	-nan	0.047	5e-05	0.0473952	yes	Tetrahydroberberine oxidase / THB oxidase
XLOC_001904	Prupe.1G365600	Pp01:33550304-33551364	C	A	OK	612.856	162.987	-1.91079	4.5383	0.047	5e-05	0.0473952	yes	GIBBERELLIN-REGULATED PROTEIN 1-RELATED
XLOC_002294	Prupe.1G439500	Pp01:37372056-37374459	C	A	OK	1.07672	0	-Inf	-nan	0.047	5e-05	0.0473952	yes	Ca2+-independent phospholipase A2
XLOC_004916	Prupe.1G404900	Pp01:35616785-35623886	C	A	OK	59.4075	12.0299	-2.30402	5.22439	0.047	5e-05	0.0473952	yes	CYTOCHROME P450 FAMILY MEMBER
XLOC_006700	Prupe.2G148600	Pp02:20427812-20431093	C	A	OK	10.4169	1.24351	-3.06643	5.18562	0.047	5e-05	0.0473952	yes	CYTOCHROME P450, FAMILY 704, SUBFAMILY A, POLYPEPTIDE 1
XLOC_006767	Prupe.2G160400	Pp02:21236991-21239622	C	A	OK	11.2553	0.866465	-3.69932	5.7464	0.047	5e-05	0.0473952	yes	Dehydrogenases with different specificities (related to short-chain alcohol dehydrogenases)
XLOC_007710	Prupe.2G011500	Pp02:1012590-1017796	C	A	OK	0.853442	4.7571	2.47872	-4.5804	0.047	5e-05	0.0473952	yes	LEUCINE-RICH REPEAT-CONTAINING PROTEIN
XLOC_008601	Prupe.2G206600	Pp02:24080340-24082672	C	A	OK	0.261626	0	-Inf	-nan	0.047	5e-05	0.0473952	yes	UNCHARACTERIZED NODULIN-LIKE PROTEIN
XLOC_012697	Prupe.4G049700	Pp04:2377966-2379456	C	A	OK	3.47559	0	-Inf	-nan	0.047	5e-05	0.0473952	yes	LATE EMBRYOGENESIS ABUNDANT PROTEIN (LEA) FAMILY PROTEIN-RELATED
XLOC_012928	Prupe.4G091400	Pp04:4557341-4565470	C	A	OK	45.9782	9.4673	-2.27992	5.22273	0.047	5e-05	0.0473952	yes	Polyprenyldihydroxybenzoate methyltransferase / Dihydroxyhexaprenylbenzoate methyltransferase
XLOC_018365	Prupe.6G111000	Pp06:7969785-7975586	C	A	OK	7.12173	30.1162	2.08024	-4.57979	0.047	5e-05	0.0473952	yes	F7H2.13 PROTEIN-RELATED
XLOC_019360	Prupe.6G305000	Pp06:27559308-27561469	C	A	OK	0.237387	0	-Inf	-nan	0.047	5e-05	0.0473952	yes	CYSTEINE DESULFURYLASE
XLOC_021455	-	Pp06:10210597-10211029	C	A	OK	4.15744	0	-Inf	-nan	0.047	5e-05	0.0473952	yes
XLOC_021457	-	Pp06:10222509-10222926	C	A	OK	9.24624	0	-Inf	-nan	0.047	5e-05	0.0473952	yes
XLOC_021776	Prupe.7G050900	Pp07:8812100-8813486	C	A	OK	110.404	35.0595	-1.65492	3.87461	0.047	5e-05	0.0473952	yes	Thaumatin family (Thaumatin)
XLOC_023147	Prupe.7G051200	Pp07:8900271-8901709	C	A	OK	43.3097	10.9965	-1.97764	4.36795	0.047	5e-05	0.0473952	yes	Glucan endo-1,3-beta-D-glucosidase / Laminarinase
XLOC_024047	Prupe.7G248900	Pp07:21106834-21108818	C	A	OK	31.3022	98.4052	1.65247	-3.87743	0.047	5e-05	0.0473952	yes	Hydrophobic seed protein (Hydrophob_seed)
XLOC_025034	Prupe.8G160900	Pp08:16926557-16928829	C	A	OK	31.3478	125.22	1.99802	-4.72017	0.047	5e-05	0.0473952	yes	EXTENSIN, PROLINE-RICH PROTEIN
XLOC_026115	Prupe.8G111600	Pp08:14073666-14075539	C	A	OK	1.5457	38.8006	4.64975	-8.34364	0.047	5e-05	0.0473952	yes	EXPRESSED PROTEIN
XLOC_026939	-	gi|9626508|ref|NC_001445.1|:8663-9679	C	A	OK	0.86891	0	-Inf	-nan	0.047	5e-05	0.0473952	yes
XLOC_026949	Prupe.I001000	scaffold_141:4197-6068	C	A	OK	18.593	2.15702	-3.10764	5.87552	0.047	5e-05	0.0473952	yes	UDP-GLYCOSYLTRANSFERASE 74D1
XLOC_005892	-	Pp01:42978396-42979158	C	A	OK	0.732311	0	-Inf	-nan	0.087	0.0001	0.0865478	no
XLOC_020672	Prupe.6G207900	Pp06:21649760-21654649	C	A	OK	7.19959	0.510871	-3.81688	5.22031	0.087	0.0001	0.0865478	no	CINNAMYL ALCOHOL DEHYDROGENASE 6-RELATED
XLOC_000191	Prupe.1G033900	Pp01:2356475-2360944	C	A	OK	5.42497	0.626916	-3.11327	4.91017	0.103	0.00015	0.102962	no	X-BOX TRANSCRIPTION FACTOR-RELATED
XLOC_002644	Prupe.1G509100	Pp01:41964776-41970215	C	A	OK	9.15594	0.288322	-4.98895	6.41332	0.103	0.00015	0.102962	no	LL-diaminopimelate aminotransferase / LL-diaminopimelate transaminase
XLOC_011928	Prupe.3G215600	Pp03:21831315-21832141	C	A	OK	0.627023	0	-Inf	-nan	0.103	0.00015	0.102962	no	NUCLEOPORIN-RELATED
XLOC_012593	Prupe.4G029900	Pp04:1390451-1396094	C	A	OK	31.5376	8.84871	-1.83354	4.12672	0.103	0.00015	0.102962	no	Beta-farnesene synthase / TPS10
XLOC_013272	Prupe.4G160700	Pp04:9219591-9223388	C	A	OK	7.36533	0.729939	-3.3349	5.00447	0.103	0.00015	0.102962	no	METHYLTRANSFERASE
XLOC_022798	Prupe.7G246400	Pp07:20961298-20962330	C	A	OK	79.7071	23.7114	-1.74913	3.95475	0.103	0.00015	0.102962	no	BLUE COPPER PROTEIN
XLOC_000090	Prupe.1G016600	Pp01:1177719-1179272	C	A	OK	14.5848	3.57417	-2.02879	3.93815	0.121	0.0002	0.120642	no	Diamine N-acetyltransferase / Spermidine N(1)-acetyltransferase
XLOC_003192	Prupe.1G033100	Pp01:2299721-2300027	C	A	OK	4.23534	0	-Inf	-nan	0.121	0.0002	0.120642	no
XLOC_011347	Prupe.3G091300	Pp03:6799510-6803980	C	A	OK	26.0732	3.68181	-2.82408	4.3159	0.121	0.0002	0.120642	no
XLOC_017807	-	Pp05:13377588-13377988	C	A	OK	1.79982	0	-Inf	-nan	0.121	0.0002	0.120642	no
XLOC_009249	-	Pp02:22086573-22087718	C	A	OK	0	0.385378	Inf	-nan	0.142	0.00025	0.142186	no
XLOC_010004	Prupe.3G144000	Pp03:15626323-15627537	C	A	OK	84.6432	24.6125	-1.782	4.11269	0.142	0.00025	0.142186	no	Thaumatin family (Thaumatin)
XLOC_003144	Prupe.1G021500	Pp01:1496852-1498070	C	A	OK	36.011	8.83879	-2.02652	4.10806	0.161	0.0003	0.1614	no	EARLY LIGHT-INDUCED PROTEIN 1, CHLOROPLASTIC-RELATED
XLOC_009645	Prupe.3G077900	Pp03:5762955-5768058	C	A	OK	22.6435	6.76834	-1.74222	3.91914	0.161	0.0003	0.1614	no	BORON TRANSPORTER 4-RELATED
XLOC_000956	Prupe.1G178400	Pp01:15304140-15307207	C	A	OK	8.42837	25.3468	1.58848	-3.63222	0.166	0.00035	0.165883	no	PECTINESTERASE/PECTINESTERASE INHIBITOR 16-RELATED
XLOC_002176	Prupe.1G416700	Pp01:36176925-36180792	C	A	OK	0	0.193821	Inf	-nan	0.166	0.00035	0.165883	no	HOMEOBOX PROTEIN KNOTTED-1-LIKE 1
XLOC_003145	Prupe.1G021600	Pp01:1499873-1500841	C	A	OK	274.91	89.9476	-1.6118	3.79909	0.166	0.00035	0.165883	no	EARLY LIGHT-INDUCED PROTEIN 1, CHLOROPLASTIC-RELATED
XLOC_006507	Prupe.2G112600,Prupe.2G113000	Pp02:17061212-17139410	C	A	OK	3.48483	12.7831	1.87507	-3.80197	0.166	0.00035	0.165883	no	PROTEIN ECERIFERUM 1
XLOC_023526	Prupe.7G132100	Pp07:15097071-15098566	C	A	OK	17.9722	4.26986	-2.07351	4.14106	0.166	0.00035	0.165883	no	MITOGEN-ACTIVATED PROTEIN KINASE KINASE KINASE 19-RELATED
XLOC_006194	Prupe.2G054500	Pp02:6428084-6431952	C	A	OK	1.89291	7.48872	1.98412	-4.10361	0.181	0.0004	0.180964	no	LEUCINE-RICH REPEAT-CONTAINING PROTEIN
XLOC_023119	Prupe.7G045000	Pp07:8119046-8120748	C	A	OK	76.5571	24.7532	-1.62892	3.80423	0.181	0.0004	0.180964	no	METHYLTRANSFERASE
XLOC_002541	Prupe.1G488300	Pp01:40652754-40654198	C	A	OK	7.98932	0.394637	-4.33947	5.24193	0.195	0.00045	0.194733	no	BTB/POZ domain (BTB)
XLOC_012148	Prupe.3G266000	Pp03:24940890-24943384	C	A	OK	29.5949	10.399	-1.5089	3.5053	0.195	0.00045	0.194733	no	CALCIUM-BINDING PROTEIN CML30-RELATED
XLOC_006076	Prupe.2G035600	Pp02:3850626-3861624	C	A	OK	2.86522	9.18211	1.68018	-3.57898	0.207	0.0005	0.207354	no	GLYCOSIDE HYDROLASE FAMILY 2 PROTEIN
XLOC_018051	Prupe.6G045400	Pp06:3291496-3293844	C	A	OK	0.291394	0	-Inf	-nan	0.207	0.0005	0.207354	no
XLOC_000703	Prupe.1G127900	Pp01:10014968-10015956	C	A	OK	220.505	76.3421	-1.53026	3.60954	0.219	0.00055	0.218966	no	Pathogenesis-related protein Bet v I family (Bet_v_1)
XLOC_024779	Prupe.8G109200	Pp08:13923231-13928969	C	A	OK	1.62994	6.15764	1.91756	-3.86337	0.219	0.00055	0.218966	no	DISEASE RESISTANCE PROTEIN-RELATED
XLOC_014836	Prupe.4G185300	Pp04:10984674-10986793	C	A	OK	45.0383	15.9649	-1.49624	3.47082	0.23	0.0006	0.229685	no	CBS DOMAIN-CONTAINING PROTEIN-RELATED
XLOC_025549	Prupe.8G263100	Pp08:22134877-22136011	C	A	OK	468.356	170.441	-1.45833	3.47233	0.23	0.0006	0.229685	no	LATE EMBRYOGENESIS ABUNDANT 3 (LEA3) FAMILY PROTEIN
XLOC_003146	Prupe.1G021700	Pp01:1502642-1503865	C	A	OK	52.8056	15.7023	-1.74971	3.76996	0.24	0.00065	0.239609	no	EARLY LIGHT-INDUCED PROTEIN 1, CHLOROPLASTIC-RELATED
XLOC_010969	Prupe.3G013600	Pp03:957510-958712	C	A	OK	53.1834	17.7094	-1.58646	3.54889	0.24	0.00065	0.239609	no	GLUTATHIONE S-TRANSFERASE F11-RELATED
XLOC_009176	-	Pp02:6349038-6349284	C	A	OK	0	5.69804	Inf	-nan	0.253	0.0007	0.253349	no
XLOC_002962	Prupe.1G570800	Pp01:46487302-46489261	C	A	OK	15.1385	4.14877	-1.86746	3.68949	0.262	0.00075	0.261921	no	Cupin (Cupin_1)
XLOC_010461	Prupe.3G232000	Pp03:22885102-22887772	C	A	OK	7.61248	1.24669	-2.61027	3.99746	0.262	0.00075	0.261921	no	PROTEIN TIC 20-IV, CHLOROPLASTIC
XLOC_002144	-	Pp01:35929297-35930357	C	A	OK	8.07431	0.91797	-3.13682	4.28399	0.27	0.0008	0.269912	no
XLOC_013936	Prupe.4G279600	Pp04:23605885-23608135	C	A	OK	34.429	12.2379	-1.49227	3.42048	0.27	0.0008	0.269912	no	NAC DOMAIN-CONTAINING PROTEIN 2
XLOC_005461	Prupe.1G522800	Pp01:42830934-42831562	C	A	OK	23.4015	5.07563	-2.20494	3.6558	0.294	0.0009	0.293695	no
XLOC_026889	-	Pp08:2583600-2584544	C	A	OK	0	0.443084	Inf	-nan	0.294	0.0009	0.293695	no
XLOC_005214	Prupe.1G471000	Pp01:39205595-39206706	C	A	OK	94.598	34.2874	-1.46413	3.40881	0.302	0.00095	0.301606	no	EXPRESSED PROTEIN
XLOC_001106	Prupe.1G211200	Pp01:22470235-22471553	C	A	OK	10.8979	2.82235	-1.94909	3.49994	0.302	0.001	0.301606	no	F3H9.15 PROTEIN
XLOC_012420	-	Pp03:18064307-18064772	C	A	OK	0.926009	0	-Inf	-nan	0.302	0.001	0.301606	no
XLOC_015021	Prupe.4G230400	Pp04:14752383-14753976	C	A	OK	0.200443	0	-Inf	-nan	0.302	0.001	0.301606	no	Tetrahydroberberine oxidase / THB oxidase
XLOC_015308	-	Pp04:1246491-1246732	C	A	OK	4.86687	0	-Inf	-nan	0.302	0.001	0.301606	no
XLOC_007556	Prupe.2G311700	Pp02:29460784-29473062	C	A	OK	5.49109	16.4719	1.58484	-3.16657	0.303	0.00105	0.302917	no	Glutamate synthase (NADH) / NADH-glutamate synthase
XLOC_015503	Prupe.5G025300	Pp05:2840143-2844024	C	A	OK	2.01421	0.383727	-2.39206	3.58421	0.303	0.00105	0.302917	no	LEUCINE-RICH REPEAT-CONTAINING PROTEIN
XLOC_024986	Prupe.8G150600	Pp08:16390500-16392539	C	A	OK	6.34725	1.32832	-2.25653	3.83041	0.303	0.00105	0.302917	no	GLUCOSYL/GLUCURONOSYL TRANSFERASES
XLOC_012418	-	Pp03:17935780-17935908	C	A	OK	0	2634.68	Inf	-nan	0.318	0.00115	0.317943	no
XLOC_018975	Prupe.6G228500	Pp06:23234968-23236018	C	A	OK	7.54955	0.469347	-4.00767	4.97779	0.318	0.00115	0.317943	no
XLOC_020464	Prupe.6G164100	Pp06:15983964-15985869	C	A	OK	0	0.301533	Inf	-nan	0.318	0.00115	0.317943	no	Plant mobile domain (PMD)
XLOC_012415	-	Pp03:17678434-17678913	C	A	OK	0	0.811282	Inf	-nan	0.336	0.00125	0.33625	no
XLOC_015345	-	Pp04:19054958-19055923	C	A	OK	0	0.294823	Inf	-nan	0.336	0.00125	0.33625	no
XLOC_013213	Prupe.4G146800	Pp04:8406972-8408370	C	A	OK	0.275071	0	-Inf	-nan	0.349	0.00135	0.349001	no	GLUTATHIONE S-TRANSFERASE, GST, SUPERFAMILY, GST DOMAIN CONTAINING
XLOC_019642	Prupe.6G363700	Pp06:30559156-30560494	C	A	OK	0.5617	0	-Inf	-nan	0.349	0.00135	0.349001	no
XLOC_022574	Prupe.7G202400	Pp07:18828271-18831294	C	A	OK	0.188291	0	-Inf	-nan	0.349	0.00135	0.349001	no	THERMOSPERMINE SYNTHASE ACAULIS5
XLOC_003738	Prupe.1G155200	Pp01:12264856-12266121	C	A	OK	7.89089	1.26987	-2.63551	3.98453	0.37	0.00145	0.370047	no	MEMBER OF 'GDXG' FAMILY OF LIPOLYTIC ENZYMES
XLOC_003655	Prupe.1G138000	Pp01:10799789-10800668	C	A	OK	8.30848	1.48237	-2.48668	3.56957	0.391	0.00155	0.390561	no	C2 domain (C2)
XLOC_008374	Prupe.2G157400	Pp02:21059990-21060521	C	A	OK	14.6663	1.31405	-3.48041	4.32837	0.393	0.0016	0.393205	no	BON1-ASSOCIATED PROTEIN 1-RELATED
XLOC_012655	Prupe.4G041800	Pp04:1972646-1974447	C	A	OK	15.9953	5.28973	-1.59638	3.32169	0.393	0.0016	0.393205	no	Catechol oxidase / Tyrosinase
XLOC_002480	Prupe.1G476200	Pp01:39697808-39699973	C	A	OK	61.7866	155.499	1.33154	-3.15396	0.413	0.0017	0.412685	no	DEHYDRATION-RESPONSIVE PROTEIN RD22
XLOC_010474	Prupe.3G234300	Pp03:22987665-22993078	C	A	OK	7.48563	2.56318	-1.54619	3.27326	0.417	0.00175	0.416637	no	(E,E)-GERANYLLINALOOL SYNTHASE
XLOC_001062	Prupe.1G203300	Pp01:20243593-20244287	C	A	OK	13.9897	1.9339	-2.85478	4.00915	0.417	0.0018	0.416637	no
XLOC_011419	Prupe.3G107900	Pp03:8660327-8663763	C	A	OK	2.83535	10.4458	1.88133	-3.35728	0.417	0.0018	0.416637	no	PROTEIN TRICHOME BIREFRINGENCE-LIKE 43
XLOC_016340	Prupe.5G188100	Pp05:15498605-15499818	C	A	OK	4.3237	0.393701	-3.45709	4.20461	0.417	0.0018	0.416637	no	SEL-1-LIKE PROTEIN
XLOC_005728	Prupe.1G580000	Pp01:47178258-47179513	C	A	OK	0.241459	0	-Inf	-nan	0.43	0.0019	0.429789	no	METHYLTRANSFERASE
XLOC_023951	Prupe.7G228100	Pp07:20138621-20141424	C	A	OK	17.2117	44.5474	1.37195	-3.22895	0.43	0.0019	0.429789	no	Leucine rich repeat N-terminal domain (LRRNT_2)
XLOC_019318	Prupe.6G296600	Pp06:27102828-27105699	C	A	OK	26.3462	9.68695	-1.44348	3.12302	0.436	0.00195	0.436143	no	HAD SUPERFAMILY, SUBFAMILY IIIB ACID PHOSPHATASE
XLOC_018501	Prupe.6G135600	Pp06:10787433-10792516	C	A	OK	3.65347	0.499902	-2.86955	3.82432	0.453	0.00205	0.453414	no	TRANSCRIPTION FACTOR SMIF DECAPPING ENZYME DCP1
XLOC_003275	Prupe.1G055000	Pp01:3877730-3878762	C	A	OK	165.591	66.5864	-1.31433	3.10284	0.459	0.0021	0.459369	no	GLUTATHIONE S-TRANSFERASE, GST, SUPERFAMILY, GST DOMAIN CONTAINING
XLOC_000647	Prupe.1G120000	Pp01:9388595-9389248	C	A	OK	23.338	6.09858	-1.93613	3.36574	0.476	0.00225	0.476473	no
XLOC_012793	Prupe.4G067000	Pp04:3238729-3239480	C	A	OK	17.0464	3.97068	-2.10201	3.49686	0.476	0.00225	0.476473	no
XLOC_018003	Prupe.6G038100	Pp06:2864741-2868370	C	A	OK	6.90775	2.00782	-1.78258	3.32833	0.476	0.00225	0.476473	no	CYTOCHROME P450 FAMILY MEMBER
XLOC_011049	Prupe.3G027700	Pp03:2061339-2063165	C	A	OK	4.25599	0.428098	-3.31348	4.18	0.482	0.0023	0.481935	no	HXXXD-TYPE ACYL-TRANSFERASE-RELATED
XLOC_008864	Prupe.2G265400	Pp02:27228566-27229409	C	A	OK	40.2814	14.0362	-1.52096	3.26012	0.487	0.00235	0.487282	no
XLOC_023728	Prupe.7G180700	Pp07:17681972-17683859	C	A	OK	35.7515	14.0621	-1.34619	3.12578	0.493	0.0024	0.49252	no	Phosphoserine transaminase / PSAT
XLOC_001278	Prupe.1G245400	Pp01:25892693-25894736	C	A	OK	60.7547	23.8458	-1.34926	3.16074	0.498	0.00245	0.49765	no	ALDO/KETO REDUCTASE-RELATED
XLOC_002540	Prupe.1G488200	Pp01:40644166-40645375	C	A	OK	5.94851	0.582021	-3.35339	4.19183	0.518	0.0026	0.517556	no	Speckle-type POZ protein (SPOP)
XLOC_020524	Prupe.6G175500	Pp06:17992332-17993550	C	A	OK	8.95521	1.37301	-2.70539	3.62568	0.518	0.0026	0.517556	no	Phosphatidylcholine--retinol O-acyltransferase / Retinyl ester synthase
XLOC_023564	Prupe.7G141000	Pp07:15640560-15642878	C	A	OK	3.33338	0.51291	-2.70021	3.77656	0.532	0.0027	0.532141	no	METHYLESTERASE 4-RELATED
XLOC_002485	Prupe.1G477200	Pp01:39916134-39918327	C	A	OK	51.0027	124.748	1.29037	-3.0562	0.56	0.0029	0.56046	no	DEHYDRATION-RESPONSIVE PROTEIN RD22
XLOC_010616	Prupe.3G260200	Pp03:24650368-24651770	C	A	OK	6.05835	1.15378	-2.39256	3.58222	0.56	0.0029	0.56046	no	GLUCOSYL/GLUCURONOSYL TRANSFERASES
XLOC_022797	Prupe.7G246300	Pp07:20956974-20958141	C	A	OK	123.304	49.007	-1.33116	3.12928	0.565	0.00295	0.564641	no	BLUE COPPER PROTEIN
XLOC_012072	Prupe.3G248600	Pp03:23905961-23907898	C	A	OK	56.0089	138.167	1.30268	-3.09009	0.569	0.003	0.568743	no	Pollen proteins Ole e I like (Pollen_Ole_e_I)
XLOC_003445	Prupe.1G092700,Prupe.1G093000	Pp01:7041793-7083043	C	A	OK	110.812	266.272	1.26479	-2.93075	0.592	0.00315	0.591546	no	(R)-mandelonitrile lyase / Mandelonitrile benzaldehyde-lyase
XLOC_008373	Prupe.2G157300	Pp02:21056384-21058129	C	A	OK	3.90233	0.616931	-2.66115	3.69257	0.595	0.0032	0.59532	no	BON1-ASSOCIATED PROTEIN 1-RELATED
XLOC_024958	Prupe.8G144000	Pp08:16073087-16074063	C	A	OK	9.64478	2.571	-1.90742	3.09157	0.622	0.0034	0.622063	no
XLOC_004663	Prupe.1G347400	Pp01:32469714-32483367	C	A	OK	7.34322	18.0767	1.29964	-2.95619	0.622	0.00345	0.622063	no	PROTEIN C06A5.3, ISOFORM B
XLOC_016497	Prupe.5G222400	Pp05:17279003-17280722	C	A	OK	9.05195	2.67157	-1.76054	3.22729	0.622	0.00345	0.622063	no	MYB TRANSCRIPTION FACTOR
XLOC_001437	Prupe.1G275300	Pp01:28105859-28107602	C	A	OK	7.05044	1.44679	-2.28485	3.38513	0.622	0.0035	0.622063	no	F7A19.32 PROTEIN-RELATED
XLOC_007680	Prupe.2G005900	Pp02:592602-596105	C	A	OK	9.49017	3.26787	-1.53808	3.02517	0.622	0.0035	0.622063	no	Uroporphyrin III methyltransferase
XLOC_014793	Prupe.4G172000	Pp04:10186975-10189910	C	A	OK	1.95776	6.11274	1.64261	-2.99071	0.625	0.00355	0.625365	no	BASIC HELIX-LOOP-HELIX DOMAIN-CONTAINING PROTEIN
XLOC_017656	Prupe.5G222700	Pp05:17288977-17292242	C	A	OK	1.77399	0.221929	-2.99883	3.16792	0.626	0.00365	0.626076	no	Peptidase M50B-like (Peptidase_M50B)
XLOC_017895	Prupe.6G014400	Pp06:1022612-1045684	C	A	OK	4.24675	10.433	1.29672	-2.92971	0.626	0.00365	0.626076	no	CALLOSE SYNTHASE 3
XLOC_010708	Prupe.3G280200	Pp03:25605507-25614564	C	A	OK	11.6047	28.2018	1.28108	-2.92484	0.626	0.0037	0.626076	no	TRANSCRIPTION ELONGATION FACTOR B POLYPEPTIDE 3
XLOC_010334	Prupe.3G208200	Pp03:21434902-21437499	C	A	OK	11.4774	28.1597	1.29484	-2.92441	0.626	0.00375	0.626076	no	ZINC FINGER FYVE DOMAIN CONTAINING PROTEIN
XLOC_019857	Prupe.6G040700	Pp06:3023633-3024868	C	A	OK	6.75436	1.41535	-2.25466	3.25347	0.626	0.00375	0.626076	no	GLUTATHIONE S-TRANSFERASE, GST, SUPERFAMILY, GST DOMAIN CONTAINING
XLOC_014984	Prupe.4G221700	Pp04:13923070-13926211	C	A	OK	1.89212	0.239277	-2.98325	3.46485	0.626	0.0038	0.626076	no	GLYCOSYL HYDROLASE FAMILY 9 PROTEIN
XLOC_000091	Prupe.1G016700	Pp01:1180236-1180772	C	A	OK	17.4517	2.89092	-2.59377	3.59444	0.626	0.00385	0.626076	no	Diamine N-acetyltransferase / Spermidine N(1)-acetyltransferase
XLOC_011875	Prupe.3G204900	Pp03:21270057-21271345	C	A	OK	39.2359	15.515	-1.33851	3.01621	0.626	0.00385	0.626076	no
XLOC_019265	Prupe.6G286600	Pp06:26539845-26541503	C	A	OK	4.20376	0.253106	-4.05387	4.54664	0.626	0.0039	0.626076	no	SHORT-CHAIN DEHYDROGENASE REDUCTASE 2A
XLOC_020525	Prupe.6G175600	Pp06:17996700-17997490	C	A	OK	13.0048	2.85484	-2.18756	3.13933	0.626	0.0039	0.626076	no	Phosphatidylcholine--retinol O-acyltransferase / Retinyl ester synthase
XLOC_022357	Prupe.7G160000	Pp07:16667951-16669705	C	A	OK	10.8546	3.58168	-1.5996	3.1176	0.626	0.0039	0.626076	no	AAA DOMAIN-CONTAINING PROTEIN-RELATED
XLOC_010291	Prupe.3G200900	Pp03:20959255-20962524	C	A	OK	1.97601	0.215994	-3.19353	4.05565	0.629	0.004	0.628611	no	CALCIUM-TRANSPORTING ATPASE 12, PLASMA MEMBRANE-TYPE-RELATED
XLOC_002486	Prupe.1G477400	Pp01:39953587-39955655	C	A	OK	12.106	29.2403	1.27224	-2.91265	0.629	0.00405	0.628611	no	DEHYDRATION-RESPONSIVE PROTEIN RD22
XLOC_005352	Prupe.1G500600	Pp01:41439844-41442586	C	A	OK	7.00519	18.6751	1.41462	-3.01004	0.629	0.00405	0.628611	no	EamA-like transporter family (EamA)
XLOC_006808	Prupe.2G166500	Pp02:21546249-21551932	C	A	OK	4.32214	10.4129	1.26855	-2.87446	0.629	0.00415	0.628611	no	ABC TRANSPORTER B FAMILY MEMBER 11-RELATED
XLOC_007683	Prupe.2G006200	Pp02:622757-623237	C	A	OK	0.74097	0	-Inf	-nan	0.629	0.0042	0.628611	no
XLOC_012399	-	Pp03:15123186-15123825	C	A	OK	0.469845	0	-Inf	-nan	0.629	0.0042	0.628611	no
XLOC_012608	Prupe.4G033300	Pp04:1555867-1556684	C	A	OK	19.9052	6.30186	-1.65929	3.07973	0.629	0.0042	0.628611	no	EF-HAND CALCIUM-BINDING DOMAIN CONTAINING PROTEIN
XLOC_016092	Prupe.5G136400	Pp05:12915661-12916632	C	A	OK	82.5519	34.9453	-1.2402	2.89275	0.629	0.0042	0.628611	no	60S/50S RIBOSOMAL PROTEIN L6/L9
XLOC_022682	Prupe.7G223000	Pp07:19874027-19875400	C	A	OK	0.448176	0	-Inf	-nan	0.629	0.0042	0.628611	no	DNA-DIRECTED RNA POLYMERASE I SUBUNIT RPA2
XLOC_024701	Prupe.8G095600	Pp08:12772640-12775817	C	A	OK	25.7558	10.804	-1.25334	2.88484	0.631	0.00425	0.631347	no	SUGAR UTILIZATION REGULATORY PROTEIN IMP2
XLOC_007664	Prupe.2G002800	Pp02:330417-332003	C	A	OK	91.2418	39.8178	-1.19628	2.75405	0.632	0.0043	0.632052	no
XLOC_000067	Prupe.1G012400	Pp01:948386-949533	C	A	OK	0	0.291219	Inf	-nan	0.632	0.00435	0.632052	no
XLOC_012740	Prupe.4G058600	Pp04:2799748-2800992	C	A	OK	0	1.88562	Inf	-nan	0.632	0.00435	0.632052	no	ZINC FINGER FYVE DOMAIN CONTAINING PROTEIN
XLOC_012674	Prupe.4G045500	Pp04:2170669-2175702	C	A	OK	17.815	7.47309	-1.25332	2.84507	0.636	0.00455	0.635886	no	GENOMIC DNA, CHROMOSOME 3, P1 CLONE: MJK13
XLOC_023568	Prupe.7G141400	Pp07:15679184-15681388	C	A	OK	3.50135	0.250544	-3.80477	4.14752	0.636	0.00455	0.635886	no	METHYLESTERASE 4-RELATED
XLOC_001626	Prupe.1G312500	Pp01:30310329-30311534	C	A	OK	0.185459	0	-Inf	-nan	0.636	0.0046	0.635886	no	VQ motif (VQ)
XLOC_005020	Prupe.1G429100	Pp01:36834130-36834823	C	A	OK	0.379901	0	-Inf	-nan	0.636	0.0046	0.635886	no
XLOC_007899	-	Pp02:6485690-6486094	C	A	OK	2.76337	0	-Inf	-nan	0.636	0.0046	0.635886	no
XLOC_016219	Prupe.5G161200	Pp05:14178082-14179099	C	A	OK	0.259347	0	-Inf	-nan	0.636	0.0046	0.635886	no
XLOC_017779	-	Pp05:4069357-4069865	C	A	OK	0.611525	0	-Inf	-nan	0.636	0.0046	0.635886	no
XLOC_007721	Prupe.2G014300	Pp02:1260466-1269026	C	A	OK	21.1658	47.9432	1.17959	-2.78737	0.636	0.0047	0.63645	no	X-BOX TRANSCRIPTION FACTOR-RELATED
XLOC_011436	Prupe.3G111000	Pp03:9184198-9188553	C	A	OK	26.6908	62.1423	1.21923	-2.85579	0.636	0.0047	0.63645	no	GLYCOSYL HYDROLASE
XLOC_021998	Prupe.7G093800	Pp07:12640328-12657497	C	A	OK	4.37376	10.3671	1.24507	-2.90525	0.636	0.0047	0.63645	no	PROTEIN VIRILIZER HOMOLOG
XLOC_005835	-	Pp01:19889932-19890596	C	A	OK	6.86605	0.524206	-3.71127	4.02948	0.652	0.00485	0.652325	no
XLOC_019882	Prupe.6G046800	Pp06:3361662-3363992	C	A	OK	4.68182	12.2646	1.38936	-2.97551	0.655	0.0049	0.654627	no	CYTOCHROME P450, FAMILY 79, SUBFAMILY C, POLYPEPTIDE 1-RELATED
XLOC_010674	Prupe.3G272200	Pp03:25256192-25256977	C	A	OK	29.0266	10.0604	-1.52869	3.04935	0.659	0.005	0.659139	no
XLOC_017928	Prupe.6G024400	Pp06:1958443-1974196	C	A	OK	14.1745	31.5786	1.15565	-2.73273	0.659	0.005	0.659139	no	E3 UBIQUITIN-PROTEIN LIGASE HUWE1
XLOC_014133	Prupe.4G029800	Pp04:1386254-1388653	C	A	OK	2.44643	0.198627	-3.62254	3.99304	0.664	0.0051	0.663533	no	CALCIUM/CALMODULIN-REGULATED RECEPTOR-LIKE KINASE
XLOC_023961	Prupe.7G229500	Pp07:20208130-20209109	C	A	OK	69.1557	28.2864	-1.28974	2.87139	0.664	0.00515	0.663533	no	Protein of unknown function (DUF1070) (DUF1070)
XLOC_002275	Prupe.1G435600	Pp01:37191861-37194882	C	A	OK	8.94807	2.46062	-1.86256	2.76459	0.664	0.0052	0.663533	no	Alpha-amylase / Glycogenase
XLOC_004830	Prupe.1G385900	Pp01:34594926-34597370	C	A	OK	5.89805	1.73334	-1.76668	3.06885	0.664	0.0052	0.663533	no	Uncharacterized protein family, UPF0114 (UPF0114)
XLOC_009181	-	Pp02:6385401-6386343	C	A	OK	0	0.210449	Inf	-nan	0.664	0.0052	0.663533	no
XLOC_022403	Prupe.7G168000	Pp07:17094991-17118254	C	A	OK	8.95118	20.6391	1.20523	-2.79468	0.67	0.0053	0.669913	no	TRANSFORMATION/TRANSCRIPTION DOMAIN-ASSOCIATED PROTEIN
XLOC_006998	Prupe.2G204700	Pp02:23984541-23986033	C	A	OK	4.58505	0.317083	-3.854	4.21557	0.67	0.0054	0.669913	no	No apical meristem (NAM) protein (NAM)
XLOC_010070	Prupe.3G157900,Prupe.3G158000	Pp03:17665172-17671356	C	A	OK	39.3484	90.6142	1.20343	-2.72876	0.67	0.0054	0.669913	no	Protein kinase domain (Pkinase) // Leucine Rich Repeat (LRR_1) // Leucine rich repeat (LRR_8)
XLOC_001746	Prupe.1G334500	Pp01:31616734-31621843	C	A	OK	1.98267	0.511865	-1.95361	3.04294	0.67	0.0055	0.669913	no	RNA-directed RNA polymerase / RNA nucleotidyltransferase (RNA-directed)
XLOC_002091	Prupe.1G402400	Pp01:35486886-35488324	C	A	OK	137.729	59.9519	-1.19996	2.69419	0.67	0.0055	0.669913	no	SOLUTE CARRIER FAMILY 31 COPPER TRANSPORTERS
XLOC_009101	Prupe.2G316600	Pp02:29687565-29689086	C	A	OK	12.8837	4.33378	-1.57185	3.07767	0.67	0.00555	0.669913	no	HOMEOBOX-LEUCINE ZIPPER PROTEIN ATHB-12-RELATED
XLOC_018526	Prupe.6G139200	Pp06:11302114-11303450	C	A	OK	29.4843	12.2549	-1.2666	2.81328	0.67	0.0056	0.669913	no	CCR4-ASSOCIATED FACTOR 1 HOMOLOG 11-RELATED
XLOC_022442	Prupe.7G175200	Pp07:17458546-17467657	C	A	OK	13.5518	31.2988	1.20762	-2.85157	0.67	0.00565	0.669913	no	DNA-DIRECTED RNA POLYMERASE II SUBUNIT RPB1
XLOC_004342	Prupe.1G276700	Pp01:28184036-28186173	C	A	OK	23.691	55.2546	1.22176	-2.85832	0.67	0.00575	0.669913	no	Pollen allergen (Pollen_allerg_1)
XLOC_012720	Prupe.4G055500	Pp04:2667164-2668806	C	A	OK	28.1896	11.995	-1.23272	2.79927	0.67	0.00595	0.669913	no	AP2 domain (AP2)
XLOC_003610	Prupe.1G127700	Pp01:10007663-10008722	C	A	OK	126.009	56.0137	-1.16967	2.74826	0.67	0.006	0.669913	no	Pathogenesis-related protein Bet v I family (Bet_v_1)
XLOC_021528	Prupe.7G005000	Pp07:565647-578928	C	A	OK	10.1873	23.1154	1.18209	-2.75244	0.67	0.006	0.669913	no	TRANSCRIPTIONAL ACTIVATOR DEMETER
XLOC_009170	-	Pp02:2662767-2663544	C	A	OK	0	0.300892	Inf	-nan	0.67	0.00605	0.669913	no
XLOC_009204	-	Pp02:11861125-11861885	C	A	OK	0	0.341059	Inf	-nan	0.67	0.00605	0.669913	no
XLOC_012411	-	Pp03:16938597-16939720	C	A	OK	0	0.206685	Inf	-nan	0.67	0.00605	0.669913	no
XLOC_015147	-	Pp04:17776836-17777748	C	A	OK	0	0.433503	Inf	-nan	0.67	0.00605	0.669913	no
XLOC_015339	-	Pp04:16644868-16645488	C	A	OK	0	0.413815	Inf	-nan	0.67	0.00605	0.669913	no
XLOC_017773	-	Pp05:1907520-1908538	C	A	OK	0	0.233269	Inf	-nan	0.67	0.00605	0.669913	no
XLOC_021458	-	Pp06:10276462-10277476	C	A	OK	0	0.213107	Inf	-nan	0.67	0.00605	0.669913	no
XLOC_026915	-	Pp08:10517745-10518011	C	A	OK	0	2.42872	Inf	-nan	0.67	0.00605	0.669913	no
XLOC_002150	Prupe.1G412100	Pp01:35959917-35966123	C	A	OK	722.967	1474.11	1.02784	-2.74697	0.67	0.0061	0.669913	no	Glycine dehydrogenase (aminomethyl-transferring) / Glycine-cleavage complex P-protein
XLOC_016432	Prupe.5G207500	Pp05:16549831-16552465	C	A	OK	1.9195	5.64142	1.55533	-2.86491	0.67	0.00615	0.669913	no	CYTOCHROME P450 78A5-RELATED
XLOC_002703	Prupe.1G520800	Pp01:42721777-42723023	C	A	OK	19.2766	7.47602	-1.36651	2.85457	0.67	0.0062	0.669913	no	(PHI-1) PROTEIN, PUTATIVE-RELATED
XLOC_008174	Prupe.2G111700	Pp02:16996434-17001837	C	A	OK	1.91473	5.03691	1.3954	-2.92262	0.67	0.0062	0.669913	no	Glutaminyl-peptide cyclotransferase / Glutaminyl-tRNA cyclotransferase
XLOC_011344	Prupe.3G090900	Pp03:6759631-6760812	C	A	OK	3.76827	0.748105	-2.33259	3.02661	0.67	0.0062	0.669913	no
XLOC_012619	-	Pp04:1619093-1621375	C	A	OK	4.06219	1.05296	-1.9478	2.96951	0.67	0.0062	0.669913	no
XLOC_002771	Prupe.1G535000	Pp01:43716880-43733553	C	A	OK	17.3861	39.0223	1.16637	-2.72913	0.67	0.00625	0.669913	no	HECT DOMAIN UBIQUITIN-PROTEIN LIGASE
XLOC_011055	Prupe.3G028500	Pp03:2123347-2152678	C	A	OK	3.39842	7.90738	1.21833	-2.77122	0.67	0.00635	0.669913	no	VACUOLAR PROTEIN SORTING-ASSOCIATED PROTEIN VPS13
XLOC_000599	Prupe.1G110200	Pp01:8788281-8824275	C	A	OK	3.89421	8.73835	1.16603	-2.74951	0.67	0.0064	0.669913	no	PROTEIN T08G11.1, ISOFORM A
XLOC_007748	-	Pp02:1870963-1873641	C	A	OK	2.95926	8.11503	1.45536	-2.90129	0.67	0.00645	0.669913	no
XLOC_016468	Prupe.5G215400	Pp05:16944720-16945947	C	A	OK	0.201234	0	-Inf	-nan	0.67	0.00645	0.669913	no	ATP BINDING / PROTEIN KINASE-RELATED
XLOC_025511	Prupe.8G255400	Pp08:21797747-21807879	C	A	OK	7.74449	17.4026	1.16806	-2.75513	0.67	0.00645	0.669913	no	CW-TYPE ZINC-FINGER PROTEIN
XLOC_005451	Prupe.1G520700	Pp01:42719398-42720858	C	A	OK	26.8675	11.3361	-1.24493	2.79617	0.67	0.0066	0.669913	no	(PHI-1) PROTEIN, PUTATIVE-RELATED
XLOC_008835	Prupe.2G258300	Pp02:26934718-26935568	C	A	OK	24.9725	8.5003	-1.55476	2.86742	0.67	0.00665	0.669913	no	HEAVY METAL TRANSPORT/DETOXIFICATION SUPERFAMILY PROTEIN
XLOC_009699	Prupe.3G088200	Pp03:6559799-6570446	C	A	OK	16.9462	37.5518	1.14792	-2.70759	0.67	0.0067	0.669913	no	PRE-MRNA SPLICING FACTOR PRP8
XLOC_010137	Prupe.3G170300	Pp03:18903143-18910131	C	A	OK	4.63346	10.6037	1.19441	-2.74993	0.67	0.0067	0.669913	no
XLOC_013469	Prupe.4G193800	Pp04:11660587-11662101	C	A	OK	14.2258	5.26335	-1.43446	2.93667	0.67	0.0067	0.669913	no	EF-HAND CALCIUM-BINDING DOMAIN CONTAINING PROTEIN
XLOC_016175	Prupe.5G152200	Pp05:13740113-13742121	C	A	OK	2.18906	0.449411	-2.28421	3.01094	0.67	0.0067	0.669913	no	CYTOCHROME P450 94B1-RELATED
XLOC_018333	Prupe.6G105200	Pp06:7455114-7456029	C	A	OK	0.208938	0	-Inf	-nan	0.67	0.0067	0.669913	no
XLOC_024822	Prupe.8G116800	Pp08:14377552-14378635	C	A	OK	0.267254	0	-Inf	-nan	0.67	0.0067	0.669913	no	AUXIN RESPONSE FACTOR 30-RELATED
XLOC_026478	Prupe.8G186600	Pp08:18394147-18395038	C	A	OK	0.230339	0	-Inf	-nan	0.67	0.0067	0.669913	no	Leucine Rich Repeat (LRR_1) // Leucine rich repeat N-terminal domain (LRRNT_2)
XLOC_026941	Prupe.I000200	scaffold_116:595-1331	C	A	OK	0.359066	0	-Inf	-nan	0.67	0.0067	0.669913	no	Potato inhibitor I family (potato_inhibit)
XLOC_017835	Prupe.6G003300	Pp06:355455-372242	C	A	OK	6.02002	13.5021	1.16535	-2.71267	0.67	0.00675	0.669913	no	Calpain-3 / Muscle-specific calcium-activated neutral protease 3
XLOC_013800	Prupe.4G255100	Pp04:17693406-17697151	C	A	OK	1.64479	4.84739	1.55931	-2.95045	0.67	0.0068	0.669913	no	RNA recognition motif. (a.k.a. RRM, RBD, or RNP domain) (RRM_1) // Zinc finger C-x8-C-x5-C-x3-H type (and similar) (zf-CCCH)
XLOC_016856	Prupe.5G051700	Pp05:5599912-5601284	C	A	OK	0.235544	0	-Inf	-nan	0.67	0.00685	0.669913	no	Ulp1 protease family, C-terminal catalytic domain (Peptidase_C48)
XLOC_025895	Prupe.8G063900	Pp08:9379178-9379876	C	A	OK	0.737308	0	-Inf	-nan	0.67	0.00685	0.669913	no	2-NITROPROPANE DIOXYGENASE-LIKE PROTEIN
XLOC_000701	Prupe.1G127600	Pp01:10003923-10004880	C	A	OK	78.3608	35.2164	-1.15388	2.65065	0.67	0.0069	0.669913	no	Pathogenesis-related protein Bet v I family (Bet_v_1)
XLOC_020179	Prupe.6G104600	Pp06:7363586-7383319	C	A	OK	5.03095	11.495	1.19211	-2.71696	0.67	0.0069	0.669913	no	DEFECTIVE CHORION-1 PROTEIN, FC177 ISOFORM
XLOC_021444	-	Pp06:6201803-6202635	C	A	OK	16.3241	5.41037	-1.5932	2.84568	0.67	0.0069	0.669913	no
XLOC_010217	Prupe.3G189300	Pp03:20242122-20243957	C	A	OK	6.40772	2.11487	-1.59924	2.82923	0.67	0.00695	0.669913	no	7-deoxyloganetin glucosyltransferase / UGT85A24
XLOC_002752	Prupe.1G531500	Pp01:43454704-43463367	C	A	OK	30.6432	12.5534	-1.28749	2.82029	0.67	0.007	0.669913	no	SRF-type transcription factor (DNA-binding and dimerisation domain) (SRF-TF)
XLOC_026300	Prupe.8G150200	Pp08:16361783-16362457	C	A	OK	52.9035	19.7861	-1.41888	2.89656	0.67	0.007	0.669913	no	PHYTOSULFOKINES 2-RELATED
XLOC_022607	Prupe.7G209500	Pp07:19204869-19205945	C	A	OK	0.34833	0	-Inf	-nan	0.686	0.0072	0.685757	no	Cytochrome P450 CYP2 subfamily
XLOC_021827	Prupe.7G061500	Pp07:10050414-10051008	C	A	OK	46.2204	17.2524	-1.42173	2.89098	0.692	0.00735	0.69157	no
XLOC_011733	Prupe.3G173400	Pp03:19101311-19102169	C	A	OK	0	0.211007	Inf	-nan	0.692	0.0074	0.69157	no	Peptidase of plants and bacteria (BSP)
XLOC_013390	Prupe.4G180800	Pp04:10724386-10725450	C	A	OK	0	0.181192	Inf	-nan	0.692	0.0074	0.69157	no	CHITINASE-LIKE PROTEIN-RELATED
XLOC_019901	Prupe.6G050400	Pp06:3550585-3551713	C	A	OK	0	0.200615	Inf	-nan	0.692	0.0074	0.69157	no	LOB DOMAIN-CONTAINING PROTEIN 12
XLOC_012621	Prupe.4G035000	Pp04:1640965-1663412	C	A	OK	4.76821	10.6338	1.15713	-2.66508	0.694	0.0075	0.694395	no	TRANSLOCATION PROTEIN SEC63 HOMOLOG
XLOC_018598	Prupe.6G155100	Pp06:13535315-13540604	C	A	OK	10.1719	23.403	1.2021	-2.75022	0.694	0.0075	0.694395	no	ASCORBATE OXIDASE-LIKE PROTEIN-RELATED
XLOC_023132	Prupe.7G048000	Pp07:8471882-8476896	C	A	OK	2.03324	0.54033	-1.91187	2.86951	0.696	0.00755	0.695788	no	Endoribonuclease Dicer homolog 2
XLOC_005408	Prupe.1G512000	Pp01:42142825-42157542	C	A	OK	14.0232	30.7966	1.13496	-2.66903	0.701	0.00765	0.701234	no	ACETYL-COA CARBOXYLASE 1
XLOC_013944	Prupe.4G281400	Pp04:23907006-23907648	C	A	OK	8.8234	25.161	1.51178	-2.78384	0.701	0.0077	0.701234	no
XLOC_009535	Prupe.3G055200	Pp03:3890131-3896484	C	A	OK	0.883183	0.0910729	-3.27762	3.50625	0.701	0.00775	0.701234	no	LRR RECEPTOR-LIKE SERINE/THREONINE-PROTEIN KINASE MEE39-RELATED
XLOC_022275	Prupe.7G146200	Pp07:15925855-15926708	C	A	OK	9.35704	2.55152	-1.87469	2.90799	0.701	0.00775	0.701234	no	Domain of unknown function (DUF4228) (DUF4228)
XLOC_008335	Prupe.2G147700	Pp02:20384178-20385564	C	A	OK	4.17736	11.6205	1.47601	-2.84489	0.704	0.00785	0.703883	no	FASCICLIN-LIKE ARABINOGALACTAN PROTEIN 10-RELATED
XLOC_017113	Prupe.5G109500	Pp05:11450359-11451417	C	A	OK	41.4159	18.0527	-1.19797	2.70576	0.704	0.00785	0.703883	no
XLOC_005895	-	Pp01:44452643-44453514	C	A	OK	0.974464	4.73304	2.28009	-2.94287	0.705	0.0079	0.704637	no
XLOC_022116	Prupe.7G114700	Pp07:14011556-14013651	C	A	OK	188.536	85.7894	-1.13597	2.65703	0.705	0.00795	0.704637	no	60S ACIDIC RIBOSOMAL PROTEIN FAMILY MEMBER
XLOC_002081	Prupe.1G400600	Pp01:35356901-35388349	C	A	OK	27.893	61.2707	1.13529	-2.6695	0.705	0.008	0.704637	no	GLUTAMATE RECEPTOR 2.1-RELATED
XLOC_007909	Prupe.2G057800	Pp02:7153596-7159989	C	A	OK	0.29763	1.08677	1.86846	-2.68117	0.705	0.008	0.704637	no	DISEASE RESISTANCE PROTEIN-RELATED
XLOC_012852	Prupe.4G077900	Pp04:3794378-3795740	C	A	OK	4.56855	1.26815	-1.84902	2.78468	0.706	0.00805	0.705918	no
XLOC_012449	-	Pp03:25326186-25329225	C	A	OK	1.30256	0.27456	-2.24616	3.00378	0.712	0.00815	0.711552	no
XLOC_013600	Prupe.4G215700	Pp04:13492142-13493957	C	A	OK	12.9953	5.07541	-1.3564	2.8363	0.717	0.00825	0.717138	no
XLOC_012635	Prupe.4G037100	Pp04:1754539-1759605	C	A	OK	17.7799	7.97321	-1.15701	2.66799	0.731	0.00845	0.731329	no	NADH:ubiquinone reductase (non-electrogenic) / Ubiquinone reductase
XLOC_001601	Prupe.1G306600	Pp01:29969841-29979593	C	A	OK	14.3034	30.6819	1.10102	-2.57369	0.738	0.0086	0.737895	no	PROSTATE TUMOR OVEREXPRESSED GENE 1 PTOV1
XLOC_013030	Prupe.4G114900	Pp04:6171903-6184888	C	A	OK	5.33284	11.466	1.10438	-2.56051	0.738	0.0086	0.737895	no	IMMUNOGLOBULIN E-SET DOMAIN-CONTAINING PROTEIN
XLOC_023586	Prupe.7G146900	Pp07:15985233-15992188	C	A	OK	15.5286	33.4659	1.10777	-2.58494	0.739	0.00865	0.739	no	HOMEOBOX PROTEIN TRANSCRIPTION FACTORS
XLOC_015942	Prupe.5G107500	Pp05:11349941-11350813	C	A	OK	5.97702	0.929701	-2.68459	3.34141	0.744	0.00875	0.744348	no
XLOC_002774	Prupe.1G535700	Pp01:43769317-43795882	C	A	OK	2.78561	6.08084	1.12628	-2.5479	0.758	0.00905	0.757927	no	ANTIGEN MLAA-22-RELATED
XLOC_011545	Prupe.3G133100	Pp03:13837604-13841568	C	A	OK	1.95963	0.270189	-2.85854	3.25252	0.758	0.00905	0.757927	no	S-ALKYL-THIOHYDROXIMATE LYASE SUR1-RELATED
XLOC_002562	Prupe.1G493200	Pp01:40986085-41000567	C	A	OK	4.35837	11.5784	1.40957	-2.65026	0.758	0.0091	0.757927	no	ARMADILLO/BETA-CATENIN-LIKE REPEAT AND C2 CALCIUM/LIPID-BINDING DOMAIN-CONTAINING PROTEIN-RELATED
XLOC_011595	Prupe.3G144500	Pp03:15735007-15735958	C	A	OK	5.86637	1.20132	-2.28784	3.11291	0.758	0.0091	0.757927	no	Indole-3-glycerol-phosphate lyase / TSA
XLOC_024782	Prupe.8G109500	Pp08:13932832-13937361	C	A	OK	1.35554	3.81938	1.49447	-2.77852	0.758	0.0091	0.757927	no	DISEASE RESISTANCE PROTEIN-RELATED
XLOC_000219	Prupe.1G037900	Pp01:2632300-2633915	C	A	OK	8.30043	2.96418	-1.48555	2.77237	0.764	0.00925	0.764027	no	AP2 domain (AP2)
XLOC_012696	Prupe.4G049600	Pp04:2375102-2376128	C	A	OK	11.483	3.66622	-1.64713	2.79887	0.764	0.00925	0.764027	no	LATE EMBRYOGENESIS ABUNDANT PROTEIN (LEA) FAMILY PROTEIN-RELATED
XLOC_005920	Prupe.2G003400,Prupe.2G003500	Pp02:358732-381913	C	A	OK	26.4032	55.8285	1.08029	-2.5592	0.765	0.0093	0.764983	no	CALLOSE SYNTHASE 3
XLOC_005265	Prupe.1G482500	Pp01:40256378-40256768	C	A	OK	23.1433	63.5331	1.45691	-2.73602	0.766	0.00935	0.76593	no	BIFUNCTIONAL INHIBITOR/LIPID-TRANSFER PROTEIN/SEED STORAGE 2S ALBUMIN SUPERFAMILY PROTEIN
XLOC_016076	Prupe.5G133200	Pp05:12760266-12761871	C	A	OK	19.687	8.53648	-1.20553	2.66396	0.767	0.0094	0.76687	no
XLOC_017099	Prupe.5G106200	Pp05:11240964-11244068	C	A	OK	1.47934	0.250565	-2.5617	3.07799	0.772	0.0095	0.771865	no	1-AMINOCYCLOPROPANE-1-CARBOXYLATE SYNTHASE 2-RELATED
XLOC_013948	Prupe.4G282500	Pp04:24140809-24147830	C	A	OK	78.3337	177.167	1.1774	-2.53616	0.773	0.00955	0.772774	no	Ankyrin repeats (3 copies) (Ank_2) // Domain of unknown function (DUF4219) (DUF4219) // Domain of unknown function (PGG)
XLOC_005850	-	Pp01:24590436-24590674	C	A	OK	0	2.50216	Inf	-nan	0.774	0.0096	0.773674	no
XLOC_016368	Prupe.5G194800	Pp05:15829977-15831079	C	A	OK	22.9902	9.49852	-1.27524	2.70397	0.775	0.00965	0.774568	no	CALCIUM-BINDING PROTEIN CML30-RELATED
XLOC_017308	Prupe.5G153400	Pp05:13795433-13803408	C	A	OK	4.67816	10.7881	1.20542	-2.59507	0.783	0.0098	0.783449	no	Protein kinase domain (Pkinase) // Leucine Rich Repeat (LRR_1) // Leucine rich repeat (LRR_8)
XLOC_007574	Prupe.2G316100	Pp02:29670561-29672236	C	A	OK	64.4667	29.803	-1.1131	2.55754	0.784	0.00985	0.784296	no	CYTOCHROME B5 ISOFORM A
XLOC_013022	Prupe.4G113100	Pp04:6000288-6012764	C	A	OK	4.47603	9.61277	1.10273	-2.53348	0.789	0.00995	0.789102	no	MEMBRANE-ASSOCIATED PROTEIN HEM
XLOC_022737	Prupe.7G235300	Pp07:20455348-20463320	C	A	OK	0.987793	2.65812	1.42813	-2.67034	0.794	0.01005	0.79387	no	ABC TRANSPORTER G FAMILY MEMBER 32
XLOC_015959	Prupe.5G109900	Pp05:11464412-11465649	C	A	OK	20.2892	8.19311	-1.30823	2.7323	0.81	0.0103	0.810402	no	Late embryogenesis abundant protein (LEA_2)
XLOC_021384	Prupe.6G353600	Pp06:30062641-30088753	C	A	OK	7.11906	15.1813	1.09254	-2.55403	0.811	0.01035	0.81113	no	TRANSLATIONAL ACTIVATOR GCN1
XLOC_010005	Prupe.3G144100	Pp03:15634966-15636052	C	A	OK	6.8537	1.94273	-1.8188	2.74595	0.816	0.01045	0.815756	no	Thaumatin family (Thaumatin)
XLOC_001732	Prupe.1G331400	Pp01:31395745-31406871	C	A	OK	7.09356	15.2739	1.10649	-2.58542	0.82	0.01055	0.820345	no	Mediator complex subunit 23 (Med23)
XLOC_023346	Prupe.7G093400	Pp07:12579322-12581503	C	A	OK	7.99206	2.79505	-1.51569	2.70547	0.821	0.0106	0.821026	no	SYNTAXIN-121-RELATED
XLOC_018140	Prupe.6G064800	Pp06:4485643-4495507	C	A	OK	8.50993	18.2078	1.09734	-2.47977	0.822	0.01065	0.821701	no	mRNA cleavage and polyadenylation factor I complex, subunit RNA15
XLOC_005299	Prupe.1G489300	Pp01:40729870-40743395	C	A	OK	5.95648	12.4991	1.06929	-2.50645	0.822	0.0107	0.822371	no	HISTONE-LYSINE N-METHYLTRANSFERASE, H3 LYSINE-36 SPECIFIC
XLOC_014110	Prupe.4G024500	Pp04:1157497-1160945	C	A	OK	75.2257	35.2393	-1.09404	2.58389	0.831	0.01085	0.830693	no	GLUCOSE-6-PHOSPHATE/PHOSPHATE TRANSLOCATOR 1, CHLOROPLASTIC-RELATED
XLOC_011464	Prupe.3G117200	Pp03:10009610-10010760	C	A	OK	13.1503	4.97584	-1.40209	2.62206	0.831	0.0109	0.831323	no
XLOC_006187	Prupe.2G053700	Pp02:6258788-6263801	C	A	OK	0.597601	1.88515	1.65743	-2.70755	0.833	0.011	0.83257	no	LEUCINE-RICH REPEAT-CONTAINING PROTEIN
XLOC_017705	Prupe.5G233100	Pp05:17731767-17735797	C	A	OK	6.39331	14.2342	1.15473	-2.562	0.833	0.011	0.83257	no	Membrane transport protein (Mem_trans)
XLOC_025600	Prupe.8G001400	Pp08:121419-126875	C	A	OK	9.81722	20.661	1.07352	-2.51027	0.844	0.01125	0.843534	no	Predicted RNA-binding protein SEB4 (RRM superfamily)
XLOC_001357	Prupe.1G261100	Pp01:27011825-27012459	C	A	OK	21.4757	7.08734	-1.59939	2.76831	0.844	0.01145	0.843534	no
XLOC_016075	Prupe.5G133100	Pp05:12757424-12759464	C	A	OK	5.00362	1.6668	-1.58589	2.74397	0.844	0.0115	0.843534	no
XLOC_020883	Prupe.6G255500	Pp06:24825552-24836827	C	A	OK	8.58597	17.8261	1.05394	-2.46699	0.844	0.0115	0.843534	no	Carboxypeptidase U / Thrombin-activatable fibrinolysis inhibitor
XLOC_002880	Prupe.1G555000	Pp01:45315576-45316631	C	A	OK	17.6284	7.28296	-1.2753	2.56211	0.844	0.01155	0.843534	no
XLOC_004729	Prupe.1G363000	Pp01:33369797-33375210	C	A	OK	2.88699	6.51953	1.1752	-2.56271	0.844	0.01165	0.843534	no	ABC TRANSPORTER B FAMILY MEMBER 13-RELATED
XLOC_002484	Prupe.1G477000	Pp01:39882596-39884880	C	A	OK	9.9322	21.9738	1.1456	-2.61034	0.844	0.0117	0.843534	no	DEHYDRATION-RESPONSIVE PROTEIN RD22
XLOC_016811	Prupe.5G043700,Prupe.5G043800	Pp05:4827756-4830213	C	A	OK	1.50152	4.48508	1.57871	-2.07846	0.844	0.01175	0.843534	no	TRANSCRIPTION FACTOR BHLH66-RELATED
XLOC_027005	Prupe.I005800	scaffold_71:8939-10574	C	A	OK	190.994	91.0774	-1.06836	2.53578	0.844	0.01175	0.843534	no	Naringenin-chalcone synthase / Flavonone synthase
XLOC_008857	Prupe.2G263600	Pp02:27148380-27150400	C	A	OK	19.2626	41.2016	1.0969	-2.52279	0.844	0.0118	0.843534	no	EXPANSIN-A8
XLOC_010245	Prupe.3G193800	Pp03:20525732-20534933	C	A	OK	17.7575	48.4264	1.44736	-2.5661	0.844	0.0118	0.843534	no	SUBTILASE FAMILY PROTEIN-RELATED
XLOC_021282	Prupe.6G333400	Pp06:28988995-28997886	C	A	OK	1.23936	0.091784	-3.75521	3.63863	0.844	0.0118	0.843534	no	PROTEIN BONZAI 3
XLOC_023317	Prupe.7G086800	Pp07:12138072-12139680	C	A	OK	142.225	66.5494	-1.09568	2.57723	0.844	0.01185	0.843534	no	40S RIBOSOMAL PROTEIN S28
XLOC_001811	Prupe.1G347000	Pp01:32431782-32451925	C	A	OK	2.51778	5.4503	1.11418	-2.60878	0.844	0.01195	0.843534	no	SACSIN
XLOC_002519	Prupe.1G484100	Pp01:40340477-40341263	C	A	OK	0.260477	0	-Inf	-nan	0.844	0.01195	0.843534	no	BETA-1,3-N-ACETYLGLUCOSAMINYLTRANSFERASE FAMILY PROTEIN
XLOC_006805	Prupe.2G166000	Pp02:21508010-21508583	C	A	OK	0.302197	0	-Inf	-nan	0.844	0.01195	0.843534	no
XLOC_013403	Prupe.4G182500	Pp04:10815200-10815795	C	A	OK	0.285167	0	-Inf	-nan	0.844	0.01195	0.843534	no
XLOC_019503	Prupe.6G337400	Pp06:29271163-29271667	C	A	OK	0.371812	0	-Inf	-nan	0.844	0.01195	0.843534	no	Aminoglycoside 6'-N-acetyltransferase / Kanamycin 6'-N-acetyltransferase
XLOC_023944	Prupe.7G227100	Pp07:20081561-20082189	C	A	OK	12.1828	3.2484	-1.90704	2.79128	0.844	0.01195	0.843534	no	DVL10
XLOC_008993	Prupe.2G294600	Pp02:28624031-28625417	C	A	OK	39.3046	18.1403	-1.1155	2.49419	0.844	0.012	0.844071	no	COPPER TRANSPORT PROTEIN ATOX1-RELATED
XLOC_006127	Prupe.2G045000	Pp02:5037443-5038706	C	A	OK	24.2082	10.4717	-1.20901	2.64207	0.844	0.01215	0.844289	no	MEMBER OF 'GDXG' FAMILY OF LIPOLYTIC ENZYMES
XLOC_014382	Prupe.4G085900	Pp04:4217232-4224131	C	A	OK	19.1466	40.3375	1.07503	-2.53146	0.844	0.0122	0.844289	no	AUXIN RESPONSE FACTOR 6
XLOC_016899	Prupe.5G061800	Pp05:6745842-6747365	C	A	OK	39.6982	18.9055	-1.07027	2.48251	0.844	0.0122	0.844289	no	ETHYLENE-RESPONSIVE TRANSCRIPTION FACTOR 15-RELATED
XLOC_025612	Prupe.8G003700	Pp08:302622-308958	C	A	OK	68.8106	141.508	1.04018	-2.46547	0.844	0.0122	0.844289	no	SUCROSE-PHOSPHATE SYNTHASE 4-RELATED
XLOC_003715	Prupe.1G149700	Pp01:11744706-11748698	C	A	OK	3.28431	0.884052	-1.89339	2.63226	0.844	0.0123	0.844289	no	DIENELACTONE HYDROLASE-LIKE PROTEIN
XLOC_011082	Prupe.3G035100	Pp03:2561777-2562092	C	A	OK	0	0.896735	Inf	-nan	0.844	0.0123	0.844289	no	Auxin responsive protein (Auxin_inducible)
XLOC_012659	Prupe.4G042900	Pp04:2033778-2034481	C	A	OK	0	0.258163	Inf	-nan	0.844	0.0123	0.844289	no
XLOC_021022	Prupe.6G284400	Pp06:26423591-26426110	C	A	OK	1.08517	0.205634	-2.39977	2.79067	0.848	0.0124	0.848228	no	DEHYDRATION-RESPONSIVE ELEMENT-BINDING PROTEIN 2A-RELATED
XLOC_009715	Prupe.3G090800	Pp03:6749080-6759606	C	A	OK	33.454	70.0722	1.06666	-2.46229	0.849	0.01245	0.848732	no	TETRATRICOPEPTIDE REPEAT-CONTAINING PROTEIN
XLOC_009851	Prupe.3G116000	Pp03:9808576-9812288	C	A	OK	1.84415	4.57037	1.30936	-2.59343	0.849	0.0125	0.849232	no	Protein kinase domain (Pkinase) // Leucine Rich Repeat (LRR_1) // Leucine rich repeat (LRR_8)
XLOC_024429	-	Pp08:4475715-4478843	C	A	OK	0.0789361	0.643816	3.02789	-3.10359	0.85	0.01255	0.849729	no
XLOC_026754	Prupe.8G243200	Pp08:21227419-21231667	C	A	OK	16.1926	7.40122	-1.1295	2.44988	0.85	0.0126	0.850222	no	PHENAZINE BIOSYNTHESIS PROTEIN
XLOC_006985	Prupe.2G200400	Pp02:23735465-23748604	C	A	OK	63.2543	151.47	1.2598	-2.44336	0.851	0.01265	0.850712	no	PROTEIN CCA1-RELATED
XLOC_015627	Prupe.5G050700	Pp05:5395291-5431661	C	A	OK	8.57696	17.6282	1.03935	-2.46821	0.855	0.01275	0.854551	no	PLECKSTRIN HOMOLOGY (PH) DOMAIN-CONTAINING PROTEIN
XLOC_022419	Prupe.7G170500	Pp07:17245177-17253219	C	A	OK	10.3597	21.454	1.05027	-2.43967	0.855	0.0128	0.855023	no	ALPHA-MANNOSIDASE
XLOC_021039	Prupe.6G286500	Pp06:26526813-26534538	C	A	OK	7.32253	15.667	1.09731	-2.56688	0.855	0.01285	0.855492	no	PROTEIN SCAR2-RELATED
XLOC_006628	Prupe.2G135900	Pp02:19351254-19370742	C	A	OK	11.3969	23.4778	1.04266	-2.45898	0.866	0.01305	0.865911	no	CCR4-NOT TRANSCRIPTION COMPLEX
XLOC_009759	Prupe.3G098100	Pp03:7521381-7523749	C	A	OK	26.1257	12.1188	-1.10822	2.51664	0.867	0.01315	0.867287	no	WRKY TRANSCRIPTION FACTOR 40-RELATED
XLOC_019195	Prupe.6G273000	Pp06:25823708-25828340	C	A	OK	32.619	67.4128	1.04731	-2.46903	0.867	0.0132	0.867287	no	AUXIN TRANSPORTER PROTEIN 1-RELATED
XLOC_008861	Prupe.2G264300	Pp02:27185071-27189681	C	A	OK	0.799509	2.34154	1.55027	-2.69429	0.867	0.0133	0.867287	no	INFLORESCENCE AND ROOT APICES RECEPTOR-LIKE KINASE
XLOC_003236	Prupe.1G045700	Pp01:3249995-3258588	C	A	OK	4.73595	1.81691	-1.38217	2.4895	0.867	0.0134	0.867287	no	F19P19.6 PROTEIN
XLOC_018885	Prupe.6G212200	Pp06:22050732-22055030	C	A	OK	27.4956	56.7105	1.04442	-2.47239	0.867	0.0134	0.867287	no	Leucine Rich Repeat (LRR_1) // Protein tyrosine kinase (Pkinase_Tyr) // Leucine rich repeat N-terminal domain (LRRNT_2) // Leucine rich repeat (LRR_8)
XLOC_002765	Prupe.1G534000	Pp01:43634646-43671581	C	A	OK	4.86642	9.97831	1.03593	-2.43447	0.867	0.01345	0.867287	no	BEIGE/BEACH-RELATED
XLOC_023567	Prupe.7G141300	Pp07:15667359-15670481	C	A	OK	6.5737	2.11016	-1.63935	2.70625	0.867	0.01345	0.867287	no	METHYLESTERASE 4-RELATED
XLOC_011091	Prupe.3G037800	Pp03:2732645-2733608	C	A	OK	34.9542	14.5462	-1.26483	2.5522	0.867	0.0135	0.867287	no	PROTEIN TIFY 10A-RELATED
XLOC_021797	Prupe.7G056200	Pp07:9528921-9537875	C	A	OK	9.77176	20.3917	1.06129	-2.4323	0.867	0.0135	0.867287	no	ATP-BINDING CASSETTE TRANSPORTER
XLOC_010056	Prupe.3G155300	Pp03:17315584-17319675	C	A	OK	0.287192	1.2456	2.11675	-2.76136	0.867	0.01355	0.867287	no	Ankyrin repeat protein // 26S proteasome regulatory complex, subunit PSMD10
XLOC_024182	-	Pp07:7564585-7569665	C	A	OK	0.136992	0.55359	2.01473	-2.57528	0.867	0.01355	0.867287	no
XLOC_014189	Prupe.4G041700	Pp04:1967080-1968865	C	A	OK	1.8783	5.40118	1.52385	-2.64411	0.871	0.01365	0.870888	no	Catechol oxidase / Tyrosinase
XLOC_009682	Prupe.3G084900	Pp03:6262183-6263130	C	A	OK	59.9417	27.2502	-1.13729	2.56517	0.878	0.0138	0.877645	no
XLOC_009069	Prupe.2G310600	Pp02:29383443-29387138	C	A	OK	20.8935	43.751	1.06626	-2.5086	0.878	0.01385	0.878019	no	PECTINESTERASE/PECTINESTERASE INHIBITOR 34-RELATED
XLOC_000249	Prupe.1G042400	Pp01:3026998-3032825	C	A	OK	21.1272	43.9627	1.05718	-2.49127	0.885	0.014	0.884711	no	LONG-CHAIN-ALCOHOL OXIDASE FAO1-RELATED
XLOC_001617	Prupe.1G310500	Pp01:30205770-30207154	C	A	OK	88.9154	183.922	1.04859	-2.482	0.885	0.0141	0.885409	no	3-KETOACYL-COA SYNTHASE 5-RELATED
XLOC_011649	Prupe.3G153600	Pp03:16766840-16767455	C	A	OK	26.9912	60.6452	1.16791	-2.54832	0.885	0.0141	0.885409	no	Agglutinin domain (Agglutinin)
XLOC_008048	Prupe.2G085000	Pp02:13467126-13469459	C	A	OK	3.1729	0.064979	-5.60968	5.487	0.902	0.01445	0.901698	no	GLUCOSYL/GLUCURONOSYL TRANSFERASES
XLOC_010589	Prupe.3G255800	Pp03:24431840-24433436	C	A	OK	4.44465	0.121662	-5.19112	5.02561	0.902	0.01445	0.901698	no	Transcription initiation factor TFIIB (TFIIB, GTF2B, SUA7, TFB)
XLOC_021762	Prupe.7G048800	Pp07:8585430-8585975	C	A	OK	27.3634	10.1344	-1.43299	2.56204	0.902	0.0145	0.901991	no
XLOC_015772	Prupe.5G075700	Pp05:8964127-8968485	C	A	OK	6.13448	13.4553	1.13316	-2.51603	0.902	0.01455	0.902281	no	MONOCOPPER OXIDASE-LIKE PROTEIN SKU5
XLOC_002933	Prupe.1G564200	Pp01:46083141-46086925	C	A	OK	3.36595	0.797455	-2.07754	2.68957	0.903	0.01465	0.902857	no
XLOC_026367	Prupe.8G165600	Pp08:17200503-17201852	C	A	OK	334.06	162.451	-1.04011	2.46963	0.903	0.01465	0.902857	no	HEAVY METAL-ASSOCIATED ISOPRENYLATED PLANT PROTEIN 26
XLOC_009791	Prupe.3G103900	Pp03:8179595-8182294	C	A	OK	2.78953	6.7162	1.26762	-2.47941	0.904	0.01475	0.903988	no	ASPARTYL PROTEASES
XLOC_007543	Prupe.2G309900	Pp02:29344525-29353104	C	A	OK	3.6364	7.43662	1.03214	-2.36468	0.904	0.0148	0.903988	no	JMJC DOMAIN-CONTAINING HISTONE DEMETHYLATION PROTEIN
XLOC_000702	Prupe.1G127800	Pp01:10010101-10011080	C	A	OK	1030.19	507.523	-1.02136	2.44995	0.904	0.01485	0.903988	no	Pathogenesis-related protein Bet v I family (Bet_v_1)
XLOC_023959	Prupe.7G229300	Pp07:20199767-20200670	C	A	OK	11.5828	4.02341	-1.52549	2.6068	0.904	0.01485	0.903988	no	EXPRESSED PROTEIN
XLOC_012644	Prupe.4G039000	Pp04:1827924-1832875	C	A	OK	4.35417	1.83943	-1.24314	2.41765	0.904	0.0149	0.904266	no	NADH:ubiquinone reductase (non-electrogenic) / Ubiquinone reductase
XLOC_006119	Prupe.2G043200	Pp02:4758207-4765694	C	A	OK	6.19772	12.7547	1.04122	-2.3815	0.908	0.01505	0.908099	no	LEUCINE-RICH REPEAT-CONTAINING PROTEIN
XLOC_017570	Prupe.5G206500	Pp05:16483079-16489275	C	A	OK	8.91792	18.5165	1.05403	-2.47533	0.908	0.0151	0.908099	no	Domain of unknown function (DUF4378) (DUF4378) // DUF761-associated sequence motif (VARLMGL)
XLOC_026844	Prupe.8G263900	Pp08:22159221-22161846	C	A	OK	7.61607	3.31818	-1.19865	2.48776	0.908	0.0151	0.908098	no	PECTINESTERASE/PECTINESTERASE INHIBITOR 20-RELATED
XLOC_005131	Prupe.1G453900	Pp01:38146256-38162978	C	A	OK	1.95194	5.51977	1.4997	-2.48477	0.911	0.0152	0.911359	no	DNA POLYMERASE I
XLOC_001866	Prupe.1G357100	Pp01:33065511-33070690	C	A	OK	8.07571	17.1572	1.08715	-2.48313	0.912	0.0153	0.912111	no	MULTI-COPPER OXIDASE TYPE I FAMILY PROTEIN-RELATED
XLOC_008578	Prupe.2G202600	Pp02:23883008-23884343	C	A	OK	17.2829	6.87026	-1.33091	2.50894	0.912	0.01535	0.912111	no	NAC TRANSCRIPTION FACTOR-LIKE 9
XLOC_026589	Prupe.8G209400	Pp08:19440865-19452046	C	A	OK	9.19242	18.5962	1.01649	-2.35886	0.912	0.01535	0.912111	no	CLIP-ASSOCIATING PROTEIN
XLOC_011897	Prupe.3G208800	Pp03:21468365-21470934	C	A	OK	2.34675	6.80142	1.53517	-2.55807	0.912	0.0154	0.912358	no	LYSOSOMAL ACID LIPASE-RELATED
XLOC_024331	Prupe.8G024500	Pp08:2223946-2225610	C	A	OK	11.3906	4.80633	-1.24484	2.53123	0.916	0.0155	0.915558	no	WDSAM1 PROTEIN
XLOC_011353	Prupe.3G093100	Pp03:6960923-6970063	C	A	OK	47.0936	95.6628	1.02243	-2.39881	0.916	0.0156	0.916261	no	PROTEIN TOPLESS-RELATED
XLOC_002811	Prupe.1G542400	Pp01:44313736-44317849	C	A	OK	7.7565	16.0213	1.04651	-2.43421	0.916	0.01565	0.916261	no	Protein kinase domain (Pkinase) // Leucine rich repeat N-terminal domain (LRRNT_2)
XLOC_024438	Prupe.8G044400	Pp08:4596857-4613683	C	A	OK	26.1057	57.102	1.12918	-2.33405	0.916	0.01565	0.916261	no	LEUCINE-RICH REPEAT-CONTAINING PROTEIN
XLOC_019282	Prupe.6G289400	Pp06:26739689-26741896	C	A	OK	6.4765	2.22074	-1.54418	2.47885	0.924	0.01585	0.924003	no	Peroxidase / Lactoperoxidase
XLOC_002042	Prupe.1G393100	Pp01:35002955-35004822	C	A	OK	30.5871	14.1207	-1.11511	2.51377	0.924	0.01595	0.924003	no	WRKY DNA -binding domain (WRKY)
XLOC_008427	Prupe.2G170700	Pp02:21776389-21782324	C	A	OK	4.11225	8.33099	1.01856	-2.3244	0.924	0.016	0.924003	no	PHOSPHATIDYLINOSITOL N-ACETYGLUCOSAMINLYTRANSFERASE SUBUNIT P-LIKE PROTEIN
XLOC_020446	Prupe.6G161300	Pp06:14985430-14994196	C	A	OK	6.4474	13.0384	1.01597	-2.37446	0.924	0.01605	0.924003	no	Cellulose synthase (GDP-forming) / GDP-glucose-cellulose glucosyltransferase
XLOC_026942	Prupe.I000300	scaffold_116:5488-6247	C	A	OK	6.50516	0.433439	-3.90769	3.84043	0.924	0.01605	0.924003	no	Potato inhibitor I family (potato_inhibit)
XLOC_002000	Prupe.1G384400	Pp01:34483318-34484206	C	A	OK	6.27146	1.76561	-1.82864	2.64185	0.924	0.0162	0.924003	no	CALCIUM-BINDING PROTEIN CML41-RELATED
XLOC_002064	Prupe.1G398000	Pp01:35233175-35237006	C	A	OK	64.3863	131.632	1.03168	-2.44328	0.924	0.0162	0.924003	no	ASPARTYL PROTEASE FAMILY PROTEIN
XLOC_005468	Prupe.1G524300	Pp01:42972317-42974859	C	A	OK	9.72004	3.7966	-1.35625	2.51628	0.924	0.0162	0.924003	no	Protein of unknown function DUF47 (PhoU_div)
XLOC_020487	Prupe.6G168600	Pp06:17326172-17349930	C	A	OK	7.53839	15.2505	1.01653	-2.37091	0.924	0.0162	0.924003	no	SPATACSIN
XLOC_010102	Prupe.3G164200	Pp03:18337852-18339197	C	A	OK	5.66161	1.90779	-1.56931	2.54164	0.93	0.01635	0.929895	no	WDSAM1 PROTEIN
XLOC_012737	Prupe.4G058200	Pp04:2781878-2783070	C	A	OK	5.49309	1.73659	-1.66136	2.47852	0.942	0.01665	0.941576	no
XLOC_019126	Prupe.6G257700	Pp06:24999328-25001992	C	A	OK	2.62437	6.48604	1.30537	-2.51602	0.942	0.01665	0.941576	no	LACCASE-17
XLOC_008341	Prupe.2G149000	Pp02:20442476-20468033	C	A	OK	4.0405	8.20075	1.02122	-2.3725	0.945	0.01675	0.944548	no	PROTEIN T01H10.8
XLOC_019222	Prupe.6G278000	Pp06:26094269-26096076	C	A	OK	51.4038	24.9161	-1.0448	2.44235	0.945	0.0168	0.944692	no	DNAJ HEAT SHOCK PROTEIN
XLOC_017013	Prupe.5G089100	Pp05:9979584-9983812	C	A	OK	1.99618	4.89233	1.29328	-2.4976	0.956	0.01715	0.956269	no	GLUCOSE-METHANOL-CHOLINE (GMC) OXIDOREDUCTASE FAMILY PROTEIN
XLOC_017531	Prupe.5G198400	Pp05:15995368-15996815	C	A	OK	26.2922	11.452	-1.19903	2.39023	0.956	0.01715	0.956269	no	Predicted Yippee-type zinc-binding protein
XLOC_021340	Prupe.6G343600	Pp06:29565283-29574075	C	A	OK	10.5647	21.193	1.00434	-2.34496	0.956	0.01715	0.956269	no	MEDIATOR COMPLEX SUBUNIT
XLOC_008579	Prupe.2G202700	Pp02:23886402-23889133	C	A	OK	4.18987	1.21385	-1.78731	2.57486	0.956	0.0172	0.956378	no	NAC TRANSCRIPTION FACTOR-LIKE 9
XLOC_024268	Prupe.8G011000	Pp08:895261-898388	C	A	OK	1.78161	0.127568	-3.80384	3.64239	0.962	0.0174	0.962307	no	OXIDOREDUCTASE, 2OG-FE II OXYGENASE FAMILY PROTEIN
XLOC_002416	Prupe.1G464500	Pp01:38749838-38773779	C	A	OK	6.60347	13.3792	1.01869	-2.3765	0.962	0.0175	0.962307	no	ZINC FINGER FYVE DOMAIN CONTAINING PROTEIN
XLOC_012860	Prupe.4G078900	Pp04:3830765-3834868	C	A	OK	0.880523	0.176271	-2.32056	2.80012	0.962	0.0175	0.962307	no	RNA-directed RNA polymerase / RNA nucleotidyltransferase (RNA-directed)
XLOC_018253	Prupe.6G089100	Pp06:6099692-6103928	C	A	OK	4.98422	10.7719	1.11184	-2.3502	0.962	0.0175	0.962307	no	MULTI-COPPER OXIDASE
XLOC_021555	Prupe.7G011100	Pp07:1486191-1492894	C	A	OK	14.7767	29.6996	1.00712	-2.36838	0.962	0.01755	0.962398	no	Non-specific serine/threonine protein kinase / Threonine-specific protein kinase
XLOC_021801	Prupe.7G056700	Pp07:9586417-9588814	C	A	OK	12.8091	5.43246	-1.23749	2.46186	0.962	0.0176	0.962488	no	HEAT STRESS TRANSCRIPTION FACTOR B-2A
XLOC_020083	Prupe.6G084100	Pp06:5667949-5668753	C	A	OK	6.6242	1.89687	-1.80413	2.56515	0.963	0.01765	0.962578	no	C2H2-TYPE ZINC FINGER FAMILY PROTEIN-RELATED
XLOC_013847	Prupe.4G263100	Pp04:19206452-19208461	C	A	OK	4.93684	1.55213	-1.66934	2.59036	0.963	0.0177	0.962667	no	2-OXOGLUTARATE (2OG) AND FE(II)-DEPENDENT OXYGENASE SUPERFAMILY PROTEIN-RELATED
XLOC_019978	-	Pp06:4536111-4542133	C	A	OK	2.18504	4.87046	1.1564	-2.41419	0.963	0.01775	0.962756	no
XLOC_021823	Prupe.7G060800	Pp07:10000744-10004400	C	A	OK	54.2385	24.4447	-1.1498	2.34231	0.968	0.0179	0.968254	no
XLOC_010565	Prupe.3G252400	Pp03:24200301-24208292	C	A	OK	3.46055	8.48167	1.29335	-2.39596	0.968	0.018	0.9684	no	PROTEIN LONGIFOLIA 1-RELATED
XLOC_010835	Prupe.3G303600	Pp03:26689505-26690311	C	A	OK	2.49895	0.37239	-2.74644	2.7938	0.968	0.018	0.9684	no	EF-HAND CALCIUM-BINDING DOMAIN CONTAINING PROTEIN
XLOC_011617	Prupe.3G148300	Pp03:16213838-16214957	C	A	OK	67.8416	33.5552	-1.01563	2.36653	0.979	0.01825	0.979204	no	Thaumatin family (Thaumatin)
XLOC_000513	Prupe.1G089600	Pp01:6706534-6713264	C	A	OK	23.2735	46.4266	0.996262	-2.32861	0.979	0.0183	0.979247	no	OCTICOSAPEPTIDE/PHOX/BEM1P DOMAIN-CONTAINING PROTEIN KINASE
XLOC_023127	Prupe.7G047300	Pp07:8360631-8361519	C	A	OK	257.782	128.713	-1.00199	2.36449	0.993	0.01865	0.99266	no	EF-HAND CALCIUM-BINDING DOMAIN CONTAINING PROTEIN
XLOC_002652	Prupe.1G510000	Pp01:42008504-42020959	C	A	OK	3.18966	6.44158	1.01401	-2.33948	0.993	0.01875	0.99266	no	Uncharacterized conserved protein
XLOC_022777	Prupe.7G243600	Pp07:20850137-20851347	C	A	OK	0.704507	2.77496	1.97778	-2.46434	0.993	0.01875	0.99266	no	SHN SHINE , DNA BINDING / TRANSCRIPTION FACTOR
XLOC_009001	Prupe.2G296800	Pp02:28733468-28734877	C	A	OK	65.7774	32.2186	-1.0297	2.33632	0.993	0.0188	0.99266	no	60S RIBOSOMAL PROTEIN L36
XLOC_019757	Prupe.6G019700	Pp06:1554671-1558646	C	A	OK	35.464	70.5385	0.992057	-2.32218	0.993	0.0188	0.99266	no	GLYCOSYL HYDROLASE
XLOC_003640	Prupe.1G134400	Pp01:10620430-10628527	C	A	OK	4.88568	9.98776	1.0316	-2.34821	0.993	0.01895	0.992694	no	F-BOX AND WD40 DOMAIN PROTEIN
XLOC_009278	Prupe.3G003500	Pp03:244488-245465	C	A	OK	11.2063	3.69711	-1.59984	2.48475	0.993	0.01895	0.992694	no
XLOC_001442	Prupe.1G276100	Pp01:28149250-28150647	C	A	OK	1.52483	0.333098	-2.19463	2.50298	0.993	0.019	0.992694	no	CALCIUM-BINDING PROTEIN CML30-RELATED
XLOC_006680	Prupe.2G144300	Pp02:20141118-20143258	C	A	OK	142.751	71.3822	-0.999868	2.35208	0.993	0.01905	0.992695	no	60S RIBOSOMAL PROTEIN L22
XLOC_017038	Prupe.5G093100	Pp05:10325597-10327815	C	A	OK	4.20188	1.53683	-1.45108	2.47907	0.993	0.01905	0.992694	no	C2 domain (C2)
XLOC_012873	Prupe.4G082500	Pp04:4029200-4030403	C	A	OK	5.90075	1.5551	-1.92389	2.55443	0.993	0.0192	0.992721	no	PROTEIN TIFY 5A-RELATED
XLOC_004421	Prupe.1G292500	Pp01:29037784-29043013	C	A	OK	11.8558	5.44767	-1.12188	2.41661	0.993	0.01925	0.992722	no	11-oxo-beta-amyrin 30-oxidase / CYP72A154
XLOC_025135	Prupe.8G180500	Pp08:18107282-18110200	C	A	OK	9.8322	4.63325	-1.08549	2.40802	0.993	0.01925	0.992721	no	HOMOSERINE KINASE
XLOC_026122	Prupe.8G112500	Pp08:14117405-14135673	C	A	OK	3.97023	7.89841	0.992338	-2.33722	0.993	0.01925	0.992721	no	SERINE/THREONINE-PROTEIN KINASE SMG1
XLOC_017638	Prupe.5G219100	Pp05:17115633-17118062	C	A	OK	0.842395	0.132129	-2.67255	2.87875	0.995	0.0194	0.9953	no	EMB
XLOC_019746	Prupe.6G018400	Pp06:1346612-1350554	C	A	OK	1.2582	3.17362	1.33477	-2.38282	0.995	0.0194	0.9953	no	ANTHRANILATE PHOSPHORIBOSYLTRANSFERASE-LIKE PROTEIN
XLOC_014438	Prupe.4G096400	Pp04:4842618-4845010	C	A	OK	2.34941	5.74591	1.29023	-2.48871	0.998	0.01955	0.997839	no	BERBERINE BRIDGE ENZYME-RELATED
XLOC_011152	Prupe.3G050200	Pp03:3539993-3546809	C	A	OK	13.1564	26.3761	1.00347	-2.35623	0.998	0.0196	0.997839	no	BETA-GALACTOSIDASE 1
XLOC_022412	Prupe.7G169400	Pp07:17196733-17198952	C	A	OK	1.09105	0.169325	-2.68785	2.79543	0.998	0.0196	0.997839	no	Thaumatin family (Thaumatin)
XLOC_014130	Prupe.4G029100	Pp04:1355793-1357268	C	A	OK	35.5936	17.0599	-1.06101	2.3394	0.998	0.01965	0.997839	no	THIOREDOXIN-LIKE PROTEIN CXXS1
XLOC_017909	Prupe.6G018700	Pp06:1366972-1372450	C	A	OK	101.104	199.53	0.980766	-2.32795	0.998	0.0198	0.998268	no	Linoleate 13S-lipoxygenase / Lipoxidase
XLOC_000657	Prupe.1G121100	Pp01:9501156-9502201	C	A	OK	78.2187	156.932	1.00455	-2.3758	0.998	0.0199	0.998268	no
XLOC_020107	Prupe.6G089800	Pp06:6145008-6156611	C	A	OK	89.9821	172.108	0.935601	-2.25103	0.998	0.0199	0.998268	no	FLIPPASE KINASE 1-RELATED
XLOC_003751	Prupe.1G159200	Pp01:12626353-12642875	C	A	OK	2.17111	4.41364	1.02354	-2.34299	0.998	0.02	0.998268	no	NO VEIN-LIKE PROTEIN-RELATED
XLOC_000316	Prupe.1G054200	Pp01:3787592-3805679	C	A	OK	0.331319	0.972908	1.55408	-2.41294	0.998	0.02015	0.998268	no	MYOSIN-10-RELATED
XLOC_026760	Prupe.8G244400	Pp08:21280858-21290558	C	A	OK	10.2432	20.3698	0.99177	-2.29791	0.998	0.02015	0.998268	no	HUA2-LIKE PROTEIN 2-RELATED
XLOC_000122	Prupe.1G023000	Pp01:1588163-1591920	C	A	OK	57.4956	28.9649	-0.989146	2.32646	0.998	0.02025	0.998268	no	Sulfate adenylyltransferase / Sulfurylase
XLOC_022211	Prupe.7G133600	Pp07:15195412-15197591	C	A	OK	70.4712	35.88	-0.973853	2.28723	0.998	0.0204	0.998268	no	HEAT STRESS TRANSCRIPTION FACTOR B-1
XLOC_012870	Prupe.4G082000	Pp04:4006779-4009319	C	A	OK	2.09725	5.04168	1.26541	-2.38969	0.998	0.02055	0.998268	no	9-CIS-EPOXYCAROTENOID DIOXYGENASE NCED2, CHLOROPLASTIC-RELATED
XLOC_018139	Prupe.6G064700	Pp06:4478650-4485294	C	A	OK	11.0159	22.1482	1.0076	-2.28759	0.998	0.02055	0.998268	no	AP2 domain (AP2)
XLOC_023653	Prupe.7G165000	Pp07:16944407-16952016	C	A	OK	6.84712	13.4696	0.976143	-2.26795	0.998	0.0207	0.998268	no	PHD FINGER, SWIB/MDM2 AND GYF DOMAIN-CONTAINING PROTEIN
XLOC_006656	Prupe.2G139800	Pp02:19670841-19671551	C	A	OK	28.3784	12.6004	-1.17133	2.35989	0.998	0.02075	0.998268	no
XLOC_000710	Prupe.1G129000	Pp01:10057307-10058484	C	A	OK	4.40303	1.3513	-1.70415	2.41509	0.998	0.02095	0.998268	no	Pathogenesis-related protein Bet v I family (Bet_v_1)
XLOC_009217	-	Pp02:15714600-15715876	C	A	OK	1.02169	3.33553	1.70696	-2.39775	0.998	0.02095	0.998268	no
XLOC_014040	Prupe.4G009800	Pp04:483995-485511	C	A	OK	274.25	137.992	-0.990901	2.35477	0.998	0.02095	0.998268	no
XLOC_017078	Prupe.5G102600	Pp05:10968841-10970440	C	A	OK	3.71219	8.51119	1.19709	-2.32483	0.998	0.02105	0.998268	no	CYTOCHROME P450 86A7
XLOC_001568	Prupe.1G300200	Pp01:29496224-29498058	C	A	OK	55.192	28.1748	-0.970057	2.27926	0.998	0.0211	0.998268	no	Protein of unknown function (DUF1262) (DUF1262)
XLOC_016629	Prupe.5G004400	Pp05:561815-562747	C	A	OK	6.96818	2.08292	-1.74218	2.51879	0.998	0.0211	0.998268	no
XLOC_014078	Prupe.4G018800	Pp04:864885-869290	C	A	OK	0.656708	2.00399	1.60955	-2.31064	0.998	0.02115	0.998268	no	MULTI-COPPER OXIDASE
XLOC_023700	Prupe.7G175100	Pp07:17454709-17455605	C	A	OK	29.0892	13.3637	-1.12216	2.38989	0.998	0.02125	0.998268	no
XLOC_025062	Prupe.8G164700	Pp08:17153471-17163654	C	A	OK	19.7057	39.1497	0.99039	-2.353	0.998	0.02125	0.998268	no	E3 UBIQUITIN-PROTEIN LIGASE TRIP12
XLOC_010715	Prupe.3G281700	Pp03:25674241-25674764	C	A	OK	5.65254	0.37709	-3.90592	3.53765	0.998	0.0213	0.998268	no
XLOC_019855	Prupe.6G040200	Pp06:3005499-3006483	C	A	OK	36.6866	16.9955	-1.1101	2.36927	0.998	0.0213	0.998268	no
XLOC_001694	Prupe.1G326400	Pp01:31067082-31067928	C	A	OK	15.3175	5.79778	-1.4016	2.31132	0.998	0.02145	0.998268	no	GROES-LIKE PROTEIN
XLOC_010819	Prupe.3G300800	Pp03:26557878-26561316	C	A	OK	2.27794	5.09616	1.16168	-2.29705	0.998	0.02145	0.998268	no	ANKYRIN REPEAT AND PROTEIN KINASE DOMAIN-CONTAINING PROTEIN
XLOC_021840	Prupe.7G063100	Pp07:10198309-10202520	C	A	OK	0.546459	1.55109	1.5051	-2.40026	0.998	0.02145	0.998268	no	Leucine Rich Repeat (LRR_1) // Protein tyrosine kinase (Pkinase_Tyr) // Leucine rich repeat (LRR_8)
XLOC_016253	Prupe.5G169700	Pp05:14559229-14563809	C	A	OK	2.14832	4.69655	1.12839	-2.34013	0.998	0.0216	0.998268	no	Protein kinase domain (Pkinase) // Leucine Rich Repeat (LRR_1) // Leucine rich repeat N-terminal domain (LRRNT_2) // Leucine rich repeat (LRR_8)
XLOC_019188	Prupe.6G271500	Pp06:25730981-25734172	C	A	OK	1.8704	4.75825	1.34709	-2.41291	0.998	0.0216	0.998268	no	LACCASE-10-RELATED
XLOC_014329	Prupe.4G073600	Pp04:3596276-3598630	C	A	OK	41.4164	20.1373	-1.04033	2.35205	0.998	0.0217	0.998268	no	60S RIBOSOMAL PROTEIN L32 AND DNA-DIRECTED RNA POLYMERASE II, SUBUNIT N
XLOC_013487	Prupe.4G195700	Pp04:11945239-11947008	C	A	OK	0.782853	3.66086	2.22537	-2.69307	0.998	0.02185	0.998268	no	S-locus glycoprotein domain (S_locus_glycop) // D-mannose binding lectin (B_lectin)
XLOC_019325	Prupe.6G297400	Pp06:27158164-27166121	C	A	OK	12.4825	24.639	0.981035	-2.31359	0.998	0.02185	0.998268	no	LEUCINE-RICH REPEAT PROTEIN KINASE-LIKE PROTEIN
XLOC_024535	Prupe.8G062900	Pp08:9149237-9149836	C	A	OK	66.9696	28.3327	-1.24104	2.39763	0.998	0.02185	0.998268	no
XLOC_026420	Prupe.8G174900	Pp08:17768932-17770599	C	A	OK	1.89429	0.402852	-2.23334	2.56171	0.998	0.0219	0.998268	no	BASIC ENDOCHITINASE B
XLOC_000189	Prupe.1G033700	Pp01:2342519-2346871	C	A	OK	0.738266	0.161951	-2.18858	2.53042	0.998	0.022	0.998268	no	X-BOX TRANSCRIPTION FACTOR-RELATED
XLOC_021825	Prupe.7G061100,Prupe.7G061200	Pp07:10029502-10039271	C	A	OK	267.741	501.752	0.906137	-2.24063	0.998	0.022	0.998268	no	SPOT2-RELATED
XLOC_014331	Prupe.4G073900	Pp04:3614989-3620443	C	A	OK	5.72409	11.2399	0.973508	-2.24153	0.998	0.0221	0.998268	no	PHYTOCHROME E
XLOC_008533	Prupe.2G195800	Pp02:23336371-23337592	C	A	OK	2.06317	0.346536	-2.57379	2.71043	0.998	0.02215	0.998268	no	Putative AtpZ or ATP-synthase-associated (ATP-synt_Z)
XLOC_003378	Prupe.1G078700	Pp01:5698130-5706669	C	A	OK	11.3451	22.061	0.959427	-2.23098	0.998	0.0222	0.998268	no	Cadmium-exporting ATPase / Cd(2+)-exporting ATPase
XLOC_024946	Prupe.8G141900	Pp08:15926480-15927650	C	A	OK	246.721	124.896	-0.982156	2.29644	0.998	0.0225	0.998268	no	40S RIBOSOMAL PROTEIN S29
XLOC_007333	Prupe.2G267800	Pp02:27349174-27354987	C	A	OK	6.22672	12.0995	0.958405	-2.21276	0.998	0.0228	0.998268	no	COP1-INTERACTING PROTEIN-RELATED
XLOC_008572	Prupe.2G202000	Pp02:23841598-23845657	C	A	OK	0.466083	0.055917	-3.05923	2.66648	0.998	0.02305	0.998268	no	No apical meristem (NAM) protein (NAM)
XLOC_026973	Prupe.I003100	scaffold_21:15810-19331	C	A	OK	3.63267	1.32515	-1.45488	2.36849	0.998	0.02305	0.998268	no	WD40 repeat-containing protein
XLOC_015310	-	Pp04:4153831-4154828	C	A	OK	9.64672	3.63496	-1.4081	2.4213	0.998	0.02315	0.998268	no
XLOC_001567	Prupe.1G300100	Pp01:29494241-29495856	C	A	OK	16.3521	7.8347	-1.06153	2.29088	0.998	0.0233	0.998268	no	Protein of unknown function (DUF1262) (DUF1262)
XLOC_013604	Prupe.4G216300	Pp04:13560043-13562275	C	A	OK	9.28532	4.12388	-1.17095	2.25919	0.998	0.0234	0.998268	no	ZINC FINGER FYVE DOMAIN CONTAINING PROTEIN
XLOC_017716	Prupe.5G235500	Pp05:17856364-17859533	C	A	OK	3.68156	7.76436	1.07655	-2.26145	0.998	0.02345	0.998268	no	INACTIVE RECEPTOR KINASE RLK902-RELATED
XLOC_022187	Prupe.7G129600	Pp07:14961710-14968427	C	A	OK	10.0947	19.8942	0.978742	-2.30361	0.998	0.02345	0.998268	no	ABC TRANSPORTER B FAMILY MEMBER 1
XLOC_012632	Prupe.4G036800	Pp04:1743818-1745276	C	A	OK	20.9632	9.87227	-1.08641	2.30157	0.998	0.02355	0.998268	no
XLOC_000321	Prupe.1G055400	Pp01:3902731-3907496	C	A	OK	4.08077	11.4927	1.49381	-2.27224	0.998	0.0236	0.998268	no	Domain of unknown function (DUF4283) (DUF4283)
XLOC_021668	Prupe.7G033000	Pp07:6148620-6151365	C	A	OK	1.07899	2.83091	1.39159	-2.33975	0.998	0.0237	0.998268	no	DISEASE RESISTANCE-LIKE PROTEIN/LRR DOMAIN-CONTAINING PROTEIN
XLOC_004494	Prupe.1G309700	Pp01:30128450-30130655	C	A	OK	52.1879	25.7278	-1.02039	2.21407	0.998	0.02395	0.998268	no	GENOMIC DNA, CHROMOSOME 3, P1 CLONE: MPE11
XLOC_005298	Prupe.1G489100	Pp01:40714277-40718491	C	A	OK	8.50878	16.8744	0.987812	-2.26418	0.998	0.02395	0.998268	no	ADENINE NUCLEOTIDE ALPHA HYDROLASES-DOMAIN CONTAINING PROTEIN KINASE
XLOC_008687	Prupe.2G225200	Pp02:25223988-25225403	C	A	OK	100.43	50.6868	-0.986501	2.30591	0.998	0.02395	0.998268	no	CHALCONE--FLAVONONE ISOMERASE 1
XLOC_024857	Prupe.8G123400	Pp08:14920470-14931351	C	A	OK	10.7846	20.4543	0.923431	-2.16964	0.998	0.02395	0.998268	no	AUTOPHAGY-SPECIFIC GENE 2, ISOFORM A
XLOC_010832	Prupe.3G303100	Pp03:26671255-26676502	C	A	OK	1.6032	3.8184	1.25201	-2.28637	0.998	0.02405	0.998268	no	Protein tyrosine kinase (Pkinase_Tyr) // Leucine rich repeat (LRR_8)
XLOC_021743	Prupe.7G045200	Pp07:8123288-8124827	C	A	OK	1.65453	0.375398	-2.13993	2.57985	0.998	0.0241	0.998268	no
XLOC_016625	Prupe.5G002400	Pp05:388506-394285	C	A	OK	3.18206	6.41142	1.01068	-2.25193	0.998	0.0242	0.998268	no	Transcription factor TMF, TATA element modulatory factor
XLOC_003394	Prupe.1G083500	Pp01:6195199-6213179	C	A	OK	7.92909	15.3155	0.949762	-2.23807	0.998	0.02425	0.998268	no	MICROTUBULE ASSOCIATED PROTEIN XMAP215
XLOC_011247	Prupe.3G069000	Pp03:4990804-4992109	C	A	OK	223.124	114.956	-0.956767	2.2607	0.998	0.02425	0.998268	no	60S RIBOSOMAL PROTEIN L37
XLOC_026658	Prupe.8G223900	Pp08:20202687-20204462	C	A	OK	5.21027	0.111407	-5.54745	5.02655	0.998	0.02425	0.998268	no	MYB-LIKE DNA-BINDING PROTEIN MYB
XLOC_005831	-	Pp01:17575275-17576799	C	A	OK	6.76369	14.3484	1.08501	-2.30161	0.998	0.0244	0.998268	no
XLOC_023412	Prupe.7G109300	Pp07:13737547-13741502	C	A	OK	38.5995	75.1504	0.961198	-2.24191	0.998	0.0244	0.998268	no	CARBONIC ANHYDRASE
XLOC_003157	Prupe.1G023600	Pp01:1659922-1662734	C	A	OK	15.4928	7.26617	-1.09234	2.2769	0.998	0.02445	0.998268	no	CALCIUM BINDING PROTEIN
XLOC_023112	Prupe.7G042600	Pp07:7874406-7892220	C	A	OK	9.10869	18.1578	0.995276	-2.21731	0.998	0.0246	0.998268	no	Variant SH3 domain (SH3_9)
XLOC_004911	Prupe.1G403600	Pp01:35541038-35548905	C	A	OK	6.18086	12.0347	0.96132	-2.20539	0.998	0.02465	0.998268	no	LRR RECEPTOR-LIKE SERINE/THREONINE-PROTEIN KINASE ERECTA
XLOC_010997	Prupe.3G018200	Pp03:1296573-1299676	C	A	OK	1.8285	4.2795	1.22678	-2.37142	0.998	0.0247	0.998268	no	PPR repeat (PPR) // PPR repeat (PPR_1) // PPR repeat family (PPR_2)
XLOC_012033	Prupe.3G239900	Pp03:23392283-23393619	C	A	OK	65.331	33.413	-0.967357	2.2592	0.998	0.0247	0.998268	no	ALLENE OXIDE CYCLASE 1, CHLOROPLASTIC-RELATED
XLOC_003156	Prupe.1G023400	Pp01:1639098-1642188	C	A	OK	1.10593	0.353622	-1.64498	2.26418	0.998	0.02475	0.998268	no	Calcium-transporting ATPase / Calcium-translocating P-type ATPase
XLOC_025793	Prupe.8G041600	Pp08:4290782-4294482	C	A	OK	3.34332	1.30174	-1.36084	2.20406	0.998	0.0248	0.998268	no	TRYPTOPHAN AMINOTRANSFERASE-RELATED PROTEIN 3-RELATED
XLOC_026476	Prupe.8G186400	Pp08:18388618-18389992	C	A	OK	136.993	70.2053	-0.964448	2.27905	0.998	0.02485	0.998268	no	Non-specific serine/threonine protein kinase / Threonine-specific protein kinase
XLOC_018856	Prupe.6G204500	Pp06:21249880-21259760	C	A	OK	0.255965	0.820702	1.68091	-2.33783	0.998	0.0249	0.998268	no	RRP12-LIKE PROTEIN
XLOC_019767	Prupe.6G020800	Pp06:1673025-1675378	C	A	OK	0.112263	0.619609	2.46448	-2.50481	0.998	0.0249	0.998268	no	Protein kinase domain (Pkinase) // D-mannose binding lectin (B_lectin)
XLOC_013496	Prupe.4G197000	Pp04:12037349-12039788	C	A	OK	0.227652	0.958764	2.07434	-2.44536	0.998	0.02495	0.998268	no	INDOLE-3-ACETIC ACID-AMIDO SYNTHETASE GH3.5-RELATED
XLOC_008082	Prupe.2G091100	Pp02:14358815-14362103	C	A	OK	118.734	60.9367	-0.962352	2.2519	0.998	0.025	0.998268	no
XLOC_005825	-	Pp01:16680733-16681447	C	A	OK	0.509933	2.87208	2.49372	-2.61876	0.998	0.02505	0.998268	no
XLOC_000646	Prupe.1G119900	Pp01:9385459-9387039	C	A	OK	3.52067	1.18061	-1.57632	2.38925	0.998	0.02515	0.998268	no
XLOC_015051	Prupe.4G235800	Pp04:15272068-15274068	C	A	OK	1.13989	0.0692305	-4.04134	3.51939	0.998	0.02515	0.998268	no	Cytochrome P450 (p450)
XLOC_002473	Prupe.1G475100	Pp01:39482217-39490793	C	A	OK	87.4906	166.227	0.925951	-2.25591	0.998	0.0253	0.998268	no	DEHYDRATION-RESPONSIVE PROTEIN RD22
XLOC_001893	Prupe.1G363300	Pp01:33404279-33408983	C	A	OK	3.9968	7.96301	0.994467	-2.26772	0.998	0.0254	0.998268	no	Non-specific protein-tyrosine kinase / Cytoplasmic protein tyrosine kinase // Non-specific serine/threonine protein kinase / Threonine-specific protein kinase
XLOC_008808	Prupe.2G252800	Pp02:26650314-26651127	C	A	OK	233.325	119.485	-0.96551	2.27958	0.998	0.02545	0.998268	no
XLOC_004502	Prupe.1G311500	Pp01:30237311-30238000	C	A	OK	38.6102	18.4717	-1.06367	2.25077	0.998	0.0255	0.998268	no
XLOC_011962	Prupe.3G222600	Pp03:22286432-22298984	C	A	OK	14.5578	28.2109	0.954457	-2.26774	0.998	0.02555	0.998268	no	PROTEIN MET-1, ISOFORM A
XLOC_010429	Prupe.3G226400	Pp03:22575804-22579028	C	A	OK	2.83741	8.24156	1.53835	-1.93508	0.998	0.0257	0.998268	no
XLOC_016278	Prupe.5G175200	Pp05:14902800-14903894	C	A	OK	2.25197	0.190135	-3.56609	3.19992	0.998	0.0257	0.998268	no	ACHAETE-SCUTE TRANSCRIPTION FACTOR-RELATED
XLOC_022652	Prupe.7G216400	Pp07:19557199-19566226	C	A	OK	4.85732	9.26284	0.931292	-2.16429	0.998	0.02585	0.998268	no	GLYCINE-RICH PROTEIN
XLOC_026096	Prupe.8G107200	Pp08:13822159-13825297	C	A	OK	1.45653	0.288393	-2.33643	2.60951	0.998	0.02585	0.998268	no	CYSTEINE/HISTIDINE-RICH C1 DOMAIN FAMILY PROTEIN
XLOC_014244	Prupe.4G052600	Pp04:2530751-2541310	C	A	OK	18.0323	34.7986	0.948447	-2.21313	0.998	0.02625	0.998268	no	HB1, ASXL, restriction endonuclease HTH domain (HARE-HTH)
XLOC_011866	Prupe.3G201100	Pp03:20965860-20968056	C	A	OK	3.01853	6.70122	1.15058	-2.26746	0.998	0.0263	0.998268	no	PPR repeat (PPR) // PPR repeat (PPR_1) // DYW family of nucleic acid deaminases (DYW_deaminase)
XLOC_024386	Prupe.8G035100	Pp08:3222360-3229655	C	A	OK	32.3437	61.992	0.938595	-2.22904	0.998	0.02635	0.998268	no	Cellulose synthase (GDP-forming) / GDP-glucose-cellulose glucosyltransferase
XLOC_008526	Prupe.2G194400	Pp02:23259152-23260534	C	A	OK	29.6144	14.6498	-1.01542	2.29621	0.998	0.0264	0.998268	no	HOMEOBOX-LEUCINE ZIPPER PROTEIN ATHB-12-RELATED
XLOC_000059	Prupe.1G011200	Pp01:859244-867025	C	A	OK	20.4917	39.0114	0.928858	-2.18854	0.998	0.02645	0.998268	no	PROTEIN TIME FOR COFFEE
XLOC_003139	Prupe.1G019900	Pp01:1391578-1396420	C	A	OK	8.81687	17.3669	0.978005	-2.24817	0.998	0.02655	0.998268	no	SULFATE TRANSPORTER
XLOC_003790	-	Pp01:13425239-13427202	C	A	OK	7.65445	2.33809	-1.71097	2.31811	0.998	0.02675	0.998268	no
XLOC_020118	Prupe.6G092700	Pp06:6390122-6391894	C	A	OK	246.333	131.509	-0.905447	2.13509	0.998	0.02675	0.998268	no	40S RIBOSOMAL PROTEIN S23-1
XLOC_011071	Prupe.3G031600	Pp03:2357619-2358745	C	A	OK	3.42017	0.828814	-2.04495	2.47903	0.998	0.027	0.998268	no	Late embryogenesis abundant protein (LEA_3)
XLOC_016612	Prupe.5G000300	Pp05:134192-141587	C	A	OK	11.4917	22.1625	0.947528	-2.18543	0.998	0.027	0.998268	no	X-BOX TRANSCRIPTION FACTOR-RELATED
XLOC_018004	Prupe.6G038200	Pp06:2875616-2878901	C	A	OK	1.65221	0.465378	-1.82792	2.42576	0.998	0.0271	0.998268	no	CYTOCHROME P450 FAMILY MEMBER
XLOC_009919	-	Pp03:12971262-12973806	C	A	OK	2.92939	0.987577	-1.56863	2.30299	0.998	0.02715	0.998268	no
XLOC_018222	Prupe.6G083600	Pp06:5645764-5647070	C	A	OK	104.27	53.615	-0.959614	2.18345	0.998	0.0272	0.998268	no	RIBOSOMAL PROTEIN S15A
XLOC_008939	Prupe.2G281000	Pp02:27991319-27993114	C	A	OK	228.257	119.015	-0.939518	2.21531	0.998	0.02725	0.998268	no	40S ribosomal protein S20
XLOC_013849	Prupe.4G263400	Pp04:19284618-19286647	C	A	OK	1.28797	0.239743	-2.42553	2.56925	0.998	0.02725	0.998268	no	ALPHA CARBONIC ANHYDRASE 5
XLOC_021235	Prupe.6G324100	Pp06:28554096-28558317	C	A	OK	0.622185	0.113604	-2.45333	2.55104	0.998	0.0274	0.998268	no	Linoleate 9S-lipoxygenase / Linoleate 9-lipoxygenase
XLOC_007356	Prupe.2G273000	Pp02:27594306-27609171	C	A	OK	2.63498	5.08347	0.948021	-2.13759	0.998	0.0275	0.998268	no	BAP28
XLOC_010810	Prupe.3G298600	Pp03:26433099-26441959	C	A	OK	14.8373	5.19446	-1.51419	2.19463	0.998	0.02755	0.998268	no	GB
XLOC_017219	Prupe.5G132900	Pp05:12752883-12754142	C	A	OK	68.0734	34.6654	-0.973594	2.21581	0.998	0.02785	0.998268	no
XLOC_018858	Prupe.6G205100	Pp06:21323123-21330207	C	A	OK	0.224675	0.758903	1.75608	-2.26302	0.998	0.0279	0.998268	no	DI-GLUCOSE BINDING PROTEIN WITH KINESIN MOTOR DOMAIN
XLOC_004829	Prupe.1G384600	Pp01:34491688-34494059	C	A	OK	0.990818	0.155556	-2.67119	2.52722	0.998	0.02795	0.998268	no	Inositol-polyphosphate 5-phosphatase / Type I inositol-polyphosphate phosphatase
XLOC_011679	Prupe.3G161200	Pp03:18006855-18011836	C	A	OK	1.20447	2.7554	1.19386	-2.22185	0.998	0.0281	0.998268	no	IFA-BINDING PROTEIN
XLOC_019339	Prupe.6G301300	Pp06:27338362-27344421	C	A	OK	0.922981	5.2959	2.5205	-2.49887	0.998	0.0281	0.998268	no
XLOC_007074	Prupe.2G220400	Pp02:24887112-24889195	C	A	OK	4.56388	1.4751	-1.62945	2.33784	0.998	0.0282	0.998268	no
XLOC_023532	Prupe.7G134200	Pp07:15215423-15225780	C	A	OK	13.5263	25.9861	0.941977	-2.16415	0.998	0.0283	0.998268	no	Spliceosome subunit
XLOC_008961	Prupe.2G287400	Pp02:28307789-28311683	C	A	OK	6.74141	12.9764	0.944766	-2.1289	0.998	0.02835	0.998268	no	GENOMIC DNA, CHROMOSOME 5, P1 CLONE:MTG10
XLOC_004461	Prupe.1G303500	Pp01:29762612-29763571	C	A	OK	2.16426	0.525742	-2.04145	2.31689	0.998	0.0285	0.998268	no
XLOC_012609	Prupe.4G033400	Pp04:1557800-1558540	C	A	OK	8.21318	2.89415	-1.5048	2.25827	0.998	0.02855	0.998268	no	EF-HAND CALCIUM-BINDING DOMAIN CONTAINING PROTEIN
XLOC_016297	Prupe.5G179600	Pp05:15110248-15110916	C	A	OK	4.08406	0.965176	-2.08114	2.41527	0.998	0.0286	0.998268	no
XLOC_000441	Prupe.1G076600	Pp01:5525068-5533086	C	A	OK	6.77889	13.035	0.943269	-2.14648	0.998	0.02865	0.998268	no	SUBTILISIN SERINE PROTEASE-RELATED
XLOC_015281	Prupe.4G283700	Pp04:24447339-24451470	C	A	OK	1.34675	3.01601	1.16316	-2.21538	0.998	0.0288	0.998268	no	Protein kinase domain (Pkinase) // Leucine rich repeat (LRR_8)
XLOC_017241	Prupe.5G137600	Pp05:12968685-12973735	C	A	OK	20.1808	38.3019	0.924435	-2.14831	0.998	0.0289	0.998268	no	TRIHELIX TRANSCRIPTION FACTOR GTL1
XLOC_012212	Prupe.3G279800	Pp03:25585722-25587226	C	A	OK	0.178098	1.46372	3.0389	-2.74366	0.998	0.02895	0.998268	no	EXTENSIN, PROLINE-RICH PROTEIN
XLOC_023155	Prupe.7G052400	Pp07:9050809-9054412	C	A	OK	26.7351	13.1547	-1.02316	2.2213	0.998	0.02895	0.998268	no
XLOC_013652	Prupe.4G225500	Pp04:14230744-14231513	C	A	OK	64.6844	31.4399	-1.04082	2.20582	0.998	0.029	0.998268	no
XLOC_003130	Prupe.1G018200	Pp01:1271255-1276407	C	A	OK	1.14292	2.76168	1.27282	-2.2004	0.998	0.02905	0.998268	no	POLYPHOSPHATE 5'-PHOSPHATASE-RELATED
XLOC_002779	Prupe.1G536500	Pp01:43826883-43827325	C	A	OK	14.0587	4.03114	-1.80221	2.3997	0.998	0.0291	0.998268	no
XLOC_001168	Prupe.1G224500	Pp01:23848377-23849981	C	A	OK	247.111	129.808	-0.928782	2.16066	0.998	0.0292	0.998268	no	STRESS ASSOCIATED ENDOPLASMIC RETICULUM PROTEIN SERP1/RAMP4
XLOC_015873	-	Pp05:10415521-10416727	C	A	OK	1.29691	0.241314	-2.4261	2.47237	0.998	0.0293	0.998268	no
XLOC_011088	Prupe.3G037300	Pp03:2694649-2704049	C	A	OK	9.45539	17.8811	0.919229	-2.12644	0.998	0.02965	0.998268	no	SWI/SNF-RELATED MATRIX-ASSOCIATED ACTIN-DEPENDENT REGULATOR OF CHROMATIN SUBFAMILY-RELATED
XLOC_012576	Prupe.4G027200	Pp04:1260354-1263256	C	A	OK	1.16824	0.282523	-2.0479	2.44688	0.998	0.0297	0.998268	no	Salt stress response/antifungal (Stress-antifung) // Protein tyrosine kinase (Pkinase_Tyr)
XLOC_024365	Prupe.8G031000	Pp08:2943422-2945477	C	A	OK	21.3308	10.3828	-1.03874	2.19943	0.998	0.02975	0.998268	no	40S RIBOSOMAL PROTEIN S15A-2-RELATED
XLOC_026598	Prupe.8G211100	Pp08:19530159-19543348	C	A	OK	11.3187	21.0737	0.896733	-2.114	0.998	0.02975	0.998268	no	MYOSIN-14-RELATED
XLOC_002650	Prupe.1G509800	Pp01:42002987-42003790	C	A	OK	3.84474	0.950013	-2.01687	2.41711	0.998	0.0298	0.998268	no
XLOC_014207	Prupe.4G046000	Pp04:2190037-2192208	C	A	OK	1.05941	0.208349	-2.34619	2.43106	0.998	0.0298	0.998268	no	HEAT SHOCK TRANSCRIPTION FACTOR
XLOC_003750	Prupe.1G159100	Pp01:12619102-12626156	C	A	OK	0.959833	2.75025	1.51871	-2.28557	0.998	0.02985	0.998268	no	NO VEIN-LIKE PROTEIN-RELATED
XLOC_021354	Prupe.6G347000	Pp06:29707538-29707919	C	A	OK	49.9636	21.0697	-1.2457	2.25657	0.998	0.02985	0.998268	no	VQ motif (VQ)
XLOC_015872	Prupe.5G094200	Pp05:10404525-10405456	C	A	OK	117.595	61.9507	-0.924635	2.17468	0.998	0.0299	0.998268	no	Thaumatin family (Thaumatin)
XLOC_019591	Prupe.6G354200	Pp06:30120248-30122218	C	A	OK	1.89537	4.71443	1.3146	-2.18407	0.998	0.0299	0.998268	no	ZINC FINGER FYVE DOMAIN CONTAINING PROTEIN
XLOC_017466	Prupe.5G185200	Pp05:15378240-15381155	C	A	OK	80.2065	42.1157	-0.929361	2.11069	0.998	0.02995	0.998268	no	PROTEIN NRT1/ PTR FAMILY 2.10-RELATED
XLOC_018439	Prupe.6G124200	Pp06:9287401-9310824	C	A	OK	1.6051	3.1846	0.988446	-2.14037	0.998	0.0302	0.998268	no	DNA POLYMERASE EPSILON CATALYTIC SUBUNIT A
XLOC_016090	Prupe.5G136100	Pp05:12894263-12902100	C	A	OK	1.14179	2.50557	1.13385	-2.22024	0.998	0.03025	0.998268	no	NUCLEOPORIN AUTOPEPTIDASE
XLOC_006721	Prupe.2G151900	Pp02:20675231-20680068	C	A	OK	2.55837	5.56625	1.12148	-2.27001	0.998	0.03035	0.998268	no	SUBTILASE FAMILY PROTEIN-RELATED
XLOC_011908	Prupe.3G210700	Pp03:21588566-21591650	C	A	OK	26.6934	50.1793	0.910611	-2.14566	0.998	0.03035	0.998268	no	O-GLYCOSYL HYDROLASES FAMILY 17 PROTEIN
XLOC_015148	Prupe.4G255600	Pp04:17840338-17842152	C	A	OK	178.007	93.2094	-0.93339	2.21168	0.998	0.03035	0.998268	no	Glucan endo-1,3-beta-D-glucosidase / Laminarinase
XLOC_007368	Prupe.2G275500	Pp02:27744000-27748279	C	A	OK	1.6656	3.7011	1.15191	-2.27814	0.998	0.0304	0.998268	no	LEUCINE-RICH REPEAT RECEPTOR-LIKE PROTEIN KINASE TDR
XLOC_019271	Prupe.6G287500	Pp06:26585505-26586904	C	A	OK	2.13624	0.528216	-2.01588	2.32861	0.998	0.03045	0.998268	no	PROTEIN LURP-ONE-RELATED 1-RELATED
XLOC_021293	Prupe.6G334700	Pp06:29087826-29094290	C	A	OK	6.91041	13.1778	0.931271	-2.1757	0.998	0.03045	0.998268	no	Rab6 GTPase-interacting protein involved in endosome-to-TGN transport
XLOC_026291	Prupe.8G149100	Pp08:16332020-16333192	C	A	OK	2.16717	0.535221	-2.01761	2.40463	0.998	0.03045	0.998268	no
XLOC_007681	Prupe.2G006000	Pp02:598484-598817	C	A	OK	41.9333	14.5744	-1.52466	2.35376	0.998	0.0305	0.998268	no
XLOC_013751	Prupe.4G246000	Pp04:16344471-16346407	C	A	OK	90.8216	47.4724	-0.935947	2.13124	0.998	0.0305	0.998268	no	DNA-DIRECTED RNA POLYMERASES I, II, AND III
XLOC_015216	Prupe.4G269700	Pp04:21520053-21521346	C	A	OK	26.8447	13.5392	-0.987499	2.1271	0.998	0.03055	0.998268	no	Molybdopterin synthase / MPT synthase
XLOC_015448	Prupe.5G016300	Pp05:1787795-1792378	C	A	OK	15.6187	29.9202	0.93785	-2.16843	0.998	0.03065	0.998268	no	MAJOR FACILITATOR PROTEIN-RELATED
XLOC_007708	Prupe.2G011200	Pp02:995111-1002167	C	A	OK	8.90822	18.5128	1.05531	-2.07141	0.998	0.0307	0.998268	no	X-BOX TRANSCRIPTION FACTOR-RELATED
XLOC_022185	Prupe.7G129300	Pp07:14931925-14935035	C	A	OK	3.06488	1.23338	-1.31321	2.18048	0.998	0.0307	0.998268	no	PROTEIN ACS-9
XLOC_027010	Prupe.I006100	scaffold_97:4-4785	C	A	OK	0.589295	1.73173	1.55515	-2.23165	0.998	0.0308	0.998268	no	CLEAVAGE AND POLYADENYLATION SPECIFICITY FACTOR SUBUNIT 3
XLOC_017644	Prupe.5G220200	Pp05:17166464-17170749	C	A	OK	7.84238	15.7403	1.0051	-2.22234	0.998	0.03085	0.998268	no	ALUMINUM-ACTIVATED MALATE TRANSPORTER 4-RELATED
XLOC_012744	Prupe.4G059000	Pp04:2817020-2819046	C	A	OK	5.23355	11.3099	1.11172	-2.21785	0.998	0.0309	0.998268	no	ZINC FINGER FYVE DOMAIN CONTAINING PROTEIN
XLOC_018336	Prupe.6G105800	Pp06:7500445-7501329	C	A	OK	12.5348	5.22639	-1.26206	2.25246	0.998	0.03095	0.998268	no
XLOC_022730	Prupe.7G234400	Pp07:20406344-20420834	C	A	OK	9.71687	18.3872	0.92014	-2.1566	0.998	0.03095	0.998268	no	DnaJ domain (DnaJ) // Domain of unknown function (DUF4339) (DUF4339)
XLOC_018535	Prupe.6G141100	Pp06:11424761-11425857	C	A	OK	211.672	112.358	-0.913722	2.15451	0.998	0.031	0.998268	no	HEVEIN-LIKE PREPROPROTEIN
XLOC_000704	Prupe.1G128300	Pp01:10025339-10026221	C	A	OK	5.9179	1.96816	-1.58824	2.20143	0.998	0.03105	0.998268	no	Pathogenesis-related protein Bet v I family (Bet_v_1)
XLOC_017668	Prupe.5G225400	Pp05:17419050-17422725	C	A	OK	1.13039	2.72421	1.26902	-2.18776	0.998	0.03105	0.998268	no	EXPRESSED PROTEIN
XLOC_013317	Prupe.4G169500	Pp04:9961174-9964280	C	A	OK	0.562704	1.59147	1.49992	-2.26932	0.998	0.0311	0.998268	no	RECEPTOR LIKE PROTEIN 3-RELATED
XLOC_021024	Prupe.6G284600	Pp06:26435794-26438550	C	A	OK	0.184772	0.748659	2.01856	-2.32778	0.998	0.0311	0.998268	no	PROBABLY INACTIVE LEUCINE-RICH REPEAT RECEPTOR-LIKE PROTEIN KINASE IMK2
XLOC_000869	Prupe.1G159600	Pp01:12690688-12698210	C	A	OK	0.0300463	0.271187	3.17403	-2.67975	0.998	0.03115	0.998268	no	LEUCINE-RICH REPEAT-CONTAINING PROTEIN
XLOC_021978	Prupe.7G090200	Pp07:12371859-12373518	C	A	OK	2.29052	0.480586	-2.25281	2.43609	0.998	0.03115	0.998268	no
XLOC_007244	Prupe.2G250700	Pp02:26544878-26550083	C	A	OK	8.55038	16.1646	0.918775	-2.13538	0.998	0.0312	0.998268	no	DOUBLE CLP-N MOTIF-CONTAINING P-LOOP NUCLEOSIDE TRIPHOSPHATE HYDROLASES SUPERFAMILY PROTEIN
XLOC_015496	Prupe.5G024400	Pp05:2740266-2749864	C	A	OK	1.35304	3.17784	1.23184	-2.18817	0.998	0.0312	0.998268	no	ERD (EARLY-RESPONSIVE TO DEHYDRATION STRESS) FAMILY PROTEIN-RELATED
XLOC_022641	Prupe.7G214300	Pp07:19456380-19457966	C	A	OK	1.5355	0.198235	-2.95342	2.63164	0.998	0.0314	0.998268	no	O-METHYLTRANSFERASE-RELATED
XLOC_008119	-	Pp02:15447251-15450330	C	A	OK	13.6756	6.66596	-1.03672	2.14742	0.998	0.03145	0.998268	no
XLOC_001819	Prupe.1G348800	Pp01:32547181-32548529	C	A	OK	93.0079	48.8513	-0.928956	2.16577	0.998	0.0318	0.998268	no	PREFOLDIN SUBUNIT 5
XLOC_013015	Prupe.4G111600	Pp04:5915060-5915950	C	A	OK	2.05732	0.402395	-2.35408	2.44942	0.998	0.0319	0.998268	no	Cytochrome c oxidase biogenesis protein Cmc1 like (Cmc1)
XLOC_007753	Prupe.2G020700	Pp02:2056061-2062260	C	A	OK	1.29641	0.158627	-3.03082	2.86436	0.998	0.03195	0.998268	no	NAD DEPENDENT EPIMERASE/DEHYDRATASE
XLOC_019718	Prupe.6G014200	Pp06:978277-1010301	C	A	OK	11.683	21.4497	0.87655	-2.07811	0.998	0.03195	0.998268	no	CALLOSE SYNTHASE 9
XLOC_020873	Prupe.6G253400	Pp06:24709143-24711303	C	A	OK	342.291	173.218	-0.982632	2.08569	0.998	0.03195	0.998268	no	60S RIBOSOMAL PROTEIN L36
XLOC_014841	Prupe.4G186100	Pp04:11042579-11052321	C	A	OK	10.2616	19.3919	0.918197	-2.14984	0.998	0.0321	0.998268	no	COP1-INTERACTING PROTEIN 7 (CIP7)
XLOC_015957	Prupe.5G109700	Pp05:11451482-11458041	C	A	OK	162.369	83.9333	-0.951961	2.08729	0.998	0.03215	0.998268	no	Late embryogenesis abundant protein (LEA_2)
XLOC_003597	Prupe.1G124000	Pp01:9770165-9771580	C	A	OK	25.9504	13.2832	-0.966155	2.18356	0.998	0.0322	0.998268	no	RING-H2 FINGER PROTEIN ATL3
XLOC_005155	Prupe.1G459000	Pp01:38429952-38441443	C	A	OK	5.82168	11.0134	0.919754	-2.12405	0.998	0.03225	0.998268	no	DNA repair protein RAD50, ABC-type ATPase/SMC superfamily // E3 ubiquitin ligase involved in syntaxin degradation // Uncharacterized conserved coiled-coil protein
XLOC_021783	Prupe.7G053300	Pp07:9161803-9173316	C	A	OK	15.0572	27.9506	0.892421	-2.08927	0.998	0.03225	0.998268	no	TRANSCRIPTIONAL COREPRESSOR SEUSS
XLOC_001381	Prupe.1G264900	Pp01:27333336-27334434	C	A	OK	33.5074	16.8632	-0.990603	2.20491	0.998	0.03235	0.998268	no	GLUTATHIONE S-TRANSFERASE U17-RELATED
XLOC_015380	Prupe.5G004000	Pp05:518921-522584	C	A	OK	24.3452	12.7609	-0.931906	2.13896	0.998	0.0325	0.998268	no	AUXIN EFFLUX CARRIER FAMILY PROTEIN-RELATED
XLOC_025305	Prupe.8G214600	Pp08:19732800-19741453	C	A	OK	10.1028	18.9626	0.908396	-2.10598	0.998	0.03265	0.998268	no	ABC TRANSPORTER C FAMILY MEMBER 5
XLOC_007851	Prupe.2G041200	Pp02:4528126-4529124	C	A	OK	46.0916	23.7823	-0.954612	2.1746	0.998	0.0327	0.998268	no	VQ motif (VQ)
XLOC_019022	Prupe.6G236800	Pp06:23742503-23743435	C	A	OK	103.609	54.8497	-0.917591	2.14485	0.998	0.0327	0.998268	no	60S RIBOSOMAL PROTEIN L12
XLOC_004883	Prupe.1G396100	Pp01:35138651-35139210	C	A	OK	510.259	273.084	-0.901886	2.12908	0.998	0.03275	0.998268	no	MEMBRANE-ASSOCIATED PROGESTERONE RECEPTOR COMPONENT-RELATED
XLOC_004353	Prupe.1G278800	Pp01:28286369-28294859	C	A	OK	4.51918	8.92449	0.981709	-2.16196	0.998	0.03285	0.998268	no	PHOSPHATE TRANSPORTER PHO1 HOMOLOG 2-RELATED
XLOC_019422	Prupe.6G317800	Pp06:28228769-28232915	C	A	OK	25.2081	46.6678	0.888543	-2.09955	0.998	0.03285	0.998268	no	ATP-BINDING CASSETTE TRANSPORTER
XLOC_010527	Prupe.3G244700	Pp03:23653142-23653839	C	A	OK	504.738	268.991	-0.907974	2.14583	0.998	0.03295	0.998268	no	STRESS-INDUCED PROTEIN KIN1-RELATED
XLOC_008113	Prupe.2G098200	Pp02:15336977-15348376	C	A	OK	2.77024	5.42809	0.970432	-2.10759	0.998	0.0332	0.998268	no	L-aminoadipate-semialdehyde dehydrogenase / oxidoreductase
XLOC_008659	-	Pp02:24806706-24808471	C	A	OK	111.418	58.6362	-0.926117	2.1615	0.998	0.0333	0.998268	no
XLOC_018708	Prupe.6G179000	Pp06:18375638-18385549	C	A	OK	5.9289	11.1807	0.91518	-2.13588	0.998	0.03335	0.998268	no	CELLULOSE SYNTHASE-INTERACTIVE PROTEIN 1
XLOC_022182	Prupe.7G128800	Pp07:14904292-14907624	C	A	OK	1.90023	0.634432	-1.58263	2.15071	0.998	0.03335	0.998268	no	MYB-LIKE DNA-BINDING PROTEIN MYB
XLOC_020235	Prupe.6G118000	Pp06:8648012-8653336	C	A	OK	9.19824	3.98334	-1.20738	2.12212	0.998	0.03345	0.998268	no	GABA TRANSPORTER 1
XLOC_010833	Prupe.3G303300	Pp03:26678272-26684477	C	A	OK	7.26221	13.7105	0.916798	-2.0998	0.998	0.03355	0.998268	no	F28J7.14 PROTEIN
XLOC_019146	Prupe.6G263100	Pp06:25285270-25287985	C	A	OK	1.05682	0.32373	-1.70686	2.23924	0.998	0.03355	0.998268	no	Protein kinase domain (Pkinase) // S-locus glycoprotein domain (S_locus_glycop) // D-mannose binding lectin (B_lectin)
XLOC_012637	Prupe.4G037400	Pp04:1763517-1769234	C	A	OK	2.38099	4.80277	1.01231	-2.18262	0.998	0.0338	0.998268	no	Leucine rich repeat proteins, some proteins contain F-box
XLOC_014893	Prupe.4G202700	Pp04:12610262-12612804	C	A	OK	0.749738	0.189731	-1.98243	2.22169	0.998	0.03385	0.998268	no	Ankyrin repeats (3 copies) (Ank_2) // Ankyrin repeats (many copies) (Ank_5) // Domain of unknown function (PGG)
XLOC_010587	Prupe.3G255600	Pp03:24417334-24426021	C	A	OK	9.25872	17.4404	0.913551	-2.07023	0.998	0.0339	0.998268	no	DENTIN SIALOPHOSPHOPROTEIN-LIKE PROTEIN
XLOC_026070	Prupe.8G100100	Pp08:13143246-13160423	C	A	OK	4.68101	8.73192	0.89948	-2.0987	0.998	0.03395	0.998268	no	PHOSPHATIDYLINOSITOL 4-KINASE ALPHA-LIKE PROTEIN P2-RELATED
XLOC_011003	Prupe.3G019100	Pp03:1367014-1368531	C	A	OK	2.21947	0.658063	-1.75391	2.31847	0.998	0.034	0.998268	no
XLOC_003086	Prupe.1G008500	Pp01:700653-701484	C	A	OK	270.126	144.771	-0.899861	2.11844	0.998	0.0342	0.998268	no	SMALL EDRK-RICH FACTOR 1
XLOC_007203	Prupe.2G243500	Pp02:26189239-26191779	C	A	OK	2.2821	0.895825	-1.34907	2.11392	0.998	0.03425	0.998268	no	Cytokinin 7-beta-glucosyltransferase / Uridine diphosphoglucose-zeatin 7-glucosyltransferase
XLOC_008859	Prupe.2G263900	Pp02:27162471-27163918	C	A	OK	90.056	48.3644	-0.896878	2.10618	0.998	0.03425	0.998268	no	CHALCONE--FLAVONONE ISOMERASE 3-RELATED
XLOC_018169	Prupe.6G072100	Pp06:4913379-4916113	C	A	OK	0.879424	2.41074	1.45484	-2.18864	0.998	0.0344	0.998268	no	MULTI-COPPER OXIDASE
XLOC_022483	Prupe.7G184400	Pp07:17886468-17891231	C	A	OK	20.7255	38.9232	0.909224	-2.06603	0.998	0.0344	0.998268	no	GLUTAMATE RECEPTOR 3.1-RELATED
XLOC_004071	Prupe.1G218300	Pp01:23331341-23332837	C	A	OK	112.754	61.1004	-0.883925	2.07799	0.998	0.03455	0.998268	no	40S RIBOSOMAL PROTEIN S27
XLOC_007052	Prupe.2G215600	Pp02:24635248-24643038	C	A	OK	20.4441	37.0397	0.857388	-2.02757	0.998	0.03465	0.998268	no	Nuclear receptor coregulator SMRT/SMRTER, contains Myb-like domains
XLOC_018933	Prupe.6G221600	Pp06:22689574-22690328	C	A	OK	131.709	69.9871	-0.912196	2.13325	0.998	0.0347	0.998268	no	60S RIBOSOMAL PROTEIN L26 FAMILY MEMBER
XLOC_008055	Prupe.2G086300	Pp02:13672517-13674076	C	A	OK	5.02729	10.6113	1.07776	-2.19037	0.998	0.03475	0.998268	no	CYTOCHROME P450 77A4-RELATED
XLOC_026605	Prupe.8G212200	Pp08:19585562-19591215	C	A	OK	2.06896	4.3662	1.07747	-2.12821	0.998	0.0348	0.998268	no	RECEPTOR-LIKE SERINE/THREONINE-PROTEIN KINASE ALE2
XLOC_013328	Prupe.4G171100	Pp04:10105746-10108882	C	A	OK	24.7355	46.2665	0.903383	-2.13641	0.998	0.03485	0.998268	no	TRANSCRIPTION FACTOR TCP10-RELATED
XLOC_023150	Prupe.7G051800	Pp07:8972039-8974301	C	A	OK	26.0747	13.6253	-0.936359	2.08955	0.998	0.03485	0.998268	no	BETA-1,3-GLUCANASE 1-RELATED
XLOC_001536	Prupe.1G294600	Pp01:29176211-29176708	C	A	OK	3.68013	0.468865	-2.97251	2.68202	0.998	0.0349	0.998268	no
XLOC_001649	Prupe.1G317600	Pp01:30579218-30579941	C	A	OK	2.04011	0.232441	-3.13371	2.76921	0.998	0.03495	0.998268	no
XLOC_013318	-	Pp04:9975243-9978082	C	A	OK	6.17291	1.98911	-1.63383	2.22745	0.998	0.03505	0.998268	no
XLOC_012718	Prupe.4G054900,Prupe.4G055000,Prupe.4G055100	Pp04:2646638-2650849	C	A	OK	57.2344	28.4033	-1.01082	2.01058	0.998	0.0351	0.998268	no	28 KDA HEAT- AND ACID-STABLE PHOSPHOPROTEIN PDGF-ASSOCIATED PROTEIN
XLOC_002120	Prupe.1G407500	Pp01:35730553-35731680	C	A	OK	29.3519	14.6377	-1.00376	2.16543	0.998	0.0352	0.998268	no	WRKY DNA -binding domain (WRKY)
XLOC_006173	Prupe.2G051800	Pp02:6022118-6030923	C	A	OK	4.40755	8.58071	0.96112	-2.07603	0.998	0.03525	0.998268	no	SUBTILISIN-LIKE SERINE ENDOPEPTIDASE FAMILY PROTEIN
XLOC_026200	Prupe.8G132300	Pp08:15453435-15457254	C	A	OK	0.554608	1.50226	1.4376	-2.15048	0.998	0.0354	0.998268	no	LEUCINE-RICH REPEAT-CONTAINING PROTEIN
XLOC_005077	Prupe.1G443500	Pp01:37603498-37613385	C	A	OK	4.4025	8.21961	0.900748	-2.09228	0.998	0.03545	0.998268	no	CALCINEURIN-BINDING PROTEIN CABIN 1-RELATED
XLOC_008457	Prupe.2G176900	Pp02:22202264-22205502	C	A	OK	0.478924	0.0514882	-3.21748	2.69391	0.998	0.03545	0.998268	no	1-AMINOCYCLOPROPANE-1-CARBOXYLATE SYNTHASE-LIKE PROTEIN 1
XLOC_019756	Prupe.6G019500	Pp06:1488764-1492749	C	A	OK	5.12625	9.99026	0.962617	-2.05267	0.998	0.03565	0.998268	no	GLYCOSYL HYDROLASE
XLOC_007365	Prupe.2G275100	Pp02:27720967-27726776	C	A	OK	12.3509	23.5841	0.933205	-2.05394	0.998	0.0357	0.998268	no	SPLICING FACTOR 1
XLOC_010414	Prupe.3G223500	Pp03:22350765-22352989	C	A	OK	10.3673	4.99597	-1.05321	2.09868	0.998	0.0357	0.998268	no
XLOC_010699	Prupe.3G276500	Pp03:25452012-25453053	C	A	OK	7.40897	2.90815	-1.34917	2.19223	0.998	0.03575	0.998268	no	GALACTURONOSYLTRANSFERASE-LIKE 8-RELATED
XLOC_015320	-	Pp04:9482721-9485898	C	A	OK	0.124832	0.616744	2.30468	-2.46386	0.998	0.03575	0.998268	no
XLOC_026884	Prupe.8G271800	Pp08:22509523-22526857	C	A	OK	4.56609	8.54579	0.904256	-2.07948	0.998	0.0359	0.998268	no	WD REPEAT DOMAIN 9
XLOC_019536	Prupe.6G344500	Pp06:29608761-29610733	C	A	OK	64.8095	34.0769	-0.927413	2.11116	0.998	0.03605	0.998268	no	PREFOLDIN SUBUNIT 4
XLOC_001669	Prupe.1G321600	Pp01:30795606-30796484	C	A	OK	19.9479	9.44489	-1.07863	2.15031	0.998	0.0361	0.998268	no	Domain of unknown function (DUF4228) (DUF4228)
XLOC_026717	Prupe.8G234500	Pp08:20767928-20786335	C	A	OK	4.74933	8.75008	0.881571	-2.05844	0.998	0.0362	0.998268	no	BEACH DOMAIN-CONTAINING PROTEIN LVSB
XLOC_010221	Prupe.3G189700	Pp03:20284474-20286995	C	A	OK	0.556565	0.0696691	-2.99796	2.78186	0.998	0.03645	0.998268	no	7-deoxyloganetin glucosyltransferase / UGT85A24
XLOC_012252	Prupe.3G288100	Pp03:25955122-25956467	C	A	OK	613.566	331.827	-0.886789	2.10744	0.998	0.0365	0.998268	no	GLUTAREDOXIN-C1
XLOC_021709	Prupe.7G039100	Pp07:7200350-7224057	C	A	OK	144.427	260.479	0.850827	-2.09855	0.998	0.0365	0.998268	no	Glutamate synthase (ferredoxin) / Ferredoxin-dependent glutamate synthase
XLOC_022007	Prupe.7G095200	Pp07:12768913-12770330	C	A	OK	10.6354	5.12791	-1.05244	2.0934	0.998	0.03655	0.998268	no	EMBRYO SAC DEVELOPMENT ARREST 12 PROTEIN
XLOC_001304	Prupe.1G251200	Pp01:26281820-26286306	C	A	OK	1.05238	2.88463	1.45473	-2.19275	0.998	0.0366	0.998268	no	PECTIN LYASE-LIKE PROTEIN
XLOC_020900	Prupe.6G258300	Pp06:25023269-25024440	C	A	OK	58.4831	31.0389	-0.913944	2.12533	0.998	0.03665	0.998268	no
XLOC_000962	Prupe.1G179500	Pp01:15478843-15485712	C	A	OK	1.34677	2.69727	1.002	-2.07003	0.998	0.0367	0.998268	no	RIBOSOMAL PROTEIN L7AE FAMILY MEMBER
XLOC_006893	Prupe.2G181700	Pp02:22445078-22450284	C	A	OK	9.12582	16.987	0.896406	-2.09439	0.998	0.03685	0.998268	no	BAG FAMILY MOLECULAR CHAPERONE REGULATOR 6
XLOC_007763	Prupe.2G022400	Pp02:2184322-2189899	C	A	OK	4.30836	7.99029	0.891111	-2.05316	0.998	0.0371	0.998268	no	AAA ATPase domain (AAA_16)
XLOC_023349	Prupe.7G094000	Pp07:12663841-12665137	C	A	OK	1.81894	0.474575	-1.93839	2.304	0.998	0.0371	0.998268	no	E3 UBIQUITIN-PROTEIN LIGASE PUB22-RELATED
XLOC_018644	Prupe.6G165700	Pp06:16612792-16615223	C	A	OK	1.08007	0.280017	-1.94754	2.31282	0.998	0.0373	0.998268	no	AP2 domain (AP2)
XLOC_009405	Prupe.3G032200	Pp03:2394191-2397245	C	A	OK	2.5328	5.11637	1.01439	-2.07264	0.998	0.0374	0.998268	no	SUBTILASE FAMILY PROTEIN-RELATED
XLOC_024542	Prupe.8G064100	Pp08:9475232-9476555	C	A	OK	373.502	202.349	-0.884268	2.11121	0.998	0.0374	0.998268	no	PHI-1-LIKE PROTEIN
XLOC_014293	Prupe.4G065700	Pp04:3144325-3150774	C	A	OK	2.14426	4.38783	1.03303	-2.08182	0.998	0.0375	0.998268	no	CELLULOSE SYNTHASE A CATALYTIC SUBUNIT 8 [UDP-FORMING]
XLOC_000665	Prupe.1G121900	Pp01:9569862-9583525	C	A	OK	5.82512	10.8623	0.898965	-2.08278	0.998	0.0376	0.998268	no	WD REPEAT DOMAIN 9
XLOC_018262	Prupe.6G090800	Pp06:6210878-6211864	C	A	OK	18.9477	9.15966	-1.04866	2.11401	0.998	0.0377	0.998268	no
XLOC_018278	Prupe.6G093700	Pp06:6461554-6463099	C	A	OK	25.2939	11.6791	-1.11486	2.12791	0.998	0.0377	0.998268	no	40S RIBOSOMAL PROTEIN S21
XLOC_020514	Prupe.6G173300	Pp06:17823849-17824669	C	A	OK	183.64	100.089	-0.875602	2.06579	0.998	0.0377	0.998268	no
XLOC_013907	Prupe.4G274500	Pp04:22882447-22889898	C	A	OK	3.64622	7.42894	1.02676	-2.04604	0.998	0.0378	0.998268	no	N-acetylglucosaminyltransferase complex, subunit PIG-Q/GPI1, required for phosphatidylinositol biosynthesis
XLOC_023224	Prupe.7G067200	Pp07:10513981-10522063	C	A	OK	3.95141	7.57471	0.938822	-2.06885	0.998	0.03785	0.998268	no	EXOSTOSIN HEPARAN SULFATE GLYCOSYLTRANSFERASE -RELATED
XLOC_011720	Prupe.3G170800	Pp03:18974244-18977821	C	A	OK	13.3383	24.5781	0.881801	-2.05477	0.998	0.03795	0.998268	no	RHAMNOSE BIOSYNTHETIC ENZYME 1-RELATED
XLOC_016012	Prupe.5G122300	Pp05:12144321-12154843	C	A	OK	3.12307	6.39032	1.03292	-2.07819	0.998	0.03795	0.998268	no	PHD-finger (PHD) // Ring finger domain (zf-RING_2)
XLOC_010650	Prupe.3G268200	Pp03:25048291-25050054	C	A	OK	289.281	156.743	-0.88407	2.08959	0.998	0.038	0.998268	no	60S RIBOSOMAL PROTEIN L34
XLOC_022181	Prupe.7G128400	Pp07:14886393-14887370	C	A	OK	30.1687	14.7782	-1.02958	2.103	0.998	0.03805	0.998268	no	THIOREDOXIN
XLOC_002207	Prupe.1G424300	Pp01:36578736-36579899	C	A	OK	77.8992	41.8319	-0.897004	2.09505	0.998	0.03815	0.998268	no	ZINC FINGER PROTEIN AZF3-RELATED
XLOC_010633	Prupe.3G264100	Pp03:24856156-24861254	C	A	OK	0.215768	0.70726	1.71276	-2.16779	0.998	0.03815	0.998268	no	PHOSPHATE TRANSPORTER PHO1 HOMOLOG 2-RELATED
XLOC_001207	Prupe.1G232200	Pp01:24704740-24704995	C	A	OK	1.53172	0	-Inf	-nan	0.998	0.0383	0.998268	no
XLOC_015116	Prupe.4G249100	Pp04:16652539-16652996	C	A	OK	0.367409	0	-Inf	-nan	0.998	0.0383	0.998268	no
XLOC_017120	Prupe.5G111000	Pp05:11536546-11537960	C	A	OK	0.297913	0	-Inf	-nan	0.998	0.0383	0.998268	no	NUCLEOPORIN-RELATED
XLOC_024804	Prupe.8G114600	Pp08:14236305-14236995	C	A	OK	0.191124	0	-Inf	-nan	0.998	0.0383	0.998268	no	OXIDOREDUCTASE, 2OG-FE II OXYGENASE FAMILY PROTEIN
XLOC_026940	Prupe.I000100	scaffold_112:9-3081	C	A	OK	5.11795	10.2733	1.00526	-2.07052	0.998	0.03835	0.998268	no	Malonyl-CoA decarboxylase / Malonyl-CoA carboxy-lyase
XLOC_007115	Prupe.2G228100	Pp02:25397430-25402492	C	A	OK	9.31043	17.1605	0.882175	-2.0438	0.998	0.0384	0.998268	no	PROTEIN-TYROSINE-PHOSPHATASE MKP1
XLOC_015620	Prupe.5G049600	Pp05:5239501-5258965	C	A	OK	4.53177	8.66254	0.934716	-2.06834	0.998	0.0384	0.998268	no
XLOC_017305	Prupe.5G152700	Pp05:13769040-13769469	C	A	OK	5.61685	0.760806	-2.88416	2.69084	0.998	0.0384	0.998268	no	EF-HAND CALCIUM-BINDING DOMAIN CONTAINING PROTEIN
XLOC_002119	Prupe.1G407300	Pp01:35724981-35725854	C	A	OK	41.0548	21.4544	-0.936278	2.0997	0.998	0.03855	0.998268	no	17.6 KDA CLASS II HEAT SHOCK PROTEIN-RELATED
XLOC_001358	Prupe.1G261200	Pp01:27012797-27013269	C	A	OK	0	0.320096	Inf	-nan	0.998	0.0386	0.998268	no
XLOC_012607	Prupe.4G033100	Pp04:1547368-1547776	C	A	OK	0	0.54341	Inf	-nan	0.998	0.0386	0.998268	no
XLOC_015179	Prupe.4G261300	Pp04:18971485-18971845	C	A	OK	0	0.54341	Inf	-nan	0.998	0.0386	0.998268	no	Reverse transcriptase-like (RVT_3)
XLOC_004975	Prupe.1G420300	Pp01:36352793-36353809	C	A	OK	0.357243	0	-Inf	-nan	0.998	0.0387	0.998268	no	Cysteine-rich TM module stress tolerance (CYSTM)
XLOC_023536	Prupe.7G136400	Pp07:15359214-15373497	C	A	OK	13.762	24.9559	0.858689	-2.00644	0.998	0.03875	0.998268	no	TRANSDUCIN/WD40 DOMAIN-CONTAINING PROTEIN
XLOC_017108	Prupe.5G108900,Prupe.5G109000	Pp05:11421583-11435241	C	A	OK	830.213	454.054	-0.870618	1.98709	0.998	0.0389	0.998268	no
XLOC_014866	Prupe.4G191800	Pp04:11523488-11524352	C	A	OK	1.74452	0.365917	-2.25324	2.29736	0.998	0.039	0.998268	no	Wound-induced protein (DUF3774)
XLOC_008411	Prupe.2G167100	Pp02:21569048-21571187	C	A	OK	18.9923	9.46557	-1.00465	2.06161	0.998	0.03905	0.998268	no
XLOC_015355	-	Pp04:25079997-25082844	C	A	OK	0.0491479	0.359929	2.87251	-2.53873	0.998	0.03915	0.998268	no
XLOC_004073	Prupe.1G218500	Pp01:23337737-23339949	C	A	OK	9.25882	4.33015	-1.09641	2.11696	0.998	0.0392	0.998268	no	PROTEIN TIFY 9
XLOC_006498	Prupe.2G110400	Pp02:16884793-16890598	C	A	OK	18.834	10.1573	-0.890821	2.03735	0.998	0.03925	0.998268	no	PROTEIN NRT1/ PTR FAMILY 7.2
XLOC_023638	Prupe.7G162300	Pp07:16774864-16780876	C	A	OK	45.8658	24.1362	-0.926219	2.05597	0.998	0.0393	0.998268	no	ALPHA/BETA HYDROLASE FOLD-CONTAINING PROTEIN
XLOC_003305	Prupe.1G061800,Prupe.1G061900	Pp01:4377564-4384158	C	A	OK	63.4458	34.4646	-0.88041	1.9982	0.998	0.0394	0.998268	no	Ubiquinol oxidase (non-electrogenic) / Ubiquinol oxidase
XLOC_019352	Prupe.6G303600	Pp06:27516018-27516954	C	A	OK	431.283	236.342	-0.867757	2.04827	0.998	0.03945	0.998268	no	HYDROPHOBIC PROTEIN RCI2A
XLOC_001222	Prupe.1G235800	Pp01:24946818-24953827	C	A	OK	2.41941	4.56003	0.914386	-2.02789	0.998	0.0396	0.998268	no	Xenobiotic-transporting ATPase / Steroid-transporting ATPase
XLOC_021234	Prupe.6G324000	Pp06:28540068-28551866	C	A	OK	6.21408	11.3931	0.874546	-2.05297	0.998	0.03985	0.998268	no	DNA POLYMERASE ZETA CATALYTIC SUBUNIT
XLOC_013019	Prupe.4G112600	Pp04:5966063-5970077	C	A	OK	16.2368	29.2871	0.850997	-1.99863	0.998	0.0399	0.998268	no	PPR repeat (PPR) // PPR repeat family (PPR_2)
XLOC_005317	Prupe.1G492100	Pp01:40917939-40919564	C	A	OK	0.345691	1.30116	1.91224	-2.19328	0.998	0.03995	0.998268	no	Premnaspirodiene oxygenase / Hyoscymus muticus premnaspirodiene oxygenase
XLOC_022338	Prupe.7G157600	Pp07:16565045-16571404	C	A	OK	6.62977	11.9081	0.844906	-1.96544	0.998	0.03995	0.998268	no	AUXILLIN, ISOFORM A
XLOC_018770	Prupe.6G188400	Pp06:19660820-19664595	C	A	OK	26.2682	14.0544	-0.902293	2.04598	0.998	0.04025	0.998268	no	SERINE/THREONINE-PROTEIN KINASE RIO
XLOC_025027	Prupe.8G159900	Pp08:16882215-16892894	C	A	OK	1.23819	2.42152	0.967681	-2.02095	0.998	0.04035	0.998268	no	Urb2/Npa2 family (Urb2)
XLOC_026424	Prupe.8G175800	Pp08:17812284-17813861	C	A	OK	29.0457	13.5743	-1.09744	2.06679	0.998	0.04045	0.998268	no	Arabidopsis protein of unknown function (DUF241)
XLOC_016525	Prupe.5G227100	Pp05:17479562-17489009	C	A	OK	13.0301	23.75	0.866079	-2.04076	0.998	0.0407	0.998268	no	DEA(D/H)-BOX RNA HELICASE FAMILY PROTEIN
XLOC_016820	Prupe.5G045300,Prupe.5G045400	Pp05:4953522-4956509	C	A	OK	0.749877	2.7981	1.89972	-2.00485	0.998	0.04075	0.998268	no
XLOC_015545	Prupe.5G034200	Pp05:3902022-3908395	C	A	OK	1.81047	3.6917	1.02792	-2.02368	0.998	0.0408	0.998268	no	PPR repeat (PPR) // PPR repeat family (PPR_2)
XLOC_002425	Prupe.1G466400	Pp01:38892681-38907213	C	A	OK	7.63737	13.7176	0.844881	-1.98328	0.998	0.0409	0.998268	no	EMBRYO DEFECTIVE 2410 PROTEIN
XLOC_009521	Prupe.3G052900	Pp03:3745790-3747838	C	A	OK	92.6109	50.4736	-0.875653	2.02403	0.998	0.041	0.998268	no	60S RIBOSOMAL PROTEIN L28
XLOC_005722	Prupe.1G578700	Pp01:47089100-47089790	C	A	OK	1.79657	0.212699	-3.07836	2.57856	0.998	0.04105	0.998268	no	F16B3.6 PROTEIN
XLOC_016404	Prupe.5G201300	Pp05:16198746-16205797	C	A	OK	4.0205	7.72127	0.941464	-2.05074	0.998	0.04105	0.998268	no	Serine-threonine phosphatase 2A, catalytic subunit
XLOC_003218	Prupe.1G041500	Pp01:2967908-2970182	C	A	OK	115.885	63.5183	-0.867445	2.02224	0.998	0.0411	0.998268	no	60S RIBOSOMAL PROTEIN L14
XLOC_026482	Prupe.8G187800	Pp08:18438321-18449918	C	A	OK	8.70912	15.9122	0.869535	-2.02325	0.998	0.0411	0.998268	no	GENERAL TRANSCRIPTIONAL COREPRESSOR TUPA
XLOC_012966	Prupe.4G103100	Pp04:5271648-5273271	C	A	OK	11.1668	5.36053	-1.05877	2.04283	0.998	0.0412	0.998268	no	Cytochrome P450 CYP4/CYP19/CYP26 subfamilies
XLOC_023445	Prupe.7G116600	Pp07:14164350-14167758	C	A	OK	6.85505	3.39943	-1.01187	2.0925	0.998	0.0414	0.998268	no	Fructose-bisphosphate aldolase / Fructose-1,6-bisphosphate triosephosphate-lyase
XLOC_004703	-	Pp01:33107380-33110757	C	A	OK	3.44759	6.6238	0.942072	-2.02055	0.998	0.0415	0.998268	no
XLOC_023405	Prupe.7G107500	Pp07:13590036-13591438	C	A	OK	1.69156	0.215494	-2.97264	2.5776	0.998	0.04155	0.998268	no
XLOC_020980	Prupe.6G274400	Pp06:25911445-25913106	C	A	OK	1.74523	4.09259	1.2296	-2.01942	0.998	0.04165	0.998268	no	ALPHA 1,4-GLYCOSYLTRANSFERASE-LIKE PROTEIN
XLOC_004867	Prupe.1G393200	Pp01:35005347-35014317	C	A	OK	1.1459	2.41992	1.07848	-2.08068	0.998	0.0417	0.998268	no	FORMIN-LIKE PROTEIN 17-RELATED
XLOC_024778	Prupe.8G109000	Pp08:13911209-13917020	C	A	OK	1.24508	2.67004	1.10062	-2.04842	0.998	0.0417	0.998268	no	NB-ARC domain (NB-ARC) // Leucine Rich repeats (2 copies) (LRR_4) // TIR domain (TIR_2)
XLOC_011070	Prupe.3G031400	Pp03:2334510-2346141	C	A	OK	6.39304	12.8591	1.00821	-2.06982	0.998	0.04195	0.998268	no	1-phosphatidylinositol-3-phosphate 5-kinase / Type III PIP kinase
XLOC_012667	Prupe.4G043900	Pp04:2099065-2109650	C	A	OK	6.86493	12.2691	0.837712	-1.95029	0.998	0.04205	0.998268	no	MEDIATOR OF RNA POLYMERASE II TRANSCRIPTION SUBUNIT 16
XLOC_024108	Prupe.7G261500	Pp07:21724923-21729468	C	A	OK	1.92811	4.0344	1.06517	-2.0428	0.998	0.0421	0.998268	no	RETICULON-LIKE PROTEIN B21
XLOC_007807	Prupe.2G031000	Pp02:3374084-3375572	C	A	OK	58.7928	106.999	0.863886	-2.03327	0.998	0.04225	0.998268	no
XLOC_014393	Prupe.4G089200	Pp04:4412017-4435201	C	A	OK	2.56224	4.78892	0.902296	-1.99149	0.998	0.04225	0.998268	no	TOLL-LIKE RECEPTOR
XLOC_026062	Prupe.8G098600	Pp08:13023888-13025499	C	A	OK	26.6282	13.8582	-0.942213	2.01281	0.998	0.0423	0.998268	no	Protein of unknown function (DUF2775) (DUF2775)
XLOC_025526	Prupe.8G257700	Pp08:21923640-21925225	C	A	OK	3.14276	1.13898	-1.46429	2.04936	0.998	0.04235	0.998268	no	Ferritin-like domain (Ferritin_2)
XLOC_011744	Prupe.3G175000	Pp03:19188973-19206509	C	A	OK	1.77414	3.35643	0.919807	-1.99556	0.998	0.0424	0.998268	no	CALLOSE SYNTHASE 7-RELATED
XLOC_022470	Prupe.7G182300	Pp07:17755243-17757933	C	A	OK	7.11531	13.6511	0.940017	-2.08899	0.998	0.0424	0.998268	no	Ankyrin repeats (3 copies) (Ank_2) // Domain of unknown function (PGG)
XLOC_025317	Prupe.8G216900	Pp08:19844257-19849000	C	A	OK	2.49389	5.06491	1.02214	-2.11451	0.998	0.0424	0.998268	no	CELLULOSE SYNTHASE A CATALYTIC SUBUNIT 7 [UDP-FORMING]
XLOC_000961	Prupe.1G179300,Prupe.1G179400	Pp01:15474603-15478098	C	A	OK	6.14011	11.7612	0.937701	-2.02029	0.998	0.0425	0.998268	no	Reverse transcriptase-like (RVT_3)
XLOC_012071	Prupe.3G248400	Pp03:23864692-23887399	C	A	OK	7.17053	13.2581	0.886722	-2.01402	0.998	0.04255	0.998268	no	PUSHOVER/RETINOBLASTOMA-ASSOCIATED FACTOR 600
XLOC_006153	Prupe.2G048200	Pp02:5556342-5568700	C	A	OK	1.351	0.547355	-1.30348	2.06866	0.998	0.0427	0.998268	no	F7H2.13 PROTEIN-RELATED
XLOC_010639	Prupe.3G265800	Pp03:24933871-24936121	C	A	OK	14.0795	26.431	0.908634	-1.98907	0.998	0.043	0.998268	no	Pollen allergen (Pollen_allerg_1)
XLOC_002561	Prupe.1G493100	Pp01:40980077-40982143	C	A	OK	56.9028	31.63	-0.847209	1.99045	0.998	0.04305	0.998268	no	NAC DOMAIN-CONTAINING PROTEIN 2
XLOC_026592	Prupe.8G209800	Pp08:19474421-19480407	C	A	OK	23.3404	42.9949	0.881333	-2.04451	0.998	0.04305	0.998268	no	PHOSPHATIDYLINOSITOL N-ACETYLGLUCOSAMINYLTRANSFERASE SUBUNIT P DOWN SYNDROME CRITICAL REGION PROTEIN 5 -RELATED
XLOC_018091	Prupe.6G053900	Pp06:3781073-3784263	C	A	OK	165.983	57.0484	-1.54078	2.042	0.998	0.0432	0.998268	no	F10K1.18 PROTEIN
XLOC_023348	Prupe.7G093600	Pp07:12585227-12596766	C	A	OK	7.78331	14.294	0.876952	-2.05112	0.998	0.04335	0.998268	no	TRANSPORT PROTEIN TRAPP
XLOC_026398	Prupe.8G171000	Pp08:17522639-17524802	C	A	OK	2.32151	5.24916	1.17703	-2.08903	0.998	0.04335	0.998268	no	O-METHYLTRANSFERASE FAMILY PROTEIN
XLOC_013998	Prupe.4G001700	Pp04:150239-156329	C	A	OK	27.1721	48.9121	0.848067	-1.97907	0.998	0.04345	0.998268	no	Galactinol--sucrose galactosyltransferase / Raffinose synthase
XLOC_026558	Prupe.8G202800	Pp08:19101308-19102983	C	A	OK	16.4935	8.40113	-0.973239	2.03484	0.998	0.04345	0.998268	no	60S RIBOSOMAL PROTEIN L13A
XLOC_002041	Prupe.1G393000	Pp01:34983111-34985123	C	A	OK	29.6985	15.8692	-0.904159	2.071	0.998	0.0435	0.998268	no	WRKY TRANSCRIPTION FACTOR 18-RELATED
XLOC_026487	Prupe.8G188800	Pp08:18476551-18478150	C	A	OK	2.54132	0.892003	-1.51046	2.13872	0.998	0.0435	0.998268	no	CALMODULIN-LIKE PROTEIN 6-RELATED
XLOC_012422	-	Pp03:18459785-18460310	C	A	OK	2.77968	0.374759	-2.89089	2.51407	0.998	0.04355	0.998268	no
XLOC_020943	Prupe.6G266600	Pp06:25481543-25483347	C	A	OK	0.703417	0.103432	-2.7657	2.55066	0.998	0.04355	0.998268	no	GLUCOSYL/GLUCURONOSYL TRANSFERASES
XLOC_010257	Prupe.3G196000	Pp03:20692839-20696373	C	A	OK	14.8679	26.7495	0.847312	-1.98452	0.998	0.0436	0.998268	no	RECEPTOR LIKE PROTEIN 54
XLOC_013627	Prupe.4G220500	Pp04:13848365-13852385	C	A	OK	50.4004	27.3874	-0.879923	1.97036	0.998	0.0436	0.998268	no	PROHIBITIN
XLOC_003457	Prupe.1G094500	Pp01:7331710-7334734	C	A	OK	97.8045	53.3619	-0.874091	2.04537	0.998	0.04365	0.998268	no	SMALL NUCLEAR RIBONUCLEOPROTEIN E
XLOC_011754	Prupe.3G177000	Pp03:19415877-19418120	C	A	OK	84.7075	47.3183	-0.840092	1.9754	0.998	0.0437	0.998268	no	60S RIBOSOMAL PROTEIN L18A
XLOC_025164	Prupe.8G186200	Pp08:18381593-18383618	C	A	OK	27.1273	14.6632	-0.887551	2.03827	0.998	0.0437	0.998268	no	UDP-GLYCOSYLTRANSFERASE 74B1
XLOC_023874	Prupe.7G212300	Pp07:19356958-19358749	C	A	OK	55.3306	99.4593	0.846029	-1.99923	0.998	0.0438	0.998268	no	TRANSCRIPTIONAL ADAPTOR 2 ADA2 -RELATED
XLOC_008288	Prupe.2G136100	Pp02:19376497-19378377	C	A	OK	238.185	131.894	-0.852698	2.00453	0.998	0.04385	0.998268	no	PREPROTEIN TRANSLOCASE SEC, SEC61-BETA SUBUNIT PROTEIN-RELATED
XLOC_009078	Prupe.2G312900	Pp02:29514811-29516901	C	A	OK	25.4693	13.1481	-0.953907	1.99122	0.998	0.04385	0.998268	no	Transcription factor Pcc1 (Pcc1)
XLOC_018469	Prupe.6G130100	Pp06:10109666-10112893	C	A	OK	36.2349	19.69	-0.879914	1.97735	0.998	0.04385	0.998268	no	FERREDOXIN-4, CHLOROPLASTIC-RELATED
XLOC_006018	Prupe.2G023800	Pp02:2347462-2350455	C	A	OK	5.61762	10.638	0.921201	-1.9959	0.998	0.0439	0.998268	no	SERINE CARBOXYPEPTIDASE-LIKE 36-RELATED
XLOC_015889	Prupe.5G097300	Pp05:10607238-10613004	C	A	OK	3.21746	6.63587	1.04436	-2.06118	0.998	0.0439	0.998268	no	Cofilin/tropomyosin-type actin-binding protein (Cofilin_ADF) // Glycosyl transferase family 90 (Glyco_transf_90)
XLOC_018390	Prupe.6G115100	Pp06:8339259-8344531	C	A	OK	1.85866	4.20346	1.17732	-2.02766	0.998	0.0439	0.998268	no	PROTEASE S28 PRO-X CARBOXYPEPTIDASE-RELATED
XLOC_007717	Prupe.2G013900	Pp02:1218734-1222621	C	A	OK	3.30794	6.27023	0.922585	-1.98176	0.998	0.04415	0.998268	no	LEUCINE-RICH REPEAT-CONTAINING PROTEIN
XLOC_016962	Prupe.5G076800	Pp05:9091325-9092648	C	A	OK	45.4374	24.8093	-0.872999	2.03184	0.998	0.0442	0.998268	no	F23N19.12
XLOC_005028	Prupe.1G431500	Pp01:36958039-36967793	C	A	OK	8.47117	15.3091	0.853753	-1.98987	0.998	0.04425	0.998268	no	KINESIN-LIKE PROTEIN-RELATED
XLOC_019959	Prupe.6G061300	Pp06:4257732-4261724	C	A	OK	2.55786	5.31518	1.05518	-2.03273	0.998	0.0443	0.998268	no	LACCASE-16
XLOC_025734	Prupe.8G028400	Pp08:2570991-2573231	C	A	OK	45.0377	23.0638	-0.965504	2.04797	0.998	0.0443	0.998268	no	U6 SNRNA-ASSOCIATED SM-LIKE PROTEIN LSM3
XLOC_025398	Prupe.8G234000	Pp08:20741870-20743397	C	A	OK	23.1142	11.9597	-0.950602	2.05927	0.998	0.04435	0.998268	no	CALCIUM BINDING PROTEIN
XLOC_006462	Prupe.2G104600	Pp02:16156045-16158474	C	A	OK	4.04631	7.87333	0.960368	-2.00647	0.998	0.0444	0.998268	no	RECEPTOR LIKE PROTEIN 3-RELATED
XLOC_025191	Prupe.8G192900	Pp08:18659274-18661424	C	A	OK	252.551	139.085	-0.860607	2.03463	0.998	0.04465	0.998268	no	60S RIBOSOMAL PROTEIN L32 AND DNA-DIRECTED RNA POLYMERASE II, SUBUNIT N
XLOC_002769	Prupe.1G534700,Prupe.1G534900	Pp01:43698411-43709250	C	A	OK	101.223	55.3534	-0.870795	1.95166	0.998	0.0447	0.998268	no	40S RIBOSOMAL PROTEIN S10
XLOC_001329	Prupe.1G255100	Pp01:26585984-26587731	C	A	OK	95.2011	52.5354	-0.857689	2.02554	0.998	0.04505	0.998268	no	XYLOGLUCAN ENDOTRANSGLUCOSYLASE/HYDROLASE PROTEIN 33-RELATED
XLOC_004872	Prupe.1G394100	Pp01:35060868-35061144	C	A	OK	0.948948	0	-Inf	-nan	0.998	0.0451	0.998268	no
XLOC_006339	Prupe.2G080400	Pp02:12329082-12330169	C	A	OK	0.23092	0	-Inf	-nan	0.998	0.0451	0.998268	no	RNA recognition motif. (a.k.a. RRM, RBD, or RNP domain) (RRM_1)
XLOC_018083	Prupe.6G052200	Pp06:3679171-3679663	C	A	OK	0.288236	0	-Inf	-nan	0.998	0.0451	0.998268	no	GAG-POL-RELATED RETROTRANSPOSON
XLOC_018793	Prupe.6G193300	Pp06:20063044-20063762	C	A	OK	0.192079	0	-Inf	-nan	0.998	0.0451	0.998268	no
XLOC_003414	Prupe.1G086800	Pp01:6469890-6472221	C	A	OK	89.0371	49.3535	-0.851255	1.9799	0.998	0.04515	0.998268	no	40S RIBOSOMAL PROTEIN S7
XLOC_024134	Prupe.7G266800	Pp07:22001927-22003318	C	A	OK	11.47	5.71153	-1.00591	2.00171	0.998	0.0452	0.998268	no	2-OXOGLUTARATE (2OG) AND FE(II)-DEPENDENT OXYGENASE SUPERFAMILY PROTEIN-RELATED
XLOC_016033	Prupe.5G126200	Pp05:12361786-12362250	C	A	OK	128.209	69.5291	-0.882808	2.00396	0.998	0.04535	0.998268	no
XLOC_020977	Prupe.6G272900	Pp06:25800182-25802755	C	A	OK	5.93122	11.6626	0.975494	-2.0766	0.998	0.04535	0.998268	no	GLYCEROL-3-PHOSPHATE 2-O-ACYLTRANSFERASE 6
XLOC_024894	Prupe.8G130200	Pp08:15334337-15336563	C	A	OK	9.53612	4.88302	-0.96563	2.04123	0.998	0.0455	0.998268	no	GLUCOSYL/GLUCURONOSYL TRANSFERASES
XLOC_004053	Prupe.1G214900	Pp01:22789140-22791923	C	A	OK	8.77668	4.24415	-1.0482	2.01424	0.998	0.04555	0.998268	no	AP2 domain (AP2)
XLOC_004067	Prupe.1G217600	Pp01:23021334-23026772	C	A	OK	3.30476	6.2414	0.917325	-2.02352	0.998	0.0457	0.998268	no	RNA POLYMERASE II C-TERMINAL DOMAIN PHOSPHATASE-LIKE 3
XLOC_007210	Prupe.2G244800	Pp02:26242290-26244504	C	A	OK	50.5694	27.3096	-0.888854	2.03336	0.998	0.04575	0.998268	no	60S RIBOSOMAL PROTEIN L35A
XLOC_001488	Prupe.1G287100	Pp01:28715876-28721608	C	A	OK	0.441056	1.14388	1.3749	-1.96002	0.998	0.0458	0.998268	no	INACTIVE PURPLE ACID PHOSPHATASE 1-RELATED
XLOC_012669	Prupe.4G044300	Pp04:2130486-2132423	C	A	OK	28.0251	14.9973	-0.902015	2.06275	0.998	0.0458	0.998268	no	CBS DOMAIN-CONTAINING PROTEIN-RELATED
XLOC_021099	Prupe.6G298800	Pp06:27231473-27233722	C	A	OK	2.61155	1.0181	-1.35903	2.01861	0.998	0.04585	0.998268	no
XLOC_008294	Prupe.2G138400	Pp02:19548825-19552008	C	A	OK	16.2149	28.7804	0.827765	-1.94104	0.998	0.046	0.998268	no	SCARECROW-LIKE PROTEIN 22-RELATED
XLOC_004434	Prupe.1G296300	Pp01:29280602-29283004	C	A	OK	0.417763	0.0583752	-2.83926	2.37258	0.998	0.04615	0.998268	no	CYTOCHROME P450 FAMILY MEMBER
XLOC_015937	Prupe.5G106100	Pp05:11237167-11238761	C	A	OK	108.963	59.7179	-0.86761	1.99465	0.998	0.04625	0.998268	no	HEAVY-METAL-ASSOCIATED DOMAIN-CONTAINING PROTEIN
XLOC_016059	Prupe.5G130300	Pp05:12591803-12593842	C	A	OK	12.0958	6.33044	-0.934133	2.01815	0.998	0.04635	0.998268	no	MYC
XLOC_009740	Prupe.3G095000	Pp03:7124134-7126001	C	A	OK	4.1937	8.35816	0.994962	-1.98566	0.998	0.0464	0.998268	no	Quinate O-hydroxycinnamoyltransferase / Hydroxycinnamoyl coenzyme A-quinate transferase
XLOC_003660	Prupe.1G139000	Pp01:10866881-10878848	C	A	OK	3.92474	7.24021	0.883435	-2.02072	0.998	0.04645	0.998268	no	CW-TYPE ZINC-FINGER PROTEIN
XLOC_019608	Prupe.6G356800	Pp06:30254732-30258562	C	A	OK	0.589938	1.64921	1.48314	-2.09409	0.998	0.04645	0.998268	no	PROPROTEIN CONVERTASE SUBTILISIN/KEXIN
XLOC_003522	Prupe.1G106900	Pp01:8577606-8585227	C	A	OK	4.26082	7.79657	0.871708	-1.9731	0.998	0.0465	0.998268	no	ATP-BINDING CASSETTE TRANSPORTER
XLOC_012867	Prupe.4G080900	Pp04:3934069-3935561	C	A	OK	34.7501	18.1292	-0.938706	2.05151	0.998	0.0465	0.998268	no	40S RIBOSOMAL PROTEIN S28
XLOC_015636	Prupe.5G052600	Pp05:5671665-5673313	C	A	OK	0.8051	0.180424	-2.15778	1.92119	0.998	0.04655	0.998268	no	MEIOTIC RECOMBINATION PROTEIN SPO11
XLOC_001147	Prupe.1G220700	Pp01:23533966-23536346	C	A	OK	8.78538	4.18244	-1.07076	2.04327	0.998	0.04665	0.998268	no	BIDIRECTIONAL SUGAR TRANSPORTER SWEET15
XLOC_009818	Prupe.3G110100	Pp03:9015013-9015914	C	A	OK	1.09234	0.148525	-2.87864	2.40918	0.998	0.0467	0.998268	no	Salt stress response/antifungal (Stress-antifung)
XLOC_002852	Prupe.1G549500	Pp01:44916214-44919884	C	A	OK	10.1894	4.58898	-1.15083	1.99451	0.998	0.0468	0.998268	no
XLOC_015504	Prupe.5G025500	Pp05:2858983-2863228	C	A	OK	2.58397	1.18983	-1.11884	2.02021	0.998	0.04685	0.998268	no	LEUCINE-RICH REPEAT-CONTAINING PROTEIN
XLOC_022078	Prupe.7G107400	Pp07:13585966-13588436	C	A	OK	7.0009	3.46698	-1.01386	2.00754	0.998	0.04685	0.998268	no	MEDIATOR OF RNA POLYMERASE II TRANSCRIPTION SUBUNIT 37C-RELATED
XLOC_024251	Prupe.8G007600	Pp08:573091-576427	C	A	OK	0.358158	1.0304	1.52454	-2.08658	0.998	0.04685	0.998268	no	LEUCINE-RICH REPEAT-CONTAINING PROTEIN
XLOC_001313	Prupe.1G252800	Pp01:26382899-26385003	C	A	OK	3.44973	1.4232	-1.27735	2.0279	0.998	0.0469	0.998268	no	INACTIVE POLY [ADP-RIBOSE] POLYMERASE SRO2-RELATED
XLOC_014487	Prupe.4G106100	Pp04:5496175-5498961	C	A	OK	2.06421	0.720067	-1.51939	2.04548	0.998	0.04695	0.998268	no	NAC DOMAIN-CONTAINING PROTEIN 6-RELATED
XLOC_017534	Prupe.5G198900	Pp05:16019898-16029871	C	A	OK	10.3976	18.7187	0.848231	-1.9736	0.998	0.04705	0.998268	no	FORMIN-LIKE PROTEIN 15A-RELATED
XLOC_013426	Prupe.4G186800	Pp04:11116813-11118655	C	A	OK	34.2829	18.9971	-0.851708	1.98153	0.998	0.0471	0.998268	no	NAC DOMAIN-CONTAINING PROTEIN 72
XLOC_010998	Prupe.3G018300	Pp03:1300132-1305082	C	A	OK	10.4298	18.8505	0.853889	-1.97723	0.998	0.04715	0.998268	no	COATOMER SUBUNIT BETA
XLOC_019341	Prupe.6G301800	Pp06:27394694-27395745	C	A	OK	15.7608	7.90835	-0.994892	2.014	0.998	0.0472	0.998268	no	PENTATRICOPEPTIDE REPEAT-CONTAINING PROTEIN
XLOC_025862	Prupe.8G057200	Pp08:6995990-7003251	C	A	OK	4.38005	7.88255	0.847713	-1.95915	0.998	0.0473	0.998268	no	ERYTHROID DIFFERENTIATION-RELATED FACTOR 1
XLOC_007421	Prupe.2G285500	Pp02:28225848-28228212	C	A	OK	0.713104	1.84937	1.37485	-2.03904	0.998	0.0474	0.998268	no	SUBTILISIN SERINE PROTEASE-RELATED
XLOC_015532	Prupe.5G031600	Pp05:3628180-3636416	C	A	OK	14.1557	25.2156	0.832928	-1.94706	0.998	0.0474	0.998268	no	LP14331P-RELATED
XLOC_001159	Prupe.1G223200	Pp01:23707910-23710210	C	A	OK	23.5496	12.1699	-0.952382	2.02165	0.998	0.0475	0.998268	no	WRKY TRANSCRIPTION FACTOR 45-RELATED
XLOC_003317	Prupe.1G065300	Pp01:4658125-4665858	C	A	OK	13.7476	24.6481	0.842298	-1.97162	0.998	0.0475	0.998268	no	AUX/IAA family (AUX_IAA) // B3 DNA binding domain (B3) // Auxin response factor (Auxin_resp)
XLOC_007250	Prupe.2G251900	Pp02:26601638-26605269	C	A	OK	1.10444	2.69077	1.28471	-2.06744	0.998	0.0475	0.998268	no	PROTEIN ESKIMO 1
XLOC_024140	Prupe.7G268100	Pp07:22076447-22078373	C	A	OK	81.0807	44.0269	-0.880974	2.0188	0.998	0.0476	0.998268	no	40S RIBOSOMAL PROTEIN S24
XLOC_007199	Prupe.2G242400	Pp02:26139243-26143077	C	A	OK	0.731371	1.85748	1.34467	-2.02847	0.998	0.04765	0.998268	no	PROPROTEIN CONVERTASE SUBTILISIN/KEXIN
XLOC_008865	Prupe.2G265500	Pp02:27229817-27241757	C	A	OK	5.65383	10.2944	0.864566	-1.97349	0.998	0.04765	0.998268	no	RING-FINGER, DEAD-LIKE HELICASE, PHD AND SNF2 DOMAIN-CONTAINING PROTEIN
XLOC_000263	Prupe.1G044700	Pp01:3197295-3199496	C	A	OK	53.4328	29.0413	-0.879618	2.01393	0.998	0.0477	0.998268	no	60S RIBOSOMAL PROTEIN L14
XLOC_015594	Prupe.5G043000	Pp05:4728909-4731135	C	A	OK	81.9841	46.0275	-0.832849	1.9619	0.998	0.04775	0.998268	no	SEC61 GAMMA SUBUNIT
XLOC_006077	Prupe.2G035700	Pp02:3861875-3869706	C	A	OK	12.1383	21.8243	0.846361	-1.9523	0.998	0.0479	0.998268	no	DNA-DIRECTED RNA POLYMERASE V SUBUNIT 1
XLOC_006976	Prupe.2G197500	Pp02:23450286-23459824	C	A	OK	6.75259	12.104	0.841972	-1.96092	0.998	0.0479	0.998268	no	RING ZINC FINGER-CONTAINING PROTEIN
XLOC_009484	Prupe.3G045700	Pp03:3279846-3281237	C	A	OK	45.9912	24.6883	-0.897532	2.0233	0.998	0.0479	0.998268	no	Domain of unknown function (DUF3511) (DUF3511)
XLOC_017921	Prupe.6G022400	Pp06:1798906-1800144	C	A	OK	4.05751	8.70304	1.10092	-2.0225	0.998	0.0479	0.998268	no	DNA-DAMAGE-REPAIR/TOLERATION PROTEIN DRT100-RELATED
XLOC_000252	Prupe.1G042800	Pp01:3066729-3068193	C	A	OK	94.3947	52.1535	-0.855942	2.00343	0.998	0.04805	0.998268	no	PLAC8 family (PLAC8)
XLOC_023359	Prupe.7G097600	Pp07:12905502-12907319	C	A	OK	5.69566	11.1242	0.965768	-2.03086	0.998	0.04805	0.998268	no	ASPARTYL PROTEASE FAMILY PROTEIN
XLOC_003301	Prupe.1G061300	Pp01:4332352-4334170	C	A	OK	0.885442	2.27059	1.3586	-1.97613	0.998	0.04815	0.998268	no	9-CIS-EPOXYCAROTENOID DIOXYGENASE NCED6, CHLOROPLASTIC
XLOC_013229	Prupe.4G150100	Pp04:8579867-8584302	C	A	OK	0.526262	1.2636	1.26369	-2.02558	0.998	0.04815	0.998268	no	9-CIS-EPOXYCAROTENOID DIOXYGENASE NCED3, CHLOROPLASTIC-RELATED
XLOC_025557	Prupe.8G265100	Pp08:22212888-22215077	C	A	OK	460.973	257.482	-0.840211	2.00376	0.998	0.04845	0.998268	no	60S RIBOSOMAL PROTEIN L19
XLOC_026010	Prupe.8G089700	Pp08:12289681-12297018	C	A	OK	5.27986	10.2571	0.958056	-2.02395	0.998	0.04845	0.998268	no	RNA-binding protein hnRNP-M
XLOC_018996	Prupe.6G231800	Pp06:23443063-23449536	C	A	OK	1.37257	2.83762	1.0478	-1.95998	0.998	0.04865	0.998268	no	FILAMENT-LIKE PLANT PROTEIN 7
XLOC_002315	Prupe.1G443300	Pp01:37590863-37601353	C	A	OK	18.7847	33.9292	0.852969	-1.9837	0.998	0.0488	0.998268	no	GLYCINE-RICH PROTEIN
XLOC_003208	Prupe.1G038000	Pp01:2657409-2658362	C	A	OK	11.2799	4.99987	-1.17379	2.07911	0.998	0.0488	0.998268	no
XLOC_021325	Prupe.6G340700	Pp06:29442030-29444410	C	A	OK	93.5907	53.3575	-0.810674	1.8742	0.998	0.04885	0.998268	no	40S RIBOSOMAL PROTEIN S3A
XLOC_006955	Prupe.2G193100	Pp02:23178685-23179669	C	A	OK	18.0679	9.00606	-1.00447	2.025	0.998	0.0489	0.998268	no	CALCIUM-BINDING PROTEIN KIC
XLOC_021472	-	Pp06:18424561-18426445	C	A	OK	0.298278	1.07018	1.84312	-2.18064	0.998	0.0489	0.998268	no
XLOC_003553	Prupe.1G113400	Pp01:9016261-9021084	C	A	OK	24.9768	44.1829	0.8229	-1.9291	0.998	0.04895	0.998268	no	O-ACETYLTRANSFERASE CAS1P-LIKE PROTEIN-RELATED
XLOC_006886	Prupe.2G180600	Pp02:22389164-22390791	C	A	OK	4.25216	1.84612	-1.2037	1.9903	0.998	0.04905	0.998268	no
XLOC_023873	Prupe.7G212000	Pp07:19339761-19345253	C	A	OK	8.36171	2.66704	-1.64856	1.96147	0.998	0.04905	0.998268	no	OXIDOREDUCTASE, 2OG-FE II OXYGENASE FAMILY PROTEIN
XLOC_002739	Prupe.1G528800	Pp01:43262314-43266633	C	A	OK	6.55152	11.6501	0.830435	-1.93252	0.998	0.04915	0.998268	no	LEUCINE-RICH REPEAT-CONTAINING PROTEIN
XLOC_014279	Prupe.4G061600	Pp04:2935861-2943444	C	A	OK	15.0582	26.758	0.829414	-1.94801	0.998	0.0492	0.998268	no	WASP-1
XLOC_009339	Prupe.3G016700	Pp03:1191626-1201084	C	A	OK	15.9158	35.2643	1.14775	-2.00521	0.998	0.04925	0.998268	no	Archaeal ATPase (Arch_ATPase)
XLOC_012407	-	Pp03:16286690-16287448	C	A	OK	1.87754	0.311168	-2.59308	2.3992	0.998	0.04925	0.998268	no
XLOC_002049	Prupe.1G394600	Pp01:35070238-35074469	C	A	OK	8.21411	14.7258	0.842167	-1.95036	0.998	0.0493	0.998268	no	PPR repeat (PPR) // PPR repeat family (PPR_2)
XLOC_003767	Prupe.1G162000	Pp01:12978061-12978451	C	A	OK	0	1.26623	Inf	-nan	0.998	0.0495	0.998268	no
XLOC_005670	Prupe.1G567700	Pp01:46306236-46307458	C	A	OK	0	0.250527	Inf	-nan	0.998	0.0495	0.998268	no	PROTEIN MEMO1
XLOC_007695	Prupe.2G008500	Pp02:758907-760046	C	A	OK	0	0.220978	Inf	-nan	0.998	0.0495	0.998268	no	Uncharacterised ACR, YggU family COG1872 (DUF167)
XLOC_009985	Prupe.3G140800	Pp03:14887492-14887990	C	A	OK	0	0.233642	Inf	-nan	0.998	0.0495	0.998268	no
XLOC_013414	Prupe.4G184400	Pp04:10929343-10930120	C	A	OK	0	0.18351	Inf	-nan	0.998	0.0495	0.998268	no
XLOC_014061	Prupe.4G014500	Pp04:669650-670175	C	A	OK	0	0.214148	Inf	-nan	0.998	0.0495	0.998268	no	Transcriptional repressor, ovate (Ovate)
XLOC_021540	Prupe.7G007700	Pp07:959503-960575	C	A	OK	0	0.222396	Inf	-nan	0.998	0.0495	0.998268	no	PERIPLASMIC BETA-GLUCOSIDASE-RELATED
XLOC_023122	Prupe.7G046700	Pp07:8308632-8309150	C	A	OK	0	0.218883	Inf	-nan	0.998	0.0495	0.998268	no
XLOC_025737	Prupe.8G029500	Pp08:2749231-2752851	C	A	OK	0	0.226762	Inf	-nan	0.998	0.0495	0.998268	no	26S PROTEASOME NON-ATPASE REGULATORY SUBUNIT 11/COP9 SIGNALOSOME COMPLEX SUBUNIT 2
XLOC_005083	Prupe.1G444700	Pp01:37668754-37672508	C	A	OK	1.14422	0.452874	-1.33718	1.98454	0.998	0.04955	0.998268	no	LEUCINE-RICH REPEAT RECEPTOR-LIKE PROTEIN KINASE-RELATED
XLOC_013596	Prupe.4G214900	Pp04:13436356-13439356	C	A	OK	8.06645	3.97455	-1.02114	1.949	0.998	0.0499	0.998268	no	Senescence regulator (Senescence_reg)
XLOC_000196	Prupe.1G034900	Pp01:2446417-2447221	C	A	OK	18.4178	8.79459	-1.06641	2.04001	0.998	0.05005	0.998268	no	ENOYL-COA HYDRATASE-RELATED
XLOC_019597	Prupe.6G354800	Pp06:30148936-30161050	C	A	OK	7.33345	14.013	0.934198	-1.91365	0.998	0.05035	0.998268	no	P53 INDUCIBLE PROTEIN-RELATED
XLOC_022646	Prupe.7G215000	Pp07:19481046-19483203	C	A	OK	262.002	149.289	-0.811472	1.88867	0.998	0.0505	0.998268	no	60S RIBOSOMAL PROTEIN L31
XLOC_000699	Prupe.1G127300	Pp01:9985572-9986467	C	A	OK	47.1988	25.7744	-0.872809	1.95753	0.998	0.05055	0.998268	no	Pathogenesis-related protein Bet v I family (Bet_v_1)
XLOC_021601	Prupe.7G019900	Pp07:2961467-2970544	C	A	OK	23.5025	41.7745	0.829811	-1.93815	0.998	0.0507	0.998268	no	TRANSCRIPTION ELONGATION FACTOR SPT6
XLOC_000824	Prupe.1G151700	Pp01:11967936-11971616	C	A	OK	2.47386	4.74305	0.939052	-1.91045	0.998	0.0508	0.998268	no	HEAVY METAL TRANSPORT/DETOXIFICATION DOMAIN-CONTAINING PROTEIN
XLOC_005297	Prupe.1G489000	Pp01:40703597-40712721	C	A	OK	7.72606	13.4649	0.801401	-1.87555	0.998	0.0509	0.998268	no	ZINC FINGER CLIPPER -RELATED
XLOC_016229	Prupe.5G164100	Pp05:14313214-14315432	C	A	OK	21.3226	38.3048	0.84514	-1.97614	0.998	0.051	0.998268	no	CYTOCHROME P450 71B21-RELATED
XLOC_009044	Prupe.2G305200	Pp02:29106160-29107545	C	A	OK	24.4881	13.3127	-0.879274	1.98345	0.998	0.0512	0.998268	no	CHITINASE
XLOC_001153	Prupe.1G221600	Pp01:23596344-23607882	C	A	OK	9.87438	18.2332	0.884805	-1.90721	0.998	0.05125	0.998268	no	GYF DOMAIN-CONTAINING PROTEIN
XLOC_007379	Prupe.2G277800	Pp02:27853667-27858419	C	A	OK	8.93188	16.3596	0.873105	-1.92515	0.998	0.05125	0.998268	no	TREHALOSE-PHOSPHATE PHOSPHATASE F-RELATED
XLOC_009543	Prupe.3G056200	Pp03:3992257-3998717	C	A	OK	134.443	237.082	0.81839	-1.89529	0.998	0.05135	0.998268	no	ZINC FINGER FYVE DOMAIN CONTAINING PROTEIN
XLOC_010117	Prupe.3G167100	Pp03:18573561-18578243	C	A	OK	14.5141	6.54373	-1.14927	1.82765	0.998	0.05135	0.998268	no
XLOC_017226	Prupe.5G134700	Pp05:12823115-12824906	C	A	OK	0.833372	0.136869	-2.60616	2.35455	0.998	0.05135	0.998268	no	F3H7.17 PROTEIN
XLOC_019176	Prupe.6G269100	Pp06:25607198-25609304	C	A	OK	117.68	66.6051	-0.821166	1.94222	0.998	0.05145	0.998268	no	60S RIBOSOMAL PROTEIN L35A
XLOC_026392	Prupe.8G170300	Pp08:17469399-17483747	C	A	OK	1.35533	2.49043	0.877753	-1.90743	0.998	0.0516	0.998268	no	SERINE/THREONINE-PROTEIN KINASE ATR
XLOC_007770	Prupe.2G024300	Pp02:2406870-2411879	C	A	OK	4.77599	8.76876	0.876572	-1.97496	0.998	0.05165	0.998268	no	PROTEIN PNS1
XLOC_007778	Prupe.2G025400,Prupe.2G025500	Pp02:2519262-2546595	C	A	OK	0.430131	1.4223	1.72538	-1.7217	0.998	0.05165	0.998268	no	Archaeal ATPase (Arch_ATPase)
XLOC_014560	Prupe.4G121500	Pp04:6579647-6584258	C	A	OK	1.12153	2.37868	1.08469	-1.96703	0.998	0.05165	0.998268	no	LEUCINE-RICH REPEAT RECEPTOR-LIKE SERINE/THREONINE-PROTEIN KINASE BAM3
XLOC_017393	Prupe.5G170900	Pp05:14615402-14622111	C	A	OK	21.1047	37.4536	0.827543	-1.92481	0.998	0.05175	0.998268	no
XLOC_003422	Prupe.1G088600	Pp01:6632431-6634448	C	A	OK	6.06298	2.86469	-1.08165	1.97389	0.998	0.05185	0.998268	no	XYLOGLUCAN ENDOTRANSGLUCOSYLASE/HYDROLASE PROTEIN 25-RELATED
XLOC_011540	Prupe.3G131900	Pp03:13659609-13662211	C	A	OK	2.55705	1.11788	-1.19371	1.97284	0.998	0.05185	0.998268	no	L-TYPE LECTIN-DOMAIN CONTAINING RECEPTOR KINASE VII.1-RELATED
XLOC_026946	Prupe.I000700	scaffold_13:58925-64697	C	A	OK	1.33446	2.68514	1.00874	-1.95303	0.998	0.05185	0.998268	no	Xenobiotic-transporting ATPase / Steroid-transporting ATPase
XLOC_005304	Prupe.1G490400	Pp01:40806120-40816294	C	A	OK	6.94431	12.3535	0.831011	-1.92358	0.998	0.0519	0.998268	no	SecA preprotein cross-linking domain (SecA_PP_bind)
XLOC_012990	Prupe.4G107900	Pp04:5633463-5637726	C	A	OK	4.50521	8.21331	0.86637	-1.9293	0.998	0.05195	0.998268	no
XLOC_002493	Prupe.1G478600	Pp01:40043877-40051091	C	A	OK	41.8354	72.9456	0.802098	-1.90129	0.998	0.0521	0.998268	no	CELLULOSE SYNTHASE A CATALYTIC SUBUNIT 1 [UDP-FORMING]
XLOC_023759	Prupe.7G186800	Pp07:18043681-18049701	C	A	OK	4.51369	8.08901	0.841657	-1.93244	0.998	0.0521	0.998268	no	FOIE GRAS
XLOC_011168	Prupe.3G054300	Pp03:3809187-3813813	C	A	OK	2.46858	4.91426	0.99329	-1.96486	0.998	0.0522	0.998268	no
XLOC_023400	Prupe.7G106800	Pp07:13541887-13543000	C	A	OK	1.06598	0.189757	-2.48996	1.95327	0.998	0.05225	0.998268	no	EF hand (EF-hand_5)
XLOC_004103	Prupe.1G224200	Pp01:23786589-23789393	C	A	OK	131.409	74.3168	-0.822301	1.9367	0.998	0.0523	0.998268	no	NUCLEAR TRANSPORT FACTOR 2
XLOC_012834	Prupe.4G075000	Pp04:3672848-3675231	C	A	OK	61.7713	34.3466	-0.846771	1.92723	0.998	0.0523	0.998268	no	PCD/DCOH-LIKE PROTEIN 2
XLOC_016327	Prupe.5G185400	Pp05:15390958-15393671	C	A	OK	0.772093	2.0814	1.43071	-1.98557	0.998	0.05235	0.998268	no	Cytochrome P450 CYP4/CYP19/CYP26 subfamilies
XLOC_018912	Prupe.6G217500	Pp06:22440309-22441230	C	A	OK	16.3405	7.60198	-1.104	1.94092	0.998	0.05245	0.998268	no	PHYTOSULFOKINES 2-RELATED
XLOC_010278	Prupe.3G199300	Pp03:20861120-20862602	C	A	OK	0.678161	2.36954	1.80491	-2.10544	0.998	0.05275	0.998268	no
XLOC_017418	Prupe.5G175700	Pp05:14927060-14928248	C	A	OK	83.5954	44.809	-0.899634	1.99166	0.998	0.0528	0.998268	no	26 PROTEASOME COMPLEX SUBUNIT DSS1
XLOC_000102	Prupe.1G019400	Pp01:1356003-1365231	C	A	OK	2.67976	4.89708	0.869819	-1.9843	0.998	0.05285	0.998268	no	DNA repair protein RAD50, ABC-type ATPase/SMC superfamily // Uncharacterized conserved coiled-coil protein
XLOC_024083	Prupe.7G255900	Pp07:21447014-21449442	C	A	OK	31.4259	17.4412	-0.849457	1.941	0.998	0.05285	0.998268	no	40S RIBOSOMAL PROTEIN S11 FAMILY MEMBER
XLOC_002882	Prupe.1G555400	Pp01:45339336-45342289	C	A	OK	57.6536	32.1299	-0.843496	1.89021	0.998	0.0529	0.998268	no	MITOCHONDRIAL INNER MEMBRANE ORGANIZING SYSTEM PROTEIN F54A3.5
XLOC_007295	Prupe.2G260800	Pp02:27030433-27032419	C	A	OK	5.34447	2.33868	-1.19235	1.9655	0.998	0.0529	0.998268	no	PEROXIDASE 52
XLOC_012010	Prupe.3G234900	Pp03:23034338-23035086	C	A	OK	2.66327	0.79216	-1.74934	1.99379	0.998	0.0529	0.998268	no
XLOC_014799	Prupe.4G173800	Pp04:10279503-10289858	C	A	OK	3.0571	5.50012	0.847298	-1.92584	0.998	0.05305	0.998268	no	TAT-BINDING HOMOLOG 7
XLOC_004148	Prupe.1G233200	Pp01:24780738-24787477	C	A	OK	5.64126	9.96364	0.820656	-1.90693	0.998	0.0531	0.998268	no	PROTEIN, PUTATIVE-RELATED
XLOC_005602	Prupe.1G553900	Pp01:45258084-45262446	C	A	OK	5.48052	9.86198	0.847564	-1.90059	0.998	0.05325	0.998268	no	TRANSCRIPTION ELONGATION FACTOR B POLYPEPTIDE 3
XLOC_018144	Prupe.6G065200	Pp06:4509443-4511685	C	A	OK	32.1054	17.1906	-0.901195	1.91807	0.998	0.0533	0.998268	no	MITOCHONDRIAL IMPORT INNER MEMBRANE TRANSLOCASE SUBUNIT TIM10
XLOC_026752	Prupe.8G242900	Pp08:21211478-21214148	C	A	OK	48.5514	26.8568	-0.854226	1.92922	0.998	0.0533	0.998268	no	SMALL NUCLEAR RIBONUCLEOPROTEIN SM
XLOC_020090	Prupe.6G085500	Pp06:5758270-5761149	C	A	OK	73.6428	41.1761	-0.838736	1.9594	0.998	0.0534	0.998268	no	60S RIBOSOMAL PROTEIN L23A
XLOC_014572	Prupe.4G125700	Pp04:6893112-6896164	C	A	OK	3.09458	6.04128	0.96511	-1.91248	0.998	0.05345	0.998268	no	DNA-3-methyladenine glycosylase I / DNA-3-methyladenine glycosidase I
XLOC_012970	Prupe.4G104000	Pp04:5332735-5334966	C	A	OK	1.03845	2.62399	1.33733	-2.03069	0.998	0.0535	0.998268	no	Ca2+-independent phospholipase A2
XLOC_024807	Prupe.8G115000	Pp08:14246800-14248411	C	A	OK	0.725464	0.103834	-2.80463	2.34113	0.998	0.05365	0.998268	no	ALPHA-HYDROXYNITRILE LYASE-RELATED
XLOC_007204	Prupe.2G243600	Pp02:26196191-26197727	C	A	OK	13.8013	7.08195	-0.96258	1.98831	0.998	0.0537	0.998268	no	Cytokinin 7-beta-glucosyltransferase / Uridine diphosphoglucose-zeatin 7-glucosyltransferase
XLOC_011706	Prupe.3G167200	Pp03:18579857-18584177	C	A	OK	5.1914	9.35283	0.84928	-1.91485	0.998	0.05375	0.998268	no	Xyloglucan 6-xylosyltransferase / Xyloglucan 6-alpha-D-xylosyltransferase
XLOC_012161	Prupe.3G268800	Pp03:25078646-25087183	C	A	OK	1.28558	2.41193	0.90777	-1.89462	0.998	0.05375	0.998268	no	THADA/DEATH RECEPTOR INTERACTING PROTEIN
XLOC_021027	Prupe.6G284900	Pp06:26444600-26447840	C	A	OK	1.51364	0.503457	-1.58808	2.046	0.998	0.05375	0.998268	no	LS1-LIKE PROTEIN
XLOC_003498	Prupe.1G101300	Pp01:8064437-8066259	C	A	OK	18.5193	9.33494	-0.988317	1.98523	0.998	0.05385	0.998268	no	MITOCHONDRIAL RIBOSOMAL PROTEIN S33
XLOC_003633	Prupe.1G133500	Pp01:10554571-10555586	C	A	OK	1.04744	0.157774	-2.73093	2.2719	0.998	0.0539	0.998268	no	LATE EMBRYOGENESIS ABUNDANT 3 (LEA3) FAMILY PROTEIN
XLOC_012367	-	Pp03:342010-342735	C	A	OK	7.20206	2.91095	-1.30692	1.9243	0.998	0.0539	0.998268	no
XLOC_017577	Prupe.5G207900	Pp05:16571837-16574272	C	A	OK	2.42648	5.11054	1.07461	-1.91414	0.998	0.05395	0.998268	no	COBRA-LIKE PROTEIN 4
XLOC_001331	Prupe.1G255500	Pp01:26613247-26616233	C	A	OK	81.7411	144.627	0.823202	-1.90913	0.998	0.054	0.998268	no	Zeaxanthin 7,8-dioxygenase / Zeaxanthin 7,8(7',8')-cleavage dioxygenase
XLOC_007847	Prupe.2G040500	Pp02:4448754-4457652	C	A	OK	5.32528	9.33585	0.809924	-1.87974	0.998	0.054	0.998268	no	LEUCINE-RICH REPEAT-CONTAINING PROTEIN
XLOC_011085	Prupe.3G036600	Pp03:2645091-2646193	C	A	OK	10.0824	4.58634	-1.13643	2.01548	0.998	0.05425	0.998268	no
XLOC_024547	Prupe.8G065400	Pp08:9707581-9708744	C	A	OK	7.45308	3.38545	-1.13849	1.96557	0.998	0.0543	0.998268	no
XLOC_007588	Prupe.2G318300	Pp02:29774551-29777217	C	A	OK	70.0657	30.6689	-1.19193	1.89121	0.998	0.0544	0.998268	no	60s acidic ribosomal protein P1
XLOC_005704	Prupe.1G575000	Pp01:46834960-46843621	C	A	OK	4.41954	7.84534	0.827939	-1.88124	0.998	0.05455	0.998268	no	CONSERVED OLIGOMERIC GOLGI COMPLEX SUBUNIT 1
XLOC_006329	Prupe.2G078900	Pp02:12106337-12111161	C	A	OK	37.589	21.3094	-0.818824	1.91377	0.998	0.05455	0.998268	no	Diphosphomevalonate decarboxylase / Mevalonate pyrophosphate decarboxylase
XLOC_015928	Prupe.5G104600	Pp05:11131131-11135369	C	A	OK	103.089	178.098	0.788778	-1.88052	0.998	0.05455	0.998268	no	HOMEOBOX PROTEIN BEL1 HOMOLOG
XLOC_001685	Prupe.1G324300	Pp01:30950145-30952302	C	A	OK	19.4105	10.7111	-0.857727	1.90617	0.998	0.0548	0.998268	no	DNAJ HOMOLOG SUBFAMILY C MEMBER
XLOC_000630	Prupe.1G116800	Pp01:9210275-9211309	C	A	OK	93.6234	53.0106	-0.820588	1.90485	0.998	0.05485	0.998268	no	Huntingtin interacting protein HYPK
XLOC_011394	Prupe.3G102400	Pp03:7941105-7944540	C	A	OK	0.0385255	0.257368	2.73995	-2.31347	0.998	0.0549	0.998268	no	Protein kinase domain (Pkinase) // Leucine Rich Repeat (LRR_1) // Leucine rich repeat N-terminal domain (LRRNT_2) // Leucine rich repeat (LRR_8)
XLOC_010594	Prupe.3G256300	Pp03:24453373-24455782	C	A	OK	3.94641	1.81697	-1.119	1.98555	0.998	0.05495	0.998268	no	UDP-GLYCOSYLTRANSFERASE 83A1
XLOC_008863	Prupe.2G265000	Pp02:27213923-27218942	C	A	OK	113.76	63.9989	-0.82987	1.91685	0.998	0.055	0.998268	no	WRKY DNA -binding domain (WRKY)
XLOC_026433	Prupe.8G177300	Pp08:17897648-17900304	C	A	OK	1.77308	0.664863	-1.41513	1.9383	0.998	0.0551	0.998268	no	Cytochrome P450 CYP4/CYP19/CYP26 subfamilies
XLOC_013750	Prupe.4G245500	Pp04:16285841-16286961	C	A	OK	2.22949	0.659782	-1.75665	2.06549	0.998	0.05515	0.998268	no
XLOC_000978	Prupe.1G182600	Pp01:16043308-16052482	C	A	OK	32.0582	56.0745	0.806649	-1.89849	0.998	0.05525	0.998268	no	CLATHRIN INTERACTOR 1
XLOC_014479	Prupe.4G103200,Prupe.4G103300	Pp04:5274504-5282663	C	A	OK	14.5422	7.90263	-0.879838	1.91804	0.998	0.05525	0.998268	no	Cytochrome P450 CYP4/CYP19/CYP26 subfamilies
XLOC_025903	Prupe.8G065200	Pp08:9644423-9648992	C	A	OK	18.5398	32.7199	0.819542	-1.91848	0.998	0.05525	0.998268	no	SOLUTE CARRIER FAMILY 13 MEMBER
XLOC_009706	Prupe.3G089000,Prupe.3G089200	Pp03:6605351-6618804	C	A	OK	0.147142	0.492192	1.74201	-1.99623	0.998	0.0553	0.998268	no	LEUCINE-RICH REPEAT-CONTAINING PROTEIN
XLOC_008986	Prupe.2G293300	Pp02:28566159-28572850	C	A	OK	3.0539	5.65123	0.887911	-1.89707	0.998	0.05535	0.998268	no	DNA MISMATCH REPAIR PROTEIN MSH3
XLOC_019080	Prupe.6G249300	Pp06:24489895-24490735	C	A	OK	4.84725	1.7899	-1.43729	1.98984	0.998	0.05535	0.998268	no	ZINC FINGER PROTEIN ZAT11
XLOC_026008	Prupe.8G089500	Pp08:12276462-12283477	C	A	OK	0.624525	1.49355	1.25792	-1.96968	0.998	0.05535	0.998268	no	BETA-GALACTOSIDASE RELATED
XLOC_011124	Prupe.3G044200	Pp03:3137897-3174657	C	A	OK	1.90225	3.35394	0.81815	-1.90252	0.998	0.0555	0.998268	no	Cobaltochelatase / Hydrogenobyrinic acid a,c-diamide cobaltochelatase
XLOC_013909	-	Pp04:22907687-22910102	C	A	OK	8.69878	4.10155	-1.08464	1.9412	0.998	0.0557	0.998268	no
XLOC_016562	Prupe.5G236200	Pp05:17881532-17882701	C	A	OK	38.8227	21.5826	-0.847031	1.94226	0.998	0.0557	0.998268	no
XLOC_008290	Prupe.2G137200	Pp02:19461571-19472350	C	A	OK	5.62798	10.0868	0.841775	-1.94009	0.998	0.0558	0.998268	no	NUCLEOTIDYLTRANSFERASE FAMILY PROTEIN
XLOC_023855	Prupe.7G206600	Pp07:19039909-19043910	C	A	OK	3.32762	1.61563	-1.04239	1.93322	0.998	0.05595	0.998268	no
XLOC_002063	Prupe.1G397900	Pp01:35229141-35231096	C	A	OK	189.905	330.974	0.801437	-1.9278	0.998	0.05605	0.998268	no	ASPARTYL PROTEASE FAMILY PROTEIN
XLOC_004420	Prupe.1G292400	Pp01:29005540-29009618	C	A	OK	38.5437	22.2075	-0.795447	1.87375	0.998	0.0561	0.998268	no	CYTOCHROME P450 FAMILY MEMBER
XLOC_016834	Prupe.5G048000	Pp05:5069293-5074543	C	A	OK	0.529855	0.0963498	-2.45924	2.10148	0.998	0.0562	0.998268	no	Purine nucleobase transmembrane transport (PUNUT)
XLOC_026505	Prupe.8G191700	Pp08:18606223-18608614	C	A	OK	10.0468	18.1786	0.855502	-1.9503	0.998	0.0562	0.998268	no	Glycosyl hydrolase family 81 (Glyco_hydro_81)
XLOC_008950	Prupe.2G283100	Pp02:28103576-28107914	C	A	OK	6.33707	15.1419	1.25666	-1.9158	0.998	0.05625	0.998268	no	AMINOTRANSFERASE ACS10-RELATED
XLOC_002028	Prupe.1G390800	Pp01:34842030-34843343	C	A	OK	4.5525	1.99614	-1.18945	1.84482	0.998	0.0563	0.998268	no	AP2 domain (AP2)
XLOC_010767	Prupe.3G292000	Pp03:26156082-26171638	C	A	OK	1.73818	3.20176	0.881286	-1.91083	0.998	0.05635	0.998268	no	NUCLEAR PORE MEMBRANE GLYCOPROTEIN GP210-RELATED
XLOC_014224	Prupe.4G049500	Pp04:2366719-2374724	C	A	OK	0.163359	0.430685	1.39859	-1.85425	0.998	0.05655	0.998268	no	B3 DOMAIN-CONTAINING TRANSCRIPTION FACTOR LEC2
XLOC_019234	Prupe.6G280400	Pp06:26215572-26217441	C	A	OK	11.5383	5.92782	-0.960852	1.90265	0.998	0.0566	0.998268	no	Mitochondrial tricarboxylate/dicarboxylate carrier proteins
XLOC_000491	Prupe.1G085400	Pp01:6356152-6361348	C	A	OK	41.5528	72.1146	0.795346	-1.88086	0.998	0.05665	0.998268	no	NADPH--hemoprotein reductase / TPNH-cytochrome c reductase
XLOC_019396	Prupe.6G312300	Pp06:27963862-27968824	C	A	OK	47.6934	83.1485	0.801901	-1.89936	0.998	0.0567	0.998268	no	SOLUTE CARRIER FAMILY 40 MEMBER 3, CHLOROPLASTIC
XLOC_022452	Prupe.7G177900	Pp07:17570611-17571571	C	A	OK	122.648	69.4576	-0.820316	1.9137	0.998	0.0569	0.998268	no	40S RIBOSOMAL PROTEIN S30/UBIQUITIN-LIKE PROTEIN FUBI
XLOC_004640	Prupe.1G342400	Pp01:32151022-32152194	C	A	OK	15.036	7.84991	-0.937671	1.93183	0.998	0.05695	0.998268	no	Tetratricopeptide repeat (TPR_2) // Tetratricopeptide repeat (TPR_19)
XLOC_005679	Prupe.1G569300	Pp01:46409717-46420367	C	A	OK	8.15645	14.3835	0.818406	-1.88964	0.998	0.05695	0.998268	no	PHOSPHATIDYLINOSITOL 4-PHOSPHATE 5-KINASE 7-RELATED
XLOC_008402	Prupe.2G164400	Pp02:21412031-21413605	C	A	OK	519.571	297.688	-0.803518	1.91749	0.998	0.05715	0.998268	no	Remorin, N-terminal region (Remorin_N)
XLOC_011286	Prupe.3G077100	Pp03:5666626-5684584	C	A	OK	0.656641	1.30123	0.986704	-1.89179	0.998	0.05715	0.998268	no	SMALL SUBUNIT PROCESSOME COMPONENT 20 HOMOLOG
XLOC_016332	Prupe.5G186000	Pp05:15413990-15417137	C	A	OK	27.0579	47.1824	0.802197	-1.89028	0.998	0.05725	0.998268	no	PROTEIN NRT1/ PTR FAMILY 4.7
XLOC_011809	Prupe.3G185700	Pp03:20027969-20030182	C	A	OK	0.562469	1.66263	1.56362	-1.95995	0.998	0.0574	0.998268	no	PECTINESTERASE 8-RELATED
XLOC_013798	Prupe.4G254900	Pp04:17646127-17653343	C	A	OK	3.81746	6.94383	0.863117	-1.89402	0.998	0.05745	0.998268	no
XLOC_014190	Prupe.4G041900	Pp04:1977298-1979655	C	A	OK	5.4647	10.065	0.881127	-1.88984	0.998	0.05745	0.998268	no	Catechol oxidase / Tyrosinase
XLOC_001145	Prupe.1G220100	Pp01:23448506-23449334	C	A	OK	2.47442	0.600188	-2.0436	2.15228	0.998	0.0575	0.998268	no
XLOC_003608	Prupe.1G127200	Pp01:9984196-9985138	C	A	OK	6.89567	2.78879	-1.30605	1.97144	0.998	0.0575	0.998268	no	Pathogenesis-related protein Bet v I family (Bet_v_1)
XLOC_004857	Prupe.1G390600	Pp01:34832712-34833750	C	A	OK	84.3854	47.8103	-0.819672	1.91136	0.998	0.0576	0.998268	no	RIBOSOMAL PROTEIN L39E
XLOC_009233	-	Pp02:16278367-16279189	C	A	OK	1.68289	4.40923	1.38958	-1.88875	0.998	0.0576	0.998268	no
XLOC_024957	Prupe.8G143900	Pp08:16068148-16071623	C	A	OK	6.81836	12.4166	0.864777	-1.94726	0.998	0.0576	0.998268	no	PERIPLASMIC BETA-GLUCOSIDASE-RELATED
XLOC_006067	Prupe.2G033700	Pp02:3632958-3635116	C	A	OK	0.911821	0.226672	-2.00814	2.02056	0.998	0.05785	0.998268	no	HEAVY METAL TRANSPORT/DETOXIFICATION DOMAIN-CONTAINING PROTEIN-RELATED
XLOC_007032	Prupe.2G211900	Pp02:24406694-24410864	C	A	OK	0.0627873	0.361844	2.52682	-2.18782	0.998	0.0579	0.998268	no	SYNAPTOTAGMIN-3
XLOC_012962	Prupe.4G102400	Pp04:5229963-5230644	C	A	OK	40.7776	22.0665	-0.885921	1.90651	0.998	0.05795	0.998268	no	60S RIBOSOMAL PROTEIN L27A
XLOC_026439	Prupe.8G178600	Pp08:17975443-17993980	C	A	OK	13.4679	23.4188	0.798142	-1.8683	0.998	0.05795	0.998268	no	PATCHED-RELATED
XLOC_012377	-	Pp03:5988147-5989257	C	A	OK	0.983612	2.80159	1.51008	-1.96898	0.998	0.05815	0.998268	no
XLOC_011167	Prupe.3G053900	Pp03:3792610-3800090	C	A	OK	170.941	88.431	-0.950877	1.87698	0.998	0.0582	0.998268	no	40S RIBOSOMAL PROTEIN S30/UBIQUITIN-LIKE PROTEIN FUBI
XLOC_009968	Prupe.3G138400	Pp03:14596557-14603558	C	A	OK	5.90565	10.3523	0.809779	-1.89447	0.998	0.05825	0.998268	no	CALLOSE SYNTHASE 12
XLOC_001535	Prupe.1G294500	Pp01:29174282-29175519	C	A	OK	1.85101	0.618663	-1.58109	1.92672	0.998	0.05835	0.998268	no	rRNA N-glycosylase / rRNA N-glycosidase
XLOC_001298	Prupe.1G250300	Pp01:26241025-26243626	C	A	OK	114.781	66.1286	-0.795531	1.85285	0.998	0.0584	0.998268	no	DNA-DIRECTED RNA POLYMERASES II, IV AND V SUBUNIT 10
XLOC_001716	Prupe.1G329000	Pp01:31263174-31264260	C	A	OK	660.971	1142.89	0.790022	-1.91141	0.998	0.0584	0.998268	no	MLP-LIKE PROTEIN 165-RELATED
XLOC_008426	Prupe.2G170500	Pp02:21756609-21770406	C	A	OK	8.83131	15.5793	0.818931	-1.86513	0.998	0.0584	0.998268	no	MEDIATOR OF RNA POLYMERASE II TRANSCRIPTION SUBUNIT 12
XLOC_021168	Prupe.6G313000	Pp06:28013639-28014936	C	A	OK	1.46061	3.58767	1.29647	-1.92936	0.998	0.0585	0.998268	no	NICOTIANAMINE SYNTHASE-RELATED
XLOC_021383	Prupe.6G353500	Pp06:30055884-30060505	C	A	OK	0.767697	1.90581	1.3118	-1.9434	0.998	0.05855	0.998268	no	Domain of unknown function (DUF239) (DUF239)
XLOC_006835	Prupe.2G171400	Pp02:21846216-21849672	C	A	OK	5.71424	10.3928	0.86295	-1.89577	0.998	0.05865	0.998268	no	GLYCEROL-3-PHOSPHATE 2-O-ACYLTRANSFERASE 4-RELATED
XLOC_007126	Prupe.2G229500	Pp02:25454351-25455937	C	A	OK	2.10178	0.63241	-1.73268	2.02674	0.998	0.05865	0.998268	no	AQUAPORIN TIP1-3
XLOC_008478	Prupe.2G184600	Pp02:22614974-22615966	C	A	OK	212.408	120.644	-0.81608	1.90589	0.998	0.05865	0.998268	no
XLOC_015076	Prupe.4G240700	Pp04:15841444-15843436	C	A	OK	1.80506	0.543384	-1.73201	2.02595	0.998	0.05865	0.998268	no	Dehydrogenases with different specificities (related to short-chain alcohol dehydrogenases)
XLOC_010270	Prupe.3G198100,Prupe.3G198200	Pp03:20800994-20807181	C	A	OK	9.85465	17.1109	0.796036	-1.85352	0.998	0.0588	0.998268	no
XLOC_006843	Prupe.2G172900	Pp02:21944504-21955759	C	A	OK	18.3204	31.7028	0.791157	-1.8397	0.998	0.0589	0.998268	no	PROTEIN TAF-3, ISOFORM A
XLOC_015250	Prupe.4G277700	Pp04:23247229-23249777	C	A	OK	1.21386	2.82684	1.21959	-1.92375	0.998	0.0589	0.998268	no	AMINO ACID PERMEASE 2
XLOC_019613	Prupe.6G358100	Pp06:30324932-30332939	C	A	OK	10.8419	18.8177	0.795474	-1.84707	0.998	0.05895	0.998268	no	DEAD/DEAH box helicase (DEAD) // Helicase conserved C-terminal domain (Helicase_C) // Sec63 Brl domain (Sec63)
XLOC_011693	Prupe.3G164300	Pp03:18342694-18347049	C	A	OK	5.96758	10.6588	0.836829	-1.9066	0.998	0.059	0.998268	no	RECEPTOR PROTEIN KINASE TMK1-RELATED
XLOC_002890	Prupe.1G556800	Pp01:45452012-45464076	C	A	OK	26.6009	13.8696	-0.939551	1.90132	0.998	0.05905	0.998268	no	D-ISOMER SPECIFIC 2-HYDROXYACID DEHYDROGENASE-LIKE PROTEIN
XLOC_010161	-	Pp03:19256522-19261181	C	A	OK	1.25232	2.485	0.988647	-1.9077	0.998	0.05905	0.998268	no
XLOC_014790	Prupe.4G171500	Pp04:10134347-10136678	C	A	OK	14.873	7.4598	-0.995484	1.94155	0.998	0.05915	0.998268	no
XLOC_005427	Prupe.1G515800	Pp01:42428196-42433697	C	A	OK	0.649358	1.40382	1.11227	-1.91693	0.998	0.0592	0.998268	no	Protein kinase domain (Pkinase) // Leucine Rich Repeat (LRR_1) // Leucine rich repeat (LRR_8)
XLOC_019450	Prupe.6G325400	Pp06:28639578-28644548	C	A	OK	0.539957	1.33786	1.30901	-1.90881	0.998	0.0592	0.998268	no	Mannosylglycoprotein endo-beta-mannosidase / Endo-beta-mannosidase
XLOC_022923	Prupe.7G002500,Prupe.7G002600	Pp07:318362-326316	C	A	OK	3.45921	6.1238	0.823984	-1.85703	0.998	0.0593	0.998268	no	TATA-BOX BINDING PROTEIN
XLOC_007352	Prupe.2G272300	Pp02:27560941-27562375	C	A	OK	35.0568	20.1304	-0.800322	1.85107	0.998	0.05935	0.998268	no	AP2 domain (AP2)
XLOC_005612	-	Pp01:45400416-45401240	C	A	OK	0.594708	2.52327	2.08504	-2.02857	0.998	0.0594	0.998268	no
XLOC_011854	Prupe.3G196900	Pp03:20742889-20751550	C	A	OK	46.9763	86.1624	0.875123	-1.88267	0.998	0.0595	0.998268	no	PROTEIN LACT-3
XLOC_012248	Prupe.3G287000	Pp03:25911700-25916940	C	A	OK	1609.67	938.406	-0.778482	1.84731	0.998	0.0595	0.998268	no	ADP-RIBOSYLATION FACTOR A1F
XLOC_020606	Prupe.6G194800	Pp06:20191716-20192535	C	A	OK	1.44953	0.252379	-2.52191	2.28569	0.998	0.0595	0.998268	no	Protein of unknown function, DUF617 (DUF617)
XLOC_015886	Prupe.5G096300	Pp05:10545076-10550636	C	A	OK	1.80016	3.52747	0.970509	-1.95006	0.998	0.05955	0.998268	no	MYOSIN HEAVY CHAIN-RELATED PROTEIN
XLOC_020197	Prupe.6G108800	Pp06:7762695-7764905	C	A	OK	66.7607	38.5905	-0.790754	1.86154	0.998	0.0596	0.998268	no	HEAVY METAL TRANSPORT/DETOXIFICATION DOMAIN-CONTAINING PROTEIN-RELATED
XLOC_011819	Prupe.3G187300	Pp03:20112466-20113825	C	A	OK	69.0295	39.936	-0.789524	1.83037	0.998	0.05965	0.998268	no	GENOMIC DNA, CHROMOSOME 3, P1 CLONE: MMP21
XLOC_008343	Prupe.2G149700	Pp02:20511082-20512042	C	A	OK	1.35087	0.25111	-2.4275	2.25943	0.998	0.0597	0.998268	no	MEMBER OF 'GDXG' FAMILY OF LIPOLYTIC ENZYMES
XLOC_000826	Prupe.1G152100	Pp01:12014639-12016203	C	A	OK	3.87602	1.69006	-1.1975	1.92181	0.998	0.05975	0.998268	no	Xylanase inhibitor C-terminal (TAXi_C) // Xylanase inhibitor N-terminal (TAXi_N)
XLOC_003693	Prupe.1G146500,Prupe.1G146600	Pp01:11527912-11543162	C	A	OK	91.8797	160.143	0.801547	-1.81461	0.998	0.0598	0.998268	no	OBP33PEP LIKE PROTEIN
XLOC_013337	Prupe.4G172800	Pp04:10235514-10237858	C	A	OK	430.761	252.462	-0.770821	1.83493	0.998	0.0598	0.998268	no	Transcription elongation factor Elf1 like (Elf1)
XLOC_000123	Prupe.1G023500	Pp01:1655315-1659053	C	A	OK	0.802532	1.78855	1.15616	-1.86615	0.998	0.05985	0.998268	no
XLOC_012034	Prupe.3G240000	Pp03:23394973-23395918	C	A	OK	2.70637	0.954843	-1.50302	1.88974	0.998	0.05985	0.998268	no	AP2/ERF AND B3 DOMAIN-CONTAINING TRANSCRIPTION REPRESSOR RAV2-RELATED
XLOC_002384	Prupe.1G457800	Pp01:38356189-38360604	C	A	OK	0.950577	2.0241	1.09041	-1.86601	0.998	0.05995	0.998268	no	Xyloglucan 6-xylosyltransferase / Xyloglucan 6-alpha-D-xylosyltransferase
XLOC_022749	Prupe.7G237500	Pp07:20569602-20570225	C	A	OK	28.4263	14.4215	-0.979006	1.92998	0.998	0.0601	0.998268	no
XLOC_024669	Prupe.8G087800	Pp08:12095164-12105865	C	A	OK	4.61813	8.2426	0.83579	-1.85366	0.998	0.0603	0.998268	no	KINESIN MOTOR FAMILY PROTEIN
XLOC_015026	Prupe.4G231600	Pp04:14826302-14832514	C	A	OK	0.162097	0.480093	1.56645	-1.9101	0.998	0.06035	0.998268	no	KINESIN MOTOR FAMILY PROTEIN
XLOC_006891	Prupe.2G181100	Pp02:22417054-22418600	C	A	OK	22.6541	12.5793	-0.848712	1.91408	0.998	0.0604	0.998268	no
XLOC_025299	Prupe.8G213500	Pp08:19644946-19653777	C	A	OK	0.792451	1.75894	1.15031	-1.88731	0.998	0.0604	0.998268	no	SUPPRESSION OF TUMORIGENICITY 5 ST5
XLOC_001807	Prupe.1G346000	Pp01:32353535-32366127	C	A	OK	8.253	14.2468	0.787645	-1.83737	0.998	0.0605	0.998268	no	MITOGEN-ACTIVATED KINASE KINASE KINASE
XLOC_012764	Prupe.4G062300	Pp04:2984253-2989034	C	A	OK	5.45298	9.67863	0.827759	-1.88438	0.998	0.06055	0.998268	no	F28N24.8 PROTEIN
XLOC_022421	Prupe.7G170700	Pp07:17261370-17267599	C	A	OK	17.9034	30.8947	0.787132	-1.85348	0.998	0.0606	0.998268	no	HISTIDINE KINASE 1
XLOC_022120	Prupe.7G115200	Pp07:14050983-14059474	C	A	OK	0.935158	1.91144	1.03138	-1.86393	0.998	0.0607	0.998268	no	ATP-BINDING CASSETTE TRANSPORTER
XLOC_007834	Prupe.2G037600	Pp02:4049712-4052361	C	A	OK	167.29	96.4298	-0.794803	1.85619	0.998	0.0608	0.998268	no	40S RIBOSOMAL PROTEIN S10
XLOC_017401	Prupe.5G173000	Pp05:14739700-14741528	C	A	OK	35.2924	19.9167	-0.82538	1.8631	0.998	0.0608	0.998268	no	Mitochondrial/chloroplast ribosomal protein L12
XLOC_026488	Prupe.8G188900	Pp08:18480982-18486653	C	A	OK	37.495	21.1172	-0.828279	1.86816	0.998	0.0608	0.998268	no	ADRENODOXIN-LIKE PROTEIN, MITOCHONDRIAL
XLOC_023368	Prupe.7G099300	Pp07:13018650-13019988	C	A	OK	16.7623	8.98834	-0.899097	1.90487	0.998	0.06085	0.998268	no	40S RIBOSOMAL PROTEIN S17
XLOC_001552	Prupe.1G297500	Pp01:29340351-29341538	C	A	OK	25.3068	14.0729	-0.846611	1.86844	0.998	0.0609	0.998268	no
XLOC_026947	Prupe.I000800	scaffold_139:2928-3874	C	A	OK	13.3875	6.38964	-1.06708	1.90863	0.998	0.06095	0.998268	no	CARBOXYLESTERASE 12-RELATED
XLOC_020688	Prupe.6G210400	Pp06:21874703-21875853	C	A	OK	14.8748	7.56771	-0.97494	1.88439	0.998	0.061	0.998268	no
XLOC_016256	Prupe.5G170400	Pp05:14589279-14598601	C	A	OK	10.9152	18.8295	0.786656	-1.85578	0.998	0.06105	0.998268	no
XLOC_010887	Prupe.3G312900	Pp03:27090239-27095372	C	A	OK	28.1503	15.4118	-0.869117	1.80621	0.998	0.0612	0.998268	no	Aspartate kinase / Aspartokinase
XLOC_018752	Prupe.6G185400	Pp06:19416036-19416540	C	A	OK	8.1179	2.80538	-1.53291	1.97457	0.998	0.0612	0.998268	no	EXPRESSED PROTEIN
XLOC_026507	Prupe.8G192000	Pp08:18622098-18623493	C	A	OK	0.459982	1.73778	1.9176	-2.04784	0.998	0.0612	0.998268	no	EPIDERMAL PATTERNING FACTOR-LIKE PROTEIN 9
XLOC_003143	Prupe.1G021400	Pp01:1492359-1493606	C	A	OK	273.822	158.567	-0.788147	1.87401	0.998	0.06125	0.998268	no	EARLY LIGHT-INDUCED PROTEIN 1, CHLOROPLASTIC-RELATED
XLOC_022394	Prupe.7G166000	Pp07:16989879-16996797	C	A	OK	3.2346	5.84064	0.852538	-1.847	0.998	0.06125	0.998268	no	ATP BINDING MICROTUBULE MOTOR FAMILY PROTEIN
XLOC_010720	Prupe.3G283100	Pp03:25726567-25740982	C	A	OK	4.35154	7.53958	0.792959	-1.84759	0.998	0.0615	0.998268	no	METHYL-CPG-BINDING DOMAIN-CONTAINING PROTEIN 9
XLOC_018126	Prupe.6G062200	Pp06:4310405-4311889	C	A	OK	3.87218	1.49469	-1.3733	1.85575	0.998	0.0617	0.998268	no	THIOESTERASE SUPERFAMILY MEMBER-RELATED
XLOC_017720	Prupe.5G236300	Pp05:17883461-17886296	C	A	OK	10.3676	5.33151	-0.959471	1.92626	0.998	0.0618	0.998268	no	GLUTAMINE SYNTHETASE
XLOC_010867	Prupe.3G309900	Pp03:26945083-26946108	C	A	OK	2.57131	6.89206	1.42243	-1.88182	0.998	0.0619	0.998268	no	POLLEN OLE E 1 ALLERGEN AND EXTENSIN FAMILY PROTEIN
XLOC_024163	Prupe.7G271900	Pp07:22282319-22300067	C	A	OK	62.0472	106.442	0.778625	-1.84172	0.998	0.0619	0.998268	no	PROTEIN UCR-2.3
XLOC_024573	Prupe.8G069300	Pp08:10173166-10180572	C	A	OK	10.3507	5.34698	-0.952927	1.85918	0.998	0.06205	0.998268	no	MADS-BOX PROTEIN SVP
XLOC_009962	Prupe.3G137600	Pp03:14527313-14536935	C	A	OK	1.11957	2.24475	1.00362	-1.8497	0.998	0.0621	0.998268	no	SERINE/THREONINE-PROTEIN KINASE FUSED
XLOC_005527	Prupe.1G536300	Pp01:43822256-43826056	C	A	OK	55.5881	32.1878	-0.788259	1.83219	0.998	0.06215	0.998268	no	TRANSCRIPTION INITIATION FACTOR IIA SUBUNIT 2
XLOC_005378	Prupe.1G505400	Pp01:41741732-41746315	C	A	OK	40.9407	70.5369	0.784841	-1.86293	0.998	0.0622	0.998268	no	Nitrate reductase (NADH) / Nitrate reductase (NADH(2))
XLOC_004913	Prupe.1G404000	Pp01:35569748-35571618	C	A	OK	1.36785	3.58598	1.39045	-1.91887	0.998	0.06225	0.998268	no
XLOC_009996	Prupe.3G142600	Pp03:15449529-15451180	C	A	OK	6.86494	16.5665	1.27095	-1.90522	0.998	0.06235	0.998268	no
XLOC_016080	Prupe.5G133800	Pp05:12792582-12797901	C	A	OK	0.838634	3.11342	1.89239	-1.99291	0.998	0.0624	0.998268	no	SERINE PROTEASE-LIKE PROTEIN-RELATED
XLOC_019629	Prupe.6G361200	Pp06:30451208-30451907	C	A	OK	168.58	98.0549	-0.781774	1.84068	0.998	0.0624	0.998268	no
XLOC_023282	Prupe.7G080500	Pp07:11581754-11588216	C	A	OK	0.657188	0.242567	-1.43792	1.59256	0.998	0.06245	0.998268	no	Beta-glucosidase / Gentobiase
XLOC_017167	Prupe.5G119500	Pp05:11989078-11991373	C	A	OK	3.37685	1.39829	-1.27201	1.85331	0.998	0.0625	0.998268	no	RING-H2 FINGER PROTEIN ATL69-RELATED
XLOC_001028	Prupe.1G193400	Pp01:18143260-18145681	C	A	OK	105.572	61.393	-0.782084	1.83638	0.998	0.06255	0.998268	no	60S RIBOSOMAL PROTEIN L38
XLOC_011943	Prupe.3G218500	Pp03:21997861-22003798	C	A	OK	13.3928	23.0616	0.784031	-1.81106	0.998	0.06255	0.998268	no	Transcription factor BSH, contains HOX domain
XLOC_017072	Prupe.5G100400	Pp05:10836570-10846190	C	A	OK	2.28406	4.19314	0.87643	-1.82613	0.998	0.0626	0.998268	no	KINESIN-LIKE PROTEIN-RELATED
XLOC_005452	Prupe.1G521400	Pp01:42764093-42766612	C	A	OK	213.586	126.194	-0.759178	1.79764	0.998	0.06265	0.998268	no	40S RIBOSOMAL PROTEIN S6
XLOC_013036	Prupe.4G116000	Pp04:6273008-6274145	C	A	OK	27.9574	15.547	-0.846597	1.90382	0.998	0.06275	0.998268	no	VQ motif (VQ)
XLOC_020897	Prupe.6G258000	Pp06:25011050-25013786	C	A	OK	0.0776105	0.424803	2.45247	-2.22653	0.998	0.0628	0.998268	no	LACCASE-2
XLOC_023474	Prupe.7G121400	Pp07:14445921-14449576	C	A	OK	108.459	60.9907	-0.830486	1.85355	0.998	0.0629	0.998268	no	ATP-DEPENDENT PROTEASE CEREBLON
XLOC_011192	Prupe.3G060000	Pp03:4311177-4320391	C	A	OK	0.396224	0.119941	-1.72399	1.95987	0.998	0.063	0.998268	no	ABC TRANSPORTER G FAMILY MEMBER 29
XLOC_010046	Prupe.3G153800	Pp03:16895761-16903963	C	A	OK	47.5675	81.8633	0.78324	-1.80944	0.998	0.06315	0.998268	no	Ankyrin repeat protein // 26S proteasome regulatory complex, subunit PSMD10
XLOC_020115	Prupe.6G092200	Pp06:6347817-6356883	C	A	OK	0.0950415	0.286027	1.58952	-1.87276	0.998	0.06315	0.998268	no
XLOC_017488	Prupe.5G189700,Prupe.5G189800	Pp05:15581664-15584607	C	A	OK	42.5181	22.6125	-0.910955	1.84305	0.998	0.06335	0.998268	no	PECTINESTERASE 1-RELATED
XLOC_020162	Prupe.6G101700	Pp06:7074366-7075202	C	A	OK	99.6749	57.2557	-0.79981	1.86991	0.998	0.06335	0.998268	no	60S RIBOSOMAL PROTEIN L12
XLOC_006134	Prupe.2G046000	Pp02:5254013-5257565	C	A	OK	0.327	0.842237	1.36493	-1.87367	0.998	0.06345	0.998268	no	LEUCINE-RICH REPEAT-CONTAINING PROTEIN
XLOC_009368	Prupe.3G023800	Pp03:1750430-1765588	C	A	OK	3.0883	5.43869	0.816447	-1.83993	0.998	0.06355	0.998268	no	PROTEIN ERI-7
XLOC_013133	Prupe.4G132800	Pp04:7348040-7364493	C	A	OK	5.22895	9.08195	0.796483	-1.85266	0.998	0.06355	0.998268	no	DEDICATOR OF CYTOKINESIS DOCK
XLOC_006404	Prupe.2G093300	Pp02:14787310-14789906	C	A	OK	4.4082	2.06279	-1.09559	1.86808	0.998	0.0636	0.998268	no	Glycerophosphodiester phosphodiesterase / Glycerophosphoryl diester phosphodiesterase
XLOC_025564	Prupe.8G266700	Pp08:22293380-22294804	C	A	OK	280.425	162.304	-0.788919	1.86049	0.998	0.0636	0.998268	no	CYTOCHROME C OXIDASE SUBUNIT 5C-2-RELATED
XLOC_006615	Prupe.2G133100	Pp02:19106501-19109702	C	A	OK	116.626	68.0703	-0.776793	1.82534	0.998	0.06365	0.998268	no	Exon-exon junction complex, Magoh component
XLOC_024706	Prupe.8G097000	Pp08:12905240-12907900	C	A	OK	0.069323	0.378275	2.44803	-2.14998	0.998	0.06365	0.998268	no	LACCASE-11
XLOC_002263	Prupe.1G433300	Pp01:37068959-37072628	C	A	OK	57.1361	97.4674	0.770518	-1.81392	0.998	0.0638	0.998268	no	PROPROTEIN CONVERTASE SUBTILISIN/KEXIN
XLOC_014900	Prupe.4G203500	Pp04:12655756-12658061	C	A	OK	3.16123	1.38466	-1.19095	1.90553	0.998	0.06385	0.998268	no	Ankyrin repeats (3 copies) (Ank_2) // Ankyrin repeats (many copies) (Ank_5) // Domain of unknown function (PGG)
XLOC_003934	Prupe.1G193700	Pp01:18218068-18219352	C	A	OK	0.309088	0	-Inf	-nan	0.998	0.06395	0.998268	no	Uncharacterized conserved protein (DUF2054) (DUF2054)
XLOC_012467	Prupe.4G004700	Pp04:292124-292468	C	A	OK	0.394542	0	-Inf	-nan	0.998	0.06395	0.998268	no
XLOC_015111	Prupe.4G247900	Pp04:16503388-16504286	C	A	OK	0.25572	0	-Inf	-nan	0.998	0.06395	0.998268	no	LOW-DENSITY LIPOPROTEIN RECEPTOR-RELATED
XLOC_018090	Prupe.6G053600	Pp06:3763411-3763894	C	A	OK	0.199909	0	-Inf	-nan	0.998	0.06395	0.998268	no	RING-H2 FINGER PROTEIN ATL66
XLOC_024918	Prupe.8G134900	Pp08:15559336-15560657	C	A	OK	10.2039	5.22746	-0.964941	1.88223	0.998	0.06395	0.998268	no	MYB TRANSCRIPTION FACTOR
XLOC_022507	Prupe.7G189500,Prupe.7G189600	Pp07:18164063-18179410	C	A	OK	8.16192	14.0776	0.786421	-1.80561	0.998	0.064	0.998268	no	SH3 DOMAIN-CONTAINING PROTEIN
XLOC_009213	-	Pp02:15443628-15444581	C	A	OK	13.6351	6.75098	-1.01415	1.91409	0.998	0.06405	0.998268	no
XLOC_019458	Prupe.6G326700	Pp06:28693009-28696012	C	A	OK	12.7049	7.01426	-0.857017	1.82927	0.998	0.06405	0.998268	no	PEROXISOMAL ADENINE NUCLEOTIDE CARRIER 1-RELATED
XLOC_009425	Prupe.3G035000	Pp03:2557788-2558556	C	A	OK	67.5442	38.6678	-0.804701	1.85286	0.998	0.06415	0.998268	no	Auxin responsive protein (Auxin_inducible)
XLOC_013059	Prupe.4G120400	Pp04:6520183-6522700	C	A	OK	14.266	24.8139	0.798569	-1.86011	0.998	0.0644	0.998268	no	3-METHYLADENINE GLYCOSYLASE I-RELATED
XLOC_006357	Prupe.2G084300	Pp02:13354309-13363516	C	A	OK	29.5602	50.0311	0.75917	-1.79803	0.998	0.0646	0.998268	no	ATP-BINDING CASSETTE TRANSPORTER
XLOC_014593	Prupe.4G130500	Pp04:7207200-7212510	C	A	OK	1.63363	0.722915	-1.17619	1.84114	0.998	0.0647	0.998268	no	Ion transport protein (Ion_trans) // Protein tyrosine kinase (Pkinase_Tyr)
XLOC_019561	Prupe.6G348700	Pp06:29772518-29773620	C	A	OK	2.89445	1.11521	-1.37597	1.85328	0.998	0.0648	0.998268	no	AP2 domain (AP2)
XLOC_008940	Prupe.2G281100	Pp02:27993994-27995894	C	A	OK	92.8643	53.9265	-0.78413	1.84134	0.998	0.065	0.998268	no	40S ribosomal protein S20
XLOC_003106	Prupe.1G014400	Pp01:1058524-1059136	C	A	OK	111.629	64.3371	-0.794991	1.85426	0.998	0.0652	0.998268	no	SecE/Sec61-gamma subunits of protein translocation complex
XLOC_006397	Prupe.2G092200	Pp02:14503986-14505242	C	A	OK	0.184175	0.957973	2.37891	-2.1318	0.998	0.06525	0.998268	no
XLOC_007771	-	Pp02:2416269-2419062	C	A	OK	0.927557	2.77424	1.58058	-1.96912	0.998	0.06525	0.998268	no
XLOC_005281	Prupe.1G485700	Pp01:40437222-40456369	C	A	OK	2.64719	4.71836	0.833824	-1.85153	0.998	0.0653	0.998268	no	SET DOMAIN PROTEINS
XLOC_014372	Prupe.4G083100	Pp04:4053823-4054802	C	A	OK	7.11572	3.27372	-1.12008	1.83239	0.998	0.0653	0.998268	no	LSM domain (LSM)
XLOC_026356	Prupe.8G163100	Pp08:17041433-17045495	C	A	OK	0.145317	0.551157	1.92326	-1.96431	0.998	0.0653	0.998268	no	AMINO ACID TRANSPORTER
XLOC_017339	Prupe.5G159900	Pp05:14126583-14127490	C	A	OK	75.0179	43.3193	-0.792223	1.84742	0.998	0.0654	0.998268	no	PHOTOSYSTEM II CORE COMPLEX PROTEINS PSBY, CHLOROPLASTIC
XLOC_007942	Prupe.2G064500	Pp02:8678317-8678524	C	A	OK	0	1.93267	Inf	-nan	0.998	0.06555	0.998268	no
XLOC_010389	Prupe.3G219000	Pp03:22031834-22032532	C	A	OK	0	7.58222	Inf	-nan	0.998	0.06555	0.998268	no	SYNTAXIN
XLOC_013416	Prupe.4G184900	Pp04:10965051-10966306	C	A	OK	0	0.186548	Inf	-nan	0.998	0.06555	0.998268	no	3-5 EXONUCLEASE
XLOC_015145	Prupe.4G254700	Pp04:17603959-17605916	C	A	OK	1.32471	3.42739	1.37143	-1.94311	0.998	0.06555	0.998268	no	Ulp1 protease family, C-terminal catalytic domain (Peptidase_C48)
XLOC_020133	Prupe.6G095900	Pp06:6653245-6653678	C	A	OK	0	0.224316	Inf	-nan	0.998	0.06555	0.998268	no
XLOC_021967	Prupe.7G088300	Pp07:12205523-12206158	C	A	OK	0	0.529584	Inf	-nan	0.998	0.06555	0.998268	no
XLOC_003381	Prupe.1G079500	Pp01:5783778-5785447	C	A	OK	99.8515	58.3001	-0.776287	1.82827	0.998	0.06565	0.998268	no	60s Acidic ribosomal protein (Ribosomal_60s)
XLOC_003357	Prupe.1G074000	Pp01:5296561-5300393	C	A	OK	0.306755	0.779954	1.3463	-1.81673	0.998	0.06585	0.998268	no	Leucine Rich Repeat (LRR_1) // Protein tyrosine kinase (Pkinase_Tyr) // Leucine rich repeat N-terminal domain (LRRNT_2) // Leucine rich repeat (LRR_8)
XLOC_026643	Prupe.8G220700	Pp08:20039319-20041241	C	A	OK	74.7155	42.9119	-0.800029	1.82759	0.998	0.06585	0.998268	no	60S RIBOSOMAL PROTEIN L14
XLOC_013851	Prupe.4G263700	Pp04:19376570-19388774	C	A	OK	0.299851	1.01914	1.76504	-1.97706	0.998	0.0659	0.998268	no	CYCLIC NUCLEOTIDE-GATED ION CHANNEL 1
XLOC_022655	Prupe.7G217000	Pp07:19588803-19594698	C	A	OK	1.19076	2.65502	1.15683	-1.90949	0.998	0.0659	0.998268	no	NAC DOMAIN CONTAINING PROTEIN 75-RELATED
XLOC_024455	Prupe.8G048700	Pp08:5328598-5336751	C	A	OK	4.13317	7.48329	0.856423	-1.82669	0.998	0.0659	0.998268	no	SOMATIC EMBRYOGENESIS RECEPTOR KINASE 2
XLOC_016521	Prupe.5G226200	Pp05:17441668-17442702	C	A	OK	1.82135	0.471372	-1.95007	2.04451	0.998	0.06615	0.998268	no
XLOC_011579	Prupe.3G141500	Pp03:15146103-15150820	C	A	OK	0.0950824	0.31436	1.72517	-1.8802	0.998	0.06645	0.998268	no	LEUCINE-RICH REPEAT-CONTAINING PROTEIN
XLOC_018468	Prupe.6G129700	Pp06:10064455-10067410	C	A	OK	208.033	118.856	-0.807602	1.79915	0.998	0.06645	0.998268	no	RIBOSOMAL PROTEIN L7AE FAMILY MEMBER
XLOC_020006	Prupe.6G069500	Pp06:4766254-4768218	C	A	OK	1.16906	0.260148	-2.16794	2.05774	0.998	0.06655	0.998268	no	Tropinone reductase I / Tropinone reductase
XLOC_025253	Prupe.8G205100	Pp08:19209891-19212150	C	A	OK	60.7441	35.3376	-0.781539	1.80932	0.998	0.06665	0.998268	no	U6 SNRNA-ASSOCIATED PROTEIN
XLOC_021585	Prupe.7G016500	Pp07:2352962-2354463	C	A	OK	45.3302	26.2747	-0.786798	1.84082	0.998	0.0667	0.998268	no	Peroxidase / Lactoperoxidase
XLOC_003613	Prupe.1G128200	Pp01:10023219-10024097	C	A	OK	123.245	71.0355	-0.794912	1.85897	0.998	0.06675	0.998268	no	Pathogenesis-related protein Bet v I family (Bet_v_1)
XLOC_021311	Prupe.6G338000	Pp06:29289480-29309527	C	A	OK	5.75864	10.0412	0.802134	-1.83985	0.998	0.06675	0.998268	no	PROTEIN MON2 HOMOLOG
XLOC_016372	Prupe.5G195600	Pp05:15856969-15858561	C	A	OK	42.2897	23.9696	-0.8191	1.85032	0.998	0.06695	0.998268	no	Predicted membrane protein
XLOC_022640	Prupe.7G214200	Pp07:19449356-19455616	C	A	OK	7.3171	12.5657	0.780148	-1.81387	0.998	0.067	0.998268	no	REGULATOR OF VPS4 ACTIVITY PROTEIN-RELATED
XLOC_017205	Prupe.5G129000	Pp05:12509671-12511944	C	A	OK	1.7132	0.718758	-1.25311	1.82851	0.998	0.06715	0.998268	no
XLOC_020317	Prupe.6G134900	Pp06:10706304-10710577	C	A	OK	96.1921	163.422	0.764613	-1.80035	0.998	0.06715	0.998268	no	GLYCOSYL HYDROLASE
XLOC_016158	Prupe.5G149800	Pp05:13625892-13628587	C	A	OK	14.9049	25.7719	0.790009	-1.83693	0.998	0.06735	0.998268	no	Phospholipase C / Lipophosphodiesterase I
XLOC_004029	Prupe.1G210900	Pp01:22431331-22434084	C	A	OK	10.6323	18.8169	0.823573	-1.80546	0.998	0.06745	0.998268	no	XYLOGLUCAN ENDOTRANSGLUCOSYLASE/HYDROLASE PROTEIN 4-RELATED
XLOC_014171	Prupe.4G038500	Pp04:1802276-1811567	C	A	OK	8.11035	13.9478	0.782199	-1.81174	0.998	0.0675	0.998268	no	PH DOMAIN LEUCINE-RICH REPEAT-CONTAINING PROTEIN PHOSPHATASE 2
XLOC_011699	Prupe.3G165500	Pp03:18451618-18453073	C	A	OK	385.483	225.595	-0.772935	1.83977	0.998	0.06755	0.998268	no	MICROSOMAL GLUTATHIONE S-TRANSFERASE
XLOC_004523	Prupe.1G315200	Pp01:30438305-30439517	C	A	OK	0.663177	2.0622	1.63671	-1.90345	0.998	0.0677	0.998268	no
XLOC_002476	Prupe.1G475400	Pp01:39560263-39563960	C	A	OK	1872.64	2961.15	0.661081	-1.82409	0.998	0.06775	0.998268	no	DEHYDRATION-RESPONSIVE PROTEIN RD22
XLOC_018239	Prupe.6G086600	Pp06:5848255-5850203	C	A	OK	183.522	107.614	-0.770095	1.81711	0.998	0.06785	0.998268	no	60S ribosomal protein L35
XLOC_008476	Prupe.2G183800	Pp02:22559131-22569384	C	A	OK	18.4843	33.7432	0.868296	-1.78462	0.998	0.068	0.998268	no	PROTEIN SUPPRESSOR OF PHYA-105 1
XLOC_024930	Prupe.8G137900	Pp08:15738381-15740876	C	A	OK	2.67932	1.19399	-1.16608	1.87427	0.998	0.068	0.998268	no	GH3 auxin-responsive promoter (GH3)
XLOC_021080	Prupe.6G295200	Pp06:27037570-27045741	C	A	OK	7.08344	12.1055	0.773143	-1.80006	0.998	0.06825	0.998268	no	PHOSPHOLIPID-TRANSPORTING ATPASE 1
XLOC_026289	Prupe.8G148600	Pp08:16311745-16312693	C	A	OK	6.01483	2.50509	-1.26366	1.91259	0.998	0.06825	0.998268	no
XLOC_022867	Prupe.7G260600	Pp07:21671229-21674113	C	A	OK	104.417	61.5703	-0.76205	1.79281	0.998	0.06835	0.998268	no	40S RIBOSOMAL PROTEIN S12
XLOC_007833	Prupe.2G037500	Pp02:4019554-4025856	C	A	OK	0.277153	0.763665	1.46226	-1.78683	0.998	0.06855	0.998268	no	PHOSPHATIDYLINOSITOL 4-PHOSPHATE 5-KINASE 6
XLOC_024458	Prupe.8G049400,Prupe.8G049600	Pp08:5378128-5407979	C	A	OK	12.766	23.5251	0.88189	-1.69819	0.998	0.0686	0.998268	no	MEMBER OF THE HIR1 FAMILY OF WD-REPEAT PROTEINS
XLOC_011334	Prupe.3G087900	Pp03:6512367-6521593	C	A	OK	2.05531	4.1	0.996268	-1.78597	0.998	0.0687	0.998268	no	LEUCINE-RICH REPEAT-CONTAINING PROTEIN
XLOC_022122	Prupe.7G115400	Pp07:14064791-14079828	C	A	OK	40.7305	75.9216	0.8984	-1.78173	0.998	0.06885	0.998268	no	1,4-ALPHA-GLUCAN-BRANCHING ENZYME 2-1, CHLOROPLASTIC/AMYLOPLASTIC-RELATED
XLOC_018009	Prupe.6G038800	Pp06:2921590-2923162	C	A	OK	62.404	35.0649	-0.831612	1.84135	0.998	0.0689	0.998268	no	UcrQ family (UcrQ)
XLOC_001038	Prupe.1G195300	Pp01:18508585-18513413	C	A	OK	2.52407	4.67795	0.890124	-1.82614	0.998	0.06895	0.998268	no	Protein of unknown function, DUF594 (DUF594) // Domain of unknown function (DUF4220) (DUF4220)
XLOC_017003	Prupe.5G087400	Pp05:9857697-9859939	C	A	OK	186.612	108.723	-0.779386	1.74559	0.998	0.06895	0.998268	no	PROTEIN STAY-GREEN 1, CHLOROPLASTIC-RELATED
XLOC_012822	Prupe.4G072400	Pp04:3539489-3540986	C	A	OK	360.263	211.497	-0.768415	1.8168	0.998	0.0692	0.998268	no	60S RIBOSOMAL PROTEIN L36A/L44
XLOC_022643	Prupe.7G214600	Pp07:19463852-19465803	C	A	OK	214.194	125.952	-0.766047	1.7838	0.998	0.0693	0.998268	no	60S RIBOSOMAL PROTEIN L28
XLOC_013635	Prupe.4G222100	Pp04:13943538-13946160	C	A	OK	1.19113	2.70277	1.18211	-1.8908	0.998	0.0694	0.998268	no	O-GLYCOSYL HYDROLASES FAMILY 17 PROTEIN
XLOC_001320	Prupe.1G253900	Pp01:26485526-26487783	C	A	OK	18.4781	9.60545	-0.943889	1.8267	0.998	0.06945	0.998268	no
XLOC_011703	Prupe.3G166600,Prupe.3G166700	Pp03:18548601-18553884	C	A	OK	2.2019	3.99697	0.860157	-1.76428	0.998	0.06945	0.998268	no	U3 SMALL NUCLEOLAR RNA U3 SNORNA ASSOCIATED PROTEIN
XLOC_003184	Prupe.1G030600	Pp01:2172753-2175087	C	A	OK	89.5049	52.6106	-0.766612	1.80019	0.998	0.0696	0.998268	no	40S RIBOSOMAL PROTEIN S15-6
XLOC_013114	Prupe.4G128900	Pp04:7117595-7118620	C	A	OK	113.994	67.1323	-0.763885	1.79393	0.998	0.0696	0.998268	no
XLOC_005215	Prupe.1G471200	Pp01:39211131-39218483	C	A	OK	19.6715	33.3484	0.761512	-1.79701	0.998	0.0698	0.998268	no	ABC TRANSPORTER G FAMILY MEMBER 38
XLOC_024094	Prupe.7G258200	Pp07:21560852-21561673	C	A	OK	120.931	70.4953	-0.77858	1.82206	0.998	0.0698	0.998268	no	RIBOSOMAL PROTEIN L39E
XLOC_002475	Prupe.1G475300	Pp01:39517634-39526255	C	A	OK	520.387	850.762	0.709171	-1.72249	0.998	0.0699	0.998268	no	DEHYDRATION-RESPONSIVE PROTEIN RD22
XLOC_001229	Prupe.1G237400	Pp01:25197508-25199240	C	A	OK	0.460978	0.0883667	-2.38312	2.04158	0.998	0.07	0.998268	no	CARBOXYLESTERASE 11-RELATED
XLOC_021568	Prupe.7G013500	Pp07:1902308-1947987	C	A	OK	60.7472	35.9414	-0.757169	1.75875	0.998	0.0704	0.998268	no	ZINC FINGER CCCH DOMAIN-CONTAINING PROTEIN 37-RELATED
XLOC_005120	Prupe.1G452000	Pp01:38038011-38044400	C	A	OK	2.28899	4.227	0.884922	-1.81282	0.998	0.07045	0.998268	no	MYB TRANSCRIPTION FACTOR-RELATED
XLOC_025543	Prupe.8G261700,Prupe.8G261800	Pp08:22084698-22088564	C	A	OK	101.433	59.3154	-0.774049	1.77575	0.998	0.0705	0.998268	no	60S RIBOSOMAL PROTEIN L22
XLOC_004331	Prupe.1G274500	Pp01:28046953-28049619	C	A	OK	85.6215	50.9209	-0.749715	1.7627	0.998	0.07055	0.998268	no	60S RIBOSOMAL PROTEIN L34
XLOC_006016	Prupe.2G023500,Prupe.2G023600	Pp02:2273678-2309340	C	A	OK	15.4687	26.2701	0.764067	-1.78792	0.998	0.07075	0.998268	no	LEUCINE-RICH REPEAT-CONTAINING PROTEIN
XLOC_009013	Prupe.2G299000	Pp02:28824493-28827313	C	A	OK	0.975648	0.338959	-1.52525	1.93046	0.998	0.07085	0.998268	no	MATE EFFLUX FAMILY PROTEIN
XLOC_023775	Prupe.7G191000	Pp07:18274558-18284038	C	A	OK	24.5569	41.3379	0.751333	-1.76688	0.998	0.07095	0.998268	no	1-phosphatidylinositol-3-phosphate 5-kinase / Type III PIP kinase
XLOC_017365	Prupe.5G164500	Pp05:14327624-14329336	C	A	OK	20.7226	11.7778	-0.815133	1.83554	0.998	0.0711	0.998268	no	HIGH-AFFINITY NITRATE TRANSPORTER 3.1-RELATED
XLOC_026742	Prupe.8G240200	Pp08:21074594-21079705	C	A	OK	3.37424	5.8878	0.803165	-1.76922	0.998	0.0711	0.998268	no	TIC-LIKE PROTEIN
XLOC_002273	Prupe.1G435300	Pp01:37184999-37188285	C	A	OK	18.2409	31.3767	0.782511	-1.82906	0.998	0.07125	0.998268	no	(+)-abscisic acid 8'-hydroxylase / ABA 8'-hydroxylase
XLOC_009725	Prupe.3G092500	Pp03:6913421-6914064	C	A	OK	23.4472	12.1205	-0.951964	1.8179	0.998	0.07125	0.998268	no	Adenosinetriphosphatase / Triphosphatase
XLOC_021084	Prupe.6G295800	Pp06:27066376-27068502	C	A	OK	7.0492	12.6704	0.845937	-1.80452	0.998	0.07125	0.998268	no	MANNAN ENDO-1,4-BETA-MANNOSIDASE 6
XLOC_016096	Prupe.5G137300	Pp05:12944873-12954075	C	A	OK	3.22119	5.70705	0.82515	-1.80967	0.998	0.0713	0.998268	no	MALARIA ANTIGEN-RELATED
XLOC_022710	Prupe.7G229000	Pp07:20188686-20189901	C	A	OK	25.0829	14.3332	-0.807346	1.80824	0.998	0.07135	0.998268	no	ENDOTHELIAL DIFFERENTIATION-RELATED FACTOR 1 MULTIPROTEIN BRIDGING FACTOR 1
XLOC_004840	Prupe.1G387200	Pp01:34659488-34660953	C	A	OK	0.219985	0.85035	1.95065	-1.92436	0.998	0.07145	0.998268	no	Cytochrome P450 CYP2 subfamily
XLOC_022149	Prupe.7G121800	Pp07:14483759-14495405	C	A	OK	8.78593	15.9123	0.856877	-1.78042	0.998	0.0715	0.998268	no	HECT DOMAIN UBIQUITIN-PROTEIN LIGASE
XLOC_006922	Prupe.2G186200	Pp02:22717309-22724810	C	A	OK	8.94397	15.1331	0.758719	-1.7648	0.998	0.0716	0.998268	no	NUCLEOTIDYLTRANSFERASE
XLOC_025339	Prupe.8G221500	Pp08:20086305-20088190	C	A	OK	56.83	32.6525	-0.799461	1.8254	0.998	0.07165	0.998268	no	RIBOSOME BIOGENESIS PROTEIN NOP10
XLOC_006096	Prupe.2G038800	Pp02:4172003-4174753	C	A	OK	0.994272	2.29921	1.20942	-1.79335	0.998	0.0717	0.998268	no	ASPARTYL PROTEASE FAMILY PROTEIN-RELATED
XLOC_020597	Prupe.6G193200	Pp06:20046497-20047838	C	A	OK	19.7384	11.0919	-0.831504	1.82437	0.998	0.07175	0.998268	no
XLOC_009739	Prupe.3G094800,Prupe.3G094900	Pp03:7116895-7121467	C	A	OK	11.498	19.4143	0.755737	-1.76009	0.998	0.07185	0.998268	no	RECEPTOR LIKE PROTEIN 54
XLOC_018849	Prupe.6G203300	Pp06:21088607-21092502	C	A	OK	12.7381	22.1142	0.795825	-1.77877	0.998	0.07185	0.998268	no	Bromodomain associated (Bromo_TP)
XLOC_008751	Prupe.2G239200	Pp02:25954306-25960609	C	A	OK	4.15667	7.218	0.79617	-1.79695	0.998	0.07195	0.998268	no	ARF GUANINE-NUCLEOTIDE EXCHANGE FACTOR GNL1-RELATED
XLOC_005022	Prupe.1G430000	Pp01:36870085-36872519	C	A	OK	57.8618	34.0517	-0.764884	1.80859	0.998	0.07205	0.998268	no	MYB TRANSCRIPTION FACTOR
XLOC_007644	Prupe.2G329600	Pp02:30277911-30289573	C	A	OK	20.4837	34.3282	0.744919	-1.74286	0.998	0.07215	0.998268	no	DUAL SPECIFICITY PROTEIN KINASE
XLOC_019687	Prupe.6G006500	Pp06:553678-555731	C	A	OK	6.35357	3.31019	-0.940653	1.83819	0.998	0.0723	0.998268	no	AMINO ACID TRANSPORTER
XLOC_003044	Prupe.1G587800	Pp01:47754902-47760681	C	A	OK	120.311	201.82	0.746307	-1.74629	0.998	0.0724	0.998268	no	Ferric-chelate reductase (NADH) / NADH:Fe(3+)-EDTA reductase
XLOC_004442	Prupe.1G298000	Pp01:29390047-29402304	C	A	OK	2.12152	3.73204	0.814867	-1.75966	0.998	0.0724	0.998268	no	2-succinyl-5-enolpyruvyl-6-hydroxy-3-cyclohexene-1-carboxylic-acid synthase / SEPHCHC synthase
XLOC_003602	Prupe.1G125400	Pp01:9882771-9887752	C	A	OK	0.664012	1.48892	1.16499	-1.83687	0.998	0.07245	0.998268	no	F1O19.10 PROTEIN
XLOC_021178	Prupe.6G314600	Pp06:28082101-28083164	C	A	OK	164.087	95.8456	-0.775676	1.74983	0.998	0.0725	0.998268	no	Universal stress protein family (Usp)
XLOC_026868	Prupe.8G268700	Pp08:22381212-22383839	C	A	OK	17.1473	29.1359	0.764819	-1.78127	0.998	0.0728	0.998268	no
XLOC_007542	Prupe.2G309800	Pp02:29341436-29343829	C	A	OK	34.7876	19.6956	-0.8207	1.77941	0.998	0.07285	0.998268	no
XLOC_002421	Prupe.1G465700	Pp01:38849327-38850040	C	A	OK	10.2665	4.43943	-1.2095	1.82177	0.998	0.07295	0.998268	no
XLOC_009628	Prupe.3G074200	Pp03:5349909-5369268	C	A	OK	2.73876	4.66592	0.768635	-1.774	0.998	0.0731	0.998268	no	SMALL SUBUNIT PROCESSOME COMPONENT 20 HOMOLOG
XLOC_020589	Prupe.6G192100	Pp06:19939697-19942436	C	A	OK	27.1066	15.498	-0.806567	1.81219	0.998	0.07315	0.998268	no	40S RIBOSOMAL PROTEIN S6
XLOC_022115	Prupe.7G114600	Pp07:14008720-14011244	C	A	OK	1.28783	0.51435	-1.32411	1.8424	0.998	0.0732	0.998268	no	EMB
XLOC_009822	Prupe.3G110600	Pp03:9152785-9153950	C	A	OK	19.2217	10.7463	-0.838904	1.79353	0.998	0.07325	0.998268	no	F-box associated domain (FBA_3) // F-box-like (F-box-like)
XLOC_002538	Prupe.1G488000	Pp01:40636060-40637946	C	A	OK	8.159	3.9875	-1.03291	1.81827	0.998	0.0733	0.998268	no	BTB/POZ domain (BTB)
XLOC_005118	Prupe.1G451300	Pp01:38004496-38011165	C	A	OK	22.2199	38.018	0.774832	-1.79824	0.998	0.07335	0.998268	no	ENTH/VHS/GAT FAMILY PROTEIN
XLOC_026222	Prupe.8G136200	Pp08:15649966-15650647	C	A	OK	2.95998	0.939	-1.65639	1.86489	0.998	0.0734	0.998268	no	Peptidase of plants and bacteria (BSP)
XLOC_001130	Prupe.1G216700	Pp01:22989568-22990735	C	A	OK	362.557	214.198	-0.759266	1.80063	0.998	0.0736	0.998268	no	A.THALIANA MRNA (ORF19) FROM CHROMOSOME III
XLOC_004232	Prupe.1G250600	Pp01:26252304-26253104	C	A	OK	165.534	97.6765	-0.761041	1.79341	0.998	0.07365	0.998268	no	Ribosomal protein S27a (Ribosomal_S27)
XLOC_012676	Prupe.4G045600	Pp04:2176841-2187753	C	A	OK	0.611598	0	-Inf	-nan	0.998	0.0738	0.998268	no
XLOC_001098	Prupe.1G209300	Pp01:22312515-22314568	C	A	OK	108.982	64.7896	-0.75025	1.74468	0.998	0.07405	0.998268	no	39S RIBOSOMAL PROTEIN L18, MITOCHONDRIAL
XLOC_001725	Prupe.1G330400	Pp01:31323517-31328313	C	A	OK	2.73751	4.85726	0.827279	-1.78675	0.998	0.07415	0.998268	no	IFA-BINDING PROTEIN
XLOC_012911	Prupe.4G088600	Pp04:4367525-4378024	C	A	OK	24.2866	40.8202	0.749126	-1.78249	0.998	0.07415	0.998268	no	ABC TRANSPORTER C FAMILY MEMBER 11-RELATED
XLOC_014251	Prupe.4G053800	Pp04:2598669-2604548	C	A	OK	18.2663	30.8988	0.75837	-1.7493	0.998	0.07415	0.998268	no	AUXIN RESPONSE FACTOR 3
XLOC_025535	Prupe.8G259800	Pp08:21998520-22007097	C	A	OK	78.0129	129.828	0.734818	-1.74677	0.998	0.07415	0.998268	no	ABC TRANSPORTER C FAMILY MEMBER 14-RELATED
XLOC_025105	Prupe.8G174500	Pp08:17730970-17732931	C	A	OK	15.621	8.72222	-0.840719	1.81943	0.998	0.0742	0.998268	no	EXPANSIN-LIKE A1-RELATED
XLOC_012208	Prupe.3G279100	Pp03:25561098-25576599	C	A	OK	0	1.10056	Inf	-nan	0.998	0.07425	0.998268	no
XLOC_004269	Prupe.1G260400	Pp01:26939948-26942739	C	A	OK	6.7334	3.60957	-0.899507	1.78328	0.998	0.0743	0.998268	no	PEPTIDASE M20 FAMILY MEMBER
XLOC_017284	Prupe.5G147300	Pp05:13518653-13520712	C	A	OK	0.583757	0.135885	-2.10298	1.96062	0.998	0.07435	0.998268	no	OMEGA-HYDROXYPALMITATE O-FERULOYL TRANSFERASE
XLOC_016706	Prupe.5G022000	Pp05:2415271-2435086	C	A	OK	6.92307	11.7672	0.765292	-1.79	0.998	0.0744	0.998268	no	NUCLEAR PORE COMPLEX PROTEIN NUP160
XLOC_004870	Prupe.1G393800	Pp01:35047052-35052201	C	A	OK	13.0313	22.0104	0.756206	-1.76995	0.998	0.0745	0.998268	no	BTB/POZ DOMAIN-CONTAINING PROTEIN NPY1
XLOC_006635	Prupe.2G136900	Pp02:19445922-19454224	C	A	OK	9.01335	14.9589	0.730865	-1.71474	0.998	0.0748	0.998268	no	RGPR-RELATED
XLOC_014667	Prupe.4G147400	Pp04:8426659-8427952	C	A	OK	113.747	66.9948	-0.763704	1.79974	0.998	0.07485	0.998268	no	GLUTATHIONE S-TRANSFERASE, GST, SUPERFAMILY, GST DOMAIN CONTAINING
XLOC_022245	Prupe.7G140500	Pp07:15612074-15615692	C	A	OK	1.1334	2.507	1.1453	-1.8214	0.998	0.07485	0.998268	no	MULTI-COPPER OXIDASE
XLOC_009307	Prupe.3G010200,Prupe.3G010300	Pp03:651688-656734	C	A	OK	12.8513	22.8352	0.829347	-1.66278	0.998	0.07495	0.998268	no	LEUCINE-RICH REPEAT-CONTAINING PROTEIN
XLOC_018017	Prupe.6G039800	Pp06:2989997-2993696	C	A	OK	94.7281	56.5311	-0.744746	1.75493	0.998	0.07495	0.998268	no	Translation initiation factor 2, beta subunit (eIF-2beta)
XLOC_011505	Prupe.3G125500	Pp03:11561732-11564995	C	A	OK	0.120232	0.570149	2.24552	-2.0494	0.998	0.0753	0.998268	no	BASIC HELIX-LOOP-HELIX DOMAIN-CONTAINING PROTEIN
XLOC_019643	Prupe.6G363900	Pp06:30566407-30567852	C	A	OK	123.497	72.6628	-0.765188	1.74563	0.998	0.07535	0.998268	no	60S RIBOSOMAL PROTEIN L38
XLOC_020042	Prupe.6G075800	Pp06:5206999-5212637	C	A	OK	0.155693	0.4906	1.65584	-1.83332	0.998	0.0754	0.998268	no	RIBONUCLEASE P SUBUNIT P38
XLOC_004486	Prupe.1G308600	Pp01:30042940-30045487	C	A	OK	8.73244	4.80785	-0.860992	1.79982	0.998	0.07545	0.998268	no	UNCHARACTERIZED DUF292
XLOC_007849	Prupe.2G040800	Pp02:4470652-4483827	C	A	OK	10.9292	18.3858	0.750402	-1.75423	0.998	0.07545	0.998268	no	E3 UBIQUITIN-PROTEIN LIGASE KEG
XLOC_016323	Prupe.5G184400	Pp05:15320356-15328494	C	A	OK	2.61738	4.63014	0.822936	-1.74402	0.998	0.0756	0.998268	no	ZINC ION BINDING PROTEIN
XLOC_016737	Prupe.5G028400	Pp05:3317719-3322970	C	A	OK	4.07682	7.47087	0.87383	-1.79096	0.998	0.07565	0.998268	no	TRANSCRIPTION FACTOR KAN2-RELATED
XLOC_016357	Prupe.5G193000	Pp05:15751025-15753401	C	A	OK	0.230692	0.692672	1.58621	-1.8566	0.998	0.07585	0.998268	no	PPR repeat (PPR) // PPR repeat family (PPR_2) // DYW family of nucleic acid deaminases (DYW_deaminase)
XLOC_017444	Prupe.5G180300	Pp05:15135307-15137080	C	A	OK	451.959	269.923	-0.743645	1.76153	0.998	0.0759	0.998268	no	NADH-ubiquinone reductase complex 1 MLRQ subunit (B12D)
XLOC_007380	Prupe.2G277900	Pp02:27860806-27865049	C	A	OK	0.668749	1.55017	1.21289	-1.76195	0.998	0.076	0.998268	no	Domain of unknown function (DUF3357) (DUF3357)
XLOC_015466	Prupe.5G019000	Pp05:2082588-2088024	C	A	OK	10.1645	17.0794	0.748714	-1.76805	0.998	0.07605	0.998268	no	DISEASE RESISTANCE PROTEIN-RELATED
XLOC_018962	Prupe.6G227000	Pp06:23107694-23109774	C	A	OK	0.395151	0.0669114	-2.56208	2.07807	0.998	0.07615	0.998268	no	Isoflavone 2'-hydroxylase / Isoflavone 2'-monooxygenase
XLOC_019683	Prupe.6G005400	Pp06:496536-500461	C	A	OK	1.75447	0.765491	-1.19658	1.81091	0.998	0.07625	0.998268	no	CALMODULIN-BINDING FAMILY PROTEIN-RELATED
XLOC_009620	Prupe.3G072200	Pp03:5181411-5184270	C	A	OK	2.12758	0.803626	-1.40462	1.82664	0.998	0.07635	0.998268	no	G-protein beta subunit // WD40 repeat protein
XLOC_024401	Prupe.8G037400	Pp08:3477780-3482041	C	A	OK	1.70421	3.09903	0.862713	-1.75713	0.998	0.07645	0.998268	no	AAA ATPase domain (AAA_16) // Leucine rich repeat (LRR_8)
XLOC_000787	Prupe.1G143700	Pp01:11319467-11321967	C	A	OK	21.5166	12.0149	-0.840624	1.74427	0.998	0.0765	0.998268	no
XLOC_022884	Prupe.7G264200	Pp07:21857779-21865860	C	A	OK	2.03746	5.23487	1.36138	-1.83469	0.998	0.0765	0.998268	no	SERINE CARBOXYPEPTIDASE 24-RELATED
XLOC_009584	Prupe.3G064300	Pp03:4595786-4596646	C	A	OK	49.0881	28.5309	-0.782848	1.78374	0.998	0.07655	0.998268	no
XLOC_018458	Prupe.6G127500	Pp06:9848685-9856312	C	A	OK	3.65053	7.00998	0.941304	-1.78967	0.998	0.0766	0.998268	no	Beta-galactoside alpha-2,3-sialyltransferase / CMP-N-acetylneuraminate-beta-galactosamide-alpha-2,3-sialyltransferase
XLOC_019064	Prupe.6G245800	Pp06:24281422-24283829	C	A	OK	14.4229	7.78501	-0.889587	1.71029	0.998	0.07665	0.998268	no
XLOC_007283	Prupe.2G258200	Pp02:26933620-26934718	C	A	OK	355.851	216.522	-0.71676	1.69937	0.998	0.0767	0.998268	no
XLOC_001302	Prupe.1G251000	Pp01:26265116-26269041	C	A	OK	17.2141	9.80497	-0.812007	1.7198	0.998	0.0768	0.998268	no	Pyroglutamyl-peptidase I / Pyrrolidone-carboxylate peptidase
XLOC_010335	Prupe.3G208300	Pp03:21447455-21450286	C	A	OK	4.04797	7.69623	0.926953	-1.80309	0.998	0.07685	0.998268	no	ZINC FINGER FYVE DOMAIN CONTAINING PROTEIN
XLOC_009752	Prupe.3G097200	Pp03:7341484-7343177	C	A	OK	158.588	94.5789	-0.745697	1.73709	0.998	0.07695	0.998268	no	40S RIBOSOMAL PROTEIN S12
XLOC_014812	Prupe.4G177400	Pp04:10516889-10521730	C	A	OK	2.84058	5.0388	0.826897	-1.77993	0.998	0.07695	0.998268	no	PHYTOSULFOKINE RECEPTOR 2
XLOC_018254	Prupe.6G089300	Pp06:6105521-6108709	C	A	OK	0.154816	0.55892	1.85208	-1.93602	0.998	0.077	0.998268	no	MULTI-COPPER OXIDASE
XLOC_008849	Prupe.2G261100	Pp02:27043560-27044763	C	A	OK	10.6413	18.9768	0.834565	-1.78763	0.998	0.0772	0.998268	no	EXPRESSED PROTEIN
XLOC_018319	Prupe.6G101400	Pp06:7059982-7062241	C	A	OK	25.5552	14.4759	-0.81996	1.74516	0.998	0.0772	0.998268	no
XLOC_023657	Prupe.7G166200	Pp07:17004766-17006403	C	A	OK	87.5178	51.7675	-0.757529	1.77348	0.998	0.0772	0.998268	no	V-TYPE PROTON ATPASE 16 KDA PROTEOLIPID SUBUNIT C2
XLOC_002681	Prupe.1G516300	Pp01:42474188-42475587	C	A	OK	1.20992	2.97549	1.29822	-1.81381	0.998	0.0773	0.998268	no	BOMB/KIRA PROTEINS
XLOC_010381	Prupe.3G217800	Pp03:21967327-21972582	C	A	OK	34.9901	58.4455	0.740147	-1.72771	0.998	0.0773	0.998268	no	GLUTAMATE RECEPTOR 3.6-RELATED
XLOC_015335	-	Pp04:14453243-14454441	C	A	OK	7.43327	3.68353	-1.01291	1.78631	0.998	0.07735	0.998268	no
XLOC_005521	Prupe.1G535100	Pp01:43733721-43740713	C	A	OK	5.90633	10.0191	0.762415	-1.73387	0.998	0.07755	0.998268	no	DI-GLUCOSE BINDING PROTEIN WITH KINESIN MOTOR DOMAIN
XLOC_022378	Prupe.7G163100	Pp07:16823201-16830131	C	A	OK	9.79655	16.8898	0.78581	-1.77905	0.998	0.07755	0.998268	no	BETA-GALACTOSIDASE 3
XLOC_012271	Prupe.3G291800	Pp03:26146568-26147936	C	A	OK	53.1021	31.9647	-0.732288	1.70442	0.998	0.0776	0.998268	no	60S RIBOSOMAL PROTEIN L27A
XLOC_015361	Prupe.5G000600	Pp05:202890-203448	C	A	OK	3.78028	1.21452	-1.63811	1.83709	0.998	0.0776	0.998268	no	EF-HAND CALCIUM-BINDING DOMAIN CONTAINING PROTEIN
XLOC_018955	Prupe.6G225300	Pp06:22973239-22975137	C	A	OK	13.8858	24.2628	0.805131	-1.78138	0.998	0.07765	0.998268	no	LYSINE-RICH ARABINOGALACTAN PROTEIN 17-RELATED
XLOC_001837	Prupe.1G352400	Pp01:32756055-32765734	C	A	OK	8.40008	14.3216	0.769723	-1.74751	0.998	0.07775	0.998268	no	KATANIN P80 WD40 REPEAT-CONTAINING SUBUNIT B1
XLOC_018924	Prupe.6G219500	Pp06:22567570-22569204	C	A	OK	86.6799	51.6043	-0.748205	1.73382	0.998	0.07775	0.998268	no	CYSTM1 FAMILY PROTEIN A-RELATED
XLOC_000242	Prupe.1G041100	Pp01:2941991-2950710	C	A	OK	14.745	24.8331	0.752043	-1.75561	0.998	0.0778	0.998268	no	COP1-INTERACTING PROTEIN-LIKE PROTEIN
XLOC_003594	Prupe.1G122500	Pp01:9615919-9616800	C	A	OK	403.522	241.41	-0.741163	1.75066	0.998	0.0778	0.998268	no	60S RIBOSOMAL PROTEIN L29
XLOC_004736	Prupe.1G364300	Pp01:33485561-33487598	C	A	OK	32.9611	19.3152	-0.771032	1.75051	0.998	0.0778	0.998268	no	Protein of unknown function (DUF615) (DUF615)
XLOC_017877	Prupe.6G010100	Pp06:762287-767330	C	A	OK	10.6517	17.8314	0.743339	-1.73448	0.998	0.0778	0.998268	no	RNA-BINDING PROTEIN RELATED
XLOC_001198	Prupe.1G230800	Pp01:24440245-24442335	C	A	OK	0.615118	0.165256	-1.89616	1.89834	0.998	0.07785	0.998268	no	Geraniol 8-hydroxylase / G10H
XLOC_019761	Prupe.6G020200	Pp06:1610259-1615376	C	A	OK	21.0113	12.6434	-0.732788	1.72304	0.998	0.07785	0.998268	no
XLOC_024969	Prupe.8G145600	Pp08:16137965-16140996	C	A	OK	0.0516714	0.442961	3.09974	-2.59536	0.998	0.07795	0.998268	no	1,4-BETA-XYLAN ENDOHYDROLASE-RELATED
XLOC_007450	Prupe.2G290200	Pp02:28427173-28429381	C	A	OK	0.898282	0.293366	-1.61447	1.89352	0.998	0.078	0.998268	no	MATE EFFLUX FAMILY PROTEIN
XLOC_006777	Prupe.2G161400	Pp02:21272102-21274108	C	A	OK	1.76318	0.664064	-1.40879	1.76871	0.998	0.07815	0.998268	no	KR domain (KR)
XLOC_004590	Prupe.1G331700	Pp01:31424490-31426731	C	A	OK	14.9049	8.71799	-0.773718	1.7575	0.998	0.0782	0.998268	no	B-cell receptor-associated protein 31-like
XLOC_010578	Prupe.3G254200	Pp03:24326703-24336246	C	A	OK	3.18274	6.30567	0.986382	-1.75449	0.998	0.0784	0.998268	no	Isoflavone-7-O-beta-glucoside 6''-O-malonyltransferase / Flavone/flavonol 7-O-beta-D-glucoside malonyltransferase
XLOC_020361	Prupe.6G145800	Pp06:12039282-12052763	C	A	OK	13.6298	22.8363	0.744559	-1.71438	0.998	0.0784	0.998268	no	SERINE/THREONINE PROTEIN PHOSPHATASE
XLOC_021371	Prupe.6G351200	Pp06:29930268-29932069	C	A	OK	74.9118	44.1708	-0.7621	1.7461	0.998	0.0784	0.998268	no	50S/60S RIBOSOMAL PROTEIN L14/L23
XLOC_018753	Prupe.6G185500	Pp06:19441513-19442089	C	A	OK	1.74858	0.369962	-2.24073	1.95975	0.998	0.07845	0.998268	no	GENOMIC DNA, CHROMOSOME 3, P1 CLONE: MMP21
XLOC_024238	Prupe.8G005400	Pp08:419934-426896	C	A	OK	1.08569	2.03154	0.903958	-1.76407	0.998	0.07845	0.998268	no	LEUCINE-RICH REPEAT-CONTAINING PROTEIN
XLOC_002411	Prupe.1G463700	Pp01:38697444-38709385	C	A	OK	4.25631	7.14971	0.748284	-1.74541	0.998	0.07855	0.998268	no	VPRBP PROTEIN-RELATED
XLOC_024703	Prupe.8G096200	Pp08:12835546-12837594	C	A	OK	6.21941	2.67433	-1.2176	1.80367	0.998	0.07855	0.998268	no
XLOC_005001	Prupe.1G424800	Pp01:36599102-36600684	C	A	OK	76.4865	44.3063	-0.787695	1.79205	0.998	0.0786	0.998268	no	40S RIBOSOMAL PROTEIN S29
XLOC_007685	Prupe.2G006400	Pp02:636031-661070	C	A	OK	1.25932	0	-Inf	-nan	0.998	0.0786	0.998268	no
XLOC_008524	Prupe.2G194200	Pp02:23246096-23248256	C	A	OK	9.46409	16.276	0.782212	-1.78111	0.998	0.0786	0.998268	no	CYTOCHROME P450 78A6-RELATED
XLOC_013886	Prupe.4G271000	Pp04:22007495-22024258	C	A	OK	3.41723	5.82756	0.770065	-1.74276	0.998	0.0786	0.998268	no	1,3-beta-glucan synthase / UDP-glucose-1,3-beta-D-glucan glucosyltransferase
XLOC_025366	Prupe.8G227800	Pp08:20405781-20408319	C	A	OK	91.3909	54.2905	-0.751352	1.71997	0.998	0.0786	0.998268	no	GOLGI SNARE BET1-RELATED
XLOC_001238	Prupe.1G238600	Pp01:25318229-25325700	C	A	OK	7.56245	12.7021	0.748137	-1.75961	0.998	0.07865	0.998268	no	MYOSIN-1-RELATED
XLOC_010432	Prupe.3G227100	Pp03:22641081-22645108	C	A	OK	36.0468	60.1913	0.739683	-1.74679	0.998	0.0787	0.998268	no	OUTER ARM DYNEIN LIGHT CHAIN 1 PROTEIN
XLOC_013225	Prupe.4G149500	Pp04:8529267-8530590	C	A	OK	197.277	118.334	-0.737353	1.75548	0.998	0.0787	0.998268	no	Predicted membrane protein
XLOC_013665	Prupe.4G228400,Prupe.4G228500	Pp04:14592587-14599411	C	A	OK	25.2866	42.221	0.739591	-1.68674	0.998	0.07875	0.998268	no	GLYCEROPHOSPHODIESTER PHOSPHODIESTERASE-LIKE PROTEIN-RELATED
XLOC_007599	Prupe.2G321000	Pp02:29869137-29871084	C	A	OK	289.555	173.418	-0.739584	1.75608	0.998	0.0788	0.998268	no	60S/50S RIBOSOMAL PROTEIN L6/L9
XLOC_017969	Prupe.6G031600	Pp06:2448935-2451247	C	A	OK	17.7491	10.4399	-0.76563	1.7262	0.998	0.0788	0.998268	no	Predicted RNA-binding protein Pno1p interacting with Nob1p and involved in 26S proteasome assembly
XLOC_014091	Prupe.4G020900	Pp04:975316-983191	C	A	OK	3.03834	5.26583	0.793379	-1.77921	0.998	0.07895	0.998268	no	Protein phosphatase 1, regulatory (inhibitor) subunit PPP1R2
XLOC_002478	Prupe.1G475800	Pp01:39610451-39612448	C	A	OK	2085.77	3297.41	0.660755	-1.75239	0.998	0.0791	0.998268	no	DEHYDRATION-RESPONSIVE PROTEIN RD22
XLOC_012095	Prupe.3G254600	Pp03:24352815-24358390	C	A	OK	15.1211	25.2749	0.741142	-1.72232	0.998	0.0791	0.998268	no	LRR RECEPTOR-LIKE SERINE/THREONINE-PROTEIN KINASE RPK2
XLOC_019425	-	Pp06:28256855-28258949	C	A	OK	12.4801	5.92288	-1.07526	1.80767	0.998	0.0791	0.998268	no
XLOC_023006	Prupe.7G019800	Pp07:2937414-2943109	C	A	OK	6.02586	10.3656	0.782566	-1.72928	0.998	0.0791	0.998268	no	HYDROXYPROLINE-RICH GLYCOPROTEIN FAMILY PROTEIN
XLOC_024813	Prupe.8G115800	Pp08:14299954-14305103	C	A	OK	34.9235	59.852	0.777203	-1.73764	0.998	0.07925	0.998268	no	F17H15.1/F17H15.1-RELATED
XLOC_007431	Prupe.2G286700	Pp02:28268886-28270521	C	A	OK	6.35553	3.30931	-0.941484	1.74466	0.998	0.0794	0.998268	no	MEMBER OF 'GDXG' FAMILY OF LIPOLYTIC ENZYMES
XLOC_017612	Prupe.5G213900	Pp05:16878305-16881002	C	A	OK	72.0443	38.1257	-0.91812	1.71059	0.998	0.07955	0.998268	no
XLOC_012421	-	Pp03:18458771-18459593	C	A	OK	1.44248	0.390692	-1.88445	1.87051	0.998	0.0796	0.998268	no
XLOC_023027	Prupe.7G024100	Pp07:3806434-3808792	C	A	OK	670.017	402.854	-0.733941	1.76383	0.998	0.0796	0.998268	no	CALMODULIN-5
XLOC_024662	Prupe.8G085700	Pp08:11875091-11886879	C	A	OK	10.166	16.9701	0.73925	-1.73328	0.998	0.0799	0.998268	no	ZINC FINGER CCCH DOMAIN-CONTAINING PROTEIN 19-RELATED
XLOC_017429	Prupe.5G177500	Pp05:14998088-15009876	C	A	OK	14.0932	25.1855	0.837591	-1.72206	0.998	0.08	0.998268	no	BAH AND TFIIS DOMAIN-CONTAINING PROTEIN
XLOC_017699	Prupe.5G232200	Pp05:17683167-17685342	C	A	OK	10.7143	5.40232	-0.987893	1.76855	0.998	0.0801	0.998268	no	RAS-RELATED PROTEIN RABA6A-RELATED
XLOC_019249	Prupe.6G282400	Pp06:26329518-26334588	C	A	OK	4.94609	8.50627	0.782237	-1.77989	0.998	0.0801	0.998268	no	ETO1-LIKE PROTEIN 2-RELATED
XLOC_009913	Prupe.3G127600	Pp03:11947969-11949360	C	A	OK	0.877538	2.29284	1.3856	-1.79523	0.998	0.08015	0.998268	no	O-METHYLTRANSFERASE
XLOC_012841	Prupe.4G076100	Pp04:3718156-3725485	C	A	OK	25.5996	42.7462	0.739671	-1.74411	0.998	0.08035	0.998268	no	STARCH SYNTHASE 4, CHLOROPLASTIC/AMYLOPLASTIC-RELATED
XLOC_003213	Prupe.1G039100	Pp01:2757636-2759656	C	A	OK	104.476	62.4832	-0.74163	1.75382	0.998	0.08055	0.998268	no	RIBOSOMAL PROTEIN L5-RELATED
XLOC_019148	Prupe.6G263300	Pp06:25306403-25309468	C	A	OK	0.629974	0.203824	-1.62797	1.82572	0.998	0.08065	0.998268	no	Protein kinase domain (Pkinase) // D-mannose binding lectin (B_lectin)
XLOC_019540	Prupe.6G345300	Pp06:29637621-29638636	C	A	OK	116.979	70.281	-0.735046	1.73108	0.998	0.08065	0.998268	no	HISTONE H1/H5
XLOC_014952	Prupe.4G213900	Pp04:13358519-13360286	C	A	OK	216.38	131.356	-0.720082	1.6968	0.998	0.0807	0.998268	no	EUKARYOTIC TRANSLATION INITIATION FACTOR SUI1
XLOC_023247	Prupe.7G072900	Pp07:11042999-11045407	C	A	OK	85.0596	50.6473	-0.74799	1.75827	0.998	0.0807	0.998268	no	60S RIBOSOMAL PROTEIN L6
XLOC_022495	Prupe.7G187000	Pp07:18058842-18062738	C	A	OK	2.00425	3.81458	0.928461	-1.7678	0.998	0.0808	0.998268	no	Hydroxymethylglutaryl-CoA reductase (NADPH) / HMG-CoA reductase
XLOC_008694	Prupe.2G226300	Pp02:25282428-25283766	C	A	OK	142.976	86.6245	-0.722927	1.6744	0.998	0.08085	0.998268	no	60S ribosomal protein L35
XLOC_012428	-	Pp03:19933054-19933976	C	A	OK	1.11208	0.240325	-2.21021	2.01116	0.998	0.08085	0.998268	no
XLOC_025781	Prupe.8G039800	Pp08:3975794-3978051	C	A	OK	0.191986	0.698785	1.86384	-1.92318	0.998	0.08085	0.998268	no	BED zinc finger (zf-BED) // Domain of unknown function (DUF4413) (DUF4413)
XLOC_026188	Prupe.8G128300	Pp08:15202067-15202878	C	A	OK	183.795	109.863	-0.742399	1.75144	0.998	0.08085	0.998268	no	RIBOSOMAL PROTEIN S9
XLOC_000422	Prupe.1G073100	Pp01:5220069-5221775	C	A	OK	85.5802	51.3952	-0.735645	1.73236	0.998	0.08095	0.998268	no	60S RIBOSOMAL PROTEIN L7
XLOC_001173	Prupe.1G225600	Pp01:23906599-23907226	C	A	OK	137.886	82.215	-0.746005	1.74462	0.998	0.0811	0.998268	no	CHAPERONE PROTEIN DNAJ-LIKE PROTEIN
XLOC_002522	Prupe.1G485300	Pp01:40420869-40423421	C	A	OK	124.804	74.6841	-0.740789	1.75147	0.998	0.08135	0.998268	no	40S RIBOSOMAL PROTEIN S11 FAMILY MEMBER
XLOC_007701	Prupe.2G010000	Pp02:932739-934327	C	A	OK	35.1829	20.0563	-0.810816	1.73555	0.998	0.08155	0.998268	no	60S RIBOSOMAL PROTEIN L31
XLOC_019454	Prupe.6G326000	Pp06:28659014-28664023	C	A	OK	0.391285	0.965755	1.30344	-1.74495	0.998	0.08155	0.998268	no	MICROTUBULE BASED KINESIN MOTOR PROTEIN
XLOC_010894	Prupe.3G314600	Pp03:27189691-27193084	C	A	OK	28.9786	17.0258	-0.767266	1.70683	0.998	0.08165	0.998268	no	NUDIX HYDROLASE 12, MITOCHONDRIAL
XLOC_026072	Prupe.8G100700	Pp08:13186353-13188881	C	A	OK	3.92213	7.2191	0.880181	-1.76476	0.998	0.0817	0.998268	no	POLYOL TRANSPORTER 5
XLOC_000467	Prupe.1G080700	Pp01:5921761-5923142	C	A	OK	30.0157	17.507	-0.777787	1.75044	0.998	0.0818	0.998268	no	CHITINASE-RELATED
XLOC_000797	Prupe.1G145300	Pp01:11411301-11416810	C	A	OK	1.64908	3.15855	0.937603	-1.73596	0.998	0.0818	0.998268	no	INOSINE-URIDINE PREFERRING NUCLEOSIDE HYDROLASE FAMILY PROTEIN
XLOC_011108	Prupe.3G041500	Pp03:2962805-2967843	C	A	OK	2.53657	4.41418	0.799268	-1.74134	0.998	0.0818	0.998268	no	LEUCINE-RICH REPEAT-CONTAINING PROTEIN
XLOC_022513	Prupe.7G190300	Pp07:18243289-18246068	C	A	OK	19.4523	32.6975	0.749241	-1.75056	0.998	0.08185	0.998268	no	PECTINESTERASE/PECTINESTERASE INHIBITOR 32-RELATED
XLOC_017539	Prupe.5G199900	Pp05:16083741-16086702	C	A	OK	0.67154	1.65879	1.30459	-1.82185	0.998	0.0819	0.998268	no	FLAVIN-CONTAINING MONOOXYGENASE FMO GS-OX-LIKE 8-RELATED
XLOC_017652	Prupe.5G221800,Prupe.5G221900	Pp05:17248449-17259949	C	A	OK	25.3016	45.2023	0.837171	-1.71059	0.998	0.08195	0.998268	no	CRS1 / YHBY (CRM) DOMAIN-CONTAINING PROTEIN
XLOC_019025	Prupe.6G237100	Pp06:23756416-23757531	C	A	OK	3.42373	7.10779	1.05383	-1.77438	0.998	0.082	0.998268	no
XLOC_000099	Prupe.1G019100	Pp01:1328470-1333847	C	A	OK	0.683448	1.51113	1.14472	-1.74748	0.998	0.08215	0.998268	no	CRC DOMAIN-CONTAINING PROTEIN TSO1-RELATED
XLOC_006158	Prupe.2G049200	Pp02:5659347-5661571	C	A	OK	104.95	63.2113	-0.731454	1.72169	0.998	0.08215	0.998268	no	NASCENT POLYPEPTIDE ASSOCIATED COMPLEX ALPHA SUBUNIT-RELATED
XLOC_022779	Prupe.7G243800	Pp07:20857665-20861289	C	A	OK	0.965298	0.396399	-1.28402	1.75083	0.998	0.08215	0.998268	no	PHOSPHOLIPASE D ALPHA 1-RELATED
XLOC_025161	Prupe.8G185400	Pp08:18346468-18351499	C	A	OK	9.75421	16.1567	0.728034	-1.709	0.998	0.08215	0.998268	no	FORMIN-RELATED
XLOC_008997	Prupe.2G295300	Pp02:28648261-28649566	C	A	OK	51.2503	30.646	-0.741863	1.72509	0.998	0.0823	0.998268	no	PAR1 PROTEIN
XLOC_005367	Prupe.1G503100	Pp01:41599331-41602240	C	A	OK	7.9634	13.7671	0.789769	-1.74864	0.998	0.08235	0.998268	no	AUXIN TRANSPORTER-LIKE PROTEIN 2-RELATED
XLOC_002306	Prupe.1G441700	Pp01:37500455-37501664	C	A	OK	3.50968	1.5295	-1.19828	1.75576	0.998	0.08245	0.998268	no	Myb-like DNA-binding domain (Myb_DNA-bind_6)
XLOC_003300	Prupe.1G060900	Pp01:4287814-4292890	C	A	OK	2.17269	4.09326	0.913768	-1.70622	0.998	0.08255	0.998268	no	PECTATE LYASE 1-RELATED
XLOC_018749	Prupe.6G185100	Pp06:19397889-19398380	C	A	OK	5.76524	1.9143	-1.59056	1.8525	0.998	0.0826	0.998268	no	GENOMIC DNA, CHROMOSOME 3, P1 CLONE: MMP21
XLOC_000136	Prupe.1G026100	Pp01:1808016-1808869	C	A	OK	32.9356	56.3727	0.775347	-1.77268	0.998	0.08265	0.998268	no
XLOC_008813	Prupe.2G253500	Pp02:26681047-26687711	C	A	OK	6.33344	10.6797	0.753804	-1.70528	0.998	0.0827	0.998268	no	UDP-GLUCOSE PYROPHOSPHORYLASE 3
XLOC_010029	Prupe.3G150100	Pp03:16404628-16408196	C	A	OK	21.4118	12.3086	-0.798735	1.74615	0.998	0.0827	0.998268	no	Zinc-finger of C2H2 type (zf-met)
XLOC_022773	Prupe.7G242500	Pp07:20792653-20810726	C	A	OK	3.69127	6.29816	0.770812	-1.76634	0.998	0.08275	0.998268	no	NUCLEAR PORE COMPLEX PROTEIN NUP205
XLOC_005385	Prupe.1G506500,Prupe.1G506600	Pp01:41827367-41831766	C	A	OK	40.5696	22.9282	-0.823276	1.43964	0.998	0.08295	0.998268	no
XLOC_025576	Prupe.8G269100	Pp08:22390512-22395841	C	A	OK	6.85557	28.2971	2.04531	-1.76733	0.998	0.083	0.998268	no	SUBGROUP I AMINOTRANSFERASE RELATED
XLOC_004471	Prupe.1G305400	Pp01:29893350-29894137	C	A	OK	9.07949	4.1701	-1.12253	1.78655	0.998	0.0832	0.998268	no	DVL FAMILY PROTEIN-RELATED
XLOC_019223	Prupe.6G278100	Pp06:26097708-26099126	C	A	OK	156.863	93.9873	-0.738967	1.74395	0.998	0.08325	0.998268	no	HEAT SHOCK PROTEIN 40-LIKE
XLOC_018563	Prupe.6G146500	Pp06:12132475-12138336	C	A	OK	77.4354	46.5641	-0.733774	1.71582	0.998	0.0834	0.998268	no
XLOC_004674	Prupe.1G350000	Pp01:32616493-32617312	C	A	OK	32.9767	18.7041	-0.818091	1.77425	0.998	0.08345	0.998268	no
XLOC_026370	Prupe.8G166500	Pp08:17262944-17263295	C	A	OK	7.65539	2.18565	-1.80841	1.89008	0.998	0.08355	0.998268	no
XLOC_013445	Prupe.4G190400	Pp04:11355845-11366637	C	A	OK	6.13243	10.211	0.735597	-1.69628	0.998	0.08365	0.998268	no	MYOSIN-2
XLOC_018437	Prupe.6G123800	Pp06:9254843-9256917	C	A	OK	123.167	74.0403	-0.734239	1.72975	0.998	0.08365	0.998268	no	60S ACIDIC RIBOSOMAL PROTEIN FAMILY MEMBER
XLOC_002730	Prupe.1G526700	Pp01:43114085-43116185	C	A	OK	38.5309	21.8085	-0.821126	1.67916	0.998	0.0837	0.998268	no	OVARIAN CANCER GENE-2 PROTEIN-RELATED
XLOC_007859	Prupe.2G042800	Pp02:4710440-4718631	C	A	OK	13.586	22.6851	0.73963	-1.73582	0.998	0.0837	0.998268	no	RETINOBLASTOMA-ASSOCIATED PROTEIN RB -RELATED
XLOC_020005	Prupe.6G069400	Pp06:4763708-4764323	C	A	OK	8.95991	0.28161	-4.99171	3.87644	0.998	0.0837	0.998268	no	CRYPTDIN PROTEIN-LIKE PROTEIN
XLOC_026663	Prupe.8G224600	Pp08:20239635-20240861	C	A	OK	2.45221	0.084501	-4.85897	3.74704	0.998	0.0837	0.998268	no	AP2 domain (AP2)
XLOC_004838	Prupe.1G387000	Pp01:34651325-34653407	C	A	OK	1.29025	0.0480785	-4.74612	3.66667	0.998	0.08375	0.998268	no	Cytochrome P450 CYP2 subfamily
XLOC_011899	Prupe.3G209000	Pp03:21475096-21477783	C	A	OK	22.0954	12.9507	-0.770717	1.7043	0.998	0.0838	0.998268	no
XLOC_001531	Prupe.1G294000	Pp01:29133919-29136514	C	A	OK	1.17304	2.54081	1.11504	-1.75177	0.998	0.08395	0.998268	no	GDP-fucose protein O-fucosyltransferase (O-FucT)
XLOC_007688	Prupe.2G006800	Pp02:663912-664935	C	A	OK	4.69279	2.06556	-1.18391	1.77182	0.998	0.08395	0.998268	no
XLOC_012795	Prupe.4G067700	Pp04:3283185-3290165	C	A	OK	7.52332	12.6253	0.74688	-1.71623	0.998	0.08405	0.998268	no	PROTEIN STICHEL-LIKE 3-RELATED
XLOC_019524	Prupe.6G342500	Pp06:29520708-29522480	C	A	OK	0.0710205	0.363794	2.35682	-1.93166	0.998	0.08405	0.998268	no
XLOC_010597	Prupe.3G257000	Pp03:24485734-24487341	C	A	OK	207.949	126.165	-0.720922	1.70212	0.998	0.0841	0.998268	no	40S RIBOSOMAL PROTEIN S19
XLOC_002722	Prupe.1G524600	Pp01:43002698-43004329	C	A	OK	7.15377	3.7667	-0.925404	1.76385	0.998	0.0844	0.998268	no	RING FINGER DOMAIN-CONTAINING
XLOC_001177	-	Pp01:24002209-24003901	C	A	OK	2.87101	6.47093	1.17241	-1.77098	0.998	0.08445	0.998268	no
XLOC_007619	Prupe.2G324200	Pp02:29994749-30003989	C	A	OK	0.441094	1.01877	1.20767	-1.74469	0.998	0.08445	0.998268	no	SERINE/THREONINE-PROTEIN KINASE FUSED
XLOC_026536	Prupe.8G198900	Pp08:18915628-18918068	C	A	OK	31.4992	18.8981	-0.737075	1.69097	0.998	0.08445	0.998268	no	FHA domain (FHA)
XLOC_001250	Prupe.1G239900	Pp01:25403889-25405921	C	A	OK	0.255499	0.785717	1.62069	-1.72944	0.998	0.0846	0.998268	no	PECTATE LYASE 5-RELATED
XLOC_024105	Prupe.7G260900	Pp07:21689621-21691899	C	A	OK	26.2359	15.1875	-0.788653	1.69395	0.998	0.0846	0.998268	no	CYTOCHROME C OXIDASE POLYPEPTIDE VIB
XLOC_000739	Prupe.1G134900	Pp01:10651319-10653319	C	A	OK	1017.47	627.733	-0.696757	1.67653	0.998	0.08465	0.998268	no	TRANSLATIONALLY CONTROLLED TUMOR PROTEIN-RELATED
XLOC_007137	Prupe.2G230800	Pp02:25516623-25518105	C	A	OK	1.96075	0.730137	-1.42517	1.8242	0.998	0.08465	0.998268	no	C2H2-type zinc finger (zf-C2H2_6)
XLOC_024984	Prupe.8G150400	Pp08:16378343-16381058	C	A	OK	10.5381	17.9181	0.765804	-1.71041	0.998	0.0847	0.998268	no	ZINC METALLOPEPTIDASE EGY3, CHLOROPLASTIC-RELATED
XLOC_012007	Prupe.3G233500	Pp03:22948850-22956060	C	A	OK	5.1724	8.8947	0.782113	-1.72107	0.998	0.08475	0.998268	no	PROTEIN STRUBBELIG-RELATED
XLOC_025195	Prupe.8G193900	Pp08:18711809-18715211	C	A	OK	0.164225	0.495592	1.59348	-1.73344	0.998	0.08475	0.998268	no	STEROL REGULATORY ELEMENT-BINDING PROTEIN
XLOC_000965	Prupe.1G179900	Pp01:15585770-15586531	C	A	OK	0.266773	1.20705	2.1778	-1.95239	0.998	0.0848	0.998268	no	Probable lipid transfer (LTP_2)
XLOC_007103	Prupe.2G224600	Pp02:25194146-25203525	C	A	OK	9.6967	15.9637	0.719228	-1.67882	0.998	0.08485	0.998268	no	80 KDA MCM3-ASSOCIATED PROTEIN
XLOC_021319	Prupe.6G339300	Pp06:29372356-29374477	C	A	OK	53.5404	31.4517	-0.767489	1.76056	0.998	0.08485	0.998268	no	40S RIBOSOMAL PROTEIN S24
XLOC_026693	Prupe.8G229600	Pp08:20522486-20527338	C	A	OK	0.328408	0.80993	1.30231	-1.75012	0.998	0.08485	0.998268	no	Zein-binding (Zein-binding)
XLOC_000530	Prupe.1G094600	Pp01:7362087-7365378	C	A	OK	1.61638	3.18925	0.980452	-1.77721	0.998	0.08505	0.998268	no	GLUTAMATE RECEPTOR 2.5-RELATED
XLOC_013874	Prupe.4G268000	Pp04:20238185-20248742	C	A	OK	6.06015	10.0587	0.731014	-1.69818	0.998	0.08505	0.998268	no	REGULATOR OF CHROMOSOME CONDENSATION (RCC1) FAMILY PROTEIN-RELATED
XLOC_006021	Prupe.2G024200	Pp02:2401042-2404403	C	A	OK	73.9586	44.6404	-0.728367	1.7028	0.998	0.08515	0.998268	no	ARD1 HOMOLOG A, N-ACETYLTRANSFERASE
XLOC_012324	Prupe.3G305300	Pp03:26751241-26753555	C	A	OK	49.4659	29.4699	-0.747191	1.69657	0.998	0.08515	0.998268	no	60S RIBOSOMAL PROTEIN L17
XLOC_019714	Prupe.6G013600	Pp06:950189-952287	C	A	OK	22.3144	13.0617	-0.772633	1.7387	0.998	0.08515	0.998268	no	PEROXIDASE 58
XLOC_009634	Prupe.3G074900	Pp03:5490338-5492764	C	A	OK	46.5633	27.8699	-0.740487	1.71259	0.998	0.0852	0.998268	no	AUXIN-RESPONSIVE PROTEIN IAA15
XLOC_003205	Prupe.1G037500	Pp01:2599647-2604398	C	A	OK	14.7565	8.46103	-0.802447	1.72919	0.998	0.0853	0.998268	no	ELECTRON TRANSFER FLAVOPROTEIN BETA-SUBUNIT
XLOC_005344	Prupe.1G499400	Pp01:41342699-41359463	C	A	OK	2.32648	4.62618	0.991672	-1.74219	0.998	0.08535	0.998268	no	ARM REPEAT SUPERFAMILY PROTEIN
XLOC_023473	Prupe.7G121200	Pp07:14438622-14440853	C	A	OK	336.124	205.572	-0.709353	1.68071	0.998	0.0854	0.998268	no	60S RIBOSOMAL PROTEIN L24
XLOC_004599	Prupe.1G333300	Pp01:31550369-31560192	C	A	OK	4.09341	6.82644	0.737833	-1.6747	0.998	0.0855	0.998268	no	NUCLEAR PORE COMPLEX PROTEIN NUP155
XLOC_007131	Prupe.2G230100	Pp02:25480958-25483142	C	A	OK	373.022	221.522	-0.751809	1.69561	0.998	0.0855	0.998268	no	RIBOSOMAL PROTEIN S15A
XLOC_014175	Prupe.4G039500	Pp04:1845939-1850712	C	A	OK	139.83	85.016	-0.717863	1.67256	0.998	0.08565	0.998268	no	SECRETORY CARRIER-ASSOCIATED MEMBRANE PROTEIN 1-RELATED
XLOC_014718	Prupe.4G157400	Pp04:9012391-9016371	C	A	OK	9.18351	16.2521	0.823512	-1.70407	0.998	0.08565	0.998268	no	PMR5 N terminal Domain (PMR5N)
XLOC_009284	Prupe.3G005600	Pp03:333477-338232	C	A	OK	49.6483	30.0864	-0.722632	1.70897	0.998	0.0857	0.998268	no	BORON TRANSPORTER 1-RELATED
XLOC_024334	Prupe.8G024800	Pp08:2253079-2255075	C	A	OK	19.1885	32.9394	0.779573	-1.69586	0.998	0.08575	0.998268	no
XLOC_006975	Prupe.2G197300	Pp02:23443284-23445550	C	A	OK	140.78	85.6483	-0.716945	1.70599	0.998	0.0859	0.998268	no	60s acidic ribosomal protein P1
XLOC_011888	Prupe.3G207000	Pp03:21374020-21375477	C	A	OK	0.418988	1.40247	1.74299	-1.66142	0.998	0.0859	0.998268	no	MITOCHONDRIAL PYRUVATE CARRIER 2
XLOC_026120	Prupe.8G112200	Pp08:14108821-14109267	C	A	OK	29.9583	15.0827	-0.990059	1.74048	0.998	0.0859	0.998268	no	EXPRESSED PROTEIN
XLOC_004196	Prupe.1G243800	Pp01:25745709-25746772	C	A	OK	121.233	73.4596	-0.722758	1.70358	0.998	0.08595	0.998268	no	60S RIBOSOMAL PROTEIN L27A
XLOC_006768	Prupe.2G160500	Pp02:21243698-21245493	C	A	OK	6.44298	3.04207	-1.08268	1.69762	0.998	0.086	0.998268	no	Dehydrogenases with different specificities (related to short-chain alcohol dehydrogenases)
XLOC_004410	Prupe.1G289700	Pp01:28867161-28869342	C	A	OK	21.8866	12.2918	-0.832348	1.75402	0.998	0.08605	0.998268	no	CYTOCHROME B5 ISOFORM A-RELATED
XLOC_003319	Prupe.1G065700	Pp01:4701469-4702162	C	A	OK	89.3906	53.7308	-0.734374	1.71168	0.998	0.08615	0.998268	no	MITOCHONDRIAL IMPORT RECEPTOR SUBUNIT TOM7-1-RELATED
XLOC_003531	Prupe.1G108200	Pp01:8659824-8667371	C	A	OK	2.85731	4.83764	0.759645	-1.69858	0.998	0.0862	0.998268	no	PROTEIN SERINE/THREONINE KINASE
XLOC_013863	Prupe.4G265800	Pp04:19830192-19837795	C	A	OK	26.1112	42.4954	0.702637	-1.63948	0.998	0.0862	0.998268	no	TELOMERASE-BINDING PROTEIN EST1A
XLOC_025664	Prupe.8G015800	Pp08:1399613-1403341	C	A	OK	6.36595	3.42511	-0.894225	1.69448	0.998	0.0862	0.998268	no	Ring finger domain (zf-RING_2)
XLOC_017472	Prupe.5G186600	Pp05:15432660-15435843	C	A	OK	2.32344	4.24465	0.869385	-1.74116	0.998	0.08635	0.998268	no	C2 CALCIUM/LIPID-BINDING PLANT PHOSPHORIBOSYLTRANSFERASE-LIKE PROTEIN
XLOC_017971	Prupe.6G032100	Pp06:2466889-2474737	C	A	OK	24.1857	39.9157	0.722803	-1.70889	0.998	0.08645	0.998268	no	AUTOANTIGEN RCD8
XLOC_021046	Prupe.6G288100	Pp06:26623161-26635201	C	A	OK	17.0426	28.4281	0.738175	-1.69142	0.998	0.0865	0.998268	no	REGULATORY-ASSOCIATED PROTEIN OF MTOR
XLOC_021790	Prupe.7G055000	Pp07:9358090-9361089	C	A	OK	10.3251	5.8221	-0.826549	1.70303	0.998	0.0865	0.998268	no	Predicted tRNA-splicing endonuclease subunit
XLOC_024623	Prupe.8G077600	Pp08:11174611-11178605	C	A	OK	6.00727	10.1842	0.761555	-1.74198	0.998	0.0866	0.998268	no	LEUCINE-RICH REPEAT-CONTAINING PROTEIN
XLOC_014053	Prupe.4G012300	Pp04:586251-588877	C	A	OK	67.199	40.5825	-0.727581	1.69406	0.998	0.08665	0.998268	no	MITOCHONDRIAL PYRUVATE CARRIER 2
XLOC_019921	Prupe.6G054200	Pp06:3798309-3801820	C	A	OK	169.83	102.975	-0.721796	1.70285	0.998	0.08665	0.998268	no	RAN-BINDING PROTEIN 1 HOMOLOG A-RELATED
XLOC_026347	Prupe.8G159000	Pp08:16838112-16840351	C	A	OK	4.75409	8.66612	0.866218	-1.73092	0.998	0.08665	0.998268	no	AQUAPORIN TRANSPORTER
XLOC_018846	Prupe.6G202500	Pp06:21014436-21019112	C	A	OK	12.8853	21.622	0.74677	-1.69747	0.998	0.0867	0.998268	no	POLYGALACTURONASE/PECTINASE
XLOC_004133	Prupe.1G229200	Pp01:24219219-24223603	C	A	OK	2.16406	3.99821	0.885614	-1.74834	0.998	0.08675	0.998268	no	Protein kinase domain (Pkinase) // Leucine Rich Repeat (LRR_1) // Leucine rich repeat N-terminal domain (LRRNT_2)
XLOC_012965	Prupe.4G103000	Pp04:5267700-5270049	C	A	OK	34.2708	20.5947	-0.734709	1.71757	0.998	0.0868	0.998268	no	Cytochrome P450 CYP4/CYP19/CYP26 subfamilies
XLOC_017661	Prupe.5G224300	Pp05:17383817-17384125	C	A	OK	18.2092	41.0478	1.17264	-1.77182	0.998	0.08695	0.998268	no	Probable lipid transfer (LTP_2)
XLOC_008855	Prupe.2G262900	Pp02:27127477-27128050	C	A	OK	6.14468	2.33094	-1.39843	1.80675	0.998	0.08705	0.998268	no
XLOC_002738	Prupe.1G528500	Pp01:43243831-43253468	C	A	OK	2.07104	3.64612	0.816004	-1.70766	0.998	0.08735	0.998268	no
XLOC_007140	Prupe.2G232300	Pp02:25600049-25602066	C	A	OK	115.101	69.6837	-0.724006	1.66289	0.998	0.08735	0.998268	no
XLOC_025179	Prupe.8G189800	Pp08:18519276-18521423	C	A	OK	16.6173	9.2911	-0.838765	1.65762	0.998	0.08735	0.998268	no	Protein of unknown function, DUF538 (DUF538)
XLOC_002139	Prupe.1G410700	Pp01:35889033-35892412	C	A	OK	19.7981	32.4745	0.713949	-1.66353	0.998	0.08745	0.998268	no	SERINE/THREONINE-PROTEIN KINASE RIO
XLOC_008494	Prupe.2G188200	Pp02:22853716-22856097	C	A	OK	0.785357	1.91473	1.28572	-1.79086	0.998	0.0875	0.998268	no	CYTOCHROME B561/FERRIC REDUCTASE TRANSMEMBRANE WITH DOMON RELATED DOMAIN
XLOC_022393	Prupe.7G165800	Pp07:16980699-16983430	C	A	OK	1.72793	3.55607	1.04124	-1.71234	0.998	0.08755	0.998268	no	PPR repeat (PPR) // PPR repeat family (PPR_2)
XLOC_015625	Prupe.5G050400	Pp05:5376224-5378065	C	A	OK	60.761	36.9715	-0.716731	1.6879	0.998	0.0876	0.998268	no	zinc-finger of the FCS-type, C2-C2 (zf-FLZ)
XLOC_023940	Prupe.7G226700	Pp07:20063087-20066307	C	A	OK	48.4766	29.1605	-0.733276	1.71338	0.998	0.0876	0.998268	no
XLOC_004056	Prupe.1G215400	Pp01:22829474-22837143	C	A	OK	4.40119	7.38671	0.747038	-1.66775	0.998	0.08775	0.998268	no	Protein Mei2, essential for commitment to meiosis, and related proteins
XLOC_026400	Prupe.8G171400	Pp08:17541869-17544061	C	A	OK	2.54214	5.01281	0.979577	-1.67369	0.998	0.08775	0.998268	no	O-METHYLTRANSFERASE FAMILY PROTEIN
XLOC_001652	Prupe.1G318000	Pp01:30593196-30596705	C	A	OK	58.7637	35.2977	-0.735351	1.71769	0.998	0.0878	0.998268	no	SMALL UBIQUITIN-RELATED MODIFIER
XLOC_002715	Prupe.1G523400	Pp01:42869018-42878102	C	A	OK	3.56339	6.02261	0.757137	-1.66911	0.998	0.0879	0.998268	no	FAM91 N-terminus (FAM91_N)
XLOC_014218	Prupe.4G048000	Pp04:2289201-2293658	C	A	OK	5.80404	9.7575	0.749453	-1.67927	0.998	0.0879	0.998268	no	F3H9.11 PROTEIN
XLOC_019423	Prupe.6G318100	Pp06:28251607-28254648	C	A	OK	0.882017	0.023089	-5.25553	3.4339	0.998	0.08805	0.998268	no	F-box domain (F-box) // Phloem protein 2 (PP2)
XLOC_015001	Prupe.4G225100	Pp04:14163700-14166450	C	A	OK	65.2514	39.2559	-0.7331	1.68395	0.998	0.0881	0.998268	no	VACUOLAR ATP SYNTHASE SUBUNIT H
XLOC_018305	Prupe.6G098200	Pp06:6840923-6841781	C	A	OK	40.9468	24.0812	-0.765844	1.72671	0.998	0.0881	0.998268	no	SEC61BETA-PROV PROTEIN
XLOC_004390	Prupe.1G284600	Pp01:28600362-28605549	C	A	OK	0.850485	1.81646	1.09477	-1.75055	0.998	0.08815	0.998268	no	BETA-GLUCOSIDASE 40
XLOC_018241	Prupe.6G086800	Pp06:5873391-5875682	C	A	OK	1.05818	2.23713	1.08007	-1.69922	0.998	0.08815	0.998268	no	3-KETOACYL-COA SYNTHASE 12-RELATED
XLOC_010025	Prupe.3G149400	Pp03:16316432-16317343	C	A	OK	16.5039	8.80225	-0.906866	1.69185	0.998	0.0882	0.998268	no
XLOC_017756	Prupe.5G244300	Pp05:18311653-18316158	C	A	OK	25.0581	41.4543	0.726242	-1.68002	0.998	0.08835	0.998268	no	GB
XLOC_021754	Prupe.7G046500	Pp07:8241745-8246479	C	A	OK	1.60242	3.57353	1.1571	-1.74438	0.998	0.0884	0.998268	no	L-galactonolactone dehydrogenase / L-galactono-gamma-lactone dehydrogenase
XLOC_001839	Prupe.1G352700	Pp01:32792319-32797697	C	A	OK	4.87844	8.32472	0.770983	-1.70493	0.998	0.08855	0.998268	no	APYRASE 7-RELATED
XLOC_019800	Prupe.6G027200	Pp06:2122158-2125309	C	A	OK	116.301	70.7504	-0.717056	1.6744	0.998	0.08855	0.998268	no	CELL CYCLE CONTROL PROTEIN CWF15
XLOC_021835	Prupe.7G062600	Pp07:10148465-10151369	C	A	OK	0.95533	0.403586	-1.24312	1.69043	0.998	0.0886	0.998268	no	LEUCINE-RICH REPEAT-CONTAINING PROTEIN
XLOC_002304	Prupe.1G441300	Pp01:37474049-37481217	C	A	OK	10.3526	5.50033	-0.912406	1.68164	0.998	0.089	0.998268	no	AR781
XLOC_015149	Prupe.4G255700	Pp04:17877269-17890658	C	A	OK	3.40901	5.6662	0.733028	-1.66115	0.998	0.089	0.998268	no	DNAJ HOMOLOG SUBFAMILY C MEMBER
XLOC_008528	Prupe.2G195000	Pp02:23291002-23293035	C	A	OK	0.199511	0	-Inf	-nan	0.998	0.0891	0.998268	no	CALCIUM-BINDING PROTEIN CML15-RELATED
XLOC_020134	Prupe.6G096000	Pp06:6653880-6654243	C	A	OK	0.726336	0	-Inf	-nan	0.998	0.0891	0.998268	no
XLOC_021055	Prupe.6G289600	Pp06:26754952-26755433	C	A	OK	0.268524	0	-Inf	-nan	0.998	0.0891	0.998268	no
XLOC_021071	Prupe.6G293700	Pp06:26980477-26980852	C	A	OK	0.216698	0	-Inf	-nan	0.998	0.0891	0.998268	no
XLOC_026145	Prupe.8G119000	Pp08:14611875-14612199	C	A	OK	0.304231	0	-Inf	-nan	0.998	0.0891	0.998268	no
XLOC_002754	Prupe.1G531700	Pp01:43473532-43480648	C	A	OK	5.28173	2.37933	-1.15046	1.73942	0.998	0.08915	0.998268	no	MADS-BOX PROTEIN SVP
XLOC_019226	Prupe.6G278600	Pp06:26128614-26131136	C	A	OK	0.631954	0.215633	-1.55124	1.75306	0.998	0.0892	0.998268	no	TRIHELIX TRANSCRIPTION FACTOR GT-3A-RELATED
XLOC_019348	Prupe.6G303000	Pp06:27460191-27463419	C	A	OK	6.94541	11.855	0.771357	-1.7387	0.998	0.0892	0.998268	no	OLIGOPEPTIDE TRANSPORTER-RELATED
XLOC_013153	Prupe.4G135700	Pp04:7488195-7501402	C	A	OK	7.23779	11.8016	0.705361	-1.66165	0.998	0.0893	0.998268	no	PROTEIN PHOTOPERIOD-INDEPENDENT EARLY FLOWERING 1
XLOC_018280	Prupe.6G093900	Pp06:6478500-6480396	C	A	OK	5.50391	2.66967	-1.0438	1.74521	0.998	0.0893	0.998268	no	LOB DOMAIN-CONTAINING PROTEIN 1-RELATED
XLOC_026287	Prupe.8G148400	Pp08:16298648-16303797	C	A	OK	3.19562	1.60874	-0.990169	1.66943	0.998	0.08935	0.998268	no	SERINE CARBOXYPEPTIDASE-LIKE 1-RELATED
XLOC_010465	Prupe.3G232400	Pp03:22900272-22902533	C	A	OK	157.456	95.3857	-0.723105	1.6998	0.998	0.08965	0.998268	no
XLOC_018122	Prupe.6G061800	Pp06:4275317-4277277	C	A	OK	38.2921	23.0661	-0.731276	1.6736	0.998	0.0897	0.998268	no	THIOESTERASE SUPERFAMILY MEMBER-RELATED
XLOC_008838	Prupe.2G258900	Pp02:26952105-26953266	C	A	OK	359.951	218.294	-0.72153	1.72078	0.998	0.08975	0.998268	no	Wound-induced protein WI12 (WI12)
XLOC_023840	Prupe.7G204100	Pp07:18906306-18920728	C	A	OK	16.6091	27.7404	0.740013	-1.7177	0.998	0.0898	0.998268	no	MYOSIN-11-RELATED
XLOC_026101	Prupe.8G107900	Pp08:13847279-13849798	C	A	OK	24.3575	14.1267	-0.785943	1.70557	0.998	0.0898	0.998268	no
XLOC_026854	Prupe.8G265600	Pp08:22230892-22237963	C	A	OK	0.734345	1.48129	1.01232	-1.67458	0.998	0.08985	0.998268	no	CALPONIN HOMOLOGY AND KINESIN MOTOR DOMAIN-CONTAINING PROTEIN-RELATED
XLOC_003140	Prupe.1G020000	Pp01:1408084-1410731	C	A	OK	1.60974	3.16348	0.974679	-1.66915	0.998	0.0899	0.998268	no	PROTEIN IQ-DOMAIN 19
XLOC_002548	Prupe.1G489900	Pp01:40777746-40788552	C	A	OK	25.9037	45.0632	0.798792	-1.70626	0.998	0.09	0.998268	no	NADH KINASE POS5, MITOCHONDRIAL
XLOC_007620	Prupe.2G324300	Pp02:30007911-30016651	C	A	OK	7.88516	13.0673	0.728754	-1.68645	0.998	0.09	0.998268	no	WD40 REPEAT PROTEIN
XLOC_023823	Prupe.7G200800	Pp07:18734191-18736735	C	A	OK	81.0748	49.1823	-0.721114	1.65258	0.998	0.0901	0.998268	no	12-OXOPHYTODIENOATE REDUCTASE 3
XLOC_014636	Prupe.4G140700	Pp04:7877545-7879161	C	A	OK	3.92497	7.38007	0.910953	-1.68349	0.998	0.0902	0.998268	no	Transferase family (Transferase)
XLOC_017041	Prupe.5G093400	Pp05:10338381-10342007	C	A	OK	0.57309	0.0411087	-3.80125	2.55745	0.998	0.0903	0.998268	no	MYB TRANSCRIPTION FACTOR-RELATED
XLOC_025301	Prupe.8G214000	Pp08:19677312-19684961	C	A	OK	11.3833	18.415	0.693967	-1.63251	0.998	0.0903	0.998268	no	ABC TRANSPORTER G FAMILY MEMBER 38
XLOC_019523	Prupe.6G342400	Pp06:29515818-29517265	C	A	OK	10.4085	5.83844	-0.834104	1.69461	0.998	0.0905	0.998268	no	SMALL NUCLEAR RIBONUCLEOPROTEIN-ASSOCIATED PROTEIN B AND N
XLOC_016680	Prupe.5G015000	Pp05:1638888-1645720	C	A	OK	8.57492	14.3179	0.739622	-1.65998	0.998	0.09055	0.998268	no	ROP GUANINE NUCLEOTIDE EXCHANGE FACTOR 14
XLOC_021853	Prupe.7G066400	Pp07:10471571-10477943	C	A	OK	1.93166	3.49938	0.857256	-1.71114	0.998	0.0906	0.998268	no	HOMEODOMAIN-LIKE PROTEIN WITH RING/FYVE/PHD-TYPE ZINC FINGER DOMAIN
XLOC_025697	Prupe.8G022000	Pp08:1994604-1998597	C	A	OK	5.30999	8.9075	0.746313	-1.69598	0.998	0.0907	0.998268	no	Protein kinase domain (Pkinase) // Leucine Rich Repeat (LRR_1) // Leucine rich repeat N-terminal domain (LRRNT_2) // Leucine rich repeat (LRR_8)
XLOC_010987	Prupe.3G017100	Pp03:1224855-1227278	C	A	OK	12.7867	7.31279	-0.806148	1.69793	0.998	0.09075	0.998268	no	MYB TRANSCRIPTION FACTOR
XLOC_020815	Prupe.6G241700	Pp06:24009186-24017398	C	A	OK	12.5839	20.381	0.695648	-1.64192	0.998	0.0908	0.998268	no	E3 UBIQUITIN-PROTEIN LIGASE UPL4
XLOC_002011	Prupe.1G387600	Pp01:34683199-34683696	C	A	OK	0	0.195635	Inf	-nan	0.998	0.09085	0.998268	no
XLOC_003968	Prupe.1G199200	Pp01:19221040-19221513	C	A	OK	0	0.497703	Inf	-nan	0.998	0.09085	0.998268	no	TRANSCRIPTION FACTOR BHLH66-RELATED
XLOC_005114	Prupe.1G450400	Pp01:37956483-37956840	C	A	OK	0	0.221446	Inf	-nan	0.998	0.09085	0.998268	no
XLOC_015143	Prupe.4G254400	Pp04:17540452-17540901	C	A	OK	0	0.251144	Inf	-nan	0.998	0.09085	0.998268	no	ATP citrate synthase / Citric cleavage enzyme
XLOC_017364	Prupe.5G163900	Pp05:14297411-14297906	C	A	OK	0	0.200091	Inf	-nan	0.998	0.09085	0.998268	no
XLOC_018547	Prupe.6G143500	Pp06:11633623-11634209	C	A	OK	0	0.266032	Inf	-nan	0.998	0.09085	0.998268	no	PROTEIN CLAVATA 3
XLOC_019719	Prupe.6G014300	Pp06:1017258-1017921	C	A	OK	0	0.298912	Inf	-nan	0.998	0.09085	0.998268	no	pre-mRNA-splicing factor ATP-dependent RNA helicase DHX16
XLOC_023520	Prupe.7G130000	Pp07:14990777-14991158	C	A	OK	0	0.192418	Inf	-nan	0.998	0.09085	0.998268	no	ANTHRANILATE N-HYDROXYCINNAMOYL/BENZOYLTRANSFERASE-LIKE PROTEIN-RELATED
XLOC_023702	Prupe.7G175900	Pp07:17491081-17491288	C	A	OK	0	1.28845	Inf	-nan	0.998	0.09085	0.998268	no	DVL family (DVL)
XLOC_024638	Prupe.8G079900	Pp08:11334887-11335121	C	A	OK	0	0.762673	Inf	-nan	0.998	0.09085	0.998268	no	Auxin responsive protein (Auxin_inducible)
XLOC_025809	Prupe.8G045300	Pp08:4726610-4727119	C	A	OK	0	0.37038	Inf	-nan	0.998	0.09085	0.998268	no
XLOC_026672	Prupe.8G226400	Pp08:20305042-20305336	C	A	OK	0	0.359806	Inf	-nan	0.998	0.09085	0.998268	no	PPR repeat (PPR)
XLOC_001338	Prupe.1G257000	Pp01:26703125-26704025	C	A	OK	1.09391	0.247896	-2.14169	1.94259	0.998	0.091	0.998268	no
XLOC_002489	Prupe.1G477800	Pp01:40006702-40008883	C	A	OK	192.738	316.427	0.715233	-1.70617	0.998	0.091	0.998268	no	DEHYDRATION-RESPONSIVE PROTEIN RD22
XLOC_026288	Prupe.8G148500	Pp08:16303980-16309356	C	A	OK	4.67958	2.50121	-0.903752	1.63628	0.998	0.091	0.998268	no	SERINE CARBOXYPEPTIDASE-LIKE 1-RELATED
XLOC_023601	Prupe.7G149600	Pp07:16129596-16131495	C	A	OK	99.7234	60.0941	-0.730707	1.70738	0.998	0.09105	0.998268	no	SMALL NUCLEAR RIBONUCLEOPROTEIN SM D2
XLOC_026737	Prupe.8G238900	Pp08:21011895-21014402	C	A	OK	106.27	63.118	-0.751605	1.64906	0.998	0.09105	0.998268	no	40S RIBOSOMAL PROTEIN S18
XLOC_006260	Prupe.2G065200	Pp02:8947551-8956125	C	A	OK	11.3366	18.4807	0.705033	-1.6462	0.998	0.0911	0.998268	no	PHOSPHOINOSITIDE 3-KINASE REGULATORY SUBUNIT 4
XLOC_020858	Prupe.6G249600	Pp06:24519685-24521937	C	A	OK	2.79174	5.36556	0.942565	-1.70255	0.998	0.0911	0.998268	no	EamA-like transporter family (EamA)
XLOC_024672	Prupe.8G088200	Pp08:12124566-12125724	C	A	OK	61.6693	37.2536	-0.727171	1.69876	0.998	0.09115	0.998268	no
XLOC_017994	Prupe.6G036500	Pp06:2760025-2762306	C	A	OK	58.7508	35.5854	-0.723325	1.66955	0.998	0.0912	0.998268	no	Oxaloacetate decarboxylase / Oxaloacetate carboxy-lyase
XLOC_005353	Prupe.1G500700	Pp01:41445577-41448662	C	A	OK	30.7792	17.4631	-0.81765	1.66013	0.998	0.0913	0.998268	no	Glutaredoxin-like domain (DUF836) (DUF836)
XLOC_025839	Prupe.8G051200,Prupe.8G051300	Pp08:5586448-5591691	C	A	OK	22.4766	11.8525	-0.923228	1.66289	0.998	0.09135	0.998268	no
XLOC_019709	Prupe.6G012700,Prupe.6G012800	Pp06:893305-896720	C	A	OK	28.6517	16.6385	-0.784098	1.68363	0.998	0.09145	0.998268	no	Dip2/Utp12 Family (Utp12)
XLOC_019836	Prupe.6G035800	Pp06:2682606-2690134	C	A	OK	9.30875	15.3209	0.71884	-1.67548	0.998	0.09145	0.998268	no	PROTEIN HAPLESS 8
XLOC_026178	Prupe.8G125800	Pp08:15039496-15042665	C	A	OK	8.53801	14.3705	0.751139	-1.68005	0.998	0.09145	0.998268	no	(+)-abscisic acid 8'-hydroxylase / ABA 8'-hydroxylase
XLOC_007169	Prupe.2G236500	Pp02:25801074-25803509	C	A	OK	9.49453	4.86753	-0.963905	1.6924	0.998	0.0915	0.998268	no	EXTENDED SYNAPTOTAGMIN-RELATED
XLOC_001293	Prupe.1G249000	Pp01:26156373-26159074	C	A	OK	14.2107	8.48071	-0.744722	1.69479	0.998	0.09155	0.998268	no	HIGH AFFINITY NITRATE TRANSPORTER 2.5
XLOC_014119	Prupe.4G025500	Pp04:1202755-1204522	C	A	OK	1.84057	3.72698	1.01786	-1.70473	0.998	0.09155	0.998268	no	PPR repeat (PPR) // PPR repeat family (PPR_2)
XLOC_006071	Prupe.2G034500	Pp02:3715594-3722386	C	A	OK	7.63393	12.4646	0.707336	-1.64787	0.998	0.09165	0.998268	no	TRANSCRIPTION TERMINATION FACTOR 2
XLOC_022081	Prupe.7G107900	Pp07:13610589-13613813	C	A	OK	4.64755	7.84798	0.755851	-1.65673	0.998	0.0917	0.998268	no	Hsp70 protein (HSP70) // gag-polypeptide of LTR copia-type (UBN2)
XLOC_006750	Prupe.2G156900	Pp02:21026887-21033545	C	A	OK	23.5408	38.1609	0.696932	-1.64568	0.998	0.09175	0.998268	no	Homeobox domain (Homeobox) // START domain (START)
XLOC_005686	Prupe.1G570200	Pp01:46461264-46463914	C	A	OK	43.4444	25.851	-0.748947	1.71295	0.998	0.09185	0.998268	no	SIGNAL RECOGNITION PARTICLE 14 KD PROTEIN
XLOC_019169	Prupe.6G267700	Pp06:25553842-25557920	C	A	OK	0.214384	0.0499637	-2.10125	1.88185	0.998	0.09185	0.998268	no	LACCASE-7-RELATED
XLOC_005473	Prupe.1G525200	Pp01:43030355-43034017	C	A	OK	1.04307	0.412542	-1.33822	1.69968	0.998	0.092	0.998268	no	MULTIDRUG RESISTANCE PROTEIN
XLOC_016686	Prupe.5G017300	Pp05:1857901-1872431	C	A	OK	19.1844	31.1903	0.701159	-1.64771	0.998	0.092	0.998268	no	INACTIVE LEUCINE-RICH REPEAT RECEPTOR-LIKE PROTEIN KINASE CORYNE-RELATED
XLOC_021526	Prupe.7G004800	Pp07:541990-553428	C	A	OK	15.5585	25.064	0.687919	-1.61972	0.998	0.092	0.998268	no	IMPORTIN BETA
XLOC_022768	Prupe.7G241400	Pp07:20751161-20753216	C	A	OK	63.0189	38.1327	-0.724756	1.69074	0.998	0.092	0.998268	no	RIBOSOMAL PROTEIN L7AE FAMILY MEMBER
XLOC_010279	Prupe.3G199400	Pp03:20862728-20865375	C	A	OK	10.7905	18.1114	0.747132	-1.7084	0.998	0.09205	0.998268	no	RECEPTOR LIKE PROTEIN 54
XLOC_014249	Prupe.4G053500	Pp04:2588092-2589088	C	A	OK	20.6695	10.3138	-1.00293	1.68252	0.998	0.0921	0.998268	no	GLUTAREDOXIN-C9
XLOC_016104	Prupe.5G138300	Pp05:13011985-13022429	C	A	OK	6.53545	10.9354	0.742646	-1.64945	0.998	0.09215	0.998268	no	RESPIRATORY BURST OXIDASE HOMOLOG PROTEIN A-RELATED
XLOC_024070	Prupe.7G252800	Pp07:21319141-21332373	C	A	OK	1.49123	2.62415	0.815341	-1.65603	0.998	0.0922	0.998268	no	DICER-LIKE PROTEIN 4
XLOC_000648	Prupe.1G120100	Pp01:9414528-9415136	C	A	OK	27.2756	14.7834	-0.883631	1.7165	0.998	0.09235	0.998268	no
XLOC_002723	Prupe.1G524700	Pp01:43006975-43008813	C	A	OK	3.41889	1.68213	-1.02324	1.69139	0.998	0.0924	0.998268	no	CLATHRIN ASSEMBLY PROTEIN
XLOC_026786	Prupe.8G251300	Pp08:21608408-21609039	C	A	OK	2.959	1.00803	-1.55357	1.74449	0.998	0.0924	0.998268	no
XLOC_018518	Prupe.6G138300	Pp06:11237086-11246485	C	A	OK	9.97067	16.3784	0.71603	-1.67215	0.998	0.09245	0.998268	no	IP01149P-RELATED
XLOC_025128	Prupe.8G179600	Pp08:18045508-18056048	C	A	OK	15.6004	25.4894	0.708314	-1.65616	0.998	0.0926	0.998268	no	CALCIUM-BINDING EF HAND-CONTAINING PROTEIN
XLOC_003120	Prupe.1G016500	Pp01:1176638-1177437	C	A	OK	9.87924	4.21497	-1.22888	1.68275	0.998	0.09265	0.998268	no	Diamine N-acetyltransferase / Spermidine N(1)-acetyltransferase
XLOC_008413	Prupe.2G167600	Pp02:21597372-21601632	C	A	OK	7.98274	13.2597	0.732097	-1.66939	0.998	0.0927	0.998268	no	Leucine Rich Repeat (LRR_1) // Leucine rich repeat N-terminal domain (LRRNT_2) // Leucine rich repeat (LRR_8)
XLOC_017002	Prupe.5G087000	Pp05:9831381-9833712	C	A	OK	43.5346	26.35	-0.724358	1.644	0.998	0.0928	0.998268	no	SAP18
XLOC_011748	Prupe.3G176100	Pp03:19302821-19348008	C	A	OK	1.22191	2.69365	1.14042	-1.6892	0.998	0.09285	0.998268	no	LEUCINE-RICH REPEAT-CONTAINING PROTEIN
XLOC_000103	Prupe.1G019700	Pp01:1374757-1380486	C	A	OK	6.44433	2.23856	-1.52546	1.69855	0.998	0.09295	0.998268	no
XLOC_022815	Prupe.7G250600	Pp07:21193279-21201915	C	A	OK	5.21086	1.62423	-1.68176	1.60132	0.998	0.09295	0.998268	no	Late embryogenesis abundant protein (LEA_2)
XLOC_011853	Prupe.3G196800	Pp03:20736520-20741175	C	A	OK	121.305	74.324	-0.706735	1.66326	0.998	0.093	0.998268	no	Acetyl-CoA C-acetyltransferase / Acetoacetyl-CoA thiolase
XLOC_016361	Prupe.5G193400	Pp05:15779199-15780311	C	A	OK	0.707227	2.11277	1.57889	-1.76773	0.998	0.093	0.998268	no	Gibberellin-regulated protein 4
XLOC_010219	Prupe.3G189500	Pp03:20254829-20256841	C	A	OK	15.4416	25.4333	0.719895	-1.66508	0.998	0.09305	0.998268	no	7-deoxyloganetin glucosyltransferase / UGT85A24
XLOC_004850	Prupe.1G388400	Pp01:34716667-34721261	C	A	OK	3.81902	6.44817	0.755688	-1.69993	0.998	0.0932	0.998268	no	CATALYTIC/ PYRIDOXAL PHOSPHATE BINDING PROTEIN
XLOC_010596	Prupe.3G256700	Pp03:24465694-24478444	C	A	OK	10.1376	16.5828	0.70997	-1.67323	0.998	0.0932	0.998268	no	Sister chromatid cohesion C-terminus (Nipped-B_C)
XLOC_011273	Prupe.3G075200	Pp03:5511242-5519459	C	A	OK	1.04349	2.22729	1.09387	-1.65467	0.998	0.0933	0.998268	no	CYCLIN-A2-3-RELATED
XLOC_012865	Prupe.4G080700	Pp04:3917454-3919603	C	A	OK	1.68732	0.697027	-1.27545	1.69593	0.998	0.0934	0.998268	no	GIBBERELLIN 2-BETA-DIOXYGENASE 2-RELATED
XLOC_024577	Prupe.8G069800	Pp08:10263518-10266067	C	A	OK	27.9021	16.6355	-0.74611	1.66461	0.998	0.0934	0.998268	no	MAGNESIUM-DEPENDENT PHOSPHATASE 1
XLOC_026055	Prupe.8G096700	Pp08:12887065-12888737	C	A	OK	29.4663	17.1495	-0.780897	1.71361	0.998	0.0934	0.998268	no	50S RIBOSOMAL PROTEIN L27
XLOC_016792	Prupe.5G040800	Pp05:4489087-4492139	C	A	OK	5.19378	2.63455	-0.979226	1.68248	0.998	0.09345	0.998268	no	PROTEIN PHOSPHATASE 2C
XLOC_019010	Prupe.6G234500	Pp06:23597483-23606577	C	A	OK	2.57685	4.39235	0.769384	-1.6553	0.998	0.09355	0.998268	no	ABC TRANSPORTER G FAMILY MEMBER 28
XLOC_004743	Prupe.1G365900	Pp01:33560276-33563267	C	A	OK	28.1826	17.1153	-0.719518	1.6462	0.998	0.0936	0.998268	no	AP-2 COMPLEX SUBUNIT SIGMA
XLOC_008599	Prupe.2G206400	Pp02:24072573-24074237	C	A	OK	0.140321	0.582064	2.05245	-1.8763	0.998	0.09365	0.998268	no	UNCHARACTERIZED NODULIN-LIKE PROTEIN
XLOC_024767	Prupe.8G107100	Pp08:13820302-13821634	C	A	OK	245.554	150.504	-0.706244	1.67637	0.998	0.0937	0.998268	no	60S RIBOSOMAL PROTEIN L10
XLOC_004753	Prupe.1G368000	Pp01:33663116-33669445	C	A	OK	20.5052	33.6443	0.714372	-1.65632	0.998	0.0939	0.998268	no	FILAMENT-LIKE PLANT PROTEIN 4-RELATED
XLOC_021196	Prupe.6G317900	Pp06:28233708-28239847	C	A	OK	1.5463	2.84305	0.878617	-1.67576	0.998	0.0939	0.998268	no	PHOSPHOLIPASE D P2
XLOC_000186	Prupe.1G033300	Pp01:2300773-2311356	C	A	OK	0	0.271036	Inf	-nan	0.998	0.09395	0.998268	no
XLOC_009335	Prupe.3G015900,Prupe.3G016000	Pp03:1133819-1149075	C	A	OK	124.744	75.8458	-0.717828	1.63389	0.998	0.094	0.998268	no	Glutamate decarboxylase / L-glutamate 1-carboxy-lyase
XLOC_025229	Prupe.8G199200	Pp08:18922423-18926011	C	A	OK	0.403432	1.02381	1.34355	-1.72217	0.998	0.094	0.998268	no
XLOC_024198	-	Pp07:11644727-11647232	C	A	OK	0.701654	0.248023	-1.50029	1.7496	0.998	0.09405	0.998268	no
XLOC_017968	Prupe.6G031500	Pp06:2443555-2448841	C	A	OK	13.732	8.3168	-0.723445	1.65234	0.998	0.09415	0.998268	no	SUBTILASE FAMILY PROTEIN-RELATED
XLOC_021714	Prupe.7G040400	Pp07:7507499-7514979	C	A	OK	2.97175	5.14501	0.79186	-1.67958	0.998	0.09415	0.998268	no	Protein kinase domain (Pkinase) // Leucine Rich Repeat (LRR_1) // Di-glucose binding within endoplasmic reticulum (Malectin)
XLOC_022029	Prupe.7G098400	Pp07:12963593-12964432	C	A	OK	13.1316	7.06217	-0.89486	1.65587	0.998	0.0943	0.998268	no	GB
XLOC_018880	Prupe.6G211700	Pp06:21998535-22005761	C	A	OK	1.80091	3.21392	0.835607	-1.68928	0.998	0.09435	0.998268	no	KINESIN-LIKE PROTEIN
XLOC_012042	Prupe.3G241800	Pp03:23501953-23507549	C	A	OK	3.89099	6.63721	0.770439	-1.68963	0.998	0.0944	0.998268	no	PROLINE-RICH RECEPTOR-LIKE PROTEIN KINASE PERK10-RELATED
XLOC_014289	Prupe.4G064400,Prupe.4G064500	Pp04:3094934-3102608	C	A	OK	13.2023	21.6366	0.712677	-1.61967	0.998	0.09445	0.998268	no	Protein kinase domain (Pkinase) // Leucine Rich Repeat (LRR_1) // Leucine rich repeat N-terminal domain (LRRNT_2) // Leucine rich repeat (LRR_8)
XLOC_011121	Prupe.3G043500	Pp03:3089936-3099312	C	A	OK	15.9101	26.2915	0.724654	-1.65912	0.998	0.09465	0.998268	no	APOPTOSIS INHIBITOR 5-RELATED
XLOC_017624	Prupe.5G216600	Pp05:16980340-16980826	C	A	OK	11.2076	4.86979	-1.20255	1.68217	0.998	0.0947	0.998268	no
XLOC_022606	Prupe.7G209400	Pp07:19202408-19204035	C	A	OK	123.699	74.9106	-0.723593	1.68572	0.998	0.0947	0.998268	no	Predicted membrane protein
XLOC_017432	Prupe.5G178000	Pp05:15036410-15038642	C	A	OK	117.887	72.2896	-0.705546	1.65925	0.998	0.09475	0.998268	no	Succinate dehydrogenase (quinone) / Succinic dehydrogenase
XLOC_019038	Prupe.6G239600	Pp06:23893328-23895542	C	A	OK	247.247	151.28	-0.708732	1.67048	0.998	0.09475	0.998268	no	DNA binding protein S1FA (S1FA)
XLOC_021850	Prupe.7G065800	Pp07:10431282-10435753	C	A	OK	18.9843	31.2149	0.717429	-1.66905	0.998	0.0948	0.998268	no	Zinc finger C-x8-C-x5-C-x3-H type (and similar) (zf-CCCH) // Ankyrin repeats (3 copies) (Ank_2)
XLOC_026595	Prupe.8G210200	Pp08:19492179-19493248	C	A	OK	8.22501	4.19272	-0.97213	1.6474	0.998	0.09485	0.998268	no	GLUTATHIONE S-TRANSFERASE, GST, SUPERFAMILY, GST DOMAIN CONTAINING
XLOC_002653	Prupe.1G510500	Pp01:42037993-42038632	C	A	OK	2.30651	0.712507	-1.69474	1.75669	0.998	0.0949	0.998268	no
XLOC_020718	Prupe.6G218200	Pp06:22485429-22486482	C	A	OK	2.05566	0.711706	-1.53025	1.77694	0.998	0.09495	0.998268	no	VQ motif (VQ)
XLOC_024522	Prupe.8G059700	Pp08:8423242-8426227	C	A	OK	15.8392	7.85517	-1.01178	1.62486	0.998	0.09495	0.998268	no	RRNA 2-O-METHYLTRANSFERASE FIBRILLARIN
XLOC_001701	Prupe.1G327300	Pp01:31101425-31102262	C	A	OK	207.198	337.465	0.703728	-1.66007	0.998	0.0952	0.998268	no	F17F8.9-RELATED
XLOC_011449	Prupe.3G113800	Pp03:9541463-9544024	C	A	OK	169.217	104.143	-0.700313	1.65232	0.998	0.0952	0.998268	no	60S RIBOSOMAL PROTEIN L11-RELATED
XLOC_000627	Prupe.1G115500	Pp01:9126984-9131457	C	A	OK	11.996	6.50345	-0.883278	1.62902	0.998	0.09525	0.998268	no	SLD5 PROTEIN
XLOC_026920	-	Pp08:11570870-11571589	C	A	OK	18.7923	10.0722	-0.899757	1.70053	0.998	0.09525	0.998268	no
XLOC_007578	Prupe.2G317000	Pp02:29700149-29700601	C	A	OK	12.5935	25.2287	1.00239	-1.68679	0.998	0.09535	0.998268	no
XLOC_026622	Prupe.8G216200	Pp08:19816129-19818295	C	A	OK	1.10403	0.387028	-1.51227	1.75481	0.998	0.09545	0.998268	no	CYSTEINE-RICH REPEAT SECRETORY PROTEIN 56
XLOC_002256	Prupe.1G432400	Pp01:37017771-37021328	C	A	OK	0.741327	0.292394	-1.3422	1.72835	0.998	0.0955	0.998268	no	Transferase family (Transferase)
XLOC_005716	Prupe.1G577100	Pp01:46983205-46985741	C	A	OK	32.8179	19.7858	-0.730017	1.63535	0.998	0.09555	0.998268	no	MITOCHONDRIAL RIBOSOMAL PROTEIN L24
XLOC_025151	Prupe.8G183000	Pp08:18236572-18239356	C	A	OK	0.366448	0.10569	-1.79377	1.74532	0.998	0.09555	0.998268	no	Legume lectin domain (Lectin_legB) // Protein tyrosine kinase (Pkinase_Tyr)
XLOC_002044	Prupe.1G393400	Pp01:35027531-35029602	C	A	OK	11.7535	6.66524	-0.818369	1.64547	0.998	0.0957	0.998268	no	Chorismate mutase 2
XLOC_004566	Prupe.1G324900	Pp01:30984949-30989863	C	A	OK	13.2428	21.5586	0.703062	-1.65605	0.998	0.09575	0.998268	no	Membrane transport protein (Mem_trans)
XLOC_026446	Prupe.8G179400	Pp08:18028701-18033650	C	A	OK	0.184628	0.0532872	-1.79276	1.74434	0.998	0.09575	0.998268	no	NB-ARC domain (NB-ARC) // TIR domain (TIR_2) // Leucine rich repeat (LRR_8)
XLOC_007049	Prupe.2G214600	Pp02:24574729-24580455	C	A	OK	0.380492	0.868831	1.19121	-1.5862	0.998	0.09595	0.998268	no	Non-specific serine/threonine protein kinase / Threonine-specific protein kinase
XLOC_004790	Prupe.1G376100	Pp01:34091118-34091979	C	A	OK	411.478	252.767	-0.703006	1.66934	0.998	0.096	0.998268	no	50S RIBOSOMAL PROTEIN L31, CHLOROPLASTIC
XLOC_013878	Prupe.4G268400	Pp04:20320853-20323262	C	A	OK	38.3808	22.5703	-0.765957	1.68511	0.998	0.09605	0.998268	no	REACTIVE OXYGEN SPECIES MODULATOR 1
XLOC_004226	Prupe.1G249700	Pp01:26199379-26204560	C	A	OK	2.11476	3.79306	0.842864	-1.66773	0.998	0.09615	0.998268	no	PROTEIN TRICHOME BIREFRINGENCE-LIKE 2
XLOC_022638	Prupe.7G214000	Pp07:19436268-19438552	C	A	OK	151.841	93.451	-0.700282	1.64959	0.998	0.09615	0.998268	no	Mitochondrial ATP synthase g subunit (ATP-synt_G)
XLOC_013379	Prupe.4G179100	Pp04:10620213-10621628	C	A	OK	2.31454	0.98447	-1.23331	1.71021	0.998	0.0962	0.998268	no	Predicted 3'-5' exonuclease
XLOC_023661	Prupe.7G167000	Pp07:17051801-17052822	C	A	OK	1.659	0.570473	-1.54008	1.75024	0.998	0.0962	0.998268	no	AUXIN-INDUCED PROTEIN-RELATED
XLOC_014405	Prupe.4G092600	Pp04:4639053-4646631	C	A	OK	14.851	24.6628	0.731779	-1.64906	0.998	0.0963	0.998268	no	CYCLIC NUCLEOTIDE-GATED ION CHANNEL 11-RELATED
XLOC_004393	Prupe.1G285700	Pp01:28653301-28657858	C	A	OK	0.679345	1.70614	1.32852	-1.63135	0.998	0.09635	0.998268	no	PPR repeat (PPR) // PPR repeat family (PPR_2)
XLOC_023805	Prupe.7G197100	Pp07:18584892-18587656	C	A	OK	17.5655	28.3445	0.690325	-1.62198	0.998	0.09635	0.998268	no	SUBTILISIN SERINE PROTEASE-RELATED
XLOC_019369	Prupe.6G306800	Pp06:27671496-27678921	C	A	OK	18.4647	29.9841	0.699428	-1.62955	0.998	0.09645	0.998268	no	SEC24-RELATED PROTEIN
XLOC_010126	Prupe.3G168700	Pp03:18761481-18764783	C	A	OK	0.95183	2.19188	1.20339	-1.68232	0.998	0.0965	0.998268	no	PROTEIN TRICHOME BIREFRINGENCE-LIKE 43
XLOC_022988	Prupe.7G016700	Pp07:2411863-2414669	C	A	OK	0.79404	0.305138	-1.37975	1.70872	0.998	0.09655	0.998268	no	MYB TRANSCRIPTION FACTOR
XLOC_007027	Prupe.2G210600	Pp02:24327648-24335012	C	A	OK	1.67554	3.13532	0.903984	-1.67553	0.998	0.0967	0.998268	no	ABC TRANSPORTER G FAMILY MEMBER 24
XLOC_022933	Prupe.7G005700	Pp07:637792-639710	C	A	OK	153.162	93.1603	-0.717269	1.64333	0.998	0.09675	0.998268	no	40S ribosomal protein S25
XLOC_007034	Prupe.2G212100	Pp02:24421583-24426767	C	A	OK	9.64307	15.82	0.714188	-1.64566	0.998	0.09695	0.998268	no
XLOC_004902	Prupe.1G401500	Pp01:35438719-35442094	C	A	OK	38.0802	62.8598	0.723096	-1.64631	0.998	0.097	0.998268	no	3-KETOACYL-COA SYNTHASE 10
XLOC_009674	Prupe.3G082200	Pp03:6088006-6091021	C	A	OK	130.21	80.2843	-0.697645	1.64298	0.998	0.097	0.998268	no	Alba (Alba)
XLOC_012948	Prupe.4G098500	Pp04:5002499-5004448	C	A	OK	1.78679	0.0396295	-5.49465	4.23748	0.998	0.0974	0.998268	no	Tetrahydroberberine oxidase / THB oxidase
XLOC_021454	-	Pp06:10207944-10208404	C	A	OK	6.3907	0.267942	-4.57598	3.46764	0.998	0.0974	0.998268	no
XLOC_026945	Prupe.I000600	scaffold_13:32337-38265	C	A	OK	0.158195	0.403468	1.35075	-1.63993	0.998	0.0974	0.998268	no	Xenobiotic-transporting ATPase / Steroid-transporting ATPase
XLOC_002312	Prupe.1G442700,Prupe.1G442800	Pp01:37560951-37566926	C	A	OK	32.9843	53.3159	0.692786	-1.58933	0.998	0.09745	0.998268	no	P-ELEMENT SOMATIC INHIBITOR, ISOFORM C
XLOC_008133	Prupe.2G101300	Pp02:15719506-15723356	C	A	OK	101.885	63.1361	-0.6904	1.62102	0.998	0.09745	0.998268	no	S100 CALCIUM-BINDING PROTEIN
XLOC_016815	Prupe.5G044200	Pp05:4856032-4864241	C	A	OK	91.2708	53.2562	-0.777204	1.58545	0.998	0.09745	0.998268	no	TETRASPANIN
XLOC_006549	Prupe.2G121000	Pp02:17832431-17837030	C	A	OK	3.12039	5.27536	0.757542	-1.6351	0.998	0.09755	0.998268	no	LEUCINE-RICH REPEAT-CONTAINING PROTEIN
XLOC_003734	Prupe.1G154800	Pp01:12211181-12213416	C	A	OK	54.3625	33.6331	-0.692727	1.62531	0.998	0.0976	0.998268	no	RIBOSOMAL PROTEIN S9
XLOC_018116	Prupe.6G060300	Pp06:4185525-4186229	C	A	OK	875.701	536.915	-0.705745	1.6811	0.998	0.09765	0.998268	no	Thylakoid soluble phosphoprotein TSP9 (TSP9)
XLOC_000700	Prupe.1G127500	Pp01:9999860-10000607	C	A	OK	30.482	17.2187	-0.82398	1.67577	0.998	0.0977	0.998268	no	Pathogenesis-related protein Bet v I family (Bet_v_1)
XLOC_024566	Prupe.8G067800	Pp08:9963671-9964918	C	A	OK	2.18923	0.877716	-1.31859	1.69483	0.998	0.0978	0.998268	no	MITOCHONDRIAL UNCOUPLING PROTEIN 4-RELATED
XLOC_004961	Prupe.1G417700	Pp01:36219860-36227907	C	A	OK	9.00503	19.6198	1.12351	-1.71	0.998	0.0979	0.998268	no	LIPASE/HYDROLASE
XLOC_014575	Prupe.4G126700	Pp04:6957911-6959695	C	A	OK	36.4129	21.1786	-0.781842	1.68025	0.998	0.09795	0.998268	no
XLOC_022162	Prupe.7G123900	Pp07:14627230-14629511	C	A	OK	0.0676237	0.30319	2.16462	-1.67958	0.998	0.098	0.998268	no	PECTINESTERASE 14-RELATED
XLOC_011176	Prupe.3G056900	Pp03:4038256-4041216	C	A	OK	11.6136	6.65199	-0.803961	1.69321	0.998	0.09805	0.998268	no	28S RIBOSOMAL PROTEIN S9, MITOCHONDRIAL
XLOC_000243	Prupe.1G041300	Pp01:2956142-2960338	C	A	OK	1.3672	2.56565	0.908095	-1.65138	0.998	0.09815	0.998268	no	DISEASE RESISTANCE PROTEIN RPP13-RELATED
XLOC_003670	Prupe.1G140700	Pp01:11055765-11063113	C	A	OK	22.9102	36.7712	0.682588	-1.59917	0.998	0.09815	0.998268	no	MYB DOMAIN-CONTAINING PROTEIN-RELATED
XLOC_012847	Prupe.4G077300	Pp04:3758366-3760668	C	A	OK	27.1972	16.5485	-0.716757	1.65092	0.998	0.0982	0.998268	no	PROTEASE FAMILY S26 MITOCHONDRIAL INNER MEMBRANE PROTEASE-RELATED
XLOC_019752	Prupe.6G019100	Pp06:1415694-1420447	C	A	OK	0.0311905	0.547193	4.13287	-2.81073	0.998	0.0982	0.998268	no	Beta-glucosidase / Gentobiase
XLOC_012585	Prupe.4G028600	Pp04:1336755-1337791	C	A	OK	5.23671	2.39805	-1.1268	1.69082	0.998	0.0983	0.998268	no	CYSTEINE-RICH REPEAT SECRETORY PROTEIN
XLOC_005537	Prupe.1G538900	Pp01:44038907-44057430	C	A	OK	2.155	4.53369	1.073	-1.45679	0.998	0.0985	0.998268	no
XLOC_017479	Prupe.5G187600	Pp05:15473445-15475017	C	A	OK	19.0178	11.4115	-0.736862	1.64388	0.998	0.0986	0.998268	no
XLOC_017067	Prupe.5G099500	Pp05:10772698-10775320	C	A	OK	7.36495	12.5177	0.765224	-1.68233	0.998	0.0987	0.998268	no	TUBULIN
XLOC_009194	-	Pp02:8510981-8512690	C	A	OK	0.0739947	0.35603	2.2665	-1.86397	0.998	0.09875	0.998268	no
XLOC_004220	Prupe.1G248600	Pp01:26107804-26112193	C	A	OK	2.2009	4.05923	0.883112	-1.63418	0.998	0.0988	0.998268	no	CARBOXYL-TERMINAL PEPTIDASE-RELATED
XLOC_015803	Prupe.5G080800	Pp05:9438316-9440007	C	A	OK	1.91735	0.818255	-1.22849	1.68562	0.998	0.0988	0.998268	no
XLOC_017657	Prupe.5G222800	Pp05:17292528-17294958	C	A	OK	3.4557	1.51039	-1.19405	1.66555	0.998	0.09885	0.998268	no	Non-specific serine/threonine protein kinase / Threonine-specific protein kinase
XLOC_012861	Prupe.4G079900	Pp04:3873001-3875551	C	A	OK	23.8913	13.5686	-0.816214	1.66789	0.998	0.0989	0.998268	no	PREFOLDIN SUBUNIT 6
XLOC_025312	Prupe.8G216100	Pp08:19811494-19812141	C	A	OK	44.6249	25.928	-0.783336	1.69659	0.998	0.09905	0.998268	no	MITOCHONDRIAL IMPORT RECEPTOR SUBUNIT TOM22
XLOC_025901	Prupe.8G064900	Pp08:9580360-9582733	C	A	OK	28.0942	16.568	-0.761875	1.59857	0.998	0.09905	0.998268	no
XLOC_001105	Prupe.1G211000	Pp01:22441903-22447220	C	A	OK	0.625244	1.29446	1.04986	-1.67147	0.998	0.0991	0.998268	no	RESPIRATORY BURST OXIDASE HOMOLOG PROTEIN D
XLOC_024466	Prupe.8G050600	Pp08:5510757-5520825	C	A	OK	5.31184	8.64113	0.702008	-1.63563	0.998	0.09925	0.998268	no	1-PHOSPHATIDYLINOSITOL-3-PHOSPHATE 5-KINASE FAB1D-RELATED
XLOC_001922	Prupe.1G370000	Pp01:33775080-33785452	C	A	OK	6.22949	10.1463	0.703772	-1.62349	0.998	0.0993	0.998268	no	LYSINE-SPECIFIC HISTONE DEMETHYLASE 1A
XLOC_015796	Prupe.5G079400	Pp05:9343961-9350616	C	A	OK	2.01315	4.96668	1.30283	-1.66565	0.998	0.09935	0.998268	no	Protein tyrosine kinase (Pkinase_Tyr) // Leucine rich repeat N-terminal domain (LRRNT_2) // Leucine rich repeat (LRR_8)
XLOC_018031	Prupe.6G042300	Pp06:3110791-3112912	C	A	OK	40.6236	24.6594	-0.720179	1.64875	0.998	0.09945	0.998268	no	SUPEROXIDE DISMUTASE [MN], MITOCHONDRIAL
XLOC_008571	Prupe.2G201900	Pp02:23827554-23834195	C	A	OK	9.24746	5.58943	-0.726356	1.61701	0.998	0.0995	0.998268	no	NAC TRANSCRIPTION FACTOR-LIKE 9
XLOC_003681	Prupe.1G143100	Pp01:11250896-11257242	C	A	OK	0.441588	0.915926	1.05253	-1.61729	0.998	0.09965	0.998268	no	SERINE/THREONINE-PROTEIN KINASE ULK4
XLOC_013561	Prupe.4G208700	Pp04:12999567-13000602	C	A	OK	6.07725	3.03296	-1.00269	1.61947	0.998	0.0998	0.998268	no	G PATCH AND KOW-CONTAINING
XLOC_018745	Prupe.6G184700	Pp06:19356817-19358820	C	A	OK	20.4366	33.5017	0.713082	-1.66808	0.998	0.09985	0.998268	no
XLOC_001865	Prupe.1G357000	Pp01:33061984-33063762	C	A	OK	6.39985	3.50055	-0.870456	1.65476	0.998	0.1	0.998268	no
XLOC_006250	Prupe.2G062800	Pp02:8317246-8321809	C	A	OK	0.407966	0.0559177	-2.86707	2.22363	0.998	0.1	0.998268	no
XLOC_006355	Prupe.2G084100	Pp02:13307891-13326514	C	A	OK	19.5581	31.5941	0.69189	-1.61387	0.998	0.1	0.998268	no	ATP-BINDING CASSETTE, SUB-FAMILY D MEMBER
XLOC_025473	Prupe.8G247400	Pp08:21407782-21408708	C	A	OK	1.4917	0.454095	-1.71589	1.78667	0.998	0.1	0.998268	no
XLOC_001183	Prupe.1G228200	Pp01:24135132-24137907	C	A	OK	254.128	157.448	-0.690679	1.63113	0.998	0.10025	0.998268	no	60S RIBOSOMAL PROTEIN L17
XLOC_013479	Prupe.4G194900	Pp04:11856962-11861447	C	A	OK	2.76475	4.80334	0.796887	-1.67882	0.998	0.10025	0.998268	no	CYSTEINE-RICH RECEPTOR-LIKE PROTEIN KINASE 27-RELATED
XLOC_023418	Prupe.7G110400	Pp07:13796725-13798702	C	A	OK	73.9084	44.5687	-0.729707	1.62858	0.998	0.10025	0.998268	no	UBIQUINOL-CYTOCHROME C REDUCTASE COMPLEX, SUBUNIT X
XLOC_021363	Prupe.6G349100	Pp06:29804153-29806329	C	A	OK	8.03312	4.50001	-0.836032	1.67619	0.998	0.1003	0.998268	no	PHOSPHOENOLPYRUVATE CARBOXYLASE KINASE 1-RELATED
XLOC_005802	-	Pp01:8519262-8519846	C	A	OK	2.10295	0.226389	-3.21554	2.38994	0.998	0.1005	0.998268	no
XLOC_019485	Prupe.6G332900	Pp06:28972493-28973781	C	A	OK	27.8279	16.3638	-0.766023	1.65708	0.998	0.10065	0.998268	no	HISTONE H2A
XLOC_014549	Prupe.4G119300	Pp04:6462770-6464435	C	A	OK	210.372	130.034	-0.694055	1.63895	0.998	0.1007	0.998268	no
XLOC_026766	Prupe.8G246000	Pp08:21349280-21353125	C	A	OK	26.9793	15.9315	-0.759968	1.57928	0.998	0.1007	0.998268	no	TRANSLATION FACTOR
XLOC_013031	Prupe.4G115100	Pp04:6193251-6198279	C	A	OK	4.9308	8.22206	0.737679	-1.62367	0.998	0.10085	0.998268	no	PROTEIN FAR1-RELATED SEQUENCE 1
XLOC_019449	Prupe.6G325300	Pp06:28633938-28638942	C	A	OK	9.26814	14.9721	0.69193	-1.61405	0.998	0.10105	0.998268	no	Mannosylglycoprotein endo-beta-mannosidase / Endo-beta-mannosidase
XLOC_002745	Prupe.1G530100	Pp01:43330168-43338208	C	A	OK	11.322	18.3247	0.694667	-1.61701	0.998	0.1011	0.998268	no	TRAF-LIKE FAMILY PROTEIN-RELATED
XLOC_017260	Prupe.5G142200	Pp05:13183194-13192163	C	A	OK	19.8636	32.0817	0.691622	-1.61789	0.998	0.10115	0.998268	no	Protein Mei2, essential for commitment to meiosis, and related proteins
XLOC_020490	Prupe.6G169400	Pp06:17489786-17493174	C	A	OK	252.547	155.857	-0.696325	1.62929	0.998	0.10125	0.998268	no	IRON-SULFUR ASSEMBLY PROTEIN ISCA, CHLOROPLASTIC
XLOC_020986	Prupe.6G275700	Pp06:25980999-25984270	C	A	OK	3.98302	6.83154	0.778349	-1.62146	0.998	0.10125	0.998268	no
XLOC_025200	Prupe.8G195200	Pp08:18764985-18766124	C	A	OK	1.82674	0.646408	-1.49876	1.73895	0.998	0.1013	0.998268	no
XLOC_023748	-	Pp07:17927200-17931432	C	A	OK	0.262239	0.858737	1.71133	-1.69557	0.998	0.10135	0.998268	no
XLOC_005817	-	Pp01:12999544-13000210	C	A	OK	1.04555	0.223692	-2.22467	1.80859	0.998	0.1014	0.998268	no
XLOC_015516	Prupe.5G027700	Pp05:3232499-3237515	C	A	OK	0.0741627	0.244322	1.72002	-1.74273	0.998	0.1014	0.998268	no	X-BOX TRANSCRIPTION FACTOR-RELATED
XLOC_003659	Prupe.1G138800	Pp01:10859578-10861779	C	A	OK	1.12665	0.441807	-1.35055	1.6732	0.998	0.10145	0.998268	no	OXIDOREDUCTASE, 2OG-FE II OXYGENASE FAMILY PROTEIN
XLOC_025483	Prupe.8G249400	Pp08:21517806-21520488	C	A	OK	37.3316	22.6834	-0.718759	1.61442	0.998	0.10145	0.998268	no	HISTIDINE-CONTAINING PHOSPHOTRANSFER PROTEIN 1
XLOC_011139	Prupe.3G047500	Pp03:3370775-3375894	C	A	OK	10.6703	17.3997	0.705459	-1.5855	0.998	0.1016	0.998268	no	5'-NUCLEOTIDASE SURE
XLOC_010094	Prupe.3G162900	Pp03:18178122-18179936	C	A	OK	72.1874	44.9629	-0.68301	1.58898	0.998	0.1017	0.998268	no	CENTAURIN/ARF
XLOC_012677	Prupe.4G045700	Pp04:2176841-2187753	C	A	OK	0.324464	0	-Inf	-nan	0.998	0.10175	0.998268	no	Glutathione-disulfide reductase / NADPH:oxidized-glutathione oxidoreductase // Thioredoxin-disulfide reductase / Thioredoxin reductase (NADPH)
XLOC_004676	Prupe.1G350600	Pp01:32638843-32649007	C	A	OK	7.99616	13.0899	0.711076	-1.64013	0.998	0.1018	0.998268	no	DNA-BINDING PROTEIN-RELATED
XLOC_009929	-	Pp03:13407084-13409903	C	A	OK	3.7613	1.61087	-1.2234	1.63774	0.998	0.1018	0.998268	no
XLOC_006848	Prupe.2G174200	Pp02:22029820-22039719	C	A	OK	10.1555	16.7148	0.718863	-1.62357	0.998	0.1019	0.998268	no	PROTEIN RIC1 HOMOLOG
XLOC_006927	Prupe.2G186900	Pp02:22781954-22791783	C	A	OK	11.3574	19.6444	0.790492	-1.62654	0.998	0.1019	0.998268	no	CYCLIC NUCLEOTIDE-GATED ION CHANNEL 1
XLOC_005129	Prupe.1G453300	Pp01:38095687-38096559	C	A	OK	50.0204	29.6765	-0.753196	1.65521	0.998	0.10195	0.998268	no	60S RIBOSOMAL PROTEIN L37
XLOC_008942	Prupe.2G281300	Pp02:27999587-28001599	C	A	OK	147.392	91.3387	-0.690356	1.62695	0.998	0.10195	0.998268	no	RIBOSOMAL PROTEIN S15P/S13E
XLOC_005406	Prupe.1G511400	Pp01:42105005-42110113	C	A	OK	28.2066	16.2605	-0.79466	1.62278	0.998	0.102	0.998268	no	ZINC FINGER-CONTAINING PROTEIN P48ZNF
XLOC_002036	Prupe.1G392300	Pp01:34929879-34933224	C	A	OK	2.05263	3.90766	0.928829	-1.62105	0.998	0.10205	0.998268	no	ARMADILLO/BETA-CATENIN-LIKE REPEAT-CONTAINING PROTEIN-RELATED
XLOC_000661	Prupe.1G121400	Pp01:9552152-9554216	C	A	OK	13.0745	7.56648	-0.789063	1.63908	0.998	0.1021	0.998268	no
XLOC_007776	Prupe.2G025200	Pp02:2495843-2505970	C	A	OK	0.123467	0.317578	1.36298	-1.60656	0.998	0.1021	0.998268	no	Archaeal ATPase (Arch_ATPase)
XLOC_024959	Prupe.8G144100	Pp08:16074099-16074793	C	A	OK	14.293	7.34881	-0.959726	1.67931	0.998	0.1021	0.998268	no
XLOC_003941	Prupe.1G195100	Pp01:18473057-18482036	C	A	OK	2.41951	4.00725	0.727897	-1.59832	0.998	0.10225	0.998268	no	LEUCINE-RICH REPEAT-CONTAINING PROTEIN
XLOC_010084	Prupe.3G160600	Pp03:17937810-17939413	C	A	OK	17.7583	9.91327	-0.841062	1.66684	0.998	0.1023	0.998268	no	CALCIUM-BINDING PROTEIN CML24-RELATED
XLOC_007252	Prupe.2G252300	Pp02:26627077-26638379	C	A	OK	47.1654	76.2564	0.693128	-1.65159	0.998	0.10245	0.998268	no	CLATHRIN HEAVY CHAIN
XLOC_019219	Prupe.6G277600	Pp06:26075212-26086049	C	A	OK	8.66355	14.0122	0.69365	-1.62068	0.998	0.10245	0.998268	no	SYMPLEKIN-RELATED
XLOC_024405	Prupe.8G037900	Pp08:3608583-3610558	C	A	OK	1.47716	0.580442	-1.3476	1.65082	0.998	0.1025	0.998268	no
XLOC_020744	Prupe.6G223400	Pp06:22845315-22847543	C	A	OK	98.714	61.2723	-0.688019	1.62752	0.998	0.10265	0.998268	no	PEROXIDASE 35-RELATED
XLOC_022110	Prupe.7G113900	Pp07:13950087-13956178	C	A	OK	1.41656	4.75993	1.74855	-1.63332	0.998	0.10265	0.998268	no
XLOC_022901	Prupe.7G267700	Pp07:22059089-22060876	C	A	OK	160.378	98.8572	-0.698062	1.6106	0.998	0.10265	0.998268	no	U6 SNRNA-ASSOCIATED SM PROTEIN-RELATED
XLOC_002600	Prupe.1G499600	Pp01:41365243-41366820	C	A	OK	4.37363	2.19441	-0.994998	1.64543	0.998	0.10285	0.998268	no
XLOC_003989	Prupe.1G202200	Pp01:20044006-20045800	C	A	OK	75.4323	47.0918	-0.679707	1.59705	0.998	0.10295	0.998268	no	60S RIBOSOMAL PROTEIN L8
XLOC_003152	Prupe.1G022900	Pp01:1567031-1576414	C	A	OK	5.72042	9.25458	0.694047	-1.5951	0.998	0.103	0.998268	no	PROTEIN ARGONAUTE 10
XLOC_006075	Prupe.2G035500	Pp02:3834199-3849882	C	A	OK	6.33724	10.2409	0.69241	-1.59913	0.998	0.103	0.998268	no	DNA-DIRECTED RNA POLYMERASE V SUBUNIT 1
XLOC_013675	Prupe.4G229700	Pp04:14713713-14716540	C	A	OK	24.6409	14.9658	-0.719385	1.5896	0.998	0.103	0.998268	no	PIRIN-RELATED
XLOC_005211	Prupe.1G470400	Pp01:39167338-39168906	C	A	OK	6.59686	3.48676	-0.919893	1.66986	0.998	0.10305	0.998268	no
XLOC_025098	Prupe.8G172600	Pp08:17612611-17615175	C	A	OK	50.4843	31.0323	-0.702067	1.63955	0.998	0.1031	0.998268	no	COILED-COIL DOMAIN-CONTAINING PROTEIN 124
XLOC_025144	Prupe.8G182200	Pp08:18182933-18192814	C	A	OK	4.54939	7.40314	0.702466	-1.6133	0.998	0.10315	0.998268	no	BREFELDIN A-INHIBITED GUANINE NUCLEOTIDE-EXCHANGE PROTEIN 1-RELATED
XLOC_006030	Prupe.2G026000	Pp02:2684721-2689792	C	A	OK	29.0893	46.447	0.675101	-1.57995	0.998	0.10325	0.998268	no	RNA RECOGNITION MOTIF-CONTAINING PROTEIN-RELATED
XLOC_026575	Prupe.8G205700	Pp08:19245491-19250004	C	A	OK	1.07808	0.325527	-1.72761	1.674	0.998	0.10325	0.998268	no
XLOC_002560	Prupe.1G493000	Pp01:40974388-40975661	C	A	OK	0.694617	0.210064	-1.72539	1.67184	0.998	0.1034	0.998268	no	RING FINGER DOMAIN-CONTAINING
XLOC_023239	Prupe.7G069800	Pp07:10783237-10783875	C	A	OK	101.036	62.7649	-0.686835	1.5941	0.998	0.1035	0.998268	no	ESSS subunit of NADH:ubiquinone oxidoreductase (complex I) (ESSS)
XLOC_006148	Prupe.2G047800	Pp02:5493828-5498717	C	A	OK	15.9615	9.14065	-0.804226	1.62132	0.998	0.10355	0.998268	no	IGR protein motif (IGR)
XLOC_007825	Prupe.2G034700	Pp02:3741025-3742992	C	A	OK	3.97094	1.93599	-1.03641	1.63272	0.998	0.1036	0.998268	no	RESPONSE REGULATOR OF TWO-COMPONENT SYSTEM
XLOC_011416	Prupe.3G107200	Pp03:8529708-8531724	C	A	OK	6.40154	3.48535	-0.877117	1.62071	0.998	0.1036	0.998268	no	Zinc finger, C3HC4 type (RING finger) (zf-C3HC4) // IBR domain, a half RING-finger domain (IBR)
XLOC_002492	Prupe.1G478500	Pp01:40041209-40041690	C	A	OK	17.1821	8.36464	-1.03853	1.64944	0.998	0.1037	0.998268	no
XLOC_021225	Prupe.6G322600	Pp06:28453211-28454480	C	A	OK	43.0015	26.551	-0.695618	1.62023	0.998	0.10375	0.998268	no	C2 DOMAIN-CONTAINING PROTEIN-RELATED
XLOC_026720	Prupe.8G234900	Pp08:20813041-20817765	C	A	OK	12.2793	20.3338	0.727652	-1.64628	0.998	0.10385	0.998268	no	HEAT SHOCK TRANSCRIPTION FACTOR
XLOC_002992	Prupe.1G576500	Pp01:46940391-46943238	C	A	OK	5.83686	9.63683	0.723367	-1.61204	0.998	0.10395	0.998268	no	TCP family transcription factor (TCP)
XLOC_024717	Prupe.8G098400	Pp08:13010573-13014160	C	A	OK	156.145	97.1037	-0.685292	1.60187	0.998	0.10395	0.998268	no	RAS-RELATED PROTEIN RABG3F
XLOC_003620	Prupe.1G130100	Pp01:10123681-10125939	C	A	OK	93.6843	58.8378	-0.671063	1.57808	0.998	0.104	0.998268	no	60S RIBOSOMAL PROTEIN L19
XLOC_013159	Prupe.4G137000	Pp04:7625505-7627524	C	A	OK	1.71315	0.698609	-1.2941	1.6635	0.998	0.10405	0.998268	no	TRANSMEMBRANE AMINO ACID TRANSPORTER FAMILY PROTEIN
XLOC_004651	Prupe.1G344800	Pp01:32284478-32285872	C	A	OK	1.87185	0.754986	-1.30994	1.68319	0.998	0.1041	0.998268	no	BYPASS1-RELATED PROTEIN-RELATED
XLOC_022970	Prupe.7G012800	Pp07:1723915-1728432	C	A	OK	17.8105	10.2152	-0.802003	1.60557	0.998	0.1041	0.998268	no	Domain of unknown function (DUF4602) (DUF4602)
XLOC_000073	Prupe.1G013200	Pp01:1003914-1012843	C	A	OK	11.6249	18.528	0.672493	-1.57555	0.998	0.1042	0.998268	no	ACYL-COA N-ACYLTRANSFERASE WITH RING/FYVE/PHD-TYPE ZINC FINGER PROTEIN-RELATED
XLOC_002114	Prupe.1G406600,Prupe.1G406700	Pp01:35703532-35707716	C	A	OK	0.357106	0.817056	1.19408	-1.5874	0.998	0.1043	0.998268	no
XLOC_016489	Prupe.5G220900	Pp05:17204837-17207070	C	A	OK	0.71581	1.68299	1.23338	-1.64441	0.998	0.1043	0.998268	no	LYSM DOMAIN-CONTAINING GPI-ANCHORED PROTEIN 2
XLOC_004561	Prupe.1G323700	Pp01:30902539-30910530	C	A	OK	9.92773	15.8213	0.672329	-1.58477	0.998	0.10435	0.998268	no	1-PHOSPHATIDYLINOSITOL-3-PHOSPHATE 5-KINASE FAB1C-RELATED
XLOC_002242	Prupe.1G430200,Prupe.1G430300	Pp01:36879665-36882030	C	A	OK	336.826	210.576	-0.677658	1.60219	0.998	0.1044	0.998268	no	Feruloyl esterase / Hydroxycinnamoyl esterase
XLOC_015188	Prupe.4G264400	Pp04:19482845-19484497	C	A	OK	12.4134	7.13509	-0.798891	1.63168	0.998	0.1044	0.998268	no	2-OXOGLUTARATE (2OG) AND FE(II)-DEPENDENT OXYGENASE SUPERFAMILY PROTEIN-RELATED
XLOC_020276	Prupe.6G125800,Prupe.6G125900	Pp06:9645940-9649016	C	A	OK	46.28	27.6275	-0.744281	1.60708	0.998	0.1044	0.998268	no	39S RIBOSOMAL PROTEIN L54, MITOCHONDRIAL
XLOC_015094	Prupe.4G244100	Pp04:16202095-16204123	C	A	OK	27.5433	44.1428	0.680478	-1.60251	0.998	0.10445	0.998268	no	FASCICLIN-LIKE ARABINOGALACTAN PROTEIN 1
XLOC_024213	Prupe.8G001100	Pp08:112088-113752	C	A	OK	51.8251	31.4338	-0.721335	1.65066	0.998	0.1045	0.998268	no
XLOC_015762	Prupe.5G073600	Pp05:8781047-8784920	C	A	OK	4.05417	7.00841	0.789682	-1.6003	0.998	0.10455	0.998268	no	PROTEIN NRT1/ PTR FAMILY 6.3
XLOC_002494	Prupe.1G478700	Pp01:40051742-40053741	C	A	OK	18.1997	9.89972	-0.878454	1.66079	0.998	0.1049	0.998268	no	Alba (Alba)
XLOC_016009	Prupe.5G121500	Pp05:12102963-12108435	C	A	OK	8.15489	13.7317	0.751774	-1.64937	0.998	0.10505	0.998268	no	DYNAMIN-RELATED PROTEIN 1A
XLOC_015115	Prupe.4G248900,Prupe.4G249000	Pp04:16634160-16638806	C	A	OK	4.86235	7.90423	0.70097	-1.56372	0.998	0.1051	0.998268	no	ZINC FINGER CCCH DOMAIN-CONTAINING PROTEIN 30
XLOC_006225	Prupe.2G059000	Pp02:7341148-7347251	C	A	OK	8.71772	14.015	0.684952	-1.59403	0.998	0.1052	0.998268	no	NB-ARC domain (NB-ARC) // Leucine Rich Repeat (LRR_3) // TIR domain (TIR_2)
XLOC_015266	Prupe.4G281300	Pp04:23863117-23870532	C	A	OK	39.9033	67.8436	0.765703	-1.56351	0.998	0.1052	0.998268	no	EXOSTOSIN HEPARAN SULFATE GLYCOSYLTRANSFERASE -RELATED
XLOC_010473	Prupe.3G234200	Pp03:22983847-22984945	C	A	OK	10.6743	5.94859	-0.843527	1.61574	0.998	0.1053	0.998268	no
XLOC_021503	Prupe.7G001400	Pp07:206422-208570	C	A	OK	8.00108	4.66465	-0.778424	1.58887	0.998	0.1053	0.998268	no	NAC DOMAIN CONTAINING PROTEIN 87
XLOC_012106	Prupe.3G258000	Pp03:24528536-24530386	C	A	OK	20.9059	11.5698	-0.853545	1.6295	0.998	0.1055	0.998268	no	Uncharacterized conserved protein BCN92
XLOC_002523	Prupe.1G485400	Pp01:40426749-40429085	C	A	OK	0.295395	0.0664245	-2.15286	1.80566	0.998	0.1056	0.998268	no	FLOTILLIN-RELATED
XLOC_018452	Prupe.6G126600	Pp06:9743560-9746593	C	A	OK	0.368922	0.0829244	-2.15345	1.80616	0.998	0.1056	0.998268	no	MALE STERILITY PROTEIN 2-RELATED
XLOC_004264	Prupe.1G259800	Pp01:26905459-26907085	C	A	OK	14.0612	7.75918	-0.857748	1.63617	0.998	0.10565	0.998268	no
XLOC_003474	Prupe.1G096700	Pp01:7683947-7686158	C	A	OK	98.5813	60.8585	-0.695855	1.62311	0.998	0.1057	0.998268	no	RIBOSOMAL PROTEIN L30
XLOC_019102	Prupe.6G253000	Pp06:24690585-24691980	C	A	OK	6.45244	3.45262	-0.902155	1.63399	0.998	0.1057	0.998268	no	RING/U-BOX DOMAIN-CONTAINING PROTEIN-RELATED
XLOC_010294	Prupe.3G201300	Pp03:20982749-20983511	C	A	OK	12.4826	6.48789	-0.944094	1.6504	0.998	0.10575	0.998268	no
XLOC_023511	Prupe.7G128000	Pp07:14860239-14862286	C	A	OK	0.780225	1.95381	1.32433	-1.64803	0.998	0.10575	0.998268	no	XYLOGLUCAN ENDOTRANSGLUCOSYLASE/HYDROLASE PROTEIN 31-RELATED
XLOC_024171	-	Pp07:4712240-4716005	C	A	OK	0.052108	0.213762	2.03643	-1.84061	0.998	0.10575	0.998268	no
XLOC_002586	Prupe.1G497700	Pp01:41233256-41236424	C	A	OK	0.560298	0.0534992	-3.38861	2.48944	0.998	0.1058	0.998268	no	ZINC FINGER FYVE DOMAIN CONTAINING PROTEIN
XLOC_007094	Prupe.2G223500	Pp02:25072865-25078331	C	A	OK	12.6622	20.6297	0.704193	-1.57984	0.998	0.1058	0.998268	no	Ion transport protein (Ion_trans) // Protein tyrosine kinase (Pkinase_Tyr)
XLOC_011817	Prupe.3G187100	Pp03:20108171-20108943	C	A	OK	224.977	140.11	-0.683222	1.61534	0.998	0.1058	0.998268	no	60S RIBOSOMAL PROTEIN L27
XLOC_019803	Prupe.6G027500	Pp06:2148575-2158418	C	A	OK	25.9823	41.8088	0.686276	-1.62321	0.998	0.1058	0.998268	no	F7H2.13 PROTEIN-RELATED
XLOC_024164	-	Pp07:10189-12480	C	A	OK	0.0889223	0.364569	2.03557	-1.83983	0.998	0.10585	0.998268	no
XLOC_016427	Prupe.5G206300	Pp05:16469277-16472024	C	A	OK	58.1712	36.0055	-0.692085	1.60781	0.998	0.10605	0.998268	no
XLOC_003147	Prupe.1G021800	Pp01:1507598-1508781	C	A	OK	2734.59	1760.14	-0.635638	1.61568	0.998	0.10615	0.998268	no	EARLY LIGHT-INDUCED PROTEIN 1, CHLOROPLASTIC-RELATED
XLOC_024292	Prupe.8G015000	Pp08:1290293-1293176	C	A	OK	0.902197	2.04502	1.1806	-1.57455	0.998	0.1062	0.998268	no	Plant protein of unknown function (DUF247)
XLOC_009448	Prupe.3G038900	Pp03:2800888-2802706	C	A	OK	17.2347	10.1776	-0.759917	1.61899	0.998	0.1063	0.998268	no	Protein of unknown function (DUF1677) (DUF1677)
XLOC_004443	Prupe.1G298300	Pp01:29413837-29416242	C	A	OK	35.5893	21.938	-0.698015	1.58926	0.998	0.10635	0.998268	no
XLOC_008793	Prupe.2G248600	Pp02:26422901-26427189	C	A	OK	4.18643	6.96918	0.735268	-1.58083	0.998	0.1064	0.998268	no
XLOC_021100	Prupe.6G298900	Pp06:27234852-27235476	C	A	OK	43.0023	25.2906	-0.765814	1.63715	0.998	0.1064	0.998268	no	CALCIUM-BINDING PROTEIN CML42-RELATED
XLOC_001752	Prupe.1G335600	Pp01:31684788-31689557	C	A	OK	0.211086	0.598267	1.50295	-1.69854	0.998	0.10655	0.998268	no	CYCLIN-SDS
XLOC_000258	Prupe.1G044000	Pp01:3149418-3153857	C	A	OK	23.7486	13.9157	-0.771132	1.60688	0.998	0.1066	0.998268	no	PEROXISOMAL MEMBRANE PROTEIN PMP22
XLOC_025244	Prupe.8G201800	Pp08:19034949-19048910	C	A	OK	14.3594	24.084	0.74608	-1.5963	0.998	0.10665	0.998268	no	SWI/SNF-RELATED MATRIX-ASSOCIATED ACTIN-DEPENDENT REGULATOR OF CHROMATIN SUBFAMILY-RELATED
XLOC_007070	Prupe.2G219500	Pp02:24828694-24832311	C	A	OK	22.1697	13.232	-0.744554	1.59942	0.998	0.1067	0.998268	no	NUCLEAR TRANSCRIPTION FACTOR Y SUBUNIT B-2-RELATED
XLOC_012547	Prupe.4G019900	Pp04:922156-924311	C	A	OK	0.853137	0.104369	-3.03108	2.24084	0.998	0.1067	0.998268	no	AUTOPHAGY-RELATED PROTEIN 8A-RELATED
XLOC_013887	Prupe.4G271100	Pp04:22060287-22065739	C	A	OK	19.8227	12.0669	-0.716105	1.60079	0.998	0.1067	0.998268	no	GAMMA-SECRETASE SUBUNIT PEN-2
XLOC_000558	Prupe.1G101400	Pp01:8072938-8077546	C	A	OK	0.759917	0.307532	-1.3051	1.67846	0.998	0.1068	0.998268	no	CLASS I GLUTAMINE AMIDOTRANSFERASE DOMAIN-CONTAINING PROTEIN-RELATED
XLOC_014619	Prupe.4G136800	Pp04:7593724-7595443	C	A	OK	10.8544	6.35489	-0.772341	1.63263	0.998	0.10685	0.998268	no	Auxin responsive protein (Auxin_inducible)
XLOC_000124	Prupe.1G024000	Pp01:1680765-1684414	C	A	OK	15.1257	8.35402	-0.856455	1.61934	0.998	0.1069	0.998268	no	GUANINE NUCLEOTIDE-BINDING PROTEIN SUBUNIT GAMMA 2
XLOC_010158	Prupe.3G175300	Pp03:19218632-19223648	C	A	OK	6.57115	10.8458	0.722919	-1.62903	0.998	0.1069	0.998268	no	CONSERVED OLIGOMERIC GOLGI COMPLEX COMPONENT 5
XLOC_016915	Prupe.5G067000	Pp05:8142623-8144529	C	A	OK	15.1439	8.92093	-0.763471	1.57526	0.998	0.1069	0.998268	no
XLOC_018700	Prupe.6G177700	Pp06:18284606-18287241	C	A	OK	0.492891	1.20887	1.29432	-1.66526	0.998	0.10695	0.998268	no	LACCASE-11
XLOC_021310	Prupe.6G337800	Pp06:29287048-29289329	C	A	OK	35.5478	22.0498	-0.688991	1.56461	0.998	0.10695	0.998268	no	Uncharacterized conserved protein
XLOC_026460	Prupe.8G183100	Pp08:18239477-18241110	C	A	OK	16.6369	9.90205	-0.748587	1.62125	0.998	0.10725	0.998268	no	MITOCHONDRIAL TRANSCRIPTION TERMINATION FACTOR FAMILY PROTEIN
XLOC_010956	Prupe.3G010500	Pp03:661295-674401	C	A	OK	9.26575	14.8054	0.676144	-1.57748	0.998	0.1073	0.998268	no	CARBOXYPEPTIDASE REGULATORY REGION-CONTAINING
XLOC_005312	Prupe.1G491400	Pp01:40881628-40884795	C	A	OK	8.16936	4.4281	-0.883536	1.62629	0.998	0.1074	0.998268	no	PROTEASE FAMILY S26 MITOCHONDRIAL INNER MEMBRANE PROTEASE-RELATED
XLOC_012651	Prupe.4G040800	Pp04:1921650-1925455	C	A	OK	0.0484315	0.224931	2.21546	-1.6137	0.998	0.1074	0.998268	no	SERINE CARBOXYPEPTIDASE-LIKE 31-RELATED
XLOC_019115	Prupe.6G255300	Pp06:24817154-24818527	C	A	OK	3.28321	1.43151	-1.19757	1.65011	0.998	0.10745	0.998268	no	MITOCHONDRIAL IMPORT INNER MEMBRANE TRANSLOCASE SUBUNIT TIM9
XLOC_023306	Prupe.7G085800	Pp07:12075066-12076639	C	A	OK	4.86433	2.42773	-1.00263	1.62651	0.998	0.10755	0.998268	no	ALPHA/BETA HYDROLASE FOLD-CONTAINING PROTEIN
XLOC_008653	Prupe.2G217900	Pp02:24764092-24766792	C	A	OK	157.64	98.8323	-0.673579	1.5897	0.998	0.1076	0.998268	no	ATP SYNTHASE SUBUNIT D, MITOCHONDRIAL
XLOC_013532	Prupe.4G202100	Pp04:12566763-12576503	C	A	OK	11.1737	18.1383	0.698936	-1.58642	0.998	0.1076	0.998268	no	PROTEIN C44H4.4
XLOC_006981	Prupe.2G198800	Pp02:23614276-23617595	C	A	OK	0.667126	1.48375	1.15322	-1.62414	0.998	0.1077	0.998268	no	TRANSCRIPTION FACTOR BHLH57-RELATED
XLOC_014515	Prupe.4G111800	Pp04:5918761-5921361	C	A	OK	0.805494	1.72513	1.09876	-1.65201	0.998	0.1078	0.998268	no	PPR repeat family (PPR_2)
XLOC_018599	Prupe.6G155300	Pp06:13562286-13569138	C	A	OK	1.35071	2.43365	0.84941	-1.61077	0.998	0.10785	0.998268	no	LEUCINE-RICH REPEAT PROTEIN KINASE-LIKE PROTEIN
XLOC_021299	Prupe.6G336000	Pp06:29204059-29205146	C	A	OK	87.7416	52.455	-0.74218	1.57639	0.998	0.1079	0.998268	no
XLOC_005999	Prupe.2G020200	Pp02:2001150-2004738	C	A	OK	3.14613	5.36356	0.769613	-1.6076	0.998	0.10805	0.998268	no	EXPRESSED PROTEIN
XLOC_023189	Prupe.7G059400	Pp07:9864333-9878939	C	A	OK	21.3625	34.1939	0.678658	-1.57897	0.998	0.10815	0.998268	no	VILLIN-2-RELATED
XLOC_022776	Prupe.7G243100	Pp07:20831135-20833523	C	A	OK	198.979	125.273	-0.66754	1.57437	0.998	0.10825	0.998268	no
XLOC_019399	Prupe.6G312700	Pp06:27995587-28003926	C	A	OK	8.22283	13.2341	0.686556	-1.57465	0.998	0.1084	0.998268	no	Putative transmembrane protein cmp44E
XLOC_003169	Prupe.1G025800	Pp01:1784306-1785488	C	A	OK	211.197	132.207	-0.675794	1.5956	0.998	0.10845	0.998268	no	Uncharacterized conserved protein (DUF2346) (DUF2346)
XLOC_011338	Prupe.3G089700,Prupe.3G089800	Pp03:6664221-6677115	C	A	OK	63.3552	38.3134	-0.725615	1.56417	0.998	0.1087	0.998268	no	Non-specific serine/threonine protein kinase / Threonine-specific protein kinase
XLOC_023084	Prupe.7G037100	Pp07:6756305-6944438	C	A	OK	0	0.263115	Inf	-nan	0.998	0.1087	0.998268	no	GAG-POL-RELATED RETROTRANSPOSON
XLOC_012835	Prupe.4G075200	Pp04:3679774-3682972	C	A	OK	115.368	71.8706	-0.682765	1.58009	0.998	0.10875	0.998268	no	PROGRAMMED CELL DEATH PROTEIN 5
XLOC_019982	Prupe.6G065900	Pp06:4563644-4564616	C	A	OK	23.7662	14.1802	-0.745032	1.59794	0.998	0.1088	0.998268	no	17.6 KDA CLASS I HEAT SHOCK PROTEIN 1-RELATED
XLOC_004246	Prupe.1G255000	Pp01:26581534-26584014	C	A	OK	5.21015	2.96334	-0.8141	1.63029	0.998	0.10885	0.998268	no	U-BOX DOMAIN-CONTAINING PROTEIN 18-RELATED
XLOC_001308	Prupe.1G251600	Pp01:26307617-26314372	C	A	OK	96.5595	158.727	0.717061	-1.59698	0.998	0.1089	0.998268	no	GALACTINOL SYNTHASE 4-RELATED
XLOC_023784	Prupe.7G192500	Pp07:18357080-18367007	C	A	OK	21.9497	35.183	0.680678	-1.56864	0.998	0.1089	0.998268	no	ALPHA/BETA-HYDROLASES SUPERFAMILY PROTEIN
XLOC_005501	Prupe.1G530300	Pp01:43345338-43347157	C	A	OK	3.26455	1.59413	-1.03412	1.64303	0.998	0.109	0.998268	no	AT-HOOK MOTIF NUCLEAR LOCALIZED PROTEIN 17-RELATED
XLOC_014908	-	Pp04:12765973-12772376	C	A	OK	1.92894	3.17338	0.718207	-1.56337	0.998	0.1091	0.998268	no
XLOC_013647	Prupe.4G224700	Pp04:14135547-14138147	C	A	OK	104.699	64.9481	-0.688894	1.58343	0.998	0.1092	0.998268	no	NADH-UBIQUINONE OXIDOREDUCTASE B8 SUBUNIT
XLOC_015619	Prupe.5G049500	Pp05:5216703-5229775	C	A	OK	25.0523	39.9011	0.671487	-1.56793	0.998	0.10925	0.998268	no	REGULATOR OF NONSENSE TRANSCRIPTS 1 HOMOLOG
XLOC_020999	Prupe.6G278400	Pp06:26106868-26109286	C	A	OK	1.64134	0.680605	-1.26998	1.62355	0.998	0.1093	0.998268	no	Leucocyanidin oxygenase / Leucoanthocyanidin dioxygenase
XLOC_022474	Prupe.7G182700	Pp07:17771935-17773709	C	A	OK	304.811	191.38	-0.67148	1.5923	0.998	0.1095	0.998268	no	HIGH MOBILITY GROUP B PROTEIN 2-RELATED
XLOC_025550	Prupe.8G263600	Pp08:22148831-22150866	C	A	OK	195.441	122.222	-0.677221	1.60038	0.998	0.1095	0.998268	no	60S RIBOSOMAL PROTEIN L18
XLOC_014235	-	Pp04:2474273-2474861	C	A	OK	34.1324	18.1597	-0.910403	1.61095	0.998	0.10955	0.998268	no
XLOC_016952	Prupe.5G074500	Pp05:8864593-8866341	C	A	OK	23.4189	14.2613	-0.715564	1.59525	0.998	0.1096	0.998268	no	Trypsin and protease inhibitor (Kunitz_legume)
XLOC_023811	Prupe.7G198400	Pp07:18643662-18646031	C	A	OK	21.4702	13.0986	-0.712917	1.62861	0.998	0.10985	0.998268	no	Non-specific serine/threonine protein kinase / Threonine-specific protein kinase
XLOC_003337	Prupe.1G069800	Pp01:4958392-4960245	C	A	OK	234.414	146.913	-0.674099	1.59698	0.998	0.1102	0.998268	no	XYLOGLUCAN ENDOTRANSGLUCOSYLASE/HYDROLASE PROTEIN 14-RELATED
XLOC_021765	Prupe.7G049200,Prupe.7G049300	Pp07:8606837-8620109	C	A	OK	200.955	121.905	-0.721113	1.58166	0.998	0.1102	0.998268	no	PROTEIN EARLY RESPONSIVE TO DEHYDRATION 15
XLOC_022476	Prupe.7G183200	Pp07:17796774-17802600	C	A	OK	17.9468	28.5404	0.669277	-1.57468	0.998	0.1102	0.998268	no	PHOSPHATIDYLINOSITOL N-ACETYLGLUCOSAMINYLTRANSFERASE SUBUNIT P DOWN SYNDROME CRITICAL REGION PROTEIN 5 -RELATED
XLOC_019518	Prupe.6G341000	Pp06:29456868-29459969	C	A	OK	5.95395	9.78166	0.716232	-1.59642	0.998	0.11025	0.998268	no	TRIHELIX TRANSCRIPTION FACTOR GTL2
XLOC_021232	Prupe.6G323800	Pp06:28524631-28534919	C	A	OK	7.77969	12.6043	0.696134	-1.5686	0.998	0.11025	0.998268	no	PROTEIN ALWAYS EARLY 1-RELATED
XLOC_011645	-	Pp03:16704405-16705269	C	A	OK	0.196962	0.810245	2.04044	-1.74637	0.998	0.1103	0.998268	no
XLOC_000583	Prupe.1G106500	Pp01:8541994-8549348	C	A	OK	19.4696	30.9447	0.668474	-1.57798	0.998	0.11035	0.998268	no	SBP domain (SBP)
XLOC_014652	Prupe.4G143100	Pp04:8201345-8204514	C	A	OK	141.937	82.1741	-0.788491	1.54212	0.998	0.11035	0.998268	no	Snapin/Pallidin (Snapin_Pallidin)
XLOC_019231	Prupe.6G279800	Pp06:26188453-26190513	C	A	OK	79.447	49.5911	-0.679912	1.57891	0.998	0.11035	0.998268	no
XLOC_007321	Prupe.2G265200	Pp02:27223835-27225607	C	A	OK	17.597	9.93673	-0.824488	1.59634	0.998	0.11045	0.998268	no	RHODANESE-LIKE DOMAIN-CONTAINING // SUBFAMILY NOT NAMED
XLOC_014995	Prupe.4G224000	Pp04:14084293-14090149	C	A	OK	7.76645	12.3452	0.668618	-1.53779	0.998	0.1105	0.998268	no	FALZ-RELATED BROMODOMAIN-CONTAINING PROTEINS
XLOC_016958	Prupe.5G076100	Pp05:9011204-9015718	C	A	OK	0.371441	1.03735	1.4817	-1.70318	0.998	0.11055	0.998268	no	NAC DOMAIN CONTAINING PROTEIN 26-RELATED
XLOC_022739	Prupe.7G235700	Pp07:20484248-20488007	C	A	OK	4.50358	7.50816	0.737387	-1.61445	0.998	0.11055	0.998268	no	Protein kinase domain (Pkinase) // Leucine Rich Repeat (LRR_1) // Leucine rich repeat N-terminal domain (LRRNT_2)
XLOC_011634	Prupe.3G151700	Pp03:16579644-16582453	C	A	OK	32.1046	18.8724	-0.766505	1.61257	0.998	0.1106	0.998268	no	10 KDA CHAPERONIN
XLOC_018605	Prupe.6G156900,Prupe.6G157000	Pp06:13963210-13970925	C	A	OK	142.338	234.547	0.720555	-1.57075	0.998	0.11065	0.998268	no	CBL-INTERACTING SERINE/THREONINE-PROTEIN KINASE 3
XLOC_005416	Prupe.1G513300	Pp01:42239178-42246088	C	A	OK	9.4444	15.3605	0.701692	-1.60302	0.998	0.11075	0.998268	no	Protein kinase domain (Pkinase) // Leucine Rich Repeat (LRR_1) // Leucine rich repeat (LRR_8)
XLOC_020140	Prupe.6G097700	Pp06:6797476-6804537	C	A	OK	6.11295	9.93945	0.701298	-1.58849	0.998	0.11075	0.998268	no	AUXIN RESPONSE FACTOR 4
XLOC_017763	Prupe.5G245400	Pp05:18369344-18371071	C	A	OK	165.475	103.023	-0.68365	1.52304	0.998	0.1108	0.998268	no
XLOC_011484	Prupe.3G121600	Pp03:10807902-10812362	C	A	OK	1.97185	3.49488	0.825692	-1.59117	0.998	0.1109	0.998268	no	TPR REPEAT-CONTAINING THIOREDOXIN TTL1-RELATED
XLOC_009367	Prupe.3G023400	Pp03:1734599-1736996	C	A	OK	38.1212	23.0282	-0.727192	1.60658	0.998	0.111	0.998268	no	Reticulon (Reticulon)
XLOC_001877	Prupe.1G359800	Pp01:33210447-33211123	C	A	OK	15.1931	8.10212	-0.90704	1.60126	0.998	0.1111	0.998268	no	PROTEIN C6ORF149
XLOC_007023	Prupe.2G209900	Pp02:24276601-24285106	C	A	OK	16.611	26.3462	0.665456	-1.53799	0.998	0.11115	0.998268	no	TRANSMEMBRANE AMINO ACID TRANSPORTER-RELATED
XLOC_011302	Prupe.3G081800	Pp03:6069189-6071961	C	A	OK	8.71253	5.00378	-0.800072	1.57359	0.998	0.11115	0.998268	no	Peptide deformylase / Polypeptide deformylase
XLOC_024073	Prupe.7G253200	Pp07:21349923-21352956	C	A	OK	21.7632	12.8899	-0.755652	1.5574	0.998	0.11115	0.998268	no	GENOMIC DNA, CHROMOSOME 3, P1 CLONE: MVE11
XLOC_012684	Prupe.4G047200	Pp04:2242764-2252074	C	A	OK	6.11377	10.2453	0.744826	-1.56019	0.998	0.1112	0.998268	no	CALLOSE SYNTHASE 11
XLOC_024319	Prupe.8G021300	Pp08:1923234-1929204	C	A	OK	2.92681	0.317474	-3.20462	1.87508	0.998	0.1113	0.998268	no	SnoaL-like polyketide cyclase
XLOC_022430	Prupe.7G172600	Pp07:17351949-17357315	C	A	OK	3.4805	6.11216	0.812388	-1.61541	0.998	0.11135	0.998268	no	PROTEIN MID1-COMPLEMENTING ACTIVITY 1-RELATED
XLOC_008239	Prupe.2G125900	Pp02:18234905-18250213	C	A	OK	28.9993	14.5328	-0.996707	1.57417	0.998	0.11145	0.998268	no	Cgr1 family (Cgr1)
XLOC_012817	Prupe.4G071500	Pp04:3508182-3517198	C	A	OK	9.54577	19.7808	1.05117	-1.55876	0.998	0.1115	0.998268	no	SUBTILISIN-LIKE SERINE ENDOPEPTIDASE FAMILY PROTEIN-RELATED
XLOC_017758	Prupe.5G244600	Pp05:18323102-18326470	C	A	OK	333.774	208.354	-0.679835	1.57799	0.998	0.1115	0.998268	no	TRANSCRIPTION FACTOR BTF3
XLOC_025684	Prupe.8G019300	Pp08:1781002-1786537	C	A	OK	1.54173	2.8169	0.869557	-1.59225	0.998	0.11155	0.998268	no	PPR repeat (PPR) // PPR repeat family (PPR_2)
XLOC_005415	Prupe.1G513200	Pp01:42231731-42236156	C	A	OK	10.0456	5.24996	-0.93619	1.51754	0.998	0.1116	0.998268	no	BETA-D-XYLOSIDASE 7-RELATED
XLOC_011701	Prupe.3G166000	Pp03:18493517-18495335	C	A	OK	0.965937	2.05638	1.09011	-1.58807	0.998	0.11165	0.998268	no	PPR repeat (PPR) // PPR repeat family (PPR_2)
XLOC_015493	Prupe.5G023900	Pp05:2674428-2678182	C	A	OK	0.198624	0.487328	1.29485	-1.60646	0.998	0.11165	0.998268	no
XLOC_000608	Prupe.1G111700	Pp01:8920295-8922733	C	A	OK	0.687424	0.221146	-1.6362	1.69707	0.998	0.1117	0.998268	no	MYB DOMAIN PROTEIN 78
XLOC_010297	Prupe.3G201700	Pp03:21003465-21013504	C	A	OK	10.8222	17.1949	0.667989	-1.57183	0.998	0.1117	0.998268	no	HISTIDINE KINASE 2
XLOC_022318	Prupe.7G153700	Pp07:16381916-16385916	C	A	OK	11.6386	18.9613	0.704141	-1.56405	0.998	0.1117	0.998268	no	SCARECROW-LIKE PROTEIN 4-RELATED
XLOC_023327	Prupe.7G089500	Pp07:12301766-12316262	C	A	OK	76.8294	125.309	0.705758	-1.57567	0.998	0.1117	0.998268	no	ATP-BINDING CASSETTE TRANSPORTER
XLOC_012437	-	Pp03:22571695-22575518	C	A	OK	0.804983	1.56798	0.961877	-1.60305	0.998	0.1118	0.998268	no
XLOC_005103	Prupe.1G448400	Pp01:37859126-37862746	C	A	OK	0.0443761	0.314253	2.82407	-2.10212	0.998	0.11185	0.998268	no	All-trans-10'-apo-beta-carotenal 13,14-cleaving dioxygenase / Carotenoid cleavage dioxygenase 8
XLOC_020451	Prupe.6G162100	Pp06:15142146-15149370	C	A	OK	15.3169	6.39437	-1.26025	1.60546	0.998	0.11185	0.998268	no	FAD/NAD(P)-BINDING OXIDOREDUCTASE FAMILY PROTEIN
XLOC_005941	Prupe.2G008700	Pp02:767236-769706	C	A	OK	41.4281	25.6842	-0.689728	1.58682	0.998	0.1119	0.998268	no	ELONGATION FACTOR 1-BETA
XLOC_006693	Prupe.2G146800	Pp02:20307723-20317710	C	A	OK	12.4522	19.7387	0.664622	-1.5691	0.998	0.11195	0.998268	no	PROTEIN BOI2
XLOC_011089	Prupe.3G037400	Pp03:2706269-2717646	C	A	OK	8.48253	13.7671	0.698662	-1.5809	0.998	0.112	0.998268	no	NUP107-RELATED
XLOC_025247	Prupe.8G202900	Pp08:19103721-19105639	C	A	OK	63.2745	39.723	-0.671652	1.5593	0.998	0.112	0.998268	no	CYTOCHROME B5 ISOFORM B
XLOC_024230	Prupe.8G004400	Pp08:355659-367641	C	A	OK	24.9594	39.7647	0.671906	-1.57205	0.998	0.11205	0.998268	no	DYNAMIN
XLOC_000595	Prupe.1G109600	Pp01:8746769-8753326	C	A	OK	14.8577	23.3558	0.652569	-1.52829	0.998	0.11225	0.998268	no	DEAD-BOX ATP-DEPENDENT RNA HELICASE 40
XLOC_004959	Prupe.1G416800	Pp01:36184541-36186251	C	A	OK	3.43306	1.67923	-1.03169	1.60922	0.998	0.11225	0.998268	no	Transcription factor HEX, contains HOX and HALZ domains
XLOC_017089	Prupe.5G104100	Pp05:11087567-11089769	C	A	OK	0.0634333	0.460746	2.86066	-2.13175	0.998	0.11235	0.998268	no	CCT MOTIF FAMILY PROTEIN
XLOC_000280	Prupe.1G048400	Pp01:3413796-3416867	C	A	OK	13.4791	7.97852	-0.756536	1.53868	0.998	0.1124	0.998268	no
XLOC_019932	Prupe.6G056400	Pp06:3963756-3968466	C	A	OK	41.9572	66.3354	0.660858	-1.54371	0.998	0.1124	0.998268	no	DOUBLE CLP-N MOTIF-CONTAINING P-LOOP NUCLEOSIDE TRIPHOSPHATE HYDROLASE DOMAIN-CONTAINING PROTEIN-RELATED
XLOC_024868	Prupe.8G126100	Pp08:15060604-15061439	C	A	OK	27.6071	16.2636	-0.763398	1.6162	0.998	0.1124	0.998268	no	39S RIBOSOMAL PROTEIN L11, MITOCHONDRIAL
XLOC_006082	Prupe.2G036200	Pp02:3918612-3921371	C	A	OK	33.0669	20.4399	-0.694	1.56161	0.998	0.1125	0.998268	no	TRANSCRIPTION INITIATION FACTOR TFIID/SUPT3-RELATED
XLOC_009557	Prupe.3G058700	Pp03:4155706-4161805	C	A	OK	27.9494	44.1963	0.661108	-1.54964	0.998	0.1126	0.998268	no	LYSM DOMAIN RECEPTOR-LIKE KINASE 3
XLOC_003033	Prupe.1G584800	Pp01:47469100-47478345	C	A	OK	14.399	22.8958	0.66911	-1.55224	0.998	0.1127	0.998268	no	Sphinganine kinase / Dihydrosphingosine kinase
XLOC_024332	Prupe.8G024600	Pp08:2226289-2229028	C	A	OK	0.8638	0.361604	-1.25629	1.61121	0.998	0.1128	0.998268	no	Protein kinase domain (Pkinase) // S-locus glycoprotein domain (S_locus_glycop) // D-mannose binding lectin (B_lectin)
XLOC_024575	Prupe.8G069500	Pp08:10247598-10256123	C	A	OK	1.90228	3.76835	0.986202	-1.5809	0.998	0.11285	0.998268	no	TOLL-LIKE RECEPTOR
XLOC_008125	Prupe.2G099600,Prupe.2G099700	Pp02:15534214-15542630	C	A	OK	6.36213	12.577	0.9832	-1.51174	0.998	0.1129	0.998268	no	Leucine Rich Repeat (LRR_1) // Leucine rich repeat (LRR_8)
XLOC_018026	Prupe.6G041800	Pp06:3074498-3083224	C	A	OK	8.5233	13.5053	0.664042	-1.54012	0.998	0.11305	0.998268	no	Nardilysin / NRD convertase
XLOC_011463	Prupe.3G117000	Pp03:10002316-10005034	C	A	OK	2.61241	0.685773	-1.92958	1.56852	0.998	0.11325	0.998268	no
XLOC_004488	Prupe.1G308800,Prupe.1G308900	Pp01:30057703-30060522	C	A	OK	12.1862	6.76609	-0.848858	1.45685	0.998	0.1133	0.998268	no	COPPER TRANSPORT PROTEIN ATOX1-RELATED
XLOC_021402	Prupe.6G358500	Pp06:30341058-30344478	C	A	OK	0.585192	0.210527	-1.4749	1.63089	0.998	0.1133	0.998268	no
XLOC_005516	Prupe.1G533700,Prupe.1G533800	Pp01:43615921-43619017	C	A	OK	35.4434	20.4684	-0.792123	1.54758	0.998	0.11335	0.998268	no	AGAMOUS-LIKE MADS-BOX PROTEIN AGL80-RELATED
XLOC_015430	Prupe.5G013000	Pp05:1389806-1391793	C	A	OK	1.04802	0.327961	-1.67608	1.76041	0.998	0.1134	0.998268	no
XLOC_004447	Prupe.1G299300,Prupe.1G299400	Pp01:29451126-29456113	C	A	OK	18.8682	30.7957	0.706766	-1.5499	0.998	0.11345	0.998268	no	PROTEIN NSP-INTERACTING KINASE 2
XLOC_005286	Prupe.1G486400	Pp01:40496322-40502732	C	A	OK	11.1697	17.6018	0.656135	-1.54834	0.998	0.11345	0.998268	no	TRAFFICKING PROTEIN PARTICLE COMPLEX SUBUNIT 9
XLOC_019097	Prupe.6G252200	Pp06:24654737-24655968	C	A	OK	117.804	67.5543	-0.802265	1.60051	0.998	0.11345	0.998268	no	Oligosaccaryltransferase (Ost4)
XLOC_014661	Prupe.4G145700	Pp04:8369622-8375279	C	A	OK	1.37832	2.40525	0.803277	-1.58429	0.998	0.11355	0.998268	no	Protein kinase domain (Pkinase) // Leucine rich repeat N-terminal domain (LRRNT_2)
XLOC_005559	Prupe.1G544400	Pp01:44491771-44494261	C	A	OK	142	89.3849	-0.667789	1.56069	0.998	0.1136	0.998268	no	Cytochrome c
XLOC_008750	Prupe.2G239100	Pp02:25947768-25953877	C	A	OK	2.56656	4.22265	0.718311	-1.58763	0.998	0.1137	0.998268	no	ARF GUANINE-NUCLEOTIDE EXCHANGE FACTOR GNL1-RELATED
XLOC_008704	Prupe.2G227900	Pp02:25373380-25374937	C	A	OK	2.18563	0.723817	-1.59435	1.65473	0.998	0.1138	0.998268	no	translation initiation factor 3 subunit G
XLOC_005725	Prupe.1G579200	Pp01:47127714-47133939	C	A	OK	1.24731	2.28665	0.874415	-1.59083	0.998	0.11395	0.998268	no	Leucine Rich Repeat (LRR_1) // Protein tyrosine kinase (Pkinase_Tyr) // Leucine rich repeat N-terminal domain (LRRNT_2)
XLOC_001578	Prupe.1G302200	Pp01:29680367-29696101	C	A	OK	0	0.228587	Inf	-nan	0.998	0.11425	0.998268	no	14-3-3 protein (14-3-3)
XLOC_020150	Prupe.6G099400	Pp06:6914284-6915115	C	A	OK	2.69541	5.72155	1.0859	-1.61326	0.998	0.1143	0.998268	no	FASCICLIN-LIKE ARABINOGALACTAN PROTEIN 12
XLOC_004608	Prupe.1G335200	Pp01:31667756-31669492	C	A	OK	25.7652	15.8192	-0.703751	1.57485	0.998	0.1144	0.998268	no	Uncharacterized membrane protein
XLOC_016460	Prupe.5G213800	Pp05:16876548-16877674	C	A	OK	2.4566	1.01134	-1.28039	1.64352	0.998	0.1144	0.998268	no	SHN SHINE , DNA BINDING / TRANSCRIPTION FACTOR
XLOC_024760	Prupe.8G106300	Pp08:13755649-13762836	C	A	OK	65.8491	102.794	0.642524	-1.50536	0.998	0.1144	0.998268	no	PRESTALK A DIFFERENTIATION PROTEIN A
XLOC_009679	Prupe.3G084100	Pp03:6204836-6211130	C	A	OK	1.0527	0	-Inf	-nan	0.998	0.11445	0.998268	no
XLOC_009795	Prupe.3G104900	Pp03:8282566-8285759	C	A	OK	53.0446	32.8335	-0.692039	1.56426	0.998	0.11445	0.998268	no	PREFOLDIN SUBUNIT 6
XLOC_014721	Prupe.4G157700	Pp04:9025404-9035945	C	A	OK	1.88292	1.02486	-0.877542	1.5363	0.998	0.11445	0.998268	no	Protein tyrosine kinase (Pkinase_Tyr) // Di-glucose binding within endoplasmic reticulum (Malectin) // Leucine rich repeat (LRR_8)
XLOC_023242	Prupe.7G070200	Pp07:10802241-10808225	C	A	OK	8.73063	14.2184	0.703603	-1.57382	0.998	0.11445	0.998268	no	TRANSCRIPTION FACTOR BHLH48-RELATED
XLOC_018738	Prupe.6G184100	Pp06:19241070-19242584	C	A	OK	1.5175	3.51857	1.21329	-1.62962	0.998	0.11455	0.998268	no	CYSTEINE-RICH REPEAT SECRETORY PROTEIN
XLOC_020939	Prupe.6G265900	Pp06:25422850-25425169	C	A	OK	3.84482	2.02317	-0.926301	1.62165	0.998	0.11455	0.998268	no	GLUCOSYL/GLUCURONOSYL TRANSFERASES
XLOC_014467	Prupe.4G101100	Pp04:5151632-5155910	C	A	OK	0.0537679	0.219265	2.02786	-1.76017	0.998	0.11495	0.998268	no	DISEASE RESISTANCE PROTEIN-LIKE-RELATED
XLOC_023848	Prupe.7G205200	Pp07:18976508-18978026	C	A	OK	12.0777	7.22005	-0.742265	1.57596	0.998	0.11495	0.998268	no	Predicted transposase
XLOC_026195	Prupe.8G131400	Pp08:15380770-15382485	C	A	OK	11.8627	19.4434	0.712846	-1.60194	0.998	0.11505	0.998268	no	GENOMIC DNA, CHROMOSOME 3, P1 CLONE: MLD14
XLOC_008005	Prupe.2G075700	Pp02:11508016-11511121	C	A	OK	127.045	80.4594	-0.659011	1.55953	0.998	0.11515	0.998268	no	RIBOSOMAL S SUBUNIT
XLOC_012591	Prupe.4G029500	Pp04:1377926-1378641	C	A	OK	162.671	103.156	-0.657131	1.5434	0.998	0.1152	0.998268	no	HISTONE H2A
XLOC_014532	Prupe.4G114800	Pp04:6165051-6169823	C	A	OK	19.8988	31.5201	0.663589	-1.54431	0.998	0.1152	0.998268	no	Polyketide cyclase / dehydrase and lipid transport (Polyketide_cyc)
XLOC_015271	Prupe.4G282300	Pp04:24076818-24079139	C	A	OK	38.7404	24.1679	-0.680747	1.54693	0.998	0.1152	0.998268	no	40S RIBOSOMAL PROTEIN S10, MITOCHONDRIAL
XLOC_025686	Prupe.8G019500	Pp08:1798643-1804248	C	A	OK	0.752971	1.46718	0.962378	-1.57686	0.998	0.1152	0.998268	no	UDP-GLUCURONATE:XYLAN ALPHA-GLUCURONOSYLTRANSFERASE 3-RELATED
XLOC_025837	Prupe.8G050900,Prupe.8G051100	Pp08:5536734-5578996	C	A	OK	0.120279	0.30991	1.36547	-1.48946	0.998	0.1152	0.998268	no	FALZ-RELATED BROMODOMAIN-CONTAINING PROTEINS
XLOC_002148	Prupe.1G411900	Pp01:35951474-35952452	C	A	OK	0.887616	0.111495	-2.99296	2.20932	0.998	0.11525	0.998268	no
XLOC_020817	Prupe.6G241900	Pp06:24023002-24029849	C	A	OK	4.45736	7.27278	0.70632	-1.57429	0.998	0.1153	0.998268	no	Protein tyrosine kinase (Pkinase_Tyr) // Carbohydrate-binding protein of the ER (Malectin_like)
XLOC_001180	Prupe.1G227300	Pp01:24049964-24058277	C	A	OK	6.25751	10.0648	0.68566	-1.55084	0.998	0.11535	0.998268	no	ENDOPLASMIC RETICULUM METALLOPEPTIDASE 1
XLOC_017153	Prupe.5G117600	Pp05:11899546-11904050	C	A	OK	19.0094	29.9988	0.658196	-1.52855	0.998	0.1154	0.998268	no	GLYCOSIDE HYDROLASE FAMILY 28 PROTEIN / POLYGALACTURONASE (PECTINASE) FAMILY PROTEIN
XLOC_000617	Prupe.1G113300	Pp01:9011094-9016181	C	A	OK	79.5483	49.4081	-0.687083	1.54412	0.998	0.1155	0.998268	no	ER MEMBRANE PROTEIN COMPLEX SUBUNIT 6
XLOC_017376	Prupe.5G167600	Pp05:14467455-14468103	C	A	OK	0.334769	1.35749	2.01971	-1.75309	0.998	0.1155	0.998268	no	DISEASE RESISTANCE PROTEIN RPP13-RELATED
XLOC_026020	Prupe.8G091200	Pp08:12404126-12405358	C	A	OK	0.359066	1.45531	2.01901	-1.75248	0.998	0.1155	0.998268	no
XLOC_002414	Prupe.1G464200	Pp01:38741721-38744340	C	A	OK	7.45896	4.30826	-0.791867	1.51851	0.998	0.11555	0.998268	no
XLOC_017757	Prupe.5G244400	Pp05:18317340-18319524	C	A	OK	52.5249	32.4063	-0.696729	1.58228	0.998	0.11555	0.998268	no	DNA-DIRECTED RNA POLYMERASES I, II, AND III
XLOC_022590	Prupe.7G206100,Prupe.7G206200	Pp07:19020536-19026707	C	A	OK	12.2006	19.5189	0.677922	-1.41232	0.998	0.11555	0.998268	no	STEROL O-ACYLTRANSFERASE
XLOC_017613	Prupe.5G214200,Prupe.5G214300	Pp05:16884184-16899617	C	A	OK	22.0786	35.2457	0.674794	-1.55272	0.998	0.11565	0.998268	no	Phospholipid-translocating ATPase / Phospholipid-transporting ATPase
XLOC_024587	Prupe.8G071500	Pp08:10458433-10460904	C	A	OK	340.458	214.154	-0.668828	1.52683	0.998	0.11565	0.998268	no	COILED-COIL-HELIX-COILED-COIL-HELIX DOMAIN CONTAINING 2/NUR77
XLOC_013786	-	Pp04:17089349-17116279	C	A	OK	0.521579	1.29125	1.30781	-1.63008	0.998	0.1158	0.998268	no
XLOC_023741	Prupe.7G183500	Pp07:17812469-17821096	C	A	OK	2.49561	4.21264	0.755331	-1.58635	0.998	0.1158	0.998268	no	DNA MISMATCH REPAIR PROTEIN MLH3-RELATED
XLOC_006296	Prupe.2G072600	Pp02:10973816-10974989	C	A	OK	0.421492	1.14063	1.43625	-1.58978	0.998	0.1162	0.998268	no	CYTOSOLIC SULFOTRANSFERASE 1-RELATED
XLOC_016532	Prupe.5G229300	Pp05:17521696-17610011	C	A	OK	0	0.49166	Inf	-nan	0.998	0.1163	0.998268	no
XLOC_018521	Prupe.6G138600	Pp06:11259914-11264472	C	A	OK	0.0987889	0.936803	3.24533	-2.18636	0.998	0.1163	0.998268	no	Reductases with broad range of substrate specificities
XLOC_019319	Prupe.6G296700	Pp06:27106396-27111706	C	A	OK	7.03054	3.12643	-1.16912	1.51781	0.998	0.1163	0.998268	no	DIACYLGLYCEROL O-ACYLTRANSFERASE
XLOC_001712	Prupe.1G328600	Pp01:31212777-31213774	C	A	OK	0.331643	1.23186	1.89313	-1.72549	0.998	0.1164	0.998268	no	MLP-LIKE PROTEIN 165-RELATED
XLOC_026227	Prupe.8G136700	Pp08:15663648-15675408	C	A	OK	4.05203	6.63544	0.711547	-1.56045	0.998	0.1164	0.998268	no	DNA REPAIR PROTEIN REV1
XLOC_021785	Prupe.7G053700	Pp07:9212657-9215823	C	A	OK	22.2495	12.8796	-0.788679	1.60539	0.998	0.11645	0.998268	no
XLOC_006144	Prupe.2G047100	Pp02:5464280-5465702	C	A	OK	191.588	121.421	-0.65799	1.55407	0.998	0.1166	0.998268	no	CYSTEINE PROTEINASE INHIBITOR 6
XLOC_008505	Prupe.2G190600	Pp02:22997574-23001664	C	A	OK	59.2867	36.0095	-0.71933	1.54447	0.998	0.11665	0.998268	no
XLOC_022278	Prupe.7G146600	Pp07:15957498-15969337	C	A	OK	9.1004	14.4731	0.669377	-1.52838	0.998	0.11665	0.998268	no	HISTONE-LYSINE N-METHYLTRANSFERASE SUVR5
XLOC_011536	Prupe.3G131500	Pp03:13492783-13493983	C	A	OK	3.79881	1.81822	-1.06302	1.53454	0.998	0.1167	0.998268	no	BASIC HELIX-LOOP-HELIX DOMAIN-CONTAINING PROTEIN
XLOC_003100	Prupe.1G012100	Pp01:919230-922543	C	A	OK	0.294568	0.729485	1.30828	-1.57988	0.998	0.11675	0.998268	no	AMINE OXIDASE
XLOC_018054	Prupe.6G045900	Pp06:3319114-3337899	C	A	OK	10.5042	17.5225	0.738249	-1.52632	0.998	0.1169	0.998268	no	ZINC FINGER PROTEIN 294
XLOC_005579	Prupe.1G549100	Pp01:44894234-44897549	C	A	OK	70.7837	44.9485	-0.655143	1.54399	0.998	0.11695	0.998268	no	NADH OXIDOREDUCTASE-RELATED
XLOC_018630	Prupe.6G162900	Pp06:15464108-15467231	C	A	OK	92.051	57.7539	-0.672516	1.57095	0.998	0.11695	0.998268	no	BOLA-LIKE PROTEIN 2
XLOC_022863	Prupe.7G259600	Pp07:21628420-21629788	C	A	OK	661.569	420.079	-0.655229	1.57026	0.998	0.117	0.998268	no	APOLIPOPROTEIN D
XLOC_025931	Prupe.8G073400	Pp08:10718020-10718898	C	A	OK	1.17235	0.37239	-1.65452	1.59771	0.998	0.117	0.998268	no	DNA topoisomerase / Untwisting enzyme
XLOC_007502	Prupe.2G301600	Pp02:28941803-28943190	C	A	OK	518.661	328.643	-0.65827	1.56879	0.998	0.11705	0.998268	no	HEAVY-METAL-ASSOCIATED DOMAIN-CONTAINING PROTEIN
XLOC_005868	-	Pp01:33376540-33377352	C	A	OK	0.183279	0.794185	2.11543	-1.73703	0.998	0.11725	0.998268	no
XLOC_006089	Prupe.2G037200	Pp02:3995339-3999355	C	A	OK	13.0302	8.00214	-0.7034	1.58299	0.998	0.1175	0.998268	no	MATE EFFLUX FAMILY PROTEIN
XLOC_009651	Prupe.3G078600	Pp03:5812895-5816695	C	A	OK	138.448	87.6834	-0.658966	1.55809	0.998	0.1175	0.998268	no	CYTOCHROME C OXIDASE SUBUNIT 5B, MITOCHONDRIAL
XLOC_020260	Prupe.6G122400	Pp06:9104915-9107645	C	A	OK	243.007	155.053	-0.648239	1.53057	0.998	0.1177	0.998268	no	Cytochrome c oxidase subunit VIIa (COX7a)
XLOC_024323	Prupe.8G021800	Pp08:1975850-1978752	C	A	OK	0.638938	1.41947	1.15161	-1.59122	0.998	0.1177	0.998268	no	CYTOCHROME P450 FAMILY MEMBER
XLOC_013500	Prupe.4G197600	Pp04:12094953-12098086	C	A	OK	34.5217	21.3905	-0.690532	1.53798	0.998	0.11775	0.998268	no	RNA recognition motif. (a.k.a. RRM, RBD, or RNP domain) (RRM_1)
XLOC_003895	Prupe.1G186500	Pp01:16947448-16951179	C	A	OK	117.866	75.0112	-0.65197	1.52079	0.998	0.1178	0.998268	no	GLUTATHIONE PEROXIDASE 2-RELATED
XLOC_003123	Prupe.1G017400	Pp01:1197138-1200391	C	A	OK	98.0936	62.0619	-0.660451	1.53705	0.998	0.11785	0.998268	no	PROTEASOME SUBUNIT BETA TYPE-2
XLOC_018911	Prupe.6G217200	Pp06:22418827-22420130	C	A	OK	0.844555	0.267216	-1.66018	1.6903	0.998	0.1179	0.998268	no
XLOC_026049	Prupe.8G095700	Pp08:12776329-12780454	C	A	OK	27.6086	43.7541	0.664301	-1.53087	0.998	0.1179	0.998268	no	STEROL REGULATORY ELEMENT-BINDING PROTEIN
XLOC_006407	Prupe.2G093600	Pp02:14822377-14824635	C	A	OK	0.912819	0.242343	-1.91328	1.71661	0.998	0.11795	0.998268	no
XLOC_010877	Prupe.3G311000	Pp03:26993180-26998283	C	A	OK	8.68033	13.7785	0.666599	-1.54065	0.998	0.11795	0.998268	no	Uncharacterized conserved protein
XLOC_013519	Prupe.4G200100	Pp04:12426874-12431449	C	A	OK	6.68424	3.86828	-0.789073	1.56012	0.998	0.11795	0.998268	no	(-)-alpha-pinene synthase / (-)-alpha-pinene/(-)-camphene synthase
XLOC_000066	Prupe.1G012300	Pp01:938290-941402	C	A	OK	0.534381	0.138565	-1.9473	1.70553	0.998	0.11805	0.998268	no
XLOC_000990	Prupe.1G184800	Pp01:16750529-16751448	C	A	OK	1.48035	0.555058	-1.41522	1.55285	0.998	0.11815	0.998268	no	ACYL-COA N-ACYLTRANSFERASE DOMAIN-CONTAINING PROTEIN
XLOC_001212	Prupe.1G233300	Pp01:24790179-24792840	C	A	OK	20.4752	12.6954	-0.689575	1.54286	0.998	0.11815	0.998268	no	Uncharacterized conserved protein related to IojAP
XLOC_025145	Prupe.8G182300	Pp08:18201096-18203683	C	A	OK	44.4686	28.2218	-0.655977	1.5459	0.998	0.11815	0.998268	no	Hydroxymethylglutaryl-CoA reductase (NADPH) / HMG-CoA reductase
XLOC_009842	Prupe.3G114200	Pp03:9623545-9624577	C	A	OK	47.6506	30.182	-0.658805	1.51241	0.998	0.1183	0.998268	no
XLOC_002111	Prupe.1G405800	Pp01:35665948-35668164	C	A	OK	195.826	124.695	-0.651172	1.5472	0.998	0.11835	0.998268	no	40S RIBOSOMAL PROTEIN S3-1-RELATED
XLOC_019775	Prupe.6G022500	Pp06:1801343-1803140	C	A	OK	42.207	25.5089	-0.726479	1.59325	0.998	0.11835	0.998268	no	60S RIBOSOMAL PROTEIN L31
XLOC_014483	Prupe.4G105000	Pp04:5424697-5426373	C	A	OK	60.6389	38.1229	-0.669585	1.55573	0.998	0.1184	0.998268	no	F19P19.27 PROTEIN
XLOC_003725	Prupe.1G151900	Pp01:11995695-11999666	C	A	OK	23.3198	14.121	-0.723717	1.58096	0.998	0.1185	0.998268	no	Protein-serine/threonine phosphatase / Serine/threonine specific protein phosphatase // Protein-tyrosine-phosphatase / PTPase
XLOC_024847	Prupe.8G122100	Pp08:14780301-14790006	C	A	OK	90.1417	141.005	0.645484	-1.54238	0.998	0.11855	0.998268	no	PRESEQUENCE PROTEASE 1, CHLOROPLASTIC/MITOCHONDRIAL-RELATED
XLOC_003614	Prupe.1G128400	Pp01:10034945-10036913	C	A	OK	3.56415	1.27211	-1.48633	1.57791	0.998	0.1186	0.998268	no	Pathogenesis-related protein Bet v I family (Bet_v_1)
XLOC_015406	Prupe.5G008100	Pp05:859925-864488	C	A	OK	8.36669	13.3199	0.670856	-1.53539	0.998	0.11865	0.998268	no	IRE1-RELATED
XLOC_016793	Prupe.5G040900	Pp05:4493016-4496662	C	A	OK	1.22525	2.41127	0.976711	-1.56375	0.998	0.11875	0.998268	no	PROTEIN PHOSPHATASE 2C 29
XLOC_016020	Prupe.5G123400	Pp05:12202421-12207274	C	A	OK	18.537	29.1401	0.652595	-1.53713	0.998	0.1189	0.998268	no	AUXIN RESPONSE FACTOR 12-RELATED
XLOC_001499	Prupe.1G288900	Pp01:28825323-28827352	C	A	OK	0.543041	1.29935	1.25866	-1.61387	0.998	0.11895	0.998268	no	CYTOCHROME P450 78A5-RELATED
XLOC_014039	Prupe.4G009500	Pp04:467616-470580	C	A	OK	17.2955	27.2936	0.658166	-1.5379	0.998	0.11905	0.998268	no	SOLUTE CARRIER FAMILY 13 MEMBER
XLOC_014233	Prupe.4G051400	Pp04:2460327-2461576	C	A	OK	39.2418	24.7275	-0.666275	1.54781	0.998	0.11905	0.998268	no	AP2 domain (AP2)
XLOC_026872	Prupe.8G269200	Pp08:22390512-22395841	C	A	OK	29.5695	48.2376	0.706049	-1.5124	0.998	0.11905	0.998268	no	ENDOGLUCANASE 21-RELATED
XLOC_021088	Prupe.6G296400	Pp06:27094441-27098269	C	A	OK	6.42745	10.4358	0.699224	-1.53872	0.998	0.1191	0.998268	no
XLOC_006856	Prupe.2G176000	Pp02:22144263-22151596	C	A	OK	21.1677	33.2998	0.653648	-1.54382	0.998	0.11915	0.998268	no
XLOC_015333	-	Pp04:13087767-13089979	C	A	OK	1.09982	0.490841	-1.16394	1.53966	0.998	0.1193	0.998268	no
XLOC_020643	Prupe.6G204300	Pp06:21222783-21228082	C	A	OK	1.33557	0.629294	-1.08565	1.5669	0.998	0.11965	0.998268	no	RRP12-LIKE PROTEIN
XLOC_004978	Prupe.1G420600	Pp01:36362702-36362948	C	A	OK	0.347381	0	-Inf	-nan	0.998	0.1197	0.998268	no
XLOC_005759	Prupe.1G586000	Pp01:47574693-47577403	C	A	OK	0.651646	1.37342	1.07561	-1.58344	0.998	0.1197	0.998268	no	ZINC-FINGER HOMEODOMAIN PROTEIN 3-RELATED
XLOC_006006	Prupe.2G021400	Pp02:2093075-2094374	C	A	OK	0.440166	0	-Inf	-nan	0.998	0.1197	0.998268	no	gag-polypeptide of LTR copia-type (UBN2_2)
XLOC_010179	Prupe.3G179800	Pp03:19574164-19578706	C	A	OK	179.967	277.138	0.622876	-1.47723	0.998	0.1197	0.998268	no	TRANSCRIPTION FACTOR PIF4-RELATED
XLOC_011462	Prupe.3G116900	Pp03:9978779-9979007	C	A	OK	0.463712	0	-Inf	-nan	0.998	0.1197	0.998268	no
XLOC_015428	Prupe.5G012600	Pp05:1343647-1344175	C	A	OK	0.283353	0	-Inf	-nan	0.998	0.1197	0.998268	no
XLOC_017499	Prupe.5G191000	Pp05:15675804-15676053	C	A	OK	0.332716	0	-Inf	-nan	0.998	0.1197	0.998268	no	POLY [ADP-RIBOSE] POLYMERASE 1
XLOC_022177	Prupe.7G127900	Pp07:14858204-14860118	C	A	OK	0.272941	0	-Inf	-nan	0.998	0.1197	0.998268	no
XLOC_023092	Prupe.7G039300	Pp07:7235191-7235395	C	A	OK	0.757862	0	-Inf	-nan	0.998	0.1197	0.998268	no
XLOC_025960	Prupe.8G080500	Pp08:11439487-11439769	C	A	OK	0.222326	0	-Inf	-nan	0.998	0.1197	0.998268	no	Auxin responsive protein (Auxin_inducible)
XLOC_020075	Prupe.6G082000	Pp06:5538943-5539481	C	A	OK	191.321	120.406	-0.66809	1.56206	0.998	0.11975	0.998268	no	HISTONE H2B
XLOC_018525	Prupe.6G139000	Pp06:11290776-11292065	C	A	OK	1.40889	0.521785	-1.43304	1.59871	0.998	0.11985	0.998268	no
XLOC_019851	Prupe.6G039000	Pp06:2927688-2929069	C	A	OK	245.495	156.268	-0.651676	1.54888	0.998	0.11985	0.998268	no	60S RIBOSOMAL PROTEIN L10
XLOC_013345	Prupe.4G174200	Pp04:10312180-10313416	C	A	OK	6.98597	3.78481	-0.884239	1.54794	0.998	0.12005	0.998268	no
XLOC_007704	Prupe.2G010400	Pp02:948038-952335	C	A	OK	394.771	251.704	-0.64929	1.50845	0.998	0.12015	0.998268	no	AN1-TYPE ZINC FINGER PROTEIN
XLOC_014662	Prupe.4G146400	Pp04:8399752-8403608	C	A	OK	0.456332	0.106174	-2.10365	1.74223	0.998	0.12015	0.998268	no	GLUTATHIONE S-TRANSFERASE, GST, SUPERFAMILY, GST DOMAIN CONTAINING
XLOC_016624	Prupe.5G002300	Pp05:377712-384289	C	A	OK	27.3441	43.0649	0.655286	-1.55389	0.998	0.12015	0.998268	no	SQUAMOSA PROMOTER-BINDING-LIKE PROTEIN 14-RELATED
XLOC_015479	Prupe.5G021600	Pp05:2379929-2383856	C	A	OK	6.02767	10.5767	0.811212	-1.52289	0.998	0.1202	0.998268	no	WALL-ASSOCIATED RECEPTOR KINASE-LIKE 14-RELATED
XLOC_008275	Prupe.2G133700	Pp02:19153281-19155542	C	A	OK	243.712	155.658	-0.646801	1.52779	0.998	0.12025	0.998268	no	NUCLEOSIDE DIPHOSPHATE KINASE
XLOC_009157	Prupe.2G329000	Pp02:30218645-30228126	C	A	OK	23.2194	36.9864	0.671662	-1.5254	0.998	0.1203	0.998268	no	PHD FINGER PROTEIN-RELATED
XLOC_017227	Prupe.5G134800	Pp05:12828130-12829956	C	A	OK	31.4277	19.0369	-0.723241	1.5339	0.998	0.1203	0.998268	no	TRANSLOCASE OF INNER MITOCHONDRIAL MEMBRANE 13 HOMOLOG
XLOC_012414	-	Pp03:17676642-17678274	C	A	OK	0.051991	0.411505	2.98458	-2.15994	0.998	0.1205	0.998268	no
XLOC_005611	-	Pp01:45398873-45399729	C	A	OK	1.7048	5.17987	1.60332	-1.66577	0.998	0.1206	0.998268	no
XLOC_020636	Prupe.6G202700	Pp06:21030587-21034602	C	A	OK	19.2756	30.1697	0.646322	-1.52009	0.998	0.1206	0.998268	no	U-BOX DOMAIN-CONTAINING PROTEIN 50-RELATED
XLOC_009087	Prupe.2G314100	Pp02:29561211-29564339	C	A	OK	50.3343	30.8472	-0.706406	1.4763	0.998	0.12065	0.998268	no	ACYL-COA-BINDING DOMAIN-CONTAINING PROTEIN 6
XLOC_009115	Prupe.2G320100	Pp02:29835525-29841170	C	A	OK	27.4101	43.1186	0.653599	-1.53738	0.998	0.12065	0.998268	no
XLOC_024895	Prupe.8G130300	Pp08:15337330-15339437	C	A	OK	14.2774	8.8314	-0.693018	1.56034	0.998	0.12065	0.998268	no	GLUCOSYL/GLUCURONOSYL TRANSFERASES
XLOC_004170	Prupe.1G236900	Pp01:25132685-25136384	C	A	OK	55.1225	34.5356	-0.674559	1.49447	0.998	0.1207	0.998268	no	Predicted PRP38-like splicing factor
XLOC_002286	Prupe.1G437000	Pp01:37250440-37251120	C	A	OK	27.3594	16.0687	-0.767777	1.57686	0.998	0.12075	0.998268	no	CALCIUM-BINDING PROTEIN CML38-RELATED
XLOC_005888	-	Pp01:42418582-42420387	C	A	OK	0.069556	0.280727	2.01292	-1.64342	0.998	0.1208	0.998268	no
XLOC_020070	Prupe.6G081200	Pp06:5500326-5507993	C	A	OK	132.447	74.6345	-0.827501	1.52298	0.998	0.1208	0.998268	no
XLOC_013279	Prupe.4G163600	Pp04:9486626-9488706	C	A	OK	18.3903	10.2105	-0.848894	1.55609	0.998	0.12095	0.998268	no
XLOC_003453	Prupe.1G093800	Pp01:7212935-7216720	C	A	OK	0.750397	0.294567	-1.34906	1.65748	0.998	0.121	0.998268	no	(R)-mandelonitrile lyase / Mandelonitrile benzaldehyde-lyase
XLOC_004044	Prupe.1G212900	Pp01:22635733-22637769	C	A	OK	110.91	70.2968	-0.657854	1.55534	0.998	0.121	0.998268	no	40S RIBOSOMAL PROTEIN S27
XLOC_019648	Prupe.6G364800	Pp06:30618207-30620693	C	A	OK	21.6893	34.0336	0.649976	-1.52582	0.998	0.121	0.998268	no	DUAL TRANSCRIPTION UNIT AND ALTERNATIVE SPLICING PROTEIN GLAUCE
XLOC_023548	Prupe.7G138500	Pp07:15482390-15486012	C	A	OK	1.66359	2.97277	0.83751	-1.51954	0.998	0.1211	0.998268	no	LEUCINE-RICH REPEAT-CONTAINING PROTEIN
XLOC_003958	Prupe.1G197900	Pp01:18956497-18974179	C	A	OK	5.39601	8.94273	0.728824	-1.53924	0.998	0.1212	0.998268	no	FLOWERING TIME CONTROL PROTEIN FPA
XLOC_004500	Prupe.1G311100	Pp01:30227330-30228427	C	A	OK	7.52569	3.90702	-0.945757	1.52296	0.998	0.1212	0.998268	no
XLOC_016052	Prupe.5G129500	Pp05:12535202-12537231	C	A	OK	101.042	62.0184	-0.704186	1.49024	0.998	0.1213	0.998268	no
XLOC_008164	Prupe.2G109900	Pp02:16808929-16811238	C	A	OK	138.418	83.769	-0.724542	1.50507	0.998	0.12145	0.998268	no	F5D14.24 PROTEIN
XLOC_001270	Prupe.1G244000,Prupe.1G244100	Pp01:25750274-25763228	C	A	OK	29.4851	48.0175	0.703574	-1.46567	0.998	0.1215	0.998268	no	ABC transporter (ABC_tran) // ABC transporter transmembrane region (ABC_membrane)
XLOC_009523	Prupe.3G053300	Pp03:3762053-3763110	C	A	OK	179.984	114.575	-0.651577	1.5376	0.998	0.12155	0.998268	no	CHARGED MULTIVESICULAR BODY PROTEIN
XLOC_001283	Prupe.1G246400	Pp01:25957400-25960514	C	A	OK	0.0381862	0.284621	2.89792	-2.09487	0.998	0.1216	0.998268	no	PROTEIN PHOSPHATASE 2C 14-RELATED
XLOC_003666	Prupe.1G139900	Pp01:10976370-10979253	C	A	OK	1.41695	2.90236	1.03444	-1.54272	0.998	0.12165	0.998268	no	PROTEIN KINASE FAMILY PROTEIN
XLOC_008201	Prupe.2G116500	Pp02:17469232-17472253	C	A	OK	124.694	79.653	-0.646594	1.51964	0.998	0.1217	0.998268	no	CHLOROPLAST CHAPERONIN 10
XLOC_017939	Prupe.6G026200	Pp06:2079103-2083027	C	A	OK	184.183	285.27	0.631193	-1.50534	0.998	0.1217	0.998268	no	OLIGOPEPTIDE TRANSPORTER 1-RELATED
XLOC_001835	Prupe.1G352200	Pp01:32748204-32751957	C	A	OK	33.1865	21.1846	-0.647582	1.50683	0.998	0.12175	0.998268	no	ALPHA-GALACTOSIDASE 1
XLOC_002076	Prupe.1G399800	Pp01:35332026-35336843	C	A	OK	4.84607	7.94837	0.713845	-1.56529	0.998	0.1218	0.998268	no	GLUTAMATE RECEPTOR 2.5-RELATED
XLOC_013431	Prupe.4G187500	Pp04:11161048-11175010	C	A	OK	5.80356	9.34588	0.687392	-1.55439	0.998	0.1218	0.998268	no	EPILEPSY HOLOPROSENCEPHALY CANDIDATE 1/TMEM1
XLOC_001791	Prupe.1G343100	Pp01:32187768-32192782	C	A	OK	18.6492	11.7697	-0.66404	1.52981	0.998	0.12185	0.998268	no	ALCOHOL DEHYDROGENASE [NADP(+)]
XLOC_001146	Prupe.1G220300	Pp01:23492727-23494426	C	A	OK	72.0732	44.4308	-0.697902	1.55736	0.998	0.1221	0.998268	no
XLOC_026856	Prupe.8G266300,Prupe.8G266400	Pp08:22277071-22285173	C	A	OK	73.9422	117.695	0.670585	-1.51306	0.998	0.12215	0.998268	no	PROTEIN TRICHOME BIREFRINGENCE-LIKE 6
XLOC_011903	Prupe.3G209900	Pp03:21547734-21549448	C	A	OK	2629.22	1756.01	-0.582328	1.5109	0.998	0.1222	0.998268	no	1-AMINOCYCLOPROPANE-1-CARBOXYLATE OXIDASE 3-RELATED
XLOC_004118	Prupe.1G226800	Pp01:24013088-24019786	C	A	OK	0.589604	1.27527	1.11298	-1.49212	0.998	0.1224	0.998268	no	65-KDA MICROTUBULE-ASSOCIATED PROTEIN 8
XLOC_006166	Prupe.2G050600,Prupe.2G050700	Pp02:5860068-5865084	C	A	OK	2.10806	3.6499	0.791937	-1.28082	0.998	0.1224	0.998268	no	TATA BOX-BINDING PROTEIN-ASSOCIATED FACTOR RNA POLYMERASE I SUBUNIT C
XLOC_007610	Prupe.2G322700	Pp02:29929202-29939055	C	A	OK	23.6467	36.7833	0.637411	-1.51031	0.998	0.12245	0.998268	no	TIP120
XLOC_025029	Prupe.8G160100	Pp08:16895416-16896512	C	A	OK	2.24789	0.967839	-1.21573	1.55359	0.998	0.1225	0.998268	no
XLOC_021988	Prupe.7G092300	Pp07:12497600-12501211	C	A	OK	0.0472265	0.252909	2.42095	-1.63541	0.998	0.12255	0.998268	no	C1 DOMAIN-CONTAINING PROTEIN-RELATED
XLOC_026825	Prupe.8G259700	Pp08:21993518-21996043	C	A	OK	123.32	79.0853	-0.640923	1.49235	0.998	0.12255	0.998268	no	TELOMERASE-BINDING PROTEIN P23 HSP90 CO-CHAPERONE
XLOC_008626	Prupe.2G212200,Prupe.2G212300	Pp02:24427638-24431270	C	A	OK	32.7738	19.9071	-0.719264	1.49095	0.998	0.1226	0.998268	no	MITOCHONDRIAL OUTER MEMBRANE PROTEIN 25
XLOC_003658	Prupe.1G138400	Pp01:10821595-10823008	C	A	OK	0	0.316558	Inf	-nan	0.998	0.12265	0.998268	no	ATROPHIN-RELATED
XLOC_004841	Prupe.1G387300	Pp01:34664238-34664493	C	A	OK	0	0.279223	Inf	-nan	0.998	0.12265	0.998268	no
XLOC_006219	Prupe.2G058100	Pp02:7218738-7218984	C	A	OK	0	0.316558	Inf	-nan	0.998	0.12265	0.998268	no
XLOC_018174	Prupe.6G072900	Pp06:4977473-4978432	C	A	OK	0	0.279223	Inf	-nan	0.998	0.12265	0.998268	no	Beta-fructofuranosidase / Saccharase
XLOC_021128	Prupe.6G304200	Pp06:27534913-27535180	C	A	OK	0	0.239975	Inf	-nan	0.998	0.12265	0.998268	no
XLOC_022841	Prupe.7G255600	Pp07:21438190-21438769	C	A	OK	0	0.330926	Inf	-nan	0.998	0.12265	0.998268	no
XLOC_026504	Prupe.8G191500	Pp08:18587741-18588032	C	A	OK	0	0.18519	Inf	-nan	0.998	0.12265	0.998268	no
XLOC_010362	Prupe.3G213500	Pp03:21734992-21737103	C	A	OK	23.9286	14.754	-0.697627	1.54116	0.998	0.1227	0.998268	no	Divergent PAP2 family (DUF212)
XLOC_019096	Prupe.6G252100	Pp06:24651635-24653718	C	A	OK	9.35019	5.13501	-0.864629	1.51715	0.998	0.1227	0.998268	no	RNA recognition motif. (a.k.a. RRM, RBD, or RNP domain) (RRM_1)
XLOC_014211	Prupe.4G046700	Pp04:2221899-2229844	C	A	OK	18.1199	28.2816	0.64229	-1.51755	0.998	0.12275	0.998268	no	DNA-DIRECTED RNA POLYMERASE II SUBUNIT RPB2
XLOC_021866	Prupe.7G069000	Pp07:10710692-10715561	C	A	OK	0.19052	0.440287	1.2085	-1.54667	0.998	0.12275	0.998268	no	Leucine Rich Repeat (LRR_1) // Protein tyrosine kinase (Pkinase_Tyr) // Leucine rich repeat N-terminal domain (LRRNT_2) // Leucine rich repeat (LRR_8)
XLOC_012628	Prupe.4G036300	Pp04:1719210-1722037	C	A	OK	50.42	31.6787	-0.670482	1.54463	0.998	0.1228	0.998268	no	Uncharacterized conserved protein
XLOC_010654	Prupe.3G268700	Pp03:25074597-25078575	C	A	OK	7.22336	3.98162	-0.859314	1.52452	0.998	0.12295	0.998268	no	NAP1-RELATED PROTEIN 1-RELATED
XLOC_011251	Prupe.3G069900	Pp03:5031557-5033274	C	A	OK	767.106	490.542	-0.645049	1.54472	0.998	0.12295	0.998268	no	Uncharacterized conserved protein
XLOC_014980	Prupe.4G220600	Pp04:13852981-13856922	C	A	OK	36.3377	21.1221	-0.782714	1.51638	0.998	0.12295	0.998268	no	Divergent PAP2 family (DUF212)
XLOC_024925	Prupe.8G137000	Pp08:15682253-15684343	C	A	OK	102.26	159.416	0.640559	-1.51228	0.998	0.123	0.998268	no
XLOC_007564	Prupe.2G313600	Pp02:29542874-29544688	C	A	OK	170.025	109.726	-0.631837	1.49032	0.998	0.12305	0.998268	no	PLASTID TRANSCRIPTIONALLY ACTIVE7
XLOC_001150	Prupe.1G221100	Pp01:23566856-23568518	C	A	OK	0.245452	0.756811	1.62449	-1.65594	0.998	0.12325	0.998268	no	POLLEN OLE E 1 ALLERGEN AND EXTENSIN FAMILY PROTEIN
XLOC_005457	Prupe.1G522100	Pp01:42787396-42791235	C	A	OK	9.95768	16.0049	0.684633	-1.49306	0.998	0.12325	0.998268	no	F3F9.15
XLOC_023094	Prupe.7G039600	Pp07:7318079-7321452	C	A	OK	1.87474	0.948996	-0.982219	1.4971	0.998	0.12345	0.998268	no	B3 DNA binding domain (B3)
XLOC_010120	Prupe.3G167500	Pp03:18621373-18623529	C	A	OK	273.687	175.36	-0.642204	1.5132	0.998	0.1235	0.998268	no	ATP SYNTHASE EPSILON CHAIN, MITOCHONDRIAL
XLOC_013634	Prupe.4G221600	Pp04:13921675-13922761	C	A	OK	8.17613	4.15353	-0.977082	1.54129	0.998	0.1235	0.998268	no
XLOC_005071	Prupe.1G441800	Pp01:37502995-37503983	C	A	OK	0.810217	0.11573	-2.80754	2.02053	0.998	0.12355	0.998268	no	AUXIN RESPONSE FACTOR 30-RELATED
XLOC_007198	Prupe.2G242200	Pp02:26129473-26133359	C	A	OK	0.0249411	0.201441	3.01376	-2.00941	0.998	0.12355	0.998268	no	PROPROTEIN CONVERTASE SUBTILISIN/KEXIN
XLOC_026119	Prupe.8G112000,Prupe.8G112100	Pp08:14101475-14108567	C	A	OK	2.99175	1.44787	-1.04706	1.42598	0.998	0.12355	0.998268	no	EXPRESSED PROTEIN
XLOC_025970	Prupe.8G082400	Pp08:11540393-11542817	C	A	OK	158.003	100.265	-0.656135	1.53444	0.998	0.1237	0.998268	no	ATP synthase E chain (ATP-synt_E)
XLOC_005647	Prupe.1G563400	Pp01:46035582-46038923	C	A	OK	72.5412	46.5269	-0.640734	1.49138	0.998	0.1238	0.998268	no	PROTEASOME SUBUNIT BETA TYPE-4
XLOC_005964	Prupe.2G012900	Pp02:1119057-1122205	C	A	OK	0.846975	1.88439	1.15371	-1.5471	0.998	0.1238	0.998268	no
XLOC_025490	Prupe.8G250300	Pp08:21561480-21567630	C	A	OK	20.55	32.3752	0.655747	-1.51627	0.998	0.1238	0.998268	no	SERINE/THREONINE-PROTEIN PHOSPHATASE BSL1-RELATED
XLOC_002274	Prupe.1G435500	Pp01:37190343-37191658	C	A	OK	33.2689	20.8971	-0.670872	1.53654	0.998	0.1239	0.998268	no	3-alpha,7-alpha,12-alpha-trihydroxy-5-beta-cholest-24-enoyl-CoA hydratase / D-3-hydroxyacyl-CoA dehydratase
XLOC_010027	Prupe.3G149600	Pp03:16348249-16349023	C	A	OK	70.8404	44.7352	-0.66316	1.53014	0.998	0.1239	0.998268	no
XLOC_013359	Prupe.4G176000	Pp04:10420638-10423716	C	A	OK	199.946	127.392	-0.650333	1.53433	0.998	0.1239	0.998268	no	30S RIBOSOMAL PROTEIN S20, CHLOROPLASTIC
XLOC_008295	Prupe.2G139200	Pp02:19648135-19649607	C	A	OK	0.497715	0.136275	-1.8688	1.67303	0.998	0.12395	0.998268	no	60S RIBOSOMAL PROTEIN L35
XLOC_005517	Prupe.1G533900	Pp01:43620033-43629076	C	A	OK	5.6624	8.95391	0.661104	-1.50915	0.998	0.124	0.998268	no	PROTEIN KINASE FAMILY PROTEIN
XLOC_011755	Prupe.3G177100	Pp03:19421401-19424018	C	A	OK	2.95683	1.53354	-0.947183	1.51349	0.998	0.124	0.998268	no	ASPARTYL PROTEASE-LIKE PROTEIN
XLOC_017568	Prupe.5G206000	Pp05:16461134-16462700	C	A	OK	70.6734	43.7505	-0.691869	1.56176	0.998	0.1241	0.998268	no
XLOC_005433	Prupe.1G517100	Pp01:42514986-42516246	C	A	OK	29.7295	18.3314	-0.69758	1.51397	0.998	0.1242	0.998268	no	UPF0315 PROTEIN-RELATED
XLOC_007657	Prupe.2G000900	Pp02:197770-200087	C	A	OK	0.77164	0.287363	-1.42505	1.54623	0.998	0.12435	0.998268	no	NON-SPECIFIC LIPID-TRANSFER PROTEIN 8
XLOC_005622	Prupe.1G558300	Pp01:45568038-45573888	C	A	OK	3.40082	5.64546	0.731208	-1.51969	0.998	0.1246	0.998268	no	SULFATE TRANSPORTER 1.1-RELATED
XLOC_017938	Prupe.6G026100	Pp06:2069707-2073473	C	A	OK	8.41711	13.4911	0.680611	-1.55693	0.998	0.1246	0.998268	no	OLIGOPEPTIDE TRANSPORTER 1-RELATED
XLOC_017520	Prupe.5G195200	Pp05:15841790-15843588	C	A	OK	17.9127	10.9956	-0.704058	1.53901	0.998	0.12465	0.998268	no	Pollen allergen (Pollen_allerg_1)
XLOC_005661	Prupe.1G565900	Pp01:46182657-46184545	C	A	OK	30.4042	18.8281	-0.691382	1.50875	0.998	0.1247	0.998268	no	U6 SNRNA-ASSOCIATED SM-LIKE PROTEIN LSM8
XLOC_017512	Prupe.5G192900	Pp05:15748806-15750888	C	A	OK	10.0799	5.31029	-0.924621	1.52164	0.998	0.12475	0.998268	no	60S RIBOSOMAL PROTEIN L34
XLOC_000035	Prupe.1G006700	Pp01:562743-564998	C	A	OK	191.755	123.002	-0.64058	1.51108	0.998	0.1248	0.998268	no	60S RIBOSOMAL PROTEIN L13A
XLOC_012235	Prupe.3G284000	Pp03:25772070-25775788	C	A	OK	110.824	70.9066	-0.644283	1.48705	0.998	0.1248	0.998268	no	2-HYDROXYACID DEHYDROGENASE-RELATED
XLOC_020234	Prupe.6G117600	Pp06:8604115-8612812	C	A	OK	5.27267	8.3074	0.655863	-1.53012	0.998	0.1248	0.998268	no	DNA BINDING AND ZINC-FINGER DOMAIN-CONTAINING PROTEIN-RELATED
XLOC_021972	Prupe.7G088900	Pp07:12248598-12257464	C	A	OK	10.5623	16.7952	0.669124	-1.52173	0.998	0.1248	0.998268	no	D-lactate dehydrogenase (cytochrome) / Lactic acid dehydrogenase
XLOC_013011	Prupe.4G110800	Pp04:5881603-5890570	C	A	OK	54.2155	24.4247	-1.15036	1.52714	0.998	0.12485	0.998268	no	60S RIBOSOMAL PROTEIN L27
XLOC_000318	Prupe.1G054500	Pp01:3822607-3848335	C	A	OK	0.234042	0	-Inf	-nan	0.998	0.1249	0.998268	no
XLOC_001906	Prupe.1G365800	Pp01:33553306-33560249	C	A	OK	32.8109	50.8087	0.630901	-1.47692	0.998	0.1249	0.998268	no
XLOC_022702	Prupe.7G226400	Pp07:20050948-20052980	C	A	OK	285.893	182.579	-0.646954	1.53697	0.998	0.12505	0.998268	no	PEROXIREDOXIN
[truncated: 17,907 more rows]
