# Supplementary material for: Gene Expression Analysis of Induced Plum pox virus (Sharka) Resistance in Peach (Prunus persica) by Almond (P. dulcis) Grafting
Source: Int J Mol Sci. 2021 Mar 30;22(7):3585. doi: 10.3390/ijms22073585 (PMC8036523; doi:10.3390/ijms22073585)
Supplement: Supplementary file 1 [file ijms-22-03585-s001.zip › ijms-1159338 R1 Supplementary Materials/ijms-1159338 R1 Table S5.xlsx]

## Sheet: Table S5
Gene expression analysis of induced Plum pox virus resistance in peach (Prunus persica) by almond (P. dulcis) grafting
Manuel Rubio, Pedro J. Martínez-García, Azam Nikbakht-Dehkordi, Ángela S. Prudencio, Eva M. Gómez, Bernardo Rodamilans, Federico Dicenta, Juan Antonio García and Pedro Martínez-Gómez

## Sheet: Tested genes comparison D vs B
gene_id	gene	locus	sample_1	sample_2	status	value_1	value_2	log2(fold_change)	test_stat	FDR_DB	p_value	q_value	significant	Gene Description
XLOC_001278	Prupe.1G245400	Pp01:25892693-25894736	D	B	OK	58.8117	2.33126	-4.65692	4.63745	0.032	5e-05	0.0322547	yes	ALDO/KETO REDUCTASE-RELATED
XLOC_001622	Prupe.1G310900	Pp01:30217940-30220164	D	B	OK	80.3759	6.34319	-3.66348	4.25676	0.032	5e-05	0.0322547	yes	B-box zinc finger (zf-B_box) // CCT motif (CCT)
XLOC_001669	Prupe.1G321600	Pp01:30795439-30796484	D	B	OK	21.4443	253.901	3.5656	-3.97684	0.032	5e-05	0.0322547	yes	Domain of unknown function (DUF4228) (DUF4228)
XLOC_001698	Prupe.1G327000	Pp01:31088532-31089736	D	B	OK	0	4.44841	Inf	-nan	0.032	5e-05	0.0322547	yes	CLAVATA3/ESR (CLE)-RELATED PROTEIN 16-RELATED
XLOC_002046	Prupe.1G393400	Pp01:35027531-35029602	D	B	OK	12.1668	183.282	3.91305	-4.4651	0.032	5e-05	0.0322547	yes	Chorismate mutase 2
XLOC_002361	Prupe.1G453700	Pp01:38140943-38142420	D	B	OK	0	2.60016	Inf	-nan	0.032	5e-05	0.0322547	yes	Dehydration-responsive protein RD22
XLOC_003440	Prupe.1G091400	Pp01:6876228-6876814	D	B	OK	0	6.67112	Inf	-nan	0.032	5e-05	0.0322547	yes	Cysteine-rich secretory protein-related
XLOC_004266	Prupe.1G258100	Pp01:26791762-26792708	D	B	OK	7.90715	1353.8	7.41964	-6.66075	0.032	5e-05	0.0322547	yes	MLP-LIKE PROTEIN 423-RELATED
XLOC_004445	Prupe.1G296300	Pp01:29280602-29283004	D	B	OK	0.574158	0	-Inf	-nan	0.032	5e-05	0.0322547	yes	CYTOCHROME P450 FAMILY MEMBER
XLOC_005277	Prupe.1G482500	Pp01:40256378-40256768	D	B	OK	33.9984	1564.39	5.52399	-5.77546	0.032	5e-05	0.0322547	yes	BIFUNCTIONAL INHIBITOR/LIPID-TRANSFER PROTEIN/SEED STORAGE 2S ALBUMIN SUPERFAMILY PROTEIN
XLOC_005923	-	Pp01:47764760-47766126	D	B	OK	0	0.716052	Inf	-nan	0.032	5e-05	0.0322547	yes
XLOC_010791	Prupe.3G287700	Pp03:25945412-25946141	D	B	OK	0	6.56281	Inf	-nan	0.032	5e-05	0.0322547	yes	MYB DOMAIN PROTEIN 119
XLOC_010982	Prupe.3G005900	Pp03:354433-356716	D	B	OK	0	0.928237	Inf	-nan	0.032	5e-05	0.0322547	yes	GLYCOSIDE HYDROLASE FAMILY 28 PROTEIN / POLYGALACTURONASE (PECTINASE) FAMILY PROTEIN
XLOC_013403	Prupe.4G176200	Pp04:10435003-10436194	D	B	OK	10.266	238.592	4.53861	-4.83898	0.032	5e-05	0.0322547	yes	K09286 - EREBP-like factor (EREBP)
XLOC_013563	Prupe.4G200100	Pp04:12426874-12431449	D	B	OK	4.26547	0	-Inf	-nan	0.032	5e-05	0.0322547	yes	(-)-alpha-pinene synthase / (-)-alpha-pinene/(-)-camphene synthase
XLOC_014318	Prupe.4G059600	Pp04:2843789-2845326	D	B	OK	462.209	17.7604	-4.70181	5.11374	0.032	5e-05	0.0322547	yes	CYSTEINE PROTEASE FAMILY C1-RELATED
XLOC_016169	Prupe.5G140800	Pp05:13119717-13122237	D	B	OK	0	0.334584	Inf	-nan	0.032	5e-05	0.0322547	yes
XLOC_016281	Prupe.5G164200	Pp05:14316696-14318106	D	B	OK	0	3.64772	Inf	-nan	0.032	5e-05	0.0322547	yes	CYP71A1-electron carrier/ heme binding / iron ion binding / monooxygenase/ oxygen binding
XLOC_017087	Prupe.5G090100	Pp05:10057199-10058124	D	B	OK	0	2.97517	Inf	-nan	0.032	5e-05	0.0322547	yes	DEHYDRATION-RESPONSIVE ELEMENT-BINDING PROTEIN 1E-RELATED
XLOC_017091	Prupe.5G090500	Pp05:10083811-10084534	D	B	OK	0	5.15835	Inf	-nan	0.032	5e-05	0.0322547	yes	DEHYDRATION-RESPONSIVE ELEMENT-BINDING PROTEIN 1E-RELATED
XLOC_017251	Prupe.5G123000	Pp05:12179361-12179964	D	B	OK	0	2.28673	Inf	-nan	0.032	5e-05	0.0322547	yes	Domain of unknown function (DUF4228) (DUF4228)
XLOC_018297	Prupe.6G083100	Pp06:5615550-5621532	D	B	OK	1.45294	0	-Inf	-nan	0.032	5e-05	0.0322547	yes	NB-ARC domain (NB-ARC) // TIR domain (TIR_2) // Leucine rich repeat (LRR_8)
XLOC_019664	Prupe.6G354300	Pp06:30123560-30125669	D	B	OK	0	1.08496	Inf	-nan	0.032	5e-05	0.0322547	yes	FBD (FBD) // F-box-like (F-box-like)
XLOC_019763	Prupe.6G007600	Pp06:638747-639149	D	B	OK	6.58189	0	-Inf	-nan	0.032	5e-05	0.0322547	yes	SOLUTE CARRIER FAMILY 31 COPPER TRANSPORTERS
XLOC_020712	Prupe.6G202600	Pp06:21019792-21021364	D	B	OK	0	2.0938	Inf	-nan	0.032	5e-05	0.0322547	yes	Tyrosine decarboxylase / L-tyrosine carboxy-lyase
XLOC_021137	Prupe.6G290500	Pp06:26803480-26804167	D	B	OK	0	5.92247	Inf	-nan	0.032	5e-05	0.0322547	yes
XLOC_021944	Prupe.7G066700	Pp07:10488090-10489358	D	B	OK	0	1.27869	Inf	-nan	0.032	5e-05	0.0322547	yes	DEHYDRATION-RESPONSIVE ELEMENT-BINDING PROTEIN 2F
XLOC_022406	Prupe.7G153800,Prupe.7G153900	Pp07:16389074-16391228	D	B	OK	1.30514	0	-Inf	-nan	0.032	5e-05	0.0322547	yes
XLOC_023939	Prupe.7G205200	Pp07:18976508-18978026	D	B	OK	9.08262	495.473	5.76955	-5.60641	0.032	5e-05	0.0322547	yes	Predicted transposase
XLOC_024657	Prupe.8G065500	Pp08:9710081-9710713	D	B	OK	17.238	319.011	4.20994	-4.66109	0.032	5e-05	0.0322547	yes
XLOC_024663	Prupe.8G066100	Pp08:9798640-9799529	D	B	OK	5.33758	178.073	5.06014	-5.11219	0.032	5e-05	0.0322547	yes
XLOC_026715	Prupe.8G209600	Pp08:19465802-19467948	D	B	OK	0.683351	70.7696	6.69436	-5.77393	0.032	5e-05	0.0322547	yes	GDSL ESTERASE/LIPASE LTL1
XLOC_000869	Prupe.1G159600	Pp01:12690628-12698210	D	B	OK	0.22158	0	-Inf	-nan	0.053	0.0001	0.0529308	no	LEUCINE-RICH REPEAT-CONTAINING PROTEIN
XLOC_004839	Prupe.1G383900	Pp01:34468324-34469299	D	B	OK	5.01413	98.1449	4.29084	-4.32402	0.053	0.0001	0.0529308	no	F25A4.4
XLOC_004848	Prupe.1G386800	Pp01:34632016-34634447	D	B	OK	84.4974	3.43201	-4.62178	4.75927	0.053	0.0001	0.0529308	no	Cytochrome P450 CYP2 subfamily
XLOC_009289	-	Pp02:23872401-23873022	D	B	OK	0	1.74325	Inf	-nan	0.053	0.0001	0.0529308	no
XLOC_014521	Prupe.4G101900	Pp04:5208870-5209951	D	B	OK	1.65282	0	-Inf	-nan	0.053	0.0001	0.0529308	no	NITRATE, FROMATE, IRON DEHYDROGENASE
XLOC_016129	Prupe.5G133100	Pp05:12757424-12759464	D	B	OK	4.23576	70.7541	4.06212	-4.52609	0.053	0.0001	0.0529308	no
XLOC_024677	Prupe.8G068400	Pp08:10066308-10067089	D	B	OK	1.26338	0	-Inf	-nan	0.053	0.0001	0.0529308	no
XLOC_000523	Prupe.1G091300	Pp01:6871682-6872597	D	B	OK	0	2.77832	Inf	-nan	0.062	0.00015	0.061929	no	ALLERGEN V5/TPX-1-RELATED FAMILY PROTEIN-RELATED
XLOC_002303	Prupe.1G440600	Pp01:37431921-37432476	D	B	OK	5.22459	0	-Inf	-nan	0.062	0.00015	0.061929	no
XLOC_002395	Prupe.1G460000	Pp01:38485599-38486306	D	B	OK	0	3.57105	Inf	-nan	0.062	0.00015	0.061929	no	Cotton fibre expressed protein (DUF761)
XLOC_005114	Prupe.1G448400	Pp01:37859126-37862746	D	B	OK	0.345259	0	-Inf	-nan	0.062	0.00015	0.061929	no	All-trans-10'-apo-beta-carotenal 13,14-cleaving dioxygenase / Carotenoid cleavage dioxygenase 8
XLOC_006535	Prupe.2G115000	Pp02:17288507-17289247	D	B	OK	0	1.57267	Inf	-nan	0.062	0.00015	0.061929	no
XLOC_008616	Prupe.2G205700	Pp02:24016109-24017189	D	B	OK	0	1.07649	Inf	-nan	0.062	0.00015	0.061929	no	C2H2-TYPE ZINC FINGER PROTEIN-RELATED
XLOC_009299	-	Pp02:28435486-28435670	D	B	OK	0	54.7432	Inf	-nan	0.062	0.00015	0.061929	no
XLOC_020586	Prupe.6G172600	Pp06:17753963-17756498	D	B	OK	0.491285	0	-Inf	-nan	0.062	0.00015	0.061929	no	PPR repeat (PPR) // PPR repeat family (PPR_2)
XLOC_023201	Prupe.7G043400	Pp07:7959081-7967124	D	B	OK	0	0.522332	Inf	-nan	0.062	0.00015	0.061929	no	LANOSTEROL SYNTHASE
XLOC_026556	Prupe.8G177200	Pp08:17891609-17894032	D	B	OK	0	0.587821	Inf	-nan	0.062	0.00015	0.061929	no	Cytochrome P450 CYP4/CYP19/CYP26 subfamilies
XLOC_027080	Prupe.I000600	scaffold_13:32337-38265	D	B	OK	0.761433	0	-Inf	-nan	0.062	0.00015	0.061929	no	Xenobiotic-transporting ATPase / Steroid-transporting ATPase
XLOC_001902	Prupe.1G365600	Pp01:33550304-33551364	D	B	OK	592.317	35.8256	-4.04731	4.53316	0.071	0.0002	0.0711828	no	GIBBERELLIN-REGULATED PROTEIN 1-RELATED
XLOC_010534	Prupe.3G237300	Pp03:23234460-23239298	D	B	OK	0.269197	0	-Inf	-nan	0.071	0.0002	0.0711828	no	Ankyrin repeats (3 copies) (Ank_2) // Domain of unknown function (PGG) // gag-polypeptide of LTR copia-type (UBN2_3)
XLOC_015030	Prupe.4G221700	Pp04:13923421-13925953	D	B	OK	0.416989	0	-Inf	-nan	0.071	0.0002	0.0711828	no	GLYCOSYL HYDROLASE FAMILY 9 PROTEIN
XLOC_016730	Prupe.5G013700	Pp05:1477156-1479408	D	B	OK	18.4389	206.6	3.48601	-4.08606	0.071	0.0002	0.0711828	no	NITRATE, FROMATE, IRON DEHYDROGENASE
XLOC_018429	Prupe.6G108400	Pp06:7734033-7735462	D	B	OK	0	0.633181	Inf	-nan	0.071	0.0002	0.0711828	no	AUXIN-RESPONSIVE FAMILY PROTEIN
XLOC_018660	Prupe.6G152300	Pp06:13235206-13238876	D	B	OK	0.206176	0	-Inf	-nan	0.071	0.0002	0.0711828	no	LEUCINE-RICH REPEAT-CONTAINING PROTEIN
XLOC_019954	Prupe.6G046800	Pp06:3361662-3363992	D	B	OK	3.355	53.8907	4.00565	-4.38055	0.071	0.0002	0.0711828	no	CYTOCHROME P450, FAMILY 79, SUBFAMILY C, POLYPEPTIDE 1-RELATED
XLOC_026623	Prupe.8G190500	Pp08:18553829-18554105	D	B	OK	0	7.42139	Inf	-nan	0.071	0.0002	0.0711828	no	Probable lipid transfer (LTP_2)
XLOC_000151	Prupe.1G028400	Pp01:1984228-1987431	D	B	OK	0	0.468069	Inf	-nan	0.081	0.00025	0.0806367	no	Sieve element occlusion N-terminus (SEO_N) // Sieve element occlusion C-terminus (SEO_C)
XLOC_002194	Prupe.1G419300	Pp01:36311781-36312421	D	B	OK	0	2.31079	Inf	-nan	0.081	0.00025	0.0806367	no
XLOC_009982	Prupe.3G133200	Pp03:13853850-13856033	D	B	OK	0	1.21291	Inf	-nan	0.081	0.00025	0.0806367	no	RETICULON
XLOC_015695	Prupe.5G053700	Pp05:5748166-5750532	D	B	OK	0	1.98547	Inf	-nan	0.081	0.00025	0.0806367	no
XLOC_018927	Prupe.6G204100	Pp06:21188645-21191110	D	B	OK	0.420722	0	-Inf	-nan	0.081	0.00025	0.0806367	no	PPR repeat (PPR) // PPR repeat family (PPR_2) // Pentatricopeptide repeat domain (PPR_3) // DYW family of nucleic acid deaminases (DYW_deaminase)
XLOC_019452	Prupe.6G308500	Pp06:27763775-27766976	D	B	OK	0	0.629164	Inf	-nan	0.081	0.00025	0.0806367	no	EamA-like transporter family (EamA)
XLOC_009206	-	Pp02:6383051-6383352	D	B	OK	0	7.4021	Inf	-nan	0.091	0.0003	0.0910721	no
XLOC_012029	Prupe.3G228200	Pp03:22721647-22723177	D	B	OK	0	1.42755	Inf	-nan	0.091	0.0003	0.0910721	no	GROUP II PYRIDOXAL-5-PHOSPHATE DECARBOXYLASE
XLOC_013272	Prupe.4G150100	Pp04:8579867-8584302	D	B	OK	1.07673	28.4282	4.72259	-4.90131	0.091	0.0003	0.0910721	no	9-CIS-EPOXYCAROTENOID DIOXYGENASE NCED3, CHLOROPLASTIC-RELATED
XLOC_015815	Prupe.5G073500	Pp05:8760420-8761486	D	B	OK	0	0.700024	Inf	-nan	0.091	0.0003	0.0910721	no	BIFUNCTIONAL INHIBITOR/LIPID-TRANSFER PROTEIN/SEED STORAGE 2S ALBUMIN SUPERFAMILY PROTEIN
XLOC_004929	Prupe.1G404900	Pp01:35616785-35623886	D	B	OK	66.819	2.93565	-4.50851	4.6067	0.103	0.00035	0.103215	no	CYTOCHROME P450 FAMILY MEMBER
XLOC_017072	Prupe.5G088500	Pp05:9938919-9942111	D	B	OK	0	0.475371	Inf	-nan	0.103	0.00035	0.103215	no	PROPROTEIN CONVERTASE SUBTILISIN/KEXIN
XLOC_003304	Prupe.1G060900	Pp01:4287814-4292890	D	B	OK	2.49299	56.3375	4.49815	-4.36697	0.113	0.0004	0.113112	no	PECTATE LYASE 1-RELATED
XLOC_009418	Prupe.3G025700	Pp03:1876765-1883659	D	B	OK	0	0.203963	Inf	-nan	0.113	0.0004	0.113112	no	Beta-amyrin synthase / 2,3-oxidosqualene beta-amyrin cyclase
XLOC_021517	-	Pp06:2768561-2770189	D	B	OK	0	0.492085	Inf	-nan	0.113	0.0004	0.113112	no
XLOC_002083	Prupe.1G400600	Pp01:35384080-35388349	D	B	OK	23.8457	1.93808	-3.62103	3.94283	0.118	0.00045	0.117587	no	GLUTAMATE RECEPTOR 2.1-RELATED
XLOC_002704	Prupe.1G520800	Pp01:42721777-42723023	D	B	OK	21.2415	358.47	4.0769	-4.50383	0.118	0.00045	0.117587	no	(PHI-1) PROTEIN, PUTATIVE-RELATED
XLOC_004431	Prupe.1G292400	Pp01:29005540-29009653	D	B	OK	35.8126	1.57339	-4.50852	4.50043	0.118	0.00045	0.117587	no	CYTOCHROME P450 FAMILY MEMBER
XLOC_013513	Prupe.4G193800	Pp04:11660587-11662101	D	B	OK	10.4766	126.064	3.58891	-4.21162	0.118	0.00045	0.117587	no	EF-HAND CALCIUM-BINDING DOMAIN CONTAINING PROTEIN
XLOC_013860	Prupe.4G257500	Pp04:18260713-18262374	D	B	OK	2.05754	160.482	6.28535	-5.67886	0.118	0.00045	0.117587	no	EXTENSIN, PROLINE-RICH PROTEIN
XLOC_024477	Prupe.8G031200	Pp08:2959620-2961429	D	B	OK	14.2054	151.103	3.41102	-4.05094	0.118	0.00045	0.117587	no	Protein of unknown function (DUF793) (DUF793)
XLOC_002355	Prupe.1G452400	Pp01:38061956-38062689	D	B	OK	1.11355	0	-Inf	-nan	0.127	0.0005	0.127426	no
XLOC_019375	Prupe.6G293000	Pp06:26953070-26954092	D	B	OK	1.1359	181.798	7.32236	-6.30961	0.127	0.0005	0.127426	no	BIFUNCTIONAL INHIBITOR/LIPID-TRANSFER PROTEIN/SEED STORAGE 2S ALBUMIN SUPERFAMILY PROTEIN-RELATED
XLOC_007215	Prupe.2G242100,Prupe.2G242400	Pp02:26109239-26143292	D	B	OK	1.0001	26.6204	4.73431	-4.31958	0.135	0.00055	0.135163	no	PROPROTEIN CONVERTASE SUBTILISIN/KEXIN
XLOC_022620	Prupe.7G194400	Pp07:18466161-18467172	D	B	OK	0.99494	238.956	7.90792	-6.62545	0.135	0.00055	0.135163	no	Ethylene-responsive transcription factor ERF017
XLOC_027072	-	gi|9626508|ref|NC_001445.1|:639-3167	D	B	OK	16.496	822.036	5.63901	-5.10941	0.135	0.00055	0.135163	no
XLOC_006853	Prupe.2G171400	Pp02:21846216-21849672	D	B	OK	4.30716	32.683	2.92373	-3.40693	0.141	0.0006	0.140748	no	GLYCEROL-3-PHOSPHATE 2-O-ACYLTRANSFERASE 4-RELATED
XLOC_012786	Prupe.4G058900	Pp04:2813494-2816119	D	B	OK	3.82102	80.993	4.40577	-4.50841	0.141	0.0006	0.140748	no	ZINC FINGER FYVE DOMAIN CONTAINING PROTEIN
XLOC_014238	Prupe.4G041900	Pp04:1977298-1979655	D	B	OK	4.39977	51.8424	3.55863	-4.00855	0.141	0.0006	0.140748	no	Catechol oxidase / Tyrosinase
XLOC_024656	Prupe.8G065400	Pp08:9707581-9708744	D	B	OK	7.24207	77.7355	3.4241	-3.75445	0.141	0.0006	0.140748	no
XLOC_000706	Prupe.1G127900	Pp01:10014968-10015956	D	B	OK	213.106	21.5294	-3.30719	3.92188	0.146	0.0007	0.145961	no	Pathogenesis-related protein Bet v I family (Bet_v_1)
XLOC_002613	Prupe.1G502700,Prupe.1G502800	Pp01:41577479-41583080	D	B	OK	33.5969	263.599	2.97194	-3.54446	0.146	0.0007	0.145961	no	Flavonol synthase / FLS // Flavanone 3-dioxygenase / Naringenin,2-oxoglutarate:oxygen oxidoreductase (3-hydroxylating)
XLOC_002703	Prupe.1G520600	Pp01:42716630-42717730	D	B	OK	26.0412	261.798	3.32958	-3.942	0.146	0.0007	0.145961	no	(PHI-1) PROTEIN, PUTATIVE-RELATED
XLOC_008957	Prupe.2G279900	Pp02:27943415-27944548	D	B	OK	23.6427	178.337	2.91514	-3.5468	0.146	0.0007	0.145961	no	INVERTASE/PECTIN METHYLESTERASE INHIBITOR FAMILY PROTEIN / DC 1.2-LIKE PROTEIN-RELATED
XLOC_010171	Prupe.3G168700	Pp03:18761481-18764783	D	B	OK	0.657303	48.2367	6.19743	-5.40633	0.146	0.00065	0.145961	no	PROTEIN TRICHOME BIREFRINGENCE-LIKE 43
XLOC_011139	Prupe.3G036900	Pp03:2655506-2659489	D	B	OK	0	0.410803	Inf	-nan	0.146	0.0007	0.145961	no	Beta-ketoacyl-[acyl-carrier-protein] synthase II / KASII
XLOC_012599	Prupe.4G022000	Pp04:1043243-1052224	D	B	OK	66.6001	1.86154	-5.16095	5.10363	0.146	0.0007	0.145961	no	MATE EFFLUX FAMILY PROTEIN
XLOC_014713	Prupe.4G147100	Pp04:8417313-8420648	D	B	OK	89.6477	10.0577	-3.15596	3.64722	0.146	0.0007	0.145961	no	GLUTATHIONE S-TRANSFERASE, GST, SUPERFAMILY, GST DOMAIN CONTAINING
XLOC_015755	Prupe.5G063100	Pp05:7712203-7714620	D	B	OK	0.398887	0	-Inf	-nan	0.146	0.0007	0.145961	no	CULLIN
XLOC_021135	Prupe.6G289800	Pp06:26762458-26763520	D	B	OK	10.5468	117.729	3.48059	-3.90829	0.146	0.0007	0.145961	no	EXPRESSED PROTEIN
XLOC_026993	Prupe.8G268700	Pp08:22381212-22383839	D	B	OK	17.3956	193.973	3.47906	-4.0815	0.146	0.00065	0.145961	no
XLOC_002594	Prupe.1G498600	Pp01:41299370-41299843	D	B	OK	666.223	66.806	-3.31795	3.84489	0.15	0.00075	0.150313	no
XLOC_009149	Prupe.2G322300	Pp02:29912553-29913344	D	B	OK	13.1031	141.041	3.42814	-3.82145	0.15	0.00075	0.150313	no
XLOC_009520	Prupe.3G044500	Pp03:3194817-3201205	D	B	OK	31.0924	3.61517	-3.10443	3.5391	0.15	0.00075	0.150313	no	PROTEASE M1 ZINC METALLOPROTEASE
XLOC_015198	Prupe.4G255600	Pp04:17840338-17842152	D	B	OK	223.087	22.5732	-3.30492	3.94156	0.15	0.00075	0.150313	no	Glucan endo-1,3-beta-D-glucosidase / Laminarinase
XLOC_010377	Prupe.3G208300	Pp03:21447455-21450286	D	B	OK	3.30075	65.1304	4.30247	-4.45526	0.159	0.0008	0.158792	no	ZINC FINGER FYVE DOMAIN CONTAINING PROTEIN
XLOC_001305	Prupe.1G251200	Pp01:26281820-26286306	D	B	OK	0.849281	40.1202	5.56194	-5.05334	0.166	0.00085	0.165533	no	PECTIN LYASE-LIKE PROTEIN
XLOC_001533	Prupe.1G294000	Pp01:29133919-29136514	D	B	OK	0.751621	31.5352	5.39082	-4.84067	0.166	0.00085	0.165533	no	GDP-fucose protein O-fucosyltransferase (O-FucT)
XLOC_013894	Prupe.4G263200	Pp04:19259813-19261960	D	B	OK	81.7535	8.86613	-3.2049	3.75676	0.17	0.0009	0.170447	no
XLOC_018676	Prupe.6G155500	Pp06:13578501-13581286	D	B	OK	3.84555	92.0608	4.58133	-4.73007	0.17	0.0009	0.170447	no	LATE EMBRYOGENESIS ABUNDANT HYDROXYPROLINE-RICH GLYCOPROTEIN
XLOC_027071	-	gi|9626508|ref|NC_001445.1|:123-493	D	B	OK	15.0142	892.296	5.89312	-5.11474	0.17	0.0009	0.170447	no
XLOC_008813	Prupe.2G247600	Pp02:26365838-26368505	D	B	OK	3.86373	43.474	3.49209	-3.94206	0.175	0.00095	0.175097	no	Hs1pro-1 protein C-terminus (Hs1pro-1_C)
XLOC_008956	Prupe.2G279700	Pp02:27936616-27937883	D	B	OK	213.503	23.7844	-3.16617	3.75589	0.175	0.00095	0.175097	no	PLANT INVERTASE/PECTIN METHYLESTERASE INHIBITOR SUPERFAMILY PROTEIN
XLOC_018940	Prupe.6G209600	Pp06:21796828-21810082	D	B	OK	279.492	23.009	-3.60254	3.73658	0.175	0.00095	0.175097	no	Protein of unknown function (DUF1399) (DUF1399)
XLOC_015746	Prupe.5G062000	Pp05:6758951-6760485	D	B	OK	15.4147	116.397	2.91667	-3.54477	0.181	0.001	0.181079	no	AP2 domain (AP2)
XLOC_018567	Prupe.6G134300	Pp06:10605029-10605979	D	B	OK	1.64352	274.095	7.38174	-6.45551	0.181	0.001	0.181079	no	POLLEN OLE E 1 ALLERGEN AND EXTENSIN FAMILY PROTEIN
XLOC_027137	Prupe.I005700	scaffold_71:11-1373	D	B	OK	16.7814	129.056	2.94307	-3.43889	0.188	0.00105	0.18848	no	Naringenin-chalcone synthase / Flavonone synthase
XLOC_003615	Prupe.1G127700	Pp01:10007663-10008722	D	B	OK	123.981	11.6513	-3.41155	3.83107	0.194	0.0011	0.194079	no	Pathogenesis-related protein Bet v I family (Bet_v_1)
XLOC_010376	Prupe.3G208200	Pp03:21434902-21437499	D	B	OK	12.8232	120.85	3.23639	-3.6991	0.194	0.0011	0.194079	no	ZINC FINGER FYVE DOMAIN CONTAINING PROTEIN
XLOC_002488	Prupe.1G477400	Pp01:39953587-39955655	D	B	OK	41.1238	1313.15	4.99691	-4.50981	0.195	0.00115	0.194586	no	DEHYDRATION-RESPONSIVE PROTEIN RD22
XLOC_004752	Prupe.1G364400	Pp01:33487793-33489045	D	B	OK	19.9849	186.484	3.22207	-3.74638	0.195	0.00115	0.194586	no	DNAJ HEAT SHOCK N-TERMINAL DOMAIN-CONTAINING PROTEIN
XLOC_017277	Prupe.5G129900	Pp05:12556702-12558878	D	B	OK	61.2926	6.9377	-3.14318	3.69755	0.195	0.00115	0.194586	no	CYTOCHROME P450 78A6-RELATED
XLOC_023207	Prupe.7G045000	Pp07:8119046-8120748	D	B	OK	138.013	18.7651	-2.87868	3.50609	0.195	0.00115	0.194586	no	METHYLTRANSFERASE
XLOC_024651	Prupe.8G064100	Pp08:9475232-9476555	D	B	OK	327.68	30.9667	-3.4035	3.79451	0.195	0.00115	0.194586	no	PHI-1-LIKE PROTEIN
XLOC_024886	Prupe.8G108400,Prupe.8G108500	Pp08:13882360-13895540	D	B	OK	4.03288	32.119	2.99355	-3.51141	0.201	0.0012	0.201395	no	LONG CHAIN ACYL-COA SYNTHETASE 2
XLOC_012917	Prupe.4G082500	Pp04:4029200-4030403	D	B	OK	8.24036	125.194	3.92531	-4.04748	0.208	0.00125	0.208095	no	PROTEIN TIFY 5A-RELATED
XLOC_008758	Prupe.2G235400	Pp02:25744085-25747286	D	B	OK	13.9225	125.196	3.1687	-3.68544	0.211	0.0013	0.211306	no	BETA-1, 3-GLUCANASE-LIKE PROTEIN-RELATED
XLOC_015486	Prupe.5G013100	Pp05:1402009-1405454	D	B	OK	7.68334	57.7828	2.91083	-3.395	0.211	0.0013	0.211306	no	ABSCISIC ACID 8'-HYDROXYLASE 1-RELATED
XLOC_017179	Prupe.5G109200	Pp05:11434527-11435157	D	B	OK	8.41564	108.562	3.6893	-3.70464	0.211	0.0013	0.211306	no
XLOC_002812	Prupe.1G542300	Pp01:44302417-44307089	D	B	OK	45.8048	5.39629	-3.08546	3.61267	0.214	0.00135	0.21437	no	Protein kinase domain (Pkinase) // Leucine Rich Repeat (LRR_1) // Leucine rich repeat N-terminal domain (LRRNT_2)
XLOC_007058	Prupe.2G212900	Pp02:24464516-24467954	D	B	OK	16.9015	142.102	3.07171	-3.46196	0.214	0.00135	0.21437	no	GATA TRANSCRIPTION FACTOR 8
XLOC_019663	Prupe.6G354200	Pp06:30120248-30122218	D	B	OK	1.52393	75.086	5.62267	-5.06476	0.214	0.00135	0.21437	no	ZINC FINGER FYVE DOMAIN CONTAINING PROTEIN
XLOC_000511	Prupe.1G088900	Pp01:6644549-6646008	D	B	OK	3.69327	40.7469	3.46372	-3.47086	0.227	0.00145	0.22676	no	XYLOGLUCAN ENDOTRANSGLUCOSYLASE/HYDROLASE PROTEIN 25-RELATED
XLOC_022871	Prupe.7G244300	Pp07:20880001-20883360	D	B	OK	59.8147	6.90527	-3.11473	3.64486	0.227	0.00145	0.22676	no	F-box-like (F-box-like) // Leucine Rich repeat (LRR_6)
XLOC_007438	Prupe.2G285500	Pp02:28225848-28228212	D	B	OK	1.58176	16.5123	3.38394	-3.38024	0.233	0.0015	0.232816	no	SUBTILISIN SERINE PROTEASE-RELATED
XLOC_011470	Prupe.3G107900,Prupe.3G108300	Pp03:8660327-8718564	D	B	OK	4.00883	67.3978	4.07145	-3.95723	0.237	0.00155	0.237012	no	PROTEIN TRICHOME BIREFRINGENCE-LIKE 43
XLOC_018603	Prupe.6G139200	Pp06:11302114-11303450	D	B	OK	18.7802	122.155	2.70143	-3.30872	0.237	0.00155	0.237012	no	CCR4-ASSOCIATED FACTOR 1 HOMOLOG 11-RELATED
XLOC_002486	Prupe.1G477000	Pp01:39882596-39884880	D	B	OK	10.8009	85.0854	2.97776	-3.47393	0.239	0.0016	0.239339	no	DEHYDRATION-RESPONSIVE PROTEIN RD22
XLOC_011784	Prupe.3G174600	Pp03:19178042-19180507	D	B	OK	101.221	944.667	3.2223	-3.02594	0.239	0.0016	0.239339	no	CHLOROPHYLL A-B BINDING PROTEIN 1, CHLOROPLASTIC-RELATED
XLOC_014265	Prupe.4G048000	Pp04:2289201-2293658	D	B	OK	7.96601	48.8496	2.61642	-3.20759	0.239	0.0016	0.239339	no	F3H9.11 PROTEIN
XLOC_006987	Prupe.2G195300	Pp02:23313614-23316156	D	B	OK	4.91451	45.0693	3.19703	-3.48097	0.242	0.00165	0.241567	no	TRANSCRIPTION FACTOR BHLH14
XLOC_012638	Prupe.4G029900	Pp04:1390451-1393161	D	B	OK	30.1712	3.71807	-3.02055	3.37458	0.242	0.00165	0.241567	no	Beta-farnesene synthase / TPS10
XLOC_022824	Prupe.7G235300	Pp07:20455607-20463304	D	B	OK	1.21802	15.0056	3.62289	-3.8893	0.242	0.00165	0.241567	no	ABC TRANSPORTER G FAMILY MEMBER 32
XLOC_016384	Prupe.5G185800	Pp05:15401565-15403676	D	B	OK	3.19804	39.7229	3.63471	-3.77336	0.244	0.0017	0.243702	no	HPP family (HPP)
XLOC_017078	Prupe.5G089100	Pp05:9979584-9983812	D	B	OK	1.45349	18.9176	3.70214	-3.71499	0.244	0.0017	0.243702	no	GLUCOSE-METHANOL-CHOLINE (GMC) OXIDOREDUCTASE FAMILY PROTEIN
XLOC_023729	Prupe.7G162300	Pp07:16774864-16780876	D	B	OK	42.344	4.01059	-3.40027	3.28709	0.244	0.0017	0.243702	no	ALPHA/BETA HYDROLASE FOLD-CONTAINING PROTEIN
XLOC_001568	Prupe.1G300200	Pp01:29496224-29498058	D	B	OK	39.3308	4.76469	-3.0452	3.41389	0.244	0.00175	0.24409	no	Protein of unknown function (DUF1262) (DUF1262)
XLOC_014687	-	Pp04:7916755-7934622	D	B	OK	18.4477	116.532	2.65922	-3.20851	0.244	0.00175	0.24409	no
XLOC_023242	Prupe.7G052100	Pp07:8996095-8997828	D	B	OK	104.823	11.3467	-3.20761	3.62378	0.244	0.00175	0.24409	no	BETA-1,3-GLUCANASE 1-RELATED
XLOC_024813	Prupe.8G095800	Pp08:12796853-12797957	D	B	OK	33.1016	254.905	2.94498	-3.46356	0.244	0.00175	0.24409	no	DUPLICATED SANT DNA-BINDING DOMAIN-CONTAINING PROTEIN
XLOC_014766	Prupe.4G157400,Prupe.4G157500	Pp04:9012391-9019006	D	B	OK	14.8842	117.671	2.98291	-3.48665	0.249	0.0018	0.249379	no	PMR5 N terminal Domain (PMR5N)
XLOC_023438	Prupe.7G094000	Pp07:12663841-12665137	D	B	OK	1.6204	46.8011	4.85212	-4.50189	0.255	0.00185	0.254597	no	E3 UBIQUITIN-PROTEIN LIGASE PUB22-RELATED
XLOC_005301	Prupe.1G486800	Pp01:40517874-40519182	D	B	OK	77.3395	812.076	3.39234	-3.50864	0.287	0.0021	0.287088	no
XLOC_023596	Prupe.7G127100	Pp07:14817214-14820167	D	B	OK	45.6534	7.21554	-2.66154	3.2566	0.292	0.00215	0.29199	no	Nodulin-like (Nodulin-like) // Major Facilitator Superfamily (MFS_1)
XLOC_003278	Prupe.1G055000	Pp01:3877730-3878762	D	B	OK	177.479	28.7174	-2.62765	3.22519	0.295	0.0022	0.2949	no	GLUTATHIONE S-TRANSFERASE, GST, SUPERFAMILY, GST DOMAIN CONTAINING
XLOC_023552	Prupe.7G119100	Pp07:14323758-14328920	D	B	OK	6.35747	63.9257	3.32987	-3.46648	0.295	0.0022	0.2949	no	Glucomannan 4-beta-mannosyltransferase / Glucomannan-synthase
XLOC_011143	Prupe.3G037800	Pp03:2732645-2733789	D	B	OK	40.2814	324.169	3.00856	-3.20895	0.306	0.0023	0.306315	no	PROTEIN TIFY 10A-RELATED
XLOC_001330	Prupe.1G255100	Pp01:26585984-26587731	D	B	OK	96.6147	15.8862	-2.60447	3.1933	0.307	0.00235	0.307032	no	XYLOGLUCAN ENDOTRANSGLUCOSYLASE/HYDROLASE PROTEIN 33-RELATED
XLOC_001545	Prupe.1G295600	Pp01:29232456-29238735	D	B	OK	112.108	17.0023	-2.72109	3.26131	0.307	0.00235	0.307032	no	HEAT SHOCK PROTEIN 89.1
XLOC_022113	Prupe.7G097200	Pp07:12865778-12867908	D	B	OK	33.9844	416.31	3.61471	-3.7526	0.307	0.00235	0.307032	no	HARPIN-INDUCED PROTEIN-LIKE-RELATED
XLOC_005551	Prupe.1G538400	Pp01:43997532-44004362	D	B	OK	4.31024	37.3643	3.11582	-3.17535	0.308	0.0024	0.307722	no	RHAMNOGALACTURONATE LYASE-LIKE PROTEIN
XLOC_014982	Prupe.4G210600	Pp04:13123959-13124892	D	B	OK	31.2943	185.095	2.5643	-3.15879	0.308	0.0024	0.307722	no	Ubiquitin-conjugating enzyme
XLOC_021192	Prupe.6G301100	Pp06:27316051-27322189	D	B	OK	74.5135	11.6879	-2.67248	3.07015	0.308	0.0024	0.307722	no	LEUCINE-RICH REPEAT RECEPTOR-LIKE PROTEIN KINASE
XLOC_000881	Prupe.1G162800	Pp01:13085453-13089053	D	B	OK	44.0889	5.10663	-3.10997	3.46006	0.31	0.0025	0.309645	no	CYCLIC NUCLEOTIDE-GATED ION CHANNEL 11-RELATED
XLOC_002211	Prupe.1G424300	Pp01:36578736-36579899	D	B	OK	48.2501	324.111	2.74789	-3.21955	0.31	0.00255	0.309645	no	ZINC FINGER PROTEIN AZF3-RELATED
XLOC_007397	Prupe.2G277800	Pp02:27853667-27858419	D	B	OK	12.1737	109.991	3.17555	-3.73942	0.31	0.00255	0.309645	no	TREHALOSE-PHOSPHATE PHOSPHATASE F-RELATED
XLOC_013319	Prupe.4G163100,Prupe.4G163200	Pp04:9404694-9408190	D	B	OK	29.0028	3.65125	-2.98973	3.07923	0.31	0.00255	0.309645	no	RECEPTOR LIKE PROTEIN 3-RELATED
XLOC_013648	Prupe.4G216800	Pp04:13589256-13590385	D	B	OK	0.680551	14.4643	4.40965	-3.63307	0.31	0.0025	0.309645	no
XLOC_019028	Prupe.6G225300	Pp06:22973239-22975137	D	B	OK	23.5226	145.007	2.62401	-3.22693	0.31	0.00255	0.309645	no	LYSINE-RICH ARABINOGALACTAN PROTEIN 17-RELATED
XLOC_024373	Prupe.8G010500	Pp08:828722-831581	D	B	OK	9.99435	104.097	3.38068	-3.8486	0.31	0.00255	0.309645	no	PROTEIN STAY-GREEN LIKE, CHLOROPLASTIC
XLOC_025010	Prupe.8G130200	Pp08:15334337-15336563	D	B	OK	13.9742	0.516161	-4.7588	4.1931	0.31	0.00245	0.309645	no	GLUCOSYL/GLUCURONOSYL TRANSFERASES
XLOC_026482	Prupe.8G163400	Pp08:17063141-17066203	D	B	OK	0	1.03373	Inf	-nan	0.31	0.0025	0.309645	no	GLYCOSYL HYDROLASE FAMILY 10 PROTEIN
XLOC_020466	Prupe.6G150800	Pp06:13042448-13046799	D	B	OK	4.29193	24.0257	2.48488	-2.90076	0.314	0.0026	0.31387	no	BETA-D-GLUCAN EXOHYDROLASE-LIKE PROTEIN-RELATED
XLOC_016130	Prupe.5G133200	Pp05:12760266-12761871	D	B	OK	17.3222	100.144	2.53137	-3.12376	0.322	0.0027	0.322174	no
XLOC_026635	Prupe.8G192600	Pp08:18648138-18648870	D	B	OK	12.8295	95.8711	2.90163	-3.23012	0.322	0.0027	0.322174	no	AUXIN-RESPONSIVE PROTEIN-RELATED
XLOC_016048	Prupe.5G118000	Pp05:11933994-11938611	D	B	OK	16.0087	103.473	2.69233	-3.20802	0.326	0.00275	0.326254	no	ENDOGLUCANASE 19-RELATED
XLOC_003145	Prupe.1G020000	Pp01:1408084-1410731	D	B	OK	1.60595	15.5132	3.27199	-3.25329	0.33	0.0028	0.330288	no	PROTEIN IQ-DOMAIN 19
XLOC_009208	-	Pp02:6583426-6585457	D	B	OK	73.6123	10.3916	-2.82453	3.30986	0.334	0.00285	0.334276	no
XLOC_021056	Prupe.6G272900	Pp06:25800182-25802755	D	B	OK	6.22351	54.4905	3.1302	-3.44784	0.338	0.0029	0.338219	no	GLYCEROL-3-PHOSPHATE 2-O-ACYLTRANSFERASE 6
XLOC_013009	Prupe.4G103000,Prupe.4G103100	Pp04:5267700-5273492	D	B	OK	38.9351	2.85713	-3.76843	3.5542	0.338	0.00295	0.338316	no	Cytochrome P450 CYP4/CYP19/CYP26 subfamilies
XLOC_017592	Prupe.5G195200	Pp05:15841790-15843588	D	B	OK	25.4532	0.88917	-4.83924	4.2336	0.338	0.00295	0.338316	no	Pollen allergen (Pollen_allerg_1)
XLOC_018828	Prupe.6G185600	Pp06:19447479-19448091	D	B	OK	11.0552	142.374	3.6869	-3.88516	0.338	0.00295	0.338316	no	GENOMIC DNA, CHROMOSOME 3, P1 CLONE: MMP21
XLOC_012311	Prupe.3G291300	Pp03:26108279-26125499	D	B	OK	6.88921	1.12891	-2.60941	3.07246	0.342	0.003	0.342149	no
XLOC_007822	Prupe.2G031000	Pp02:3374084-3375572	D	B	OK	35.3635	205.837	2.54117	-3.136	0.35	0.0031	0.34969	no
XLOC_018244	Prupe.6G071800	Pp06:4899159-4900822	D	B	OK	10.3551	70.516	2.76761	-3.29375	0.35	0.0031	0.34969	no	RING ZINC FINGER PROTEIN
XLOC_004533	Prupe.1G315000	Pp01:30429039-30431624	D	B	OK	30.5735	4.40491	-2.7951	3.11602	0.353	0.00315	0.353399	no	Protein kinase domain (Pkinase) // Wall-associated receptor kinase galacturonan-binding (GUB_WAK_bind) // Wall-associated receptor kinase C-terminal (WAK_assoc)
XLOC_022539	Prupe.7G178600	Pp07:17594426-17599681	D	B	OK	14.8792	0.618494	-4.58839	4.07474	0.357	0.0032	0.357068	no	Butyrate--CoA ligase / Fatty acid thiokinase (medium chain)
XLOC_010618	Prupe.3G253900	Pp03:24314920-24317206	D	B	OK	7.59452	54.8481	2.85241	-3.40519	0.359	0.00325	0.358769	no	Isoflavone-7-O-beta-glucoside 6''-O-malonyltransferase / Flavone/flavonol 7-O-beta-D-glucoside malonyltransferase
XLOC_013702	Prupe.4G226400	Pp04:14374668-14376498	D	B	OK	428.848	74.9899	-2.5157	3.00299	0.359	0.00325	0.358769	no	Glycine rich protein family
XLOC_020245	Prupe.6G103900	Pp06:7292782-7297414	D	B	OK	5.70385	67.9171	3.57377	-3.75495	0.36	0.0033	0.360433	no	CYTOKININ RIBOSIDE 5'-MONOPHOSPHATE PHOSPHORIBOHYDROLASE LOG3-RELATED
XLOC_021865	Prupe.7G050900	Pp07:8812100-8813486	D	B	OK	165.301	27.9328	-2.56506	3.16233	0.36	0.0033	0.360433	no	Thaumatin family (Thaumatin)
XLOC_000141	Prupe.1G027000	Pp01:1880047-1884929	D	B	OK	59.6814	12.7195	-2.23025	2.77745	0.366	0.0034	0.365553	no	Protein kinase domain (Pkinase) // LysM domain (LysM)
XLOC_009392	Prupe.3G020100	Pp03:1473283-1475005	D	B	OK	2.56975	25.5115	3.31145	-3.36072	0.366	0.0034	0.365553	no	B-BOX TYPE ZINC FINGER-CONTAINING PROTEIN
XLOC_024140	Prupe.7G248900	Pp07:21106834-21108818	D	B	OK	63.7629	642.535	3.33298	-3.42864	0.366	0.0034	0.365553	no	Hydrophobic seed protein (Hydrophob_seed)
XLOC_007371	Prupe.2G272500	Pp02:27571733-27572894	D	B	OK	127.208	18.6801	-2.76761	3.27724	0.367	0.00345	0.367105	no	ETHYLENE-RESPONSIVE TRANSCRIPTION FACTOR ERF106
XLOC_014597	Prupe.4G119200	Pp04:6455937-6461078	D	B	OK	48.9731	7.7239	-2.66459	3.15962	0.367	0.00345	0.367105	no	VACUOLAR-SORTING RECEPTOR 5-RELATED
XLOC_004599	Prupe.1G330900	Pp01:31370946-31371869	D	B	OK	7.36721	93.033	3.65855	-3.71178	0.369	0.0035	0.368625	no	PLANT INVERTASE/PECTIN METHYLESTERASE INHIBITOR DOMAIN-CONTAINING PROTEIN
XLOC_017774	Prupe.5G232300	Pp05:17686525-17688673	D	B	OK	24.002	203.29	3.08231	-3.4332	0.369	0.0035	0.368625	no	CALCIUM-BINDING PROTEIN CML25-RELATED
XLOC_006614	Prupe.2G128400	Pp02:18576335-18579811	D	B	OK	23.8714	3.66606	-2.70298	3.15867	0.37	0.00355	0.370114	no	RECEPTOR LIKE PROTEIN 54
XLOC_017060	Prupe.5G084900	Pp05:9711159-9713926	D	B	OK	16.7349	113.753	2.76498	-3.13191	0.37	0.00355	0.370114	no	COPPER CHAPERONE FOR SUPEROXIDE DISMUTASE
XLOC_027073	-	gi|9626508|ref|NC_001445.1|:3269-7954	D	B	OK	46.1586	1527.31	5.04825	-3.25892	0.373	0.0036	0.373441	no
XLOC_002248	Prupe.1G430900	Pp01:36924029-36926124	D	B	OK	1.84835	44.9066	4.60262	-4.33616	0.385	0.00375	0.385131	no	SERINE/THREONINE-PROTEIN KINASE WNK WITH NO LYSINE -RELATED
XLOC_014064	Prupe.4G005400	Pp04:314660-318736	D	B	OK	11.4232	1.34199	-3.08951	3.04735	0.385	0.00375	0.385131	no	MICROTUBULE-ASSOCIATED PROTEIN 70-5
XLOC_013700	Prupe.4G226100	Pp04:14309114-14310125	D	B	OK	253.433	36.5194	-2.79487	3.29335	0.386	0.0038	0.386421	no	Glycine rich protein family
XLOC_022856	Prupe.7G241800	Pp07:20766105-20766985	D	B	OK	19.956	132.548	2.73161	-3.23747	0.386	0.0038	0.386421	no	FASCICLIN-LIKE ARABINOGALACTAN PROTEIN 13-RELATED
XLOC_000614	Prupe.1G112500	Pp01:8974723-8975542	D	B	OK	13.7658	92.9198	2.7549	-2.9924	0.39	0.00385	0.389586	no
XLOC_010147	Prupe.3G164200	Pp03:18337852-18339197	D	B	OK	4.02473	45.3381	3.49376	-3.68071	0.398	0.00395	0.397755	no	WDSAM1 PROTEIN
XLOC_016279	Prupe.5G164000	Pp05:14309975-14312075	D	B	OK	6.55018	41.645	2.66854	-3.1094	0.404	0.00405	0.403885	no	CYTOCHROME P450 71B21-RELATED
XLOC_017609	Prupe.5G199200	Pp05:16044492-16046843	D	B	OK	20.7727	135.563	2.7062	-3.23406	0.404	0.00405	0.403885	no	Protein of unknown function, DUF538 (DUF538)
XLOC_017758	Prupe.5G229000,Prupe.5G229100	Pp05:17539726-17545323	D	B	OK	13.1158	65.8773	2.32847	-2.77449	0.412	0.00415	0.411868	no	S-ADENOSYL-L-METHIONINE:CARBOXYL METHYLTRANSFERASE FAMILY PROTEIN
XLOC_006618	Prupe.2G129100	Pp02:18641010-18643703	D	B	OK	6.6854	43.3019	2.69535	-3.1052	0.414	0.00425	0.413834	no	CELL DIVISION CYCLE 20 CDC20 FIZZY -RELATED
XLOC_009689	Prupe.3G077900	Pp03:5762955-5768072	D	B	OK	21.775	1.29698	-4.06945	3.81778	0.414	0.00425	0.413834	no	BORON TRANSPORTER 4-RELATED
XLOC_019097	Prupe.6G237100	Pp06:23756416-23757531	D	B	OK	3.28167	89.5763	4.77062	-4.11538	0.414	0.00425	0.413834	no
XLOC_027079	Prupe.I000500	scaffold_13:3-4661	D	B	OK	5.03489	0.23925	-4.39537	3.66854	0.414	0.0042	0.413834	no	Multidrug/pheromone exporter, ABC superfamily
XLOC_004521	Prupe.1G312600	Pp01:30313767-30315006	D	B	OK	4.61844	51.8008	3.4875	-3.64865	0.415	0.0043	0.414789	no
XLOC_015131	Prupe.4G241200	Pp04:15889255-15891292	D	B	OK	27.366	2.53511	-3.43226	3.54693	0.415	0.0043	0.414789	no	L-TYPE LECTIN-DOMAIN CONTAINING RECEPTOR KINASE IX.1-RELATED
XLOC_006799	Prupe.2G161500	Pp02:21279405-21281772	D	B	OK	10.0915	62.7404	2.63625	-3.07905	0.422	0.0044	0.422461	no	Dehydrogenases with different specificities (related to short-chain alcohol dehydrogenases)
XLOC_023580	Prupe.7G124400	Pp07:14651628-14653089	D	B	OK	22.4427	2.69453	-3.05814	3.05044	0.428	0.0045	0.428081	no	Trans-zeatin O-beta-D-glucosyltransferase / Zeatin O-glucosyltransferase
XLOC_025148	Prupe.8G160900	Pp08:16926557-16928829	D	B	OK	42.6202	925.364	4.44041	-4.01427	0.428	0.0045	0.428081	no	EXTENSIN, PROLINE-RICH PROTEIN
XLOC_013352	-	Pp04:9827413-9829654	D	B	OK	0.977317	0	-Inf	-nan	0.431	0.00455	0.430852	no
XLOC_006070	Prupe.2G029600	Pp02:3120131-3121205	D	B	OK	0	2.29776	Inf	-nan	0.432	0.0046	0.431626	no
XLOC_018198	Prupe.6G061500	Pp06:4266988-4270035	D	B	OK	53.0819	9.43533	-2.49207	2.97673	0.432	0.0046	0.431626	no	OLIGOPEPTIDE TRANSPORTER-RELATED
XLOC_003326	Prupe.1G066500	Pp01:4752641-4756242	D	B	OK	3.50761	28.487	3.02174	-2.97489	0.434	0.00465	0.434344	no	PHOSPHOLIPASE A2-ALPHA
XLOC_016576	Prupe.5G226000	Pp05:17436204-17438187	D	B	OK	0	0.550166	Inf	-nan	0.437	0.0047	0.437036	no	COPPER-BINDING FAMILY PROTEIN-RELATED
XLOC_001676	Prupe.1G323100	Pp01:30862717-30865133	D	B	OK	0.393321	6.26906	3.99447	-3.1844	0.439	0.0049	0.439213	no	COPPER TRANSPORT PROTEIN ATOX1-RELATED
XLOC_003568	Prupe.1G115100	Pp01:9110991-9113837	D	B	OK	3.50302	24.0948	2.78205	-3.1616	0.439	0.005	0.439213	no	TRANSCRIPTION FACTOR BHLH147-RELATED
XLOC_004352	Prupe.1G276700	Pp01:28184036-28186173	D	B	OK	41.7188	215.326	2.36775	-2.81545	0.439	0.005	0.439213	no	Pollen allergen (Pollen_allerg_1)
XLOC_006514	Prupe.2G110400	Pp02:16884793-16890598	D	B	OK	26.2729	4.14866	-2.66286	3.02425	0.439	0.0049	0.439213	no	PROTEIN NRT1/ PTR FAMILY 7.2
XLOC_007263	Prupe.2G251000	Pp02:26566510-26569743	D	B	OK	56.7559	433.086	2.93181	-2.91177	0.439	0.00485	0.439213	no	ZINC FINGER CCCH DOMAIN-CONTAINING PROTEIN 29-RELATED
XLOC_008884	Prupe.2G264300	Pp02:27185071-27189681	D	B	OK	1.0452	9.50121	3.18433	-3.24083	0.439	0.00495	0.439213	no	INFLORESCENCE AND ROOT APICES RECEPTOR-LIKE KINASE
XLOC_010103	Prupe.3G155600	Pp03:17378279-17380733	D	B	OK	2.59277	20.8507	3.00753	-2.82473	0.439	0.00475	0.439213	no	EXPANSIN-B1-RELATED
XLOC_012048	Prupe.3G233400	Pp03:22944273-22948040	D	B	OK	0	0.251164	Inf	-nan	0.439	0.0048	0.439213	no	SECRETORY CARRIER-ASSOCIATED MEMBRANE PROTEIN 1-RELATED
XLOC_017120	Prupe.5G096400	Pp05:10552758-10553863	D	B	OK	7.2949	46.84	2.68278	-2.9211	0.439	0.0049	0.439213	no	PROTEIN LURP-ONE-RELATED 4
XLOC_018248	Prupe.6G072400	Pp06:4939386-4946612	D	B	OK	6.22726	49.8345	3.00048	-3.01904	0.439	0.00495	0.439213	no	ABSCISIC ACID 8'-HYDROXYLASE 2
XLOC_018455	Prupe.6G112800	Pp06:8138076-8142339	D	B	OK	63.8015	708.385	3.47287	-3.54083	0.439	0.0048	0.439213	no	SUPEROXIDE DISMUTASE [CU-ZN] 2, CHLOROPLASTIC
XLOC_021304	Prupe.6G322500	Pp06:28449924-28452617	D	B	OK	71.528	621.091	3.11822	-3.20016	0.439	0.005	0.439213	no	C2 DOMAIN-CONTAINING PROTEIN-RELATED
XLOC_025034	Prupe.8G134900	Pp08:15559336-15560657	D	B	OK	8.47164	58.5401	2.78871	-3.12077	0.439	0.0049	0.439213	no	MYB TRANSCRIPTION FACTOR
XLOC_005465	Prupe.1G520700	Pp01:42719398-42720858	D	B	OK	26.4692	164.27	2.63368	-3.13226	0.442	0.00515	0.441743	no	(PHI-1) PROTEIN, PUTATIVE-RELATED
XLOC_012787	Prupe.4G059000	Pp04:2817020-2819046	D	B	OK	6.59303	46.2704	2.81108	-3.19379	0.442	0.0051	0.441743	no	ZINC FINGER FYVE DOMAIN CONTAINING PROTEIN
XLOC_013782	Prupe.4G243100	Pp04:16056139-16057205	D	B	OK	0.993104	16.7349	4.07477	-3.43951	0.442	0.0052	0.441743	no
XLOC_017278	Prupe.5G130800	Pp05:12638844-12642142	D	B	OK	2.18261	21.4824	3.29903	-3.37501	0.442	0.00515	0.441743	no	2-hydroxymuconate-6-semialdehyde hydrolase / 2-hydroxymuconate-semialdehyde hydrolase
XLOC_019757	Prupe.6G006200	Pp06:544254-545838	D	B	OK	41.3127	6.2841	-2.71681	3.11212	0.442	0.0052	0.441743	no	F-box domain (F-box) // Kelch motif (Kelch_1)
XLOC_022516	Prupe.7G172600	Pp07:17351949-17357315	D	B	OK	2.85346	24.2578	3.08766	-3.30492	0.442	0.0051	0.441743	no	PROTEIN MID1-COMPLEMENTING ACTIVITY 1-RELATED
XLOC_022582	Prupe.7G187000	Pp07:18058842-18062738	D	B	OK	2.35005	14.5921	2.63443	-2.87484	0.442	0.0052	0.441743	no	Hydroxymethylglutaryl-CoA reductase (NADPH) / HMG-CoA reductase
XLOC_024743	Prupe.8G079200	Pp08:11283705-11284527	D	B	OK	2.50284	47.851	4.25691	-3.89851	0.442	0.00515	0.441743	no	Auxin responsive protein (Auxin_inducible)
XLOC_003171	Prupe.1G025600	Pp01:1762069-1765423	D	B	OK	5.33418	35.2875	2.72582	-3.09752	0.444	0.00525	0.444163	no	3-KETOACYL-COA SYNTHASE 17-RELATED
XLOC_002528	Prupe.1G486000	Pp01:40472296-40474103	D	B	OK	9.66111	55.3921	2.51942	-3.00425	0.445	0.00535	0.445323	no
XLOC_003277	Prupe.1G054900	Pp01:3868044-3870293	D	B	OK	42.6875	6.88316	-2.63267	2.86788	0.445	0.00535	0.445323	no	GLUTATHIONE S-TRANSFERASE, GST, SUPERFAMILY, GST DOMAIN CONTAINING
XLOC_021172	Prupe.6G297900	Pp06:27193315-27196199	D	B	OK	2.5162	16.5552	2.71796	-2.9534	0.445	0.00535	0.445323	no	Protein of unknown function (DUF1191) (DUF1191)
XLOC_024358	Prupe.8G007500	Pp08:571485-572211	D	B	OK	1.82495	25.7896	3.82086	-3.26195	0.445	0.0053	0.445323	no	Protein of unknown function (DUF1264) (DUF1264)
XLOC_013800	Prupe.4G246700	Pp04:16376348-16378303	D	B	OK	27.5438	1.55304	-4.14856	3.44213	0.452	0.00545	0.451825	no
XLOC_010915	Prupe.3G309900	Pp03:26945194-26945846	D	B	OK	2.37027	38.2947	4.01402	-3.36611	0.452	0.0055	0.452337	no	POLLEN OLE E 1 ALLERGEN AND EXTENSIN FAMILY PROTEIN
XLOC_014839	Prupe.4G172000	Pp04:10186975-10189910	D	B	OK	3.58811	33.5388	3.22453	-3.58479	0.452	0.0055	0.452337	no	BASIC HELIX-LOOP-HELIX DOMAIN-CONTAINING PROTEIN
XLOC_025549	Prupe.8G240600	Pp08:21094274-21096088	D	B	OK	0.864796	16.5933	4.26209	-3.81406	0.455	0.00555	0.454638	no	INACTIVE PATATIN-LIKE PROTEIN 9-RELATED
XLOC_004960	Prupe.1G413900	Pp01:36037249-36043137	D	B	OK	6.06412	32.7334	2.43239	-2.92266	0.455	0.0056	0.455121	no	N-MYC DOWNREGULATED-LIKE 3 PROTEIN
XLOC_022616	Prupe.7G193700	Pp07:18416979-18418060	D	B	OK	0.697386	12.4517	4.15825	-3.28931	0.455	0.0056	0.455121	no	Pectinesterase / Pectin methylesterase
XLOC_001316	Prupe.1G253100	Pp01:26394151-26395439	D	B	OK	8.79145	64.5607	2.87648	-3.19892	0.456	0.00565	0.455597	no	Protein of unknown function (DUF1645) (DUF1645)
XLOC_023128	Prupe.7G026400	Pp07:4327852-4332384	D	B	OK	13.1681	80.1176	2.60507	-3.02623	0.456	0.00565	0.455597	no	MATE EFFLUX FAMILY PROTEIN
XLOC_003579	Prupe.1G116500	Pp01:9179061-9180808	D	B	OK	0	0.448774	Inf	-nan	0.462	0.00575	0.461857	no	Peroxidase / Lactoperoxidase
XLOC_017990	Prupe.6G021100	Pp06:1715347-1716101	D	B	OK	1.32412	18.7065	3.82043	-3.07371	0.464	0.0058	0.464067	no	HISTONE H3
XLOC_000651	Prupe.1G120000	Pp01:9388595-9389248	D	B	OK	38.5933	2.49475	-3.95138	3.40951	0.465	0.00585	0.464861	no
XLOC_004432	Prupe.1G292500	Pp01:29037784-29043013	D	B	OK	9.66627	0.651217	-3.89175	3.3801	0.465	0.0059	0.464861	no	11-oxo-beta-amyrin 30-oxidase / CYP72A154
XLOC_009059	Prupe.2G303900	Pp02:29030868-29037114	D	B	OK	22.557	4.19131	-2.4281	2.77705	0.465	0.0059	0.464861	no	AAA ATPASE
XLOC_010605	Prupe.3G251800	Pp03:24171481-24173974	D	B	OK	6.24932	0.373257	-4.06546	3.43034	0.465	0.0059	0.464861	no	Protein tyrosine kinase (Pkinase_Tyr) // Di-glucose binding within endoplasmic reticulum (Malectin)
XLOC_021397	Prupe.6G338400	Pp06:29326475-29330565	D	B	OK	51.0893	7.69523	-2.73099	3.06583	0.467	0.00595	0.467018	no	SER/THR DEHYDRATASE, TRP SYNTHASE
XLOC_004262	Prupe.1G256700	Pp01:26682988-26685120	D	B	OK	5.83903	73.3323	3.65065	-3.5141	0.468	0.00605	0.467753	no
XLOC_010866	Prupe.3G300900	Pp03:26570709-26575228	D	B	OK	51.371	10.2296	-2.32821	2.85803	0.468	0.006	0.467753	no	AMINO ACID TRANSPORTER
XLOC_016222	Prupe.5G151400	Pp05:13702348-13706042	D	B	OK	21.1945	2.17862	-3.28221	3.39455	0.468	0.00605	0.467753	no	INACTIVE PURPLE ACID PHOSPHATASE 24-RELATED
XLOC_021195	Prupe.6G301500	Pp06:27372591-27380220	D	B	OK	16.5477	2.82365	-2.551	2.84709	0.468	0.00605	0.467753	no	LEUCINE-RICH REPEAT RECEPTOR-LIKE PROTEIN KINASE
XLOC_010617	Prupe.3G253800	Pp03:24303373-24306383	D	B	OK	6.52207	37.7003	2.53118	-3.01059	0.468	0.0061	0.468113	no	Isoflavone-7-O-beta-glucoside 6''-O-malonyltransferase / Flavone/flavonol 7-O-beta-D-glucoside malonyltransferase
XLOC_027001	Prupe.8G270000	Pp08:22421281-22424878	D	B	OK	1.02725	19.5737	4.25205	-3.75956	0.468	0.0061	0.468113	no	MYB TRANSCRIPTION FACTOR
XLOC_017024	Prupe.5G076800	Pp05:9091325-9092648	D	B	OK	34.9855	3.90251	-3.16428	3.26202	0.468	0.00615	0.468467	no	F23N19.12
XLOC_019997	Prupe.6G054500	Pp06:3822220-3824721	D	B	OK	8.7224	50.5084	2.53373	-3.0134	0.468	0.00615	0.468467	no	PROTEIN PHOSPHATASE 2C-LIKE PROTEIN-RELATED
XLOC_013251	Prupe.4G146100	Pp04:8395357-8396817	D	B	OK	9.91291	69.7083	2.81395	-3.09375	0.469	0.0062	0.468815	no	GLUTATHIONE S-TRANSFERASE, GST, SUPERFAMILY, GST DOMAIN CONTAINING
XLOC_022554	Prupe.7G182000	Pp07:17741527-17742854	D	B	OK	0.726494	10.1156	3.79949	-3.0576	0.469	0.0062	0.468815	no	Domain of unknown function (PGG)
XLOC_014125	Prupe.4G018800	Pp04:864885-869290	D	B	OK	0.767231	14.7096	4.26095	-3.82942	0.469	0.00625	0.469159	no	MULTI-COPPER OXIDASE
XLOC_024675	Prupe.8G067800	Pp08:9963671-9964918	D	B	OK	1.49422	25.6311	4.10043	-3.74471	0.469	0.00625	0.469159	no	MITOCHONDRIAL UNCOUPLING PROTEIN 4-RELATED
XLOC_003819	Prupe.1G169700	Pp01:13904667-13906929	D	B	OK	135.62	25.9267	-2.38706	2.96132	0.471	0.0063	0.471199	no	Xyloglucan-specific endo-beta-1,4-glucanase / Xyloglucanendohydrolase
XLOC_010798	Prupe.3G289400	Pp03:26014404-26018400	D	B	OK	80.1649	6.99421	-3.51874	3.10554	0.472	0.00635	0.471522	no	DNAJ HOMOLOG SUBFAMILY C MEMBER
XLOC_014156	Prupe.4G024500	Pp04:1157497-1160945	D	B	OK	81.286	16.1743	-2.32931	2.89466	0.472	0.00635	0.471522	no	GLUCOSE-6-PHOSPHATE/PHOSPHATE TRANSLOCATOR 1, CHLOROPLASTIC-RELATED
XLOC_001616	Prupe.1G309900	Pp01:30153356-30158652	D	B	OK	7.25144	38.3776	2.40393	-2.85998	0.474	0.0064	0.473531	no	Alpha-D-xyloside xylohydrolase / Alpha-xylosidase // Xylan 1,4-beta-xylosidase / Xylobiase // Non-reducing end alpha-L-arabinofuranosidase / Arabinosidase
XLOC_007398	Prupe.2G277900	Pp02:27860806-27865049	D	B	OK	0.9521	17.8038	4.22493	-3.71674	0.474	0.00645	0.473834	no	Domain of unknown function (DUF3357) (DUF3357)
XLOC_026952	Prupe.8G260500	Pp08:22035497-22037164	D	B	OK	9.40163	53.615	2.51166	-2.9734	0.474	0.00645	0.473834	no	PHYTOCHROME A-ASSOCIATED F-BOX PROTEIN
XLOC_000705	Prupe.1G127800	Pp01:10010101-10011080	D	B	OK	1048.8	107.176	-3.29068	3.36741	0.476	0.0065	0.475814	no	Pathogenesis-related protein Bet v I family (Bet_v_1)
XLOC_002487	Prupe.1G477200	Pp01:39916134-39918327	D	B	OK	139.843	3793.91	4.7618	-3.14604	0.476	0.0066	0.476377	no	DEHYDRATION-RESPONSIVE PROTEIN RD22
XLOC_004400	Prupe.1G284600	Pp01:28600362-28605549	D	B	OK	0.935374	17.0185	4.18541	-3.66373	0.476	0.0066	0.476377	no	BETA-GLUCOSIDASE 40
XLOC_008671	Prupe.2G216900	Pp02:24716602-24719139	D	B	OK	0	0.188675	Inf	-nan	0.476	0.00655	0.476377	no	TRANSCRIPTION FACTOR GTE1
XLOC_011487	Prupe.3G111000	Pp03:9184198-9188553	D	B	OK	18.6453	101.561	2.44547	-3.00398	0.476	0.0066	0.476377	no	GLYCOSYL HYDROLASE
XLOC_025815	Prupe.8G022200	Pp08:2004828-2006052	D	B	OK	0.583553	7.74074	3.72954	-2.96693	0.478	0.00665	0.478313	no	DOF ZINC FINGER PROTEIN DOF1.1-RELATED
XLOC_010123	Prupe.3G159100	Pp03:17763274-17763971	D	B	OK	2.84211	48.3718	4.08913	-3.68214	0.48	0.0067	0.480236	no	Protein of unknown function (DUF2946)
XLOC_006115	Prupe.2G038800	Pp02:4172003-4174753	D	B	OK	1.23408	21.7319	4.13831	-3.72754	0.482	0.00675	0.482146	no	ASPARTYL PROTEASE FAMILY PROTEIN-RELATED
XLOC_016468	Prupe.5G203900	Pp05:16366717-16379674	D	B	OK	22.6692	113.554	2.32458	-2.81458	0.491	0.0069	0.491161	no	GLUCAN ENDO-1,3-BETA-GLUCOSIDASE-LIKE PROTEIN 2-RELATED
XLOC_020350	Prupe.6G126400	Pp06:9713808-9716230	D	B	OK	1.28649	26.8581	4.38385	-3.84159	0.493	0.007	0.493177	no	CYTOCHROME P450 94C1
XLOC_021059	Prupe.6G274400	Pp06:25911445-25913106	D	B	OK	1.89283	35.8549	4.24355	-3.71916	0.493	0.007	0.493177	no	ALPHA 1,4-GLYCOSYLTRANSFERASE-LIKE PROTEIN
XLOC_027003	Prupe.8G270600	Pp08:22454003-22457476	D	B	OK	5.97352	29.1049	2.28461	-2.75106	0.493	0.007	0.493177	no	T14P4.7 PROTEIN
XLOC_012680	Prupe.4G037100	Pp04:1754539-1759605	D	B	OK	23.3044	2.93637	-2.9885	3.27813	0.495	0.00705	0.495011	no	NADH:ubiquinone reductase (non-electrogenic) / Ubiquinone reductase
XLOC_017068	Prupe.5G087400	Pp05:9857697-9859939	D	B	OK	154.396	27.4612	-2.49117	2.72735	0.497	0.0071	0.496832	no	PROTEIN STAY-GREEN 1, CHLOROPLASTIC-RELATED
XLOC_005408	Prupe.1G508900	Pp01:41951917-41953965	D	B	OK	15.3027	2.04989	-2.90017	2.90894	0.502	0.0072	0.502127	no	GLYCEROL-3-PHOSPHATE ACYLTRANSFERASE 2-RELATED
XLOC_011851	Prupe.3G185500	Pp03:20012105-20014026	D	B	OK	172.602	34.5759	-2.31961	2.81739	0.506	0.0073	0.505684	no	ZINC TRANSPORTER 3-RELATED
XLOC_017160	Prupe.5G104700	Pp05:11139699-11144547	D	B	OK	7.89901	37.7854	2.25809	-2.43682	0.506	0.0073	0.505684	no	FRINGE-RELATED
XLOC_000122	Prupe.1G023000	Pp01:1588163-1591920	D	B	OK	81.4947	16.1202	-2.33784	2.90257	0.509	0.0074	0.509194	no	Sulfate adenylyltransferase / Sulfurylase
XLOC_009123	Prupe.2G316600	Pp02:29687565-29689086	D	B	OK	10.2981	0.715615	-3.84705	3.244	0.509	0.0074	0.509194	no	HOMEOBOX-LEUCINE ZIPPER PROTEIN ATHB-12-RELATED
XLOC_013374	Prupe.4G171800	Pp04:10165628-10172681	D	B	OK	27.7132	3.65653	-2.92202	2.82614	0.511	0.00745	0.510931	no	IONOTROPIC GLUTAMATE RECEPTOR
XLOC_001130	Prupe.1G216700	Pp01:22989568-22990735	D	B	OK	226.969	45.7649	-2.31018	2.8307	0.518	0.0078	0.517683	no	A.THALIANA MRNA (ORF19) FROM CHROMOSOME III
XLOC_001303	Prupe.1G251000	Pp01:26265116-26269041	D	B	OK	22.334	4.18458	-2.41609	2.49491	0.518	0.008	0.517683	no	Pyroglutamyl-peptidase I / Pyrrolidone-carboxylate peptidase
XLOC_001319	Prupe.1G253700	Pp01:26456350-26461242	D	B	OK	1.10482	12.7799	3.53199	-3.32787	0.518	0.00805	0.517683	no	POLYGALACTURONASE NON-CATALYTIC SUBUNIT JP630-RELATED
XLOC_002096	Prupe.1G403000	Pp01:35503426-35505844	D	B	OK	2.89831	23.439	3.01563	-3.10862	0.518	0.00765	0.517683	no	HYDROLASE, ALPHA/BETA FOLD FAMILY PROTEIN
XLOC_002483	Prupe.1G476500	Pp01:39819799-39821633	D	B	OK	60.2939	463.875	2.94365	-3.03064	0.518	0.00775	0.517683	no	BURP domain (BURP)
XLOC_004598	Prupe.1G330800	Pp01:31360036-31362451	D	B	OK	201.525	32.1134	-2.64971	2.99356	0.518	0.0077	0.517683	no	PECTINESTERASE/PECTINESTERASE INHIBITOR 6-RELATED
XLOC_006615	Prupe.2G128600	Pp02:18586067-18589295	D	B	OK	3.03639	0.212731	-3.83525	3.0836	0.518	0.0078	0.517683	no	RECEPTOR LIKE PROTEIN 54
XLOC_006617	Prupe.2G129000	Pp02:18618532-18621196	D	B	OK	35.834	481.255	3.7474	-3.52088	0.518	0.0078	0.517683	no	FI02843P
XLOC_011709	Prupe.3G157100	Pp03:17560808-17563563	D	B	OK	1.5477	11.3624	2.87608	-2.93246	0.518	0.00805	0.517683	no	ETHYLENE-RESPONSIVE TRANSCRIPTION FACTOR CRF5-RELATED
XLOC_011995	Prupe.3G220600	Pp03:22144336-22145905	D	B	OK	28.6792	140.387	2.29133	-2.84649	0.518	0.00785	0.517683	no	CYCLIN FAMILY PROTEIN-RELATED
XLOC_012438	-	Pp03:12505522-12506039	D	B	OK	72.1056	10.6401	-2.7606	2.73935	0.518	0.00805	0.517683	no
XLOC_014728	Prupe.4G150200	Pp04:8592731-8594638	D	B	OK	26.4371	146.894	2.47413	-2.92373	0.518	0.00805	0.517683	no	GIBBERELLIN 2-BETA-DIOXYGENASE 1
XLOC_015097	Prupe.4G235300	Pp04:15227145-15233729	D	B	OK	5.87026	0.334381	-4.13386	3.68536	0.518	0.008	0.517683	no	Xenobiotic-transporting ATPase / Steroid-transporting ATPase
XLOC_015558	Prupe.5G025300	Pp05:2840143-2844024	D	B	OK	2.0045	0.144412	-3.79498	2.84553	0.518	0.0079	0.517683	no	LEUCINE-RICH REPEAT-CONTAINING PROTEIN
XLOC_018235	Prupe.6G068700	Pp06:4706332-4711458	D	B	OK	6.65553	39.9352	2.58504	-2.92688	0.518	0.00785	0.517683	no	METHYLSTEROL MONOOXYGENASE 2-1-RELATED
XLOC_019393	Prupe.6G297000	Pp06:27116724-27123435	D	B	OK	10.1428	1.32574	-2.93558	2.97451	0.518	0.00785	0.517683	no	LEUCINE-RICH REPEAT PROTEIN KINASE-LIKE PROTEIN
XLOC_023269	Prupe.7G057100	Pp07:9640690-9641456	D	B	OK	29.1912	2.10577	-3.79311	3.19979	0.518	0.00775	0.517683	no	Probable lipid transfer (LTP_2)
XLOC_023917	Prupe.7G201600	Pp07:18780338-18781959	D	B	OK	6.60389	40.2308	2.60691	-2.88455	0.518	0.00795	0.517683	no	TRANSCRIPTION FACTOR TT2
XLOC_024442	Prupe.8G024800	Pp08:2253079-2255075	D	B	OK	21.4743	108.387	2.33551	-2.80334	0.518	0.00805	0.517683	no
XLOC_026539	Prupe.8G173800	Pp08:17668636-17672066	D	B	OK	102.181	24.6679	-2.05042	2.53717	0.518	0.00805	0.517683	no	AMINO ACID TRANSPORTER
XLOC_010445	Prupe.3G221800	Pp03:22243883-22247657	D	B	OK	2.45018	15.6265	2.67303	-2.71401	0.522	0.00815	0.522486	no	BETA-AMYLASE 5-RELATED
XLOC_003774	Prupe.1G162100,Prupe.1G162200	Pp01:12983788-12991870	D	B	OK	6.17502	0.650352	-3.24715	2.7712	0.529	0.0083	0.528818	no	DISEASE RESISTANCE PROTEIN-RELATED
XLOC_026384	Prupe.8G142400	Pp08:15967216-15968121	D	B	OK	6.08736	49.3183	3.01823	-3.11128	0.529	0.0083	0.528818	no	ZINC FINGER PROTEIN AZF3-RELATED
XLOC_005509	Prupe.1G529200	Pp01:43291616-43293602	D	B	OK	62.083	860.573	3.79303	-3.49146	0.532	0.0084	0.531906	no	MITOCHONDRIAL UNCOUPLING PROTEIN 4-RELATED
XLOC_020966	Prupe.6G256500	Pp06:24927208-24929314	D	B	OK	9.10205	51.885	2.51105	-2.76372	0.532	0.0084	0.531906	no	EXPANSIN-A6
XLOC_005154	Prupe.1G456300	Pp01:38272593-38275608	D	B	OK	12.161	61.9336	2.34846	-2.77819	0.533	0.00845	0.533435	no	CATION TRANSPORT PROTEIN CHAC-RELATED
XLOC_005266	Prupe.1G480400	Pp01:40131073-40132425	D	B	OK	2.45912	39.1671	3.99343	-3.53662	0.538	0.00855	0.538103	no	ETHYLENE-RESPONSIVE TRANSCRIPTION FACTOR SHINE 2-RELATED
XLOC_003618	Prupe.1G128200	Pp01:10023219-10024097	D	B	OK	124.73	18.7159	-2.73647	2.99866	0.546	0.0087	0.545699	no	Pathogenesis-related protein Bet v I family (Bet_v_1)
XLOC_016736	-	Pp05:1586883-1589145	D	B	OK	2.98644	25.5403	3.09628	-2.80814	0.546	0.00875	0.545699	no
XLOC_017146	Prupe.5G102600	Pp05:10968841-10970440	D	B	OK	4.44344	41.5371	3.22465	-3.25592	0.546	0.00875	0.545699	no	CYTOCHROME P450 86A7
XLOC_022605	Prupe.7G191700	Pp07:18312482-18314531	D	B	OK	0	0.328004	Inf	-nan	0.547	0.0088	0.547164	no	ZINC FINGER FYVE DOMAIN CONTAINING PROTEIN
XLOC_010897	Prupe.3G306400	Pp03:26794453-26799821	D	B	OK	0.391527	5.27558	3.75215	-3.28109	0.552	0.0089	0.55172	no
XLOC_002505	Prupe.1G481200	Pp01:40178425-40182125	D	B	OK	0.387386	4.89605	3.65978	-2.99977	0.556	0.009	0.556249	no	N-terminal C2 in EEIG1 and EHBP1 proteins (NT-C2)
XLOC_005512	Prupe.1G529800	Pp01:43311903-43313385	D	B	OK	1.4828	22.1523	3.90106	-3.53123	0.562	0.00915	0.562153	no	ASPARTYL PROTEASE-LIKE PROTEIN
XLOC_026351	Prupe.8G136800	Pp08:15675794-15678404	D	B	OK	0	0.216365	Inf	-nan	0.562	0.00915	0.562153	no	BASIC HELIX-LOOP-HELIX (BHLH) DNA-BINDING SUPERFAMILY PROTEIN-RELATED
XLOC_002044	Prupe.1G393100	Pp01:35002955-35004822	D	B	OK	39.2657	6.72775	-2.54507	2.80802	0.563	0.00935	0.562717	no	WRKY DNA -binding domain (WRKY)
XLOC_004865	Prupe.1G389500	Pp01:34783632-34787044	D	B	OK	35.947	7.75545	-2.21259	2.72537	0.563	0.00935	0.562717	no	LEUCINE-RICH REPEAT-CONTAINING PROTEIN
XLOC_008210	Prupe.2G116000	Pp02:17408510-17412014	D	B	OK	13.1414	2.25856	-2.54064	2.79043	0.563	0.0092	0.562717	no	Protein kinase domain (Pkinase) // Leucine Rich Repeat (LRR_1) // Leucine rich repeat N-terminal domain (LRRNT_2) // Leucine rich repeat (LRR_8)
XLOC_012114	Prupe.3G248600	Pp03:23905961-23907898	D	B	OK	85.4374	574.716	2.74991	-2.81489	0.563	0.00935	0.562717	no	Pollen proteins Ole e I like (Pollen_Ole_e_I)
XLOC_016280	Prupe.5G164100	Pp05:14313214-14315432	D	B	OK	21.7818	116.402	2.41792	-2.8507	0.563	0.00925	0.562717	no	CYTOCHROME P450 71B21-RELATED
XLOC_020451	Prupe.6G148600	Pp06:12595435-12595876	D	B	OK	4.05814	48.2535	3.57175	-3.03571	0.563	0.00925	0.562717	no	EXPRESSED PROTEIN-RELATED
XLOC_025046	Prupe.8G137900	Pp08:15738381-15740876	D	B	OK	2.23598	17.7501	2.98885	-3.10341	0.563	0.0093	0.562717	no	GH3 auxin-responsive promoter (GH3)
XLOC_016539	Prupe.5G219700	Pp05:17141700-17144772	D	B	OK	5.88232	0.455077	-3.6922	2.95591	0.564	0.0094	0.564082	no	Cytochrome P450 (p450)
XLOC_017790	Prupe.5G235500	Pp05:17856364-17859533	D	B	OK	3.45485	20.4507	2.56545	-2.87233	0.565	0.00945	0.565439	no	INACTIVE RECEPTOR KINASE RLK902-RELATED
XLOC_011013	Prupe.3G012200,Prupe.3G012600	Pp03:748366-840177	D	B	OK	150.606	32.7839	-2.19972	2.53549	0.566	0.0095	0.566496	no	DJ-1/THIJ/PFPI FAMILY PROTEIN
XLOC_021079	Prupe.6G278400	Pp06:26106868-26109286	D	B	OK	2.86259	19.4984	2.76796	-2.76819	0.566	0.00955	0.566496	no	Leucocyanidin oxygenase / Leucoanthocyanidin dioxygenase
XLOC_024938	Prupe.8G117300	Pp08:14412157-14414110	D	B	OK	4.92435	0.388482	-3.66401	2.92969	0.566	0.00955	0.566496	no	LEUCINE-RICH REPEAT-CONTAINING PROTEIN
XLOC_003103	Prupe.1G011600	Pp01:892266-894542	D	B	OK	2.63371	34.4051	3.70745	-3.36608	0.568	0.0098	0.568262	no	HALOACID DEHALOGENASE-LIKE HYDROLASE
XLOC_003738	Prupe.1G154300	Pp01:12141700-12143195	D	B	OK	3.96905	32.8231	3.04784	-3.10487	0.568	0.00975	0.568262	no	PROTEIN FANTASTIC FOUR 3-RELATED
XLOC_008507	Prupe.2G186500	Pp02:22743272-22747843	D	B	OK	37.1157	7.01599	-2.40331	2.83719	0.568	0.0097	0.568262	no	DEAD-BOX ATP-DEPENDENT RNA HELICASE 25-RELATED
XLOC_009884	Prupe.3G114200	Pp03:9623545-9624577	D	B	OK	42.2768	5.21201	-3.01995	3.09451	0.568	0.00965	0.568262	no
XLOC_011666	Prupe.3G148300	Pp03:16213838-16214957	D	B	OK	63.7062	11.0516	-2.52718	2.87666	0.568	0.0098	0.568262	no	Thaumatin family (Thaumatin)
XLOC_013463	Prupe.4G185400	Pp04:11006407-11008051	D	B	OK	66.0844	12.7161	-2.37765	2.79025	0.568	0.00975	0.568262	no	ASPARAGINE SYNTHETASE
XLOC_021501	Prupe.6G363200	Pp06:30535858-30540219	D	B	OK	287.683	51.5554	-2.48028	2.79437	0.568	0.0097	0.568262	no	CALRETICULIN-3
XLOC_022686	Prupe.7G207900	Pp07:19107347-19112447	D	B	OK	4.86478	0.409848	-3.56921	2.7992	0.568	0.0098	0.568262	no	Plant protein of unknown function (DUF247)
XLOC_011388	Prupe.3G089700	Pp03:6664346-6667041	D	B	OK	43.2289	8.71647	-2.31018	2.75167	0.572	0.0099	0.572453	no	Non-specific serine/threonine protein kinase / Threonine-specific protein kinase
XLOC_009032	Prupe.2G298600	Pp02:28806692-28810044	D	B	OK	10.8956	56.5393	2.37551	-2.64684	0.576	0.01005	0.576284	no	BAHD ACYLTRANSFERASE DCR
XLOC_010597	Prupe.3G251000	Pp03:24102787-24106083	D	B	OK	14.3708	0.903623	-3.99128	3.46968	0.576	0.01005	0.576284	no	Protein tyrosine kinase (Pkinase_Tyr) // Di-glucose binding within endoplasmic reticulum (Malectin)
XLOC_018177	Prupe.6G055900	Pp06:3935914-3939020	D	B	OK	4.75195	34.5875	2.86366	-3.09631	0.576	0.01	0.576284	no	Domain of unknown function (DUF3474) (DUF3474)
XLOC_000827	Prupe.1G152100	Pp01:12014639-12016203	D	B	OK	3.25303	23.4153	2.8476	-2.95371	0.583	0.01025	0.582895	no	Xylanase inhibitor C-terminal (TAXi_C) // Xylanase inhibitor N-terminal (TAXi_N)
XLOC_002682	Prupe.1G516300	Pp01:42474188-42475587	D	B	OK	1.43525	18.1939	3.66408	-3.30442	0.583	0.0102	0.582895	no	BOMB/KIRA PROTEINS
XLOC_016037	Prupe.5G116000	Pp05:11832308-11834000	D	B	OK	13.3537	59.0983	2.14587	-2.62526	0.583	0.01025	0.582895	no
XLOC_004194	Prupe.1G241800	Pp01:25577536-25581283	D	B	OK	24.1282	4.2314	-2.51151	2.80238	0.584	0.0103	0.584129	no	CELLULASE (GLYCOSYL HYDROLASE FAMILY 5) PROTEIN-RELATED
XLOC_008744	Prupe.2G232000	Pp02:25578220-25579128	D	B	OK	1.16288	13.921	3.58148	-2.90641	0.587	0.0104	0.586577	no	HISTONE H4
XLOC_021115	Prupe.6G286100	Pp06:26507685-26511681	D	B	OK	10.2676	1.48333	-2.79119	2.78944	0.587	0.0104	0.586577	no	Leucine rich repeat proteins, some proteins contain F-box // F-box protein containing LRR
XLOC_022435	Prupe.7G158900	Pp07:16622072-16624962	D	B	OK	26.7094	5.32463	-2.3266	2.69924	0.588	0.01045	0.587791	no	BCS1 AAA-TYPE ATPASE
XLOC_005225	Prupe.1G471000	Pp01:39205595-39206706	D	B	OK	77.4942	13.9559	-2.47321	2.80893	0.589	0.0107	0.589014	no	EXPRESSED PROTEIN
XLOC_005949	Prupe.2G005100	Pp02:496542-499981	D	B	OK	2.06529	13.4869	2.70714	-2.67953	0.589	0.01055	0.589014	no	Beta-glucosidase / Gentobiase
XLOC_007035	Prupe.2G208000	Pp02:24150222-24153279	D	B	OK	27.8328	145.307	2.38425	-2.70963	0.589	0.0106	0.589014	no	Protein of unknown function (DUF4050) (DUF4050)
XLOC_008315	Prupe.2G139600	Pp02:19661005-19661588	D	B	OK	15.7741	133.275	3.07877	-3.10827	0.589	0.0107	0.589014	no	Hydrophobic seed protein (Hydrophob_seed)
XLOC_009165	Prupe.2G326300	Pp02:30109634-30112987	D	B	OK	36.3262	163.855	2.17334	-2.6553	0.589	0.0107	0.589014	no	4-COUMARATE--COA LIGASE 3
XLOC_015513	Prupe.5G018000	Pp05:1936040-1937728	D	B	OK	1.05281	12.0343	3.51483	-2.86962	0.589	0.01065	0.589014	no	Alcohol O-acetyltransferase / AATASE
XLOC_017410	Prupe.5G159900	Pp05:14126583-14127490	D	B	OK	78.9638	13.4589	-2.55263	2.88929	0.589	0.01055	0.589014	no	PHOTOSYSTEM II CORE COMPLEX PROTEINS PSBY, CHLOROPLASTIC
XLOC_017944	Prupe.6G008300	Pp06:671136-673301	D	B	OK	30.5333	5.26723	-2.53527	2.86198	0.589	0.0106	0.589014	no	GLUCOSYLTRANSFERASE-LIKE PROTEIN-RELATED
XLOC_023806	Prupe.7G177800	Pp07:17564901-17568121	D	B	OK	50.3956	9.68036	-2.38017	2.80577	0.59	0.01075	0.590192	no	AMINO ACID TRANSPORTER
XLOC_023565	Prupe.7G121500	Pp07:14467930-14469921	D	B	OK	0	0.18652	Inf	-nan	0.591	0.0108	0.591364	no	LATE EMBRYOGENESIS ABUNDANT PROTEIN (ATECP63)-RELATED
XLOC_003695	Prupe.1G145600	Pp01:11427204-11430897	D	B	OK	5.38653	29.8783	2.47167	-2.72963	0.593	0.01085	0.592531	no	Non-specific serine/threonine protein kinase / Threonine-specific protein kinase
XLOC_018592	Prupe.6G137900	Pp06:11190015-11192146	D	B	OK	7.21605	0.571543	-3.65828	3.08909	0.594	0.0109	0.593691	no	Glycerophosphodiester phosphodiesterase / Glycerophosphoryl diester phosphodiesterase
XLOC_000710	Prupe.1G128700	Pp01:10046005-10047060	D	B	OK	792.837	151.642	-2.38636	2.61153	0.598	0.011	0.597561	no	Pathogenesis-related protein Bet v I family (Bet_v_1)
XLOC_005072	Prupe.1G439800	Pp01:37388163-37390544	D	B	OK	0.343777	0	-Inf	-nan	0.599	0.01105	0.598701	no	Ca2+-independent phospholipase A2
XLOC_000704	Prupe.1G127600	Pp01:10003923-10004880	D	B	OK	49.2072	9.4949	-2.37365	2.51348	0.599	0.01115	0.5994	no	Pathogenesis-related protein Bet v I family (Bet_v_1)
XLOC_010626	Prupe.3G255300	Pp03:24390409-24395022	D	B	OK	2.09951	16.6168	2.98452	-2.86085	0.599	0.0111	0.5994	no	HYDROLASE, ALPHA/BETA FOLD FAMILY PROTEIN
XLOC_026073	Prupe.8G078700	Pp08:11272703-11273458	D	B	OK	1.54206	17.0065	3.46315	-2.8222	0.599	0.01115	0.5994	no	Auxin responsive protein (Auxin_inducible)
XLOC_005429	Prupe.1G513300	Pp01:42239178-42246088	D	B	OK	10.6523	0.791186	-3.751	3.38743	0.601	0.0112	0.600524	no	Protein kinase domain (Pkinase) // Leucine Rich Repeat (LRR_1) // Leucine rich repeat (LRR_8)
XLOC_013158	Prupe.4G128900	Pp04:7117595-7118620	D	B	OK	134.312	26.9464	-2.31742	2.75429	0.602	0.01125	0.601642	no
XLOC_014527	Prupe.4G103200	Pp04:5274504-5276425	D	B	OK	9.18974	0.721344	-3.67126	3.16425	0.604	0.01135	0.603861	no	Cytochrome P450 CYP4/CYP19/CYP26 subfamilies
XLOC_019844	Prupe.6G021700	Pp06:1752308-1752919	D	B	OK	1.52266	15.5166	3.34915	-2.64366	0.604	0.01135	0.603861	no	HISTONE H3
XLOC_002049	Prupe.1G394200	Pp01:35062235-35063188	D	B	OK	3.78251	50.9286	3.75106	-3.32323	0.606	0.01155	0.606225	no	EARLY NODULIN-LIKE PROTEIN 1-RELATED
XLOC_006789	Prupe.2G160400	Pp02:21236991-21239622	D	B	OK	12.3906	1.00867	-3.61872	3.27195	0.606	0.0116	0.606225	no	Dehydrogenases with different specificities (related to short-chain alcohol dehydrogenases)
XLOC_007772	Prupe.2G021300	Pp02:2085597-2088295	D	B	OK	0	0.403877	Inf	-nan	0.606	0.0116	0.606225	no	NAD DEPENDENT EPIMERASE/DEHYDRATASE
XLOC_011824	Prupe.3G181200	Pp03:19695773-19699125	D	B	OK	19.6246	3.10698	-2.65908	2.86341	0.606	0.0116	0.606225	no	WALL-ASSOCIATED RECEPTOR KINASE-LIKE 1-RELATED
XLOC_018152	Prupe.6G050900	Pp06:3570278-3572650	D	B	OK	0.942485	10.5887	3.48991	-2.96516	0.606	0.0116	0.606225	no	Ferroxidase / Hephaestin
XLOC_023448	Prupe.7G097600	Pp07:12905502-12907319	D	B	OK	6.47375	37.2605	2.52497	-2.82376	0.606	0.01155	0.606225	no	ASPARTYL PROTEASE FAMILY PROTEIN
XLOC_025670	Prupe.8G264100	Pp08:22169288-22173300	D	B	OK	0.324101	3.7978	3.55065	-2.8616	0.606	0.0116	0.606225	no	PECTINESTERASE/PECTINESTERASE INHIBITOR 39-RELATED
XLOC_025872	Prupe.8G034300	Pp08:3041130-3192714	D	B	OK	0	4.62469	Inf	-nan	0.607	0.01165	0.6073	no	EGG CELL-SECRETED PROTEIN 1.1
XLOC_001146	Prupe.1G220700	Pp01:23533966-23536346	D	B	OK	10.6123	0.963113	-3.46189	2.9853	0.609	0.01185	0.609096	no	BIDIRECTIONAL SUGAR TRANSPORTER SWEET15
XLOC_002482	Prupe.1G476200	Pp01:39697808-39699973	D	B	OK	91.3367	2850.72	4.96399	-3.62833	0.609	0.01195	0.609096	no	DEHYDRATION-RESPONSIVE PROTEIN RD22
XLOC_005881	-	Pp01:30623200-30625379	D	B	OK	0.935828	11.4708	3.61557	-3.28017	0.609	0.0119	0.609096	no
XLOC_008487	Prupe.2G179400	Pp02:22311053-22312397	D	B	OK	2.32161	30.119	3.69748	-3.22404	0.609	0.01185	0.609096	no	Delta(8)-fatty-acid desaturase / SLD
XLOC_008930	Prupe.2G274300	Pp02:27663408-27665736	D	B	OK	22.5237	2.96392	-2.92586	2.98672	0.609	0.01195	0.609096	no	SUGAR TRANSPORT PROTEIN 3
XLOC_013438	Prupe.4G181700	Pp04:10784666-10787926	D	B	OK	26.9549	5.43566	-2.31002	2.74874	0.609	0.0118	0.609096	no	Protein of unknown function (DUF2921) (DUF2921)
XLOC_017793	Prupe.5G235800,Prupe.5G235900	Pp05:17870950-17875719	D	B	OK	21.4547	134.355	2.64668	-2.52814	0.609	0.0118	0.609096	no	Zinc-finger domain of monoamine-oxidase A repressor R1 (zf-4CXXC_R1)
XLOC_025830	-	Pp08:2192056-2194092	D	B	OK	10.7199	47.9676	2.16177	-2.61583	0.609	0.01195	0.609096	no
XLOC_026300	Prupe.8G125500	Pp08:15024517-15027241	D	B	OK	46.8339	7.08543	-2.72462	2.78028	0.609	0.01185	0.609096	no	Alpha-amylase / Glycogenase
XLOC_009142	Prupe.2G320600	Pp02:29853455-29856798	D	B	OK	11.7741	59.3426	2.33345	-2.5938	0.611	0.01205	0.611175	no	F11O4.3-RELATED
XLOC_021674	Prupe.7G016500	Pp07:2352962-2354463	D	B	OK	34.0439	173.017	2.34544	-2.77236	0.611	0.01205	0.611175	no	Peroxidase / Lactoperoxidase
XLOC_000120	Prupe.1G022700	Pp01:1549856-1552236	D	B	OK	0	0.479868	Inf	-nan	0.617	0.0122	0.617266	no	ALDO/KETO REDUCTASE
XLOC_007001	Prupe.2G198800	Pp02:23614276-23617595	D	B	OK	0.395379	21.037	5.73355	-4.76311	0.618	0.01225	0.617783	no	TRANSCRIPTION FACTOR BHLH57-RELATED
XLOC_014237	Prupe.4G041700	Pp04:1967080-1968865	D	B	OK	2.30133	14.5999	2.66542	-2.66719	0.618	0.0123	0.617783	no	Catechol oxidase / Tyrosinase
XLOC_019849	Prupe.6G022600	Pp06:1810962-1818404	D	B	OK	38.8614	8.9081	-2.12515	2.58294	0.618	0.0123	0.617783	no	Alpha-L-arabinofuranosidase B (ABFB) domain (AbfB)
XLOC_002664	Prupe.1G512500	Pp01:42187889-42192709	D	B	OK	4.73908	23.0622	2.28285	-2.52856	0.62	0.01265	0.620271	no	PHOSPHOGLYCERATE/BISPHOSPHOGLYCERATE MUTASE
XLOC_006649	Prupe.2G135400	Pp02:19313168-19314259	D	B	OK	0.947788	9.74549	3.3621	-2.71288	0.62	0.0124	0.620271	no	GATA TRANSCRIPTION FACTOR 4
XLOC_014310	Prupe.4G056600	Pp04:2710460-2713981	D	B	OK	2.60097	0.25396	-3.35638	2.67419	0.62	0.01265	0.620271	no	IONOTROPIC GLUTAMATE RECEPTOR
XLOC_014947	Prupe.4G203500	Pp04:12655756-12658061	D	B	OK	3.91898	0.352958	-3.47291	2.75295	0.62	0.01245	0.620271	no	Ankyrin repeats (3 copies) (Ank_2) // Ankyrin repeats (many copies) (Ank_5) // Domain of unknown function (PGG)
XLOC_017395	Prupe.5G157800	Pp05:13998178-13999903	D	B	OK	18.4205	80.1564	2.1215	-2.64103	0.62	0.0125	0.620271	no	ZINC FINGER FYVE DOMAIN CONTAINING PROTEIN
XLOC_018568	Prupe.6G134400	Pp06:10621078-10622804	D	B	OK	0.953994	9.02339	3.24162	-2.67233	0.62	0.01255	0.620271	no	NAC DOMAIN-CONTAINING PROTEIN 61-RELATED
XLOC_021589	Prupe.7G001200	Pp07:160286-162425	D	B	OK	5.8884	0.559484	-3.39571	2.78867	0.62	0.0126	0.620271	no	No apical meristem (NAM) protein (NAM)
XLOC_022395	Prupe.7G152700	Pp07:16300783-16301378	D	B	OK	102.862	437.112	2.08729	-2.55452	0.62	0.0126	0.620271	no
XLOC_023575	Prupe.7G123200	Pp07:14564900-14565872	D	B	OK	1.06742	11.0097	3.36657	-2.75819	0.62	0.01265	0.620271	no	RING FINGER DOMAIN-CONTAINING
XLOC_026655	Prupe.8G196900	Pp08:18829144-18831138	D	B	OK	0.404385	4.37082	3.4341	-2.75311	0.62	0.01255	0.620271	no	Cytochrome P450 CYP2 subfamily
XLOC_018606	Prupe.6G139800	Pp06:11332293-11333534	D	B	OK	3.93422	26.4339	2.74824	-2.80888	0.626	0.0128	0.626138	no	CCR4-ASSOCIATED FACTOR 1 HOMOLOG 11-RELATED
XLOC_001726	Prupe.1G331000	Pp01:31377503-31382349	D	B	OK	0.216685	7.28465	5.07119	-3.35186	0.627	0.01285	0.627098	no	ENDOGLUCANASE 4-RELATED
XLOC_009635	Prupe.3G066100	Pp03:4765302-4770832	D	B	OK	0	0.655331	Inf	-nan	0.63	0.01295	0.630488	no	ATP-DEPENDENT PROTEASE CEREBLON
XLOC_025905	Prupe.8G041200	Pp08:4234052-4239522	D	B	OK	45.9512	9.63389	-2.25391	2.68194	0.636	0.0131	0.63629	no	TRYPTOPHAN AMINOTRANSFERASE-RELATED PROTEIN 3-RELATED
XLOC_005343	Prupe.1G495600	Pp01:41125039-41130314	D	B	OK	5.58386	25.395	2.18521	-2.6136	0.637	0.01315	0.637219	no	FILAMENT-LIKE PLANT PROTEIN 1-RELATED
XLOC_023996	Prupe.7G219100,Prupe.7G219300	Pp07:19688363-19701452	D	B	OK	55.7283	9.59264	-2.53841	2.707	0.638	0.0132	0.638144	no	Protein kinase domain (Pkinase) // Leucine rich repeat N-terminal domain (LRRNT_2) // Leucine rich repeat (LRR_8)
XLOC_003341	Prupe.1G069800	Pp01:4958392-4960245	D	B	OK	177.678	36.5724	-2.28044	2.6914	0.639	0.01325	0.639065	no	XYLOGLUCAN ENDOTRANSGLUCOSYLASE/HYDROLASE PROTEIN 14-RELATED
XLOC_008872	Prupe.2G261100	Pp02:27043560-27044763	D	B	OK	10.9149	59.9072	2.45642	-2.73207	0.639	0.01335	0.639406	no	EXPRESSED PROTEIN
XLOC_019432	Prupe.6G305100	Pp06:27562145-27563841	D	B	OK	0	0.276605	Inf	-nan	0.639	0.01335	0.639406	no	CYSTEINE DESULFURYLASE
XLOC_020332	Prupe.6G122100	Pp06:9083038-9093444	D	B	OK	172.221	25.6823	-2.74541	2.79289	0.639	0.01335	0.639406	no	ATP-BINDING CASSETTE TRANSPORTER
XLOC_026158	Prupe.8G093900	Pp08:12623183-12667895	D	B	OK	59.4407	11.7098	-2.34374	2.6473	0.64	0.0134	0.640315	no	GLUCOSE-1-PHOSPHATE ADENYLYLTRANSFERASE LARGE SUBUNIT 3, CHLOROPLASTIC-RELATED
XLOC_001602	Prupe.1G306300	Pp01:29939829-29944129	D	B	OK	1.27867	7.43155	2.53901	-2.52156	0.642	0.0135	0.642121	no	GENOMIC DNA, CHROMOSOME 3, TAC CLONE:K13N2-RELATED
XLOC_005456	Prupe.1G519600	Pp01:42663515-42665476	D	B	OK	63.0869	435.066	2.78582	-2.87101	0.642	0.0135	0.642121	no	Cyanohydrin beta-glucosyltransferase / Uridine diphosphoglucose:aldehyde cyanohydrin beta-glucosyltransferase
XLOC_014827	Prupe.4G168900	Pp04:9863944-9866773	D	B	OK	8.43459	1.39669	-2.5943	2.59276	0.66	0.0139	0.659627	no	RECEPTOR LIKE PROTEIN 54
XLOC_010601	Prupe.3G251400	Pp03:24148269-24151818	D	B	OK	16.0728	3.72836	-2.10801	2.51863	0.66	0.01395	0.660481	no	Protein tyrosine kinase (Pkinase_Tyr) // Di-glucose binding within endoplasmic reticulum (Malectin)
XLOC_012876	Prupe.4G074700	Pp04:3663858-3664745	D	B	OK	0.662746	0	-Inf	-nan	0.661	0.014	0.661332	no	MAGNESIUM TRANSPORTER CORA-LIKE FAMILY PROTEIN
XLOC_012181	Prupe.3G264500	Pp03:24878973-24881601	D	B	OK	3.27962	24.3189	2.89048	-2.92995	0.666	0.0142	0.666206	no	MYB-LIKE DNA-BINDING PROTEIN MYB
XLOC_016739	Prupe.5G015000	Pp05:1638888-1645720	D	B	OK	13.3111	59.9562	2.17128	-2.51735	0.666	0.0142	0.666206	no	ROP GUANINE NUCLEOTIDE EXCHANGE FACTOR 14
XLOC_020498	Prupe.6G156700	Pp06:13907735-13912009	D	B	OK	21.7811	2.65581	-3.03586	2.98612	0.666	0.01415	0.666206	no	Non-specific serine/threonine protein kinase / Threonine-specific protein kinase
XLOC_002903	Prupe.1G558100	Pp01:45563037-45564944	D	B	OK	43.7597	182.824	2.06278	-2.52704	0.673	0.01445	0.672637	no	BIFUNCTIONAL INHIBITOR/LIPID-TRANSFER PROTEIN/SEED STORAGE 2S ALBUMIN SUPERFAMILY PROTEIN-RELATED
XLOC_003921	Prupe.1G191000	Pp01:17647018-17649199	D	B	OK	0.4593	3.84468	3.06536	-2.4382	0.673	0.01445	0.672637	no	Deacetoxyvindoline 4-hydroxylase / Desacetyoxyvindoline-17-hydroxylase
XLOC_014301	Prupe.4G054300	Pp04:2619508-2619960	D	B	OK	5.31843	57.8902	3.44425	-3.02796	0.673	0.0145	0.672637	no	HISTONE H3
XLOC_015989	Prupe.5G106100	Pp05:11237167-11238761	D	B	OK	96.5628	21.4224	-2.17235	2.55221	0.673	0.0144	0.672637	no	HEAVY-METAL-ASSOCIATED DOMAIN-CONTAINING PROTEIN
XLOC_023656	Prupe.7G141300	Pp07:15667359-15670481	D	B	OK	7.60841	0.747642	-3.34718	2.74224	0.673	0.0145	0.672637	no	METHYLESTERASE 4-RELATED
XLOC_006644	Prupe.2G134400	Pp02:19224218-19227729	D	B	OK	0	0.34437	Inf	-nan	0.68	0.0147	0.680386	no	GENE1000 PROTEIN-RELATED
XLOC_000862	Prupe.1G158300	Pp01:12552548-12554137	D	B	OK	0.354978	0	-Inf	-nan	0.681	0.01485	0.681219	no	SEL-1-LIKE PROTEIN
XLOC_010047	Prupe.3G144100	Pp03:15634966-15636052	D	B	OK	1.57515	17.3023	3.45741	-3.00342	0.681	0.0148	0.681219	no	Thaumatin family (Thaumatin)
XLOC_015359	-	Pp04:320571-321228	D	B	OK	1.06704	0	-Inf	-nan	0.681	0.01485	0.681219	no
XLOC_025533	Prupe.8G237900	Pp08:20971360-20972511	D	B	OK	0.682295	0	-Inf	-nan	0.681	0.01485	0.681219	no	Probable lipid transfer (LTP_2)
XLOC_022986	Prupe.7G267000	Pp07:22008999-22010049	D	B	OK	89.7683	366.473	2.02943	-2.46876	0.682	0.0149	0.681997	no
XLOC_016421	Prupe.5G194800	Pp05:15829977-15831079	D	B	OK	33.5777	5.02091	-2.74148	2.85269	0.683	0.01495	0.682772	no	CALCIUM-BINDING PROTEIN CML30-RELATED
XLOC_001765	Prupe.1G339000	Pp01:31923624-31925466	D	B	OK	16.5116	1.51104	-3.44987	3.07494	0.684	0.015	0.683543	no	D-galacturonate reductase / GalUR
XLOC_026175	Prupe.8G096300	Pp08:12843212-12844387	D	B	OK	278.855	2707.21	3.27922	-3.01946	0.684	0.01505	0.684311	no	PROTEIN DNJ-23-RELATED
XLOC_001356	Prupe.1G260000	Pp01:26916080-26919477	D	B	OK	19.1998	3.17534	-2.59611	2.75288	0.685	0.01515	0.685095	no	DEAD-BOX ATP-DEPENDENT RNA HELICASE 22
XLOC_002592	Prupe.1G498300	Pp01:41277476-41277948	D	B	OK	828.219	189.668	-2.12654	2.58633	0.685	0.0152	0.685095	no
XLOC_003015	Prupe.1G579700	Pp01:47164803-47167656	D	B	OK	7.01348	45.6003	2.70084	-2.56002	0.685	0.0152	0.685095	no
XLOC_026631	Prupe.8G192000	Pp08:18622079-18623493	D	B	OK	0.674453	32.5844	5.59432	-4.02526	0.685	0.01515	0.685095	no	EPIDERMAL PATTERNING FACTOR-LIKE PROTEIN 9
XLOC_005586	Prupe.1G547600	Pp01:44744492-44746632	D	B	OK	0	0.573684	Inf	-nan	0.688	0.0153	0.6881	no	ZINC FINGER FYVE DOMAIN CONTAINING PROTEIN
XLOC_000134	Prupe.1G025900	Pp01:1787621-1788483	D	B	OK	19.9636	2.02783	-3.29936	2.89052	0.69	0.01545	0.689583	no
XLOC_001149	Prupe.1G221100	Pp01:23566856-23568518	D	B	OK	0.550768	5.28408	3.26214	-2.58494	0.69	0.0155	0.689583	no	POLLEN OLE E 1 ALLERGEN AND EXTENSIN FAMILY PROTEIN
XLOC_005291	Prupe.1G485100	Pp01:40405248-40409506	D	B	OK	22.0812	100.554	2.18707	-2.61557	0.69	0.0155	0.689583	no
XLOC_005972	Prupe.2G010800	Pp02:970366-972046	D	B	OK	0.964083	10.0747	3.38544	-2.9905	0.69	0.0155	0.689583	no	COUMAROYL-COA:ANTHOCYANIDIN 3-O-GLUCOSIDE-6''-O-COUMAROYLTRANSFERASE 1-RELATED
XLOC_025719	Prupe.8G001600	Pp08:137258-138869	D	B	OK	0	0.344972	Inf	-nan	0.69	0.0155	0.689583	no	ZINC FINGER FYVE DOMAIN CONTAINING PROTEIN
XLOC_001384	Prupe.1G265200	Pp01:27344577-27348916	D	B	OK	51.3026	265.187	2.36991	-2.56609	0.693	0.0157	0.692511	no	ACTIN CROSS-LINKING PROTEIN
XLOC_001894	Prupe.1G363900	Pp01:33459318-33464335	D	B	OK	265.79	41.6669	-2.67331	2.59903	0.693	0.0157	0.692511	no	ENDOPLASMIN HOMOLOG
XLOC_004298	Prupe.1G265300	Pp01:27349116-27350767	D	B	OK	1.71877	20.952	3.60764	-3.21434	0.693	0.0157	0.692511	no	PPR repeat (PPR) // PPR repeat family (PPR_2) // Pentatricopeptide repeat domain (PPR_3) // DYW family of nucleic acid deaminases (DYW_deaminase)
XLOC_006994	Prupe.2G197200	Pp02:23439811-23442995	D	B	OK	0.28476	2.9602	3.37788	-2.60105	0.693	0.01565	0.692511	no	RNA recognition motif. (a.k.a. RRM, RBD, or RNP domain) (RRM_1)
XLOC_002655	Prupe.1G510800	Pp01:42070535-42074147	D	B	OK	7.88636	1.30038	-2.60043	2.64586	0.695	0.01585	0.694674	no	Protein kinase domain (Pkinase) // Leucine Rich Repeat (LRR_1) // Leucine rich repeat (LRR_8)
XLOC_011605	Prupe.3G134900	Pp03:14187848-14188736	D	B	OK	28.7626	5.08571	-2.49967	2.47269	0.695	0.0158	0.694674	no
XLOC_017223	Prupe.5G117800	Pp05:11910588-11912572	D	B	OK	1.80853	10.5793	2.54835	-2.43087	0.695	0.01585	0.694674	no	ETHYLENE-RESPONSIVE TRANSCRIPTION FACTOR CRF5-RELATED
XLOC_000218	Prupe.1G037900	Pp01:2632300-2633915	D	B	OK	7.46765	0.751594	-3.31263	2.73801	0.695	0.016	0.695298	no	AP2 domain (AP2)
XLOC_005905	-	Pp01:40576167-40576689	D	B	OK	1.66519	0	-Inf	-nan	0.695	0.016	0.695298	no
XLOC_011184	Prupe.3G046100	Pp03:3292436-3299581	D	B	OK	35.5061	8.48007	-2.06592	2.5696	0.695	0.0161	0.695298	no	PHOSPHOLIPID-TRANSPORTING ATPASE TAT-1
XLOC_013699	Prupe.4G226000	Pp04:14283481-14284244	D	B	OK	558.655	136.526	-2.03278	2.47448	0.695	0.0161	0.695298	no	Glycine rich protein family
XLOC_015371	-	Pp04:8131714-8132585	D	B	OK	0	0.817251	Inf	-nan	0.695	0.0161	0.695298	no
XLOC_017189	Prupe.5G111000	Pp05:11536546-11537960	D	B	OK	0	1.71957	Inf	-nan	0.695	0.0161	0.695298	no	NUCLEOPORIN-RELATED
XLOC_021357	Prupe.6G331700,Prupe.6G331800	Pp06:28906121-28912207	D	B	OK	10.7051	2.0629	-2.37556	2.35535	0.695	0.016	0.695298	no	Protein of unknown function (DUF679) (DUF679)
XLOC_006587	-	Pp02:18072122-18073508	D	B	OK	0	1.25696	Inf	-nan	0.697	0.0162	0.696701	no
XLOC_021540	-	Pp06:10303998-10305255	D	B	OK	0	0.484471	Inf	-nan	0.697	0.0162	0.696701	no
XLOC_001529	Prupe.1G293600	Pp01:29119159-29120717	D	B	OK	0	0.470978	Inf	-nan	0.7	0.01635	0.700235	no
XLOC_011806	Prupe.3G178100	Pp03:19476382-19477588	D	B	OK	0	0.642174	Inf	-nan	0.7	0.01635	0.700235	no	GLUTATHIONE S-TRANSFERASE, GST, SUPERFAMILY, GST DOMAIN CONTAINING
XLOC_010598	Prupe.3G251100	Pp03:24108866-24112119	D	B	OK	31.9686	7.80437	-2.0343	2.52136	0.702	0.01645	0.701523	no	Protein tyrosine kinase (Pkinase_Tyr) // Di-glucose binding within endoplasmic reticulum (Malectin)
XLOC_011104	Prupe.3G028000	Pp03:2095412-2096890	D	B	OK	29.146	116.34	1.99698	-2.46116	0.702	0.0165	0.701523	no
XLOC_011765	Prupe.3G170800	Pp03:18974244-18977821	D	B	OK	12.142	49.7708	2.0353	-2.54968	0.702	0.01645	0.701523	no	RHAMNOSE BIOSYNTHETIC ENZYME 1-RELATED
XLOC_021916	Prupe.7G061500	Pp07:10050414-10051008	D	B	OK	38.8402	157.712	2.02167	-2.4549	0.702	0.01655	0.701523	no
XLOC_025305	Prupe.8G191800	Pp08:18609648-18610519	D	B	OK	22.7516	2.36721	-3.2647	2.9138	0.702	0.01655	0.701523	no
XLOC_004374	Prupe.1G280400	Pp01:28401743-28407364	D	B	OK	4.39798	22.0885	2.32838	-2.58488	0.702	0.0166	0.7022	no	ZINC FINGER DHHC DOMAIN CONTAINING PROTEIN
XLOC_002886	Prupe.1G555200	Pp01:45323730-45326774	D	B	OK	113.683	27.5433	-2.04524	2.46881	0.703	0.017	0.703269	no	PATELLIN-3-RELATED
XLOC_004190	Prupe.1G240900	Pp01:25481685-25483461	D	B	OK	0	0.318678	Inf	-nan	0.703	0.017	0.703269	no	CYSTEINE PROTEASE FAMILY C1-RELATED
XLOC_005066	Prupe.1G438500	Pp01:37308256-37310067	D	B	OK	0	0.242019	Inf	-nan	0.703	0.017	0.703269	no	F22M8.11 PROTEIN-RELATED
XLOC_010139	Prupe.3G162900	Pp03:18178122-18179936	D	B	OK	66.0809	15.7218	-2.07147	2.42615	0.703	0.017	0.703269	no	CENTAURIN/ARF
XLOC_011316	Prupe.3G073200	Pp03:5250574-5251188	D	B	OK	0	1.18961	Inf	-nan	0.703	0.017	0.703269	no
XLOC_011575	Prupe.3G129600	Pp03:13200223-13201713	D	B	OK	0	0.315514	Inf	-nan	0.703	0.017	0.703269	no	O-METHYLTRANSFERASE
XLOC_011626	Prupe.3G140700	Pp03:14881719-14886202	D	B	OK	0	0.270713	Inf	-nan	0.703	0.017	0.703269	no	Wax ester synthase-like Acyl-CoA acyltransferase domain (WES_acyltransf) // Protein of unknown function (DUF1298) (DUF1298)
XLOC_018819	Prupe.6G184700	Pp06:19356817-19358820	D	B	OK	18.4432	75.0269	2.02432	-2.52798	0.703	0.0167	0.703269	no
XLOC_022234	Prupe.7G121100	Pp07:14436304-14437630	D	B	OK	0	0.545641	Inf	-nan	0.703	0.01675	0.703269	no	HOMEOBOX-LEUCINE ZIPPER PROTEIN ATHB-22-RELATED
XLOC_025245	Prupe.8G179900	Pp08:18071138-18073620	D	B	OK	0	0.363421	Inf	-nan	0.703	0.017	0.703269	no	DYNAMIN-RELATED PROTEIN 3A-RELATED
XLOC_025289	Prupe.8G187900	Pp08:18450960-18452855	D	B	OK	0	0.441057	Inf	-nan	0.703	0.017	0.703269	no	YIP1 INTERACTING FACTOR HOMOLOG YIF1 PROTEIN
XLOC_000261	Prupe.1G044400	Pp01:3175665-3176456	D	B	OK	0	0.824607	Inf	-nan	0.706	0.0178	0.705907	no	Glycine rich protein family
XLOC_001134	Prupe.1G217700	Pp01:23073008-23075208	D	B	OK	0	0.220803	Inf	-nan	0.706	0.0185	0.705907	no	TRANSCRIPTION FACTOR BHLH137
XLOC_002162	Prupe.1G413600,Prupe.1G413700	Pp01:36032873-36037034	D	B	OK	2.22955	11.8033	2.40436	-2.32818	0.706	0.01845	0.705907	no
XLOC_002525	Prupe.1G485400	Pp01:40426749-40429085	D	B	OK	0.231752	0	-Inf	-nan	0.706	0.0179	0.705907	no	FLOTILLIN-RELATED
XLOC_004112	Prupe.1G224700	Pp01:23857820-23859778	D	B	OK	0.276744	0	-Inf	-nan	0.706	0.01845	0.705907	no	SER/THR PROTEIN KINASE ACIK1B
XLOC_004625	Prupe.1G336000	Pp01:31704831-31707231	D	B	OK	19.642	3.95047	-2.31385	2.60562	0.706	0.0182	0.705907	no	Protein kinase domain (Pkinase) // S-locus glycoprotein domain (S_locus_glycop) // D-mannose binding lectin (B_lectin)
XLOC_005035	Prupe.1G430500	Pp01:36900761-36902991	D	B	OK	8.41436	34.7028	2.04413	-2.44236	0.706	0.01735	0.705907	no	CYCLINE
XLOC_005211	Prupe.1G468500	Pp01:39008964-39011716	D	B	OK	0	0.187658	Inf	-nan	0.706	0.0178	0.705907	no	INDOLE-3-PYRUVATE MONOOXYGENASE YUCCA2-RELATED
XLOC_005461	Prupe.1G520100	Pp01:42684509-42686498	D	B	OK	0.246122	0	-Inf	-nan	0.706	0.0185	0.705907	no	Cyanohydrin beta-glucosyltransferase / Uridine diphosphoglucose:aldehyde cyanohydrin beta-glucosyltransferase
XLOC_005831	-	Pp01:10319604-10320157	D	B	OK	1.03107	0	-Inf	-nan	0.706	0.0185	0.705907	no
XLOC_005837	-	Pp01:12979669-12980350	D	B	OK	0.760973	0	-Inf	-nan	0.706	0.0185	0.705907	no
XLOC_006168	Prupe.2G047900	Pp02:5499506-5500408	D	B	OK	0	0.700605	Inf	-nan	0.706	0.0173	0.705907	no	MADS BOX PROTEIN
XLOC_006704	Prupe.2G144700	Pp02:20168904-20171230	D	B	OK	0	0.391934	Inf	-nan	0.706	0.0178	0.705907	no	BRASSINOSTEROID METABOLIC PATHWAY PROTEIN BEN1
XLOC_007726	Prupe.2G011500	Pp02:1012590-1017796	D	B	OK	2.14153	0.245135	-3.12699	2.59423	0.706	0.01845	0.705907	no	LEUCINE-RICH REPEAT-CONTAINING PROTEIN
XLOC_008354	Prupe.2G147700	Pp02:20384178-20385564	D	B	OK	4.93969	34.9456	2.82262	-2.84029	0.706	0.018	0.705907	no	FASCICLIN-LIKE ARABINOGALACTAN PROTEIN 10-RELATED
XLOC_009183	-	Pp02:97287-97781	D	B	OK	1.4675	0	-Inf	-nan	0.706	0.0182	0.705907	no
XLOC_009559	Prupe.3G051800	Pp03:3648382-3656056	D	B	OK	38.2169	9.4087	-2.02214	2.44336	0.706	0.0182	0.705907	no	ABC TRANSPORTER C FAMILY MEMBER 8
XLOC_009735	Prupe.3G086400	Pp03:6391772-6392408	D	B	OK	171.425	38.9484	-2.13794	2.52722	0.706	0.01815	0.705907	no
XLOC_010188	Prupe.3G171800	Pp03:19028230-19029748	D	B	OK	3.84199	22.3579	2.54086	-2.5923	0.706	0.01825	0.705907	no	XYLOGLUCAN ENDOTRANSGLUCOSYLASE/HYDROLASE PROTEIN 15-RELATED
XLOC_010380	Prupe.3G209400	Pp03:21509556-21510342	D	B	OK	0	0.990335	Inf	-nan	0.706	0.0176	0.705907	no
XLOC_010599	Prupe.3G251200	Pp03:24117453-24120111	D	B	OK	53.9881	13.4582	-2.00415	2.50335	0.706	0.0183	0.705907	no	Protein tyrosine kinase (Pkinase_Tyr) // Di-glucose binding within endoplasmic reticulum (Malectin)
XLOC_011381	Prupe.3G087500	Pp03:6484606-6487138	D	B	OK	2.48409	14.2046	2.51557	-2.54128	0.706	0.0176	0.705907	no	PAP2 superfamily (PAP2_3)
XLOC_012473	-	Pp03:19703384-19704606	D	B	OK	0.41272	0	-Inf	-nan	0.706	0.0179	0.705907	no
XLOC_014127	Prupe.4G019100,Prupe.4G019200	Pp04:878093-884900	D	B	OK	18.6103	85.9811	2.20792	-2.59268	0.706	0.018	0.705907	no	GLUCAN ENDO-1,3-BETA-GLUCOSIDASE 1
XLOC_015579	Prupe.5G029800	Pp05:3469441-3470992	D	B	OK	7.595	38.9185	2.35733	-2.639	0.706	0.0178	0.705907	no
XLOC_016299	Prupe.5G167300,Prupe.5G167400,Prupe.5G167500	Pp05:14459844-14467427	D	B	OK	32.9168	6.77655	-2.2802	2.34413	0.706	0.0182	0.705907	no	PPR repeat (PPR) // PPR repeat family (PPR_2)
XLOC_017377	Prupe.5G152800	Pp05:13771996-13780245	D	B	OK	20.7486	4.80947	-2.10907	2.5136	0.706	0.01805	0.705907	no	Beta-lactamase / Penicillinase
XLOC_017432	Prupe.5G163500	Pp05:14277385-14279558	D	B	OK	17.8849	3.94848	-2.17937	2.40406	0.706	0.0175	0.705907	no	CYTOCHROME P450 71A12-RELATED
XLOC_017848	-	Pp05:1585777-1586285	D	B	OK	0	1.27698	Inf	-nan	0.706	0.0178	0.705907	no
XLOC_018102	Prupe.6G041400	Pp06:3060237-3063169	D	B	OK	2.26266	12.5504	2.47165	-2.47354	0.706	0.0184	0.705907	no	bZIP transcription factor (bZIP_1)
XLOC_018252	Prupe.6G072900	Pp06:4977473-4980006	D	B	OK	0	0.805866	Inf	-nan	0.706	0.0185	0.705907	no	Beta-fructofuranosidase / Saccharase
XLOC_019400	Prupe.6G298100	Pp06:27204337-27204699	D	B	OK	0	2.61323	Inf	-nan	0.706	0.0177	0.705907	no
XLOC_019929	Prupe.6G040700	Pp06:3023633-3024868	D	B	OK	9.31872	1.07091	-3.1213	2.52968	0.706	0.01815	0.705907	no	GLUTATHIONE S-TRANSFERASE, GST, SUPERFAMILY, GST DOMAIN CONTAINING
XLOC_020073	Prupe.6G069100	Pp06:4742621-4745046	D	B	OK	0	0.468722	Inf	-nan	0.706	0.0177	0.705907	no	Tropinone reductase I / Tropinone reductase
XLOC_021868	Prupe.7G051600	Pp07:8958405-8960437	D	B	OK	0.378257	0	-Inf	-nan	0.706	0.0185	0.705907	no	BETA-1,3-GLUCANASE 1-RELATED
XLOC_022257	Prupe.7G126000	Pp07:14773017-14774037	D	B	OK	0	0.508083	Inf	-nan	0.706	0.0176	0.705907	no
XLOC_022916	Prupe.7G253800	Pp07:21377073-21378105	D	B	OK	1.62379	16.5038	3.34536	-2.93636	0.706	0.0174	0.705907	no	GB
XLOC_023593	Prupe.7G126800	Pp07:14802537-14804687	D	B	OK	0	0.273121	Inf	-nan	0.706	0.0177	0.705907	no	MYB-LIKE DNA-BINDING PROTEIN MYB
XLOC_024035	Prupe.7G227100	Pp07:20081561-20082189	D	B	OK	7.3162	41.5142	2.50444	-2.38718	0.706	0.0175	0.705907	no	DVL10
XLOC_024751	Prupe.8G081400	Pp08:11478088-11478731	D	B	OK	0	1.10516	Inf	-nan	0.706	0.0173	0.705907	no	Auxin responsive protein (Auxin_inducible)
XLOC_024955	Prupe.8G120800	Pp08:14736019-14736942	D	B	OK	77.6223	18.8945	-2.03851	2.45925	0.706	0.01805	0.705907	no	CARBOXYLESTERASE 2-RELATED
XLOC_025517	Prupe.8G234000	Pp08:20741870-20743397	D	B	OK	23.5141	2.35289	-3.32102	2.94042	0.706	0.0177	0.705907	no	CALCIUM BINDING PROTEIN
XLOC_015133	Prupe.4G241700	Pp04:15965093-15966425	D	B	OK	0	0.308947	Inf	-nan	0.708	0.0186	0.708413	no
XLOC_000604	Prupe.1G110400	Pp01:8832657-8835616	D	B	OK	0.226523	0	-Inf	-nan	0.717	0.0189	0.717192	no	hAT family C-terminal dimerisation region (Dimer_Tnp_hAT) // Domain of unknown function (DUF4413) (DUF4413)
XLOC_026096	Prupe.8G083100	Pp08:11635307-11638326	D	B	OK	37.4777	239.798	2.67772	-2.72948	0.717	0.0189	0.717192	no	Arginine decarboxylase / L-arginine carboxy-lyase
XLOC_011751	Prupe.3G167200	Pp03:18579857-18584177	D	B	OK	5.91211	22.3618	1.91929	-2.36582	0.718	0.01895	0.71777	no	Xyloglucan 6-xylosyltransferase / Xyloglucan 6-alpha-D-xylosyltransferase
XLOC_005882	-	Pp01:30893982-30894136	D	B	OK	0	87.6126	Inf	-nan	0.718	0.0192	0.718017	no
XLOC_010512	Prupe.3G233700	Pp03:22962774-22965346	D	B	OK	0.558053	5.15621	3.20784	-2.79259	0.718	0.0192	0.718017	no
XLOC_010681	Prupe.3G265800	Pp03:24933871-24936121	D	B	OK	10.6916	44.5081	2.05759	-2.40292	0.718	0.019	0.718017	no	Pollen allergen (Pollen_allerg_1)
XLOC_010952	-	Pp03:66687-67197	D	B	OK	0	1.83291	Inf	-nan	0.718	0.0192	0.718017	no
XLOC_017112	-	Pp05:10480886-10481927	D	B	OK	0	0.427914	Inf	-nan	0.718	0.0192	0.718017	no
XLOC_017847	-	Pp05:1487328-1487749	D	B	OK	0	1.59883	Inf	-nan	0.718	0.0192	0.718017	no
XLOC_018953	Prupe.6G211700	Pp06:21998535-22005761	D	B	OK	2.09815	9.4164	2.16606	-2.48029	0.718	0.0191	0.718017	no	KINESIN-LIKE PROTEIN
XLOC_003288	-	Pp01:4056325-4057700	D	B	OK	0	0.954583	Inf	-nan	0.72	0.01945	0.719545	no
XLOC_007974	-	Pp02:9684182-9686322	D	B	OK	0	0.685904	Inf	-nan	0.72	0.01945	0.719545	no
XLOC_008779	Prupe.2G240200	Pp02:26014546-26015336	D	B	OK	0	0.544239	Inf	-nan	0.72	0.01945	0.719545	no
XLOC_013351	Prupe.4G168700	Pp04:9822019-9824468	D	B	OK	15.2249	1.70243	-3.16076	2.83027	0.72	0.01935	0.719545	no	RECEPTOR LIKE PROTEIN 3-RELATED
XLOC_016552	Prupe.5G222400	Pp05:17279003-17280722	D	B	OK	8.35079	0.975515	-3.09768	2.67918	0.72	0.0193	0.719545	no	MYB TRANSCRIPTION FACTOR
XLOC_021703	Prupe.7G023100	Pp07:3597370-3599125	D	B	OK	0	0.21936	Inf	-nan	0.72	0.01945	0.719545	no	PROTEIN PHYTOCHROME KINASE SUBSTRATE 4
XLOC_002078	Prupe.1G399900	Pp01:35337582-35341139	D	B	OK	8.3426	1.48738	-2.48772	2.5522	0.721	0.01965	0.720694	no	GLUTAMATE RECEPTOR 2.5-RELATED
XLOC_004447	Prupe.1G296600	Pp01:29293008-29295475	D	B	OK	7.05523	0.720408	-3.29181	2.87704	0.721	0.0199	0.720694	no	CYTOCHROME P450 FAMILY MEMBER
XLOC_008069	Prupe.2G086300	Pp02:13672517-13674076	D	B	OK	5.64885	26.058	2.2057	-2.45382	0.721	0.0199	0.720694	no	CYTOCHROME P450 77A4-RELATED
XLOC_008358	Prupe.2G148500	Pp02:20421370-20424666	D	B	OK	24.9685	6.40603	-1.96261	2.35649	0.721	0.01965	0.720694	no	CYTOCHROME P450, FAMILY 704, SUBFAMILY A, POLYPEPTIDE 1
XLOC_008967	Prupe.2G281500	Pp02:28025740-28026880	D	B	OK	0	0.412705	Inf	-nan	0.721	0.01985	0.720694	no	Protein of unknown function (DUF1442) (DUF1442)
XLOC_011968	Prupe.3G215200	Pp03:21818839-21819394	D	B	OK	0	0.951862	Inf	-nan	0.721	0.01985	0.720694	no	NUCLEOPORIN-RELATED
XLOC_012129	Prupe.3G250700	Pp03:24094667-24096068	D	B	OK	0	0.284433	Inf	-nan	0.721	0.01985	0.720694	no	METHYLTRANSFERASE-RELATED
XLOC_012622	Prupe.4G027700	Pp04:1282487-1285955	D	B	OK	13.6311	2.94674	-2.20971	2.38029	0.721	0.0197	0.720694	no	CYSTEINE-RICH RECEPTOR-LIKE PROTEIN KINASE 41
XLOC_014884	Prupe.4G185300	Pp04:10984674-10986793	D	B	OK	32.6909	6.53586	-2.32244	2.57999	0.721	0.0199	0.720694	no	CBS DOMAIN-CONTAINING PROTEIN-RELATED
XLOC_018803	Prupe.6G182400	Pp06:18929710-18932438	D	B	OK	4.5049	20.0327	2.15279	-2.35878	0.721	0.01975	0.720694	no	TREHALOSE-PHOSPHATE PHOSPHATASE E-RELATED
XLOC_019182	Prupe.6G254100	Pp06:24736856-24739769	D	B	OK	15.7709	66.3029	2.07181	-2.38751	0.721	0.0197	0.720694	no	ACTIN
XLOC_023330	Prupe.7G070200	Pp07:10802241-10808225	D	B	OK	8.95487	35.4219	1.9839	-2.41396	0.721	0.0198	0.720694	no	TRANSCRIPTION FACTOR BHLH48-RELATED
XLOC_012700	Prupe.4G041800	Pp04:1972646-1974447	D	B	OK	15.5929	1.60266	-3.28235	2.94042	0.721	0.01995	0.72124	no	Catechol oxidase / Tyrosinase
XLOC_006645	Prupe.2G134500	Pp02:19231218-19239637	D	B	OK	13.469	2.82584	-2.25289	2.48999	0.722	0.02	0.721783	no	ELONGATION FACTOR G, MITOCHONDRIAL
XLOC_004584	Prupe.1G325700	Pp01:31029144-31033955	D	B	OK	31.8223	8.20188	-1.95601	2.40204	0.722	0.02005	0.722325	no	MITOGEN-ACTIVATED PROTEIN KINASE 16-RELATED
XLOC_021261	Prupe.6G315200	Pp06:28108309-28113489	D	B	OK	1.61638	9.19592	2.50823	-2.52387	0.725	0.02015	0.724663	no	PHOSPHATIDYLINOSITOL N-ACETYLGLUCOSAMINYLTRANSFERASE SUBUNIT P DOWN SYNDROME CRITICAL REGION PROTEIN 5 -RELATED
XLOC_006078	Prupe.2G031800	Pp02:3444154-3446593	D	B	OK	9.17505	46.6873	2.34724	-2.58747	0.726	0.02025	0.726261	no	ANNEXIN D4
XLOC_010880	Prupe.3G303300	Pp03:26678272-26684477	D	B	OK	7.56732	30.2033	1.99685	-2.45744	0.726	0.0203	0.726261	no	F28J7.14 PROTEIN
XLOC_008608	Prupe.2G203700	Pp02:23933106-23935974	D	B	OK	88.7762	22.8653	-1.95701	2.43901	0.726	0.0203	0.726262	no	PHOSPHATASE DCR2-RELATED
XLOC_023998	Prupe.7G219500	Pp07:19707567-19712137	D	B	OK	3.24462	0.366277	-3.14705	2.71331	0.727	0.02035	0.726791	no	Protein kinase domain (Pkinase) // Leucine rich repeat N-terminal domain (LRRNT_2) // Leucine rich repeat (LRR_8)
XLOC_000167	Prupe.1G030500	Pp01:2170014-2172394	D	B	OK	0.415617	10.3566	4.63915	-3.31079	0.728	0.0264	0.72801	no	TRANSCRIPTION FACTOR BHLH92
XLOC_000179	Prupe.1G032400	Pp01:2273494-2274083	D	B	OK	0	0.967679	Inf	-nan	0.728	0.0232	0.72801	no	Potato inhibitor I family (potato_inhibit)
XLOC_000190	Prupe.1G033900	Pp01:2356383-2360968	D	B	OK	4.87397	0.579486	-3.07225	2.64207	0.728	0.02205	0.72801	no	X-BOX TRANSCRIPTION FACTOR-RELATED
XLOC_000202	Prupe.1G035800	Pp01:2509703-2512096	D	B	OK	31.3548	7.98465	-1.97338	2.29242	0.728	0.0261	0.72801	no	Deacetoxyvindoline 4-hydroxylase / Desacetyoxyvindoline-17-hydroxylase
XLOC_000220	Prupe.1G038300	Pp01:2689020-2689744	D	B	OK	0	0.528884	Inf	-nan	0.728	0.02645	0.72801	no
XLOC_000468	Prupe.1G080600	Pp01:5898666-5900182	D	B	OK	630.173	147.96	-2.09054	2.30913	0.728	0.0216	0.72801	no	CHITINASE-RELATED
XLOC_000469	Prupe.1G080700	Pp01:5921761-5923142	D	B	OK	25.4927	4.40804	-2.53188	2.58461	0.728	0.02085	0.72801	no	CHITINASE-RELATED
XLOC_000522	Prupe.1G090800	Pp01:6823577-6824417	D	B	OK	1.20874	0	-Inf	-nan	0.728	0.02125	0.72801	no	Pathogenesis-related protein Bet v I family (Bet_v_1)
XLOC_000721	Prupe.1G130800	Pp01:10169137-10169996	D	B	OK	0.371853	0	-Inf	-nan	0.728	0.02645	0.72801	no
XLOC_000740	Prupe.1G134500	Pp01:10632044-10633385	D	B	OK	13.1953	47.7246	1.85471	-2.25756	0.728	0.0244	0.72801	no
XLOC_001158	Prupe.1G223200	Pp01:23707910-23710210	D	B	OK	15.0055	1.75019	-3.09991	2.68975	0.728	0.02335	0.72801	no	WRKY TRANSCRIPTION FACTOR 45-RELATED
XLOC_001459	Prupe.1G279900	Pp01:28360006-28364296	D	B	OK	2.08773	0.287266	-2.86148	2.35995	0.728	0.02315	0.72801	no	PROTEIN ARGONAUTE 7
XLOC_001706	Prupe.1G328100	Pp01:31188319-31188738	D	B	OK	0	1.79494	Inf	-nan	0.728	0.02625	0.72801	no	F17F8.9-RELATED
XLOC_002071	Prupe.1G399000	Pp01:35283763-35286316	D	B	OK	0	0.352747	Inf	-nan	0.728	0.02645	0.72801	no	Domain of unknown function (DUF4283) (DUF4283)
XLOC_002092	Prupe.1G402300	Pp01:35485132-35485834	D	B	OK	0.744302	0	-Inf	-nan	0.728	0.02445	0.72801	no
XLOC_002107	Prupe.1G404700	Pp01:35615202-35616518	D	B	OK	5.16315	28.506	2.46494	-2.54867	0.728	0.02255	0.72801	no	MYB-LIKE DNA-BINDING PROTEIN MYB
XLOC_002224	Prupe.1G427300	Pp01:36734161-36739320	D	B	OK	16.1974	2.78001	-2.5426	2.46687	0.728	0.0257	0.72801	no	Isoflavone 2'-hydroxylase / Isoflavone 2'-monooxygenase
XLOC_002309	Prupe.1G441700	Pp01:37500455-37501664	D	B	OK	2.75182	28.3952	3.36719	-2.93753	0.728	0.02105	0.72801	no	Myb-like DNA-binding domain (Myb_DNA-bind_6)
XLOC_002385	Prupe.1G457800	Pp01:38356189-38360604	D	B	OK	1.31567	7.43363	2.49827	-2.56455	0.728	0.0229	0.72801	no	Xyloglucan 6-xylosyltransferase / Xyloglucan 6-alpha-D-xylosyltransferase
XLOC_002405	Prupe.1G462400	Pp01:38631786-38636224	D	B	OK	15.3441	50.2381	1.7111	-2.15713	0.728	0.02555	0.72801	no	CRYPTOCHROME DASH
XLOC_002559	Prupe.1G492500	Pp01:40945995-40950441	D	B	OK	34.8161	8.37177	-2.05615	2.44035	0.728	0.0236	0.72801	no	MANGANESE TRANSPORTER
XLOC_002750	Prupe.1G530600	Pp01:43371817-43373131	D	B	OK	0	0.255447	Inf	-nan	0.728	0.0232	0.72801	no	AUXIN-INDUCED IN ROOT CULTURES PROTEIN 12
XLOC_002983	Prupe.1G573800	Pp01:46753153-46758358	D	B	OK	20.3326	4.92469	-2.04569	2.28602	0.728	0.02545	0.72801	no	ALANINE--GLYOXYLATE AMINOTRANSFERASE 2, MITOCHONDRIAL
XLOC_003198	-	Pp01:2361954-2362749	D	B	OK	0.71248	0	-Inf	-nan	0.728	0.02445	0.72801	no
XLOC_003202	Prupe.1G034700	Pp01:2434292-2435128	D	B	OK	24.1263	94.6239	1.9716	-2.39582	0.728	0.02145	0.72801	no
XLOC_003214	Prupe.1G038900	Pp01:2748017-2753061	D	B	OK	41.4419	12.1755	-1.76711	2.19875	0.728	0.0247	0.72801	no	CRYPTOCHROME-1
XLOC_003350	Prupe.1G071900	Pp01:5100317-5105347	D	B	OK	9.5952	36.6361	1.93288	-2.25526	0.728	0.0255	0.72801	no	GB
XLOC_003533	Prupe.1G107800	Pp01:8641356-8644544	D	B	OK	0	0.210247	Inf	-nan	0.728	0.02245	0.72801	no	Speckle-type POZ protein SPOP and related proteins with TRAF, MATH and BTB/POZ domains
XLOC_003609	Prupe.1G126200	Pp01:9934024-9935288	D	B	OK	1.88359	16.5603	3.13617	-2.74729	0.728	0.02425	0.72801	no
XLOC_003728	Prupe.1G150800	Pp01:11919571-11922112	D	B	OK	9.93346	1.41102	-2.81556	2.68358	0.728	0.0213	0.72801	no	Adenylate dimethylallyltransferase (ADP/ATP-dependent) / Isopentenyltransferase // Adenylate dimethylallyltransferase (AMP-dependent) / Isopentenyltransferase
XLOC_003747	Prupe.1G155500	Pp01:12282579-12283675	D	B	OK	0	0.296069	Inf	-nan	0.728	0.02245	0.72801	no
XLOC_004102	Prupe.1G222300	Pp01:23658878-23661491	D	B	OK	13.7354	51.1013	1.89546	-2.30123	0.728	0.0248	0.72801	no	OTU-like cysteine protease
XLOC_004108	Prupe.1G223900	Pp01:23769389-23770047	D	B	OK	22.0935	100.852	2.19055	-2.41321	0.728	0.02435	0.72801	no	Protein of unknown function (DUF3339) (DUF3339)
XLOC_004233	Prupe.1G249700	Pp01:26199379-26204560	D	B	OK	2.18227	10.3617	2.24736	-2.39078	0.728	0.02585	0.72801	no	PROTEIN TRICHOME BIREFRINGENCE-LIKE 2
XLOC_004417	Prupe.1G289300	Pp01:28848706-28852109	D	B	OK	15.8532	3.53912	-2.16332	2.38644	0.728	0.02185	0.72801	no	FRUCTOKINASE-LIKE 2
XLOC_004781	Prupe.1G370700	Pp01:33817466-33820306	D	B	OK	16.2936	3.86335	-2.07639	2.27087	0.728	0.02545	0.72801	no	LOW-TEMPERATURE VIABILITY PROTEIN LTV1-RELATED
XLOC_005321	Prupe.1G491000	Pp01:40845128-40848457	D	B	OK	22.3053	5.37483	-2.05309	2.35879	0.728	0.02445	0.72801	no	AMINO ACID PERMEASE 2
XLOC_005418	Prupe.1G510900	Pp01:42075959-42078725	D	B	OK	0	0.204487	Inf	-nan	0.728	0.0232	0.72801	no	F2E2.18
XLOC_005792	-	Pp01:378045-378500	D	B	OK	0	1.02447	Inf	-nan	0.728	0.02245	0.72801	no
XLOC_005798	-	Pp01:1814077-1814816	D	B	OK	0.485877	0	-Inf	-nan	0.728	0.02355	0.72801	no
XLOC_005809	-	Pp01:5119950-5120406	D	B	OK	0	0.801864	Inf	-nan	0.728	0.02645	0.72801	no
XLOC_005858	-	Pp01:18977681-18978230	D	B	OK	0	0.69909	Inf	-nan	0.728	0.023	0.72801	no
XLOC_005859	-	Pp01:19605688-19606364	D	B	OK	0	0.435525	Inf	-nan	0.728	0.02645	0.72801	no
XLOC_005872	-	Pp01:25697019-25697517	D	B	OK	0.637255	0	-Inf	-nan	0.728	0.02605	0.72801	no
XLOC_005898	-	Pp01:37513285-37513750	D	B	OK	0	0.775197	Inf	-nan	0.728	0.02645	0.72801	no
XLOC_006015	Prupe.2G019500	Pp02:1911425-1914362	D	B	OK	40.053	10.8603	-1.88285	2.33384	0.728	0.02385	0.72801	no	SENESCENCE-ASSOCIATED CARBOXYLESTERASE 101
XLOC_006440	Prupe.2G096800	Pp02:15202274-15202944	D	B	OK	0.55607	0	-Inf	-nan	0.728	0.02355	0.72801	no
XLOC_006668	Prupe.2G138500	Pp02:19558804-19560384	D	B	OK	0	0.277939	Inf	-nan	0.728	0.02085	0.72801	no
XLOC_006870	Prupe.2G174900	Pp02:22081717-22084841	D	B	OK	0.114092	4.70766	5.36674	-3.35305	0.728	0.0208	0.72801	no	GLUCOSYL/GLUCURONOSYL TRANSFERASES
XLOC_007328	Prupe.2G263400	Pp02:27141403-27142889	D	B	OK	15.3394	61.9169	2.01309	-2.35563	0.728	0.02405	0.72801	no	Licheninase / Mixed linkage beta-glucanase
XLOC_007369	Prupe.2G272300	Pp02:27560941-27562375	D	B	OK	32.9416	7.13685	-2.20655	2.47473	0.728	0.02325	0.72801	no	AP2 domain (AP2)
XLOC_007489	Prupe.2G295200	Pp02:28644736-28647460	D	B	OK	11.2975	48.5069	2.10218	-2.28331	0.728	0.02065	0.72801	no	TUBULIN
XLOC_007680	Prupe.2G002800	Pp02:330417-332003	D	B	OK	90.8276	25.4034	-1.83811	2.26926	0.728	0.02095	0.72801	no
XLOC_007727	Prupe.2G011600	Pp02:1029880-1030755	D	B	OK	0	0.336185	Inf	-nan	0.728	0.021	0.72801	no
XLOC_008065	Prupe.2G085300	Pp02:13512159-13513750	D	B	OK	6.38046	0.76451	-3.06105	2.56177	0.728	0.0227	0.72801	no	GLUCOSYL/GLUCURONOSYL TRANSFERASES
XLOC_008135	Prupe.2G098900	Pp02:15456972-15472818	D	B	OK	39.2068	13.0841	-1.58329	2.00386	0.728	0.02535	0.72801	no
XLOC_008377	Prupe.2G153100	Pp02:20745516-20753760	D	B	OK	12.8448	44.6966	1.79898	-2.27658	0.728	0.0248	0.72801	no	Predicted transporter/transmembrane protein
XLOC_008865	-	Pp02:26981542-26983109	D	B	OK	0	0.580842	Inf	-nan	0.728	0.02245	0.72801	no
XLOC_008880	Prupe.2G263600	Pp02:27148380-27150400	D	B	OK	35.4349	131.948	1.89673	-2.3356	0.728	0.0226	0.72801	no	EXPANSIN-A8
XLOC_009046	Prupe.2G300800	Pp02:28910199-28912631	D	B	OK	26.7091	97.3834	1.86635	-2.34347	0.728	0.02595	0.72801	no	Beta-carotene 3-hydroxylase / Beta-carotene 3,3'-monooxygenase
XLOC_009197	-	Pp02:2665645-2666118	D	B	OK	0	0.958283	Inf	-nan	0.728	0.02245	0.72801	no
XLOC_009230	-	Pp02:9912415-9912818	D	B	OK	0	1.46234	Inf	-nan	0.728	0.02085	0.72801	no
XLOC_009263	-	Pp02:16527448-16527974	D	B	OK	0	0.862603	Inf	-nan	0.728	0.0232	0.72801	no
XLOC_009281	-	Pp02:21602693-21603096	D	B	OK	0.923835	0	-Inf	-nan	0.728	0.02605	0.72801	no
XLOC_009284	-	Pp02:22087323-22087765	D	B	OK	0	0.847189	Inf	-nan	0.728	0.02645	0.72801	no
XLOC_009295	-	Pp02:25719233-25720213	D	B	OK	0	0.388331	Inf	-nan	0.728	0.02085	0.72801	no
XLOC_009296	-	Pp02:26194665-26195086	D	B	OK	0.85144	0	-Inf	-nan	0.728	0.02605	0.72801	no
XLOC_009835	Prupe.3G104100	Pp03:8204232-8207634	D	B	OK	0.675296	5.01433	2.89247	-2.41225	0.728	0.0258	0.72801	no	AP2 domain (AP2)
XLOC_009864	Prupe.3G110600	Pp03:9152785-9153950	D	B	OK	15.5284	1.86621	-3.05673	2.7432	0.728	0.024	0.72801	no	F-box associated domain (FBA_3) // F-box-like (F-box-like)
XLOC_010180	Prupe.3G169800	Pp03:18851709-18852759	D	B	OK	0	0.356558	Inf	-nan	0.728	0.02085	0.72801	no
XLOC_010237	Prupe.3G184800	Pp03:19969741-19973823	D	B	OK	9.42746	2.14806	-2.13383	2.38309	0.728	0.0225	0.72801	no	UDP-GLYCOSYLTRANSFERASE 71B2-RELATED
XLOC_010473	Prupe.3G227100	Pp03:22641081-22645108	D	B	OK	36.72	161.204	2.13425	-2.41019	0.728	0.0249	0.72801	no	OUTER ARM DYNEIN LIGHT CHAIN 1 PROTEIN
XLOC_010608	Prupe.3G252400	Pp03:24200301-24208292	D	B	OK	4.22357	25.5969	2.59943	-2.4705	0.728	0.02605	0.72801	no	PROTEIN LONGIFOLIA 1-RELATED
XLOC_010636	Prupe.3G256300	Pp03:24453373-24455782	D	B	OK	4.84816	0.585892	-3.04873	2.55371	0.728	0.0234	0.72801	no	UDP-GLYCOSYLTRANSFERASE 83A1
XLOC_010729	Prupe.3G274800	Pp03:25367521-25369548	D	B	OK	0	0.20109	Inf	-nan	0.728	0.023	0.72801	no	MYB-LIKE DNA-BINDING PROTEIN MYB
XLOC_010879	Prupe.3G303100	Pp03:26671255-26676502	D	B	OK	1.99636	11.8873	2.57398	-2.54645	0.728	0.02155	0.72801	no	Protein tyrosine kinase (Pkinase_Tyr) // Leucine rich repeat (LRR_8)
XLOC_011182	Prupe.3G045800	Pp03:3281456-3282110	D	B	OK	0	0.663819	Inf	-nan	0.728	0.02085	0.72801	no
XLOC_011402	-	Pp03:6917280-6922014	D	B	OK	0.729881	0	-Inf	-nan	0.728	0.02645	0.72801	no
XLOC_011481	-	Pp03:8908813-8911085	D	B	OK	28.279	7.08281	-1.99734	2.41866	0.728	0.02115	0.72801	no
XLOC_011627	Prupe.3G140900	Pp03:14907929-14909080	D	B	OK	0	0.371474	Inf	-nan	0.728	0.02245	0.72801	no	EARLY NODULIN-LIKE PROTEIN 3-RELATED
XLOC_011649	Prupe.3G145700	Pp03:15898933-15902512	D	B	OK	13.4495	64.8688	2.26997	-2.38186	0.728	0.0244	0.72801	no	Protein kinase domain (Pkinase) // Wall-associated receptor kinase C-terminal (WAK_assoc)
XLOC_012028	Prupe.3G228000	Pp03:22710907-22713300	D	B	OK	1.99265	13.3794	2.74726	-2.61819	0.728	0.02395	0.72801	no	CYCLIN-D6-1-RELATED
XLOC_012223	Prupe.3G273800	Pp03:25331782-25333231	D	B	OK	21.079	3.8297	-2.4605	2.55904	0.728	0.0245	0.72801	no	BCS1 AAA-TYPE ATPASE
XLOC_012224	Prupe.3G273900,Prupe.3G274100,Prupe.3G274200	Pp03:25333994-25349807	D	B	OK	96.689	20.9425	-2.20692	2.36437	0.728	0.02185	0.72801	no	AAA-TYPE ATPASE FAMILY PROTEIN-RELATED
XLOC_012333	-	Pp03:26354411-26355581	D	B	OK	7.87582	0.77964	-3.33655	2.56227	0.728	0.0227	0.72801	no
XLOC_012412	-	Pp03:902114-902520	D	B	OK	0	1.17135	Inf	-nan	0.728	0.023	0.72801	no
XLOC_012422	-	Pp03:6033824-6034425	D	B	OK	0.563306	0	-Inf	-nan	0.728	0.02575	0.72801	no
XLOC_012447	-	Pp03:15984398-15984724	D	B	OK	1.838	0	-Inf	-nan	0.728	0.02645	0.72801	no
XLOC_012458	-	Pp03:16871249-16871958	D	B	OK	0	0.4817	Inf	-nan	0.728	0.023	0.72801	no
XLOC_012475	-	Pp03:19705312-19705786	D	B	OK	0.69152	0	-Inf	-nan	0.728	0.02605	0.72801	no
XLOC_012488	-	Pp03:24087528-24087683	D	B	OK	54.7714	0	-Inf	-nan	0.728	0.02355	0.72801	no
XLOC_012565	Prupe.4G015300	Pp04:718959-720854	D	B	OK	0	0.381633	Inf	-nan	0.728	0.02645	0.72801	no	50S RIBOSOMAL PROTEIN L4
XLOC_012596	Prupe.4G021700	Pp04:1027550-1031803	D	B	OK	13.4024	54.3	2.01846	-2.27265	0.728	0.0245	0.72801	no
XLOC_012664	-	Pp04:1618123-1621294	D	B	OK	3.01141	0.403666	-2.8992	2.37532	0.728	0.024	0.72801	no
XLOC_013313	Prupe.4G160500	Pp04:9206350-9211472	D	B	OK	19.2731	69.6738	1.85403	-2.26076	0.728	0.0229	0.72801	no	Plant protein of unknown function (DUF641) (DUF641)
XLOC_013734	Prupe.4G232800	Pp04:14972860-14974924	D	B	OK	0	0.732287	Inf	-nan	0.728	0.02245	0.72801	no	Non-specific serine/threonine protein kinase / Threonine-specific protein kinase
XLOC_015253	Prupe.4G267500	Pp04:20111483-20120220	D	B	OK	109.444	26.9205	-2.02342	2.31674	0.728	0.0229	0.72801	no	Nuclear protein involved in cell morphogenesis and cell surface growth
XLOC_015379	-	Pp04:9844337-9844543	D	B	OK	0	8.06146	Inf	-nan	0.728	0.02625	0.72801	no
XLOC_015389	-	Pp04:13927195-13928026	D	B	OK	0.471333	0	-Inf	-nan	0.728	0.0215	0.72801	no
XLOC_015391	-	Pp04:14477519-14477868	D	B	OK	1.23773	0	-Inf	-nan	0.728	0.02605	0.72801	no
XLOC_015397	-	Pp04:16773356-16773802	D	B	OK	0	0.909519	Inf	-nan	0.728	0.02625	0.72801	no
XLOC_015401	-	Pp04:17638329-17638740	D	B	OK	0.971139	0	-Inf	-nan	0.728	0.02335	0.72801	no
XLOC_015601	Prupe.5G034400	Pp05:3926541-3927925	D	B	OK	0.237741	0	-Inf	-nan	0.728	0.02445	0.72801	no
XLOC_015602	Prupe.5G034500	Pp05:3936486-3937899	D	B	OK	9.64634	37.504	1.95899	-2.27908	0.728	0.0241	0.72801	no
XLOC_015729	Prupe.5G059100	Pp05:6374218-6375864	D	B	OK	110.734	606.52	2.45345	-2.5262	0.728	0.021	0.72801	no
XLOC_015826	Prupe.5G075700	Pp05:8964127-8968485	D	B	OK	9.66471	36.6647	1.92359	-2.35666	0.728	0.02325	0.72801	no	MONOCOPPER OXIDASE-LIKE PROTEIN SKU5
XLOC_015926	Prupe.5G094200,Prupe.5G094300	Pp05:10404414-10437909	D	B	OK	211.655	60.8306	-1.79884	2.22138	0.728	0.022	0.72801	no	Thaumatin family (Thaumatin)
XLOC_016073	Prupe.5G123500	Pp05:12211819-12215670	D	B	OK	36.097	9.45565	-1.93263	2.37401	0.728	0.02185	0.72801	no	CELLULOSE SYNTHASE-LIKE PROTEIN G1-RELATED
XLOC_016156	Prupe.5G138200	Pp05:13005273-13010327	D	B	OK	17.8492	3.85196	-2.21219	2.46029	0.728	0.02345	0.72801	no	CHAPERONE PROTEIN CLPD, CHLOROPLASTIC
XLOC_016167	Prupe.5G140600	Pp05:13105966-13109492	D	B	OK	1.65496	17.0687	3.36649	-3.09234	0.728	0.02095	0.72801	no	RETINALDEHYDE BINDING PROTEIN-RELATED
XLOC_016959	Prupe.5G061800	Pp05:6745842-6747365	D	B	OK	29.1681	110.429	1.92066	-2.37635	0.728	0.02265	0.72801	no	ETHYLENE-RESPONSIVE TRANSCRIPTION FACTOR 15-RELATED
XLOC_017102	Prupe.5G092700	Pp05:10296408-10299435	D	B	OK	18.9641	73.6122	1.95667	-2.44531	0.728	0.02115	0.72801	no	MEMBRANE PROTEIN-RELATED
XLOC_017361	Prupe.5G148500	Pp05:13565779-13569493	D	B	OK	0.22428	5.42133	4.59528	-3.65189	0.728	0.02305	0.72801	no	FARNESYLATED PROTEIN 3-RELATED
XLOC_017420	Prupe.5G161700	Pp05:14199537-14201975	D	B	OK	176.775	37.5354	-2.23559	2.49969	0.728	0.0223	0.72801	no	LEUCINE-RICH REPEAT RECEPTOR-LIKE SERINE/THREONINE/TYROSINE-PROTEIN KINASE SOBIR1
XLOC_017465	Prupe.5G170900	Pp05:14615402-14621545	D	B	OK	17.1562	70.6388	2.04173	-2.37081	0.728	0.02645	0.72801	no
XLOC_017870	-	Pp05:6702944-6703226	D	B	OK	0	2.95587	Inf	-nan	0.728	0.02245	0.72801	no
XLOC_017887	-	Pp05:14274347-14274824	D	B	OK	0	0.742279	Inf	-nan	0.728	0.02645	0.72801	no
XLOC_017936	Prupe.6G007300	Pp06:623504-625094	D	B	OK	0.209288	0	-Inf	-nan	0.728	0.02445	0.72801	no	PPR repeat (PPR) // PPR repeat family (PPR_2) // Pentatricopeptide repeat domain (PPR_3)
XLOC_018091	Prupe.6G039500	Pp06:2973604-2974746	D	B	OK	0	0.301817	Inf	-nan	0.728	0.0232	0.72801	no	LATE EMBRYOGENESIS ABUNDANT HYDROXYPROLINE-RICH GLYCOPROTEIN
XLOC_018588	Prupe.6G137300	Pp06:11126255-11127683	D	B	OK	5.43095	0.695518	-2.96504	2.39222	0.728	0.02385	0.72801	no
XLOC_018612	Prupe.6G141100	Pp06:11424761-11425857	D	B	OK	271.73	68.0824	-1.99682	2.39936	0.728	0.02165	0.72801	no	HEVEIN-LIKE PREPROPROTEIN
XLOC_018623	Prupe.6G143400	Pp06:11626815-11631566	D	B	OK	27.4156	7.60591	-1.8498	2.2263	0.728	0.02395	0.72801	no	3-PHENYLPROPIONATE/CINNAMIC ACID DIOXYGENASE FERREDOXIN--NAD(+) REDUCTASE COMPONENT
XLOC_018659	Prupe.6G152000,Prupe.6G152100	Pp06:13199422-13201998	D	B	OK	63.6373	209.629	1.71989	-2.15096	0.728	0.02515	0.72801	no	NON-SPECIFIC LIPID TRANSFER PROTEIN GPI-ANCHORED 2-RELATED
XLOC_018767	Prupe.6G176100	Pp06:18051689-18052484	D	B	OK	0	0.476213	Inf	-nan	0.728	0.0232	0.72801	no
XLOC_018826	Prupe.6G185400	Pp06:19416036-19416540	D	B	OK	7.8408	76.0072	3.27706	-2.90123	0.728	0.02245	0.72801	no	EXPRESSED PROTEIN
XLOC_018887	Prupe.6G197400	Pp06:20457398-20457958	D	B	OK	1.58941	13.7697	3.11493	-2.37628	0.728	0.02195	0.72801	no	CELL WALL / VACUOLAR INHIBITOR OF FRUCTOSIDASE 2-RELATED
XLOC_019210	Prupe.6G261400	Pp06:25163421-25166308	D	B	OK	42.2873	11.7729	-1.84475	2.25604	0.728	0.0256	0.72801	no	L-TYPE LECTIN-DOMAIN CONTAINING RECEPTOR KINASE IV.1-RELATED
XLOC_019269	Prupe.6G273100	Pp06:25829774-25831540	D	B	OK	0	0.191994	Inf	-nan	0.728	0.0232	0.72801	no	Plant protein of unknown function (DUF247)
XLOC_020141	Prupe.6G081800	Pp06:5534796-5535448	D	B	OK	0	0.583381	Inf	-nan	0.728	0.02245	0.72801	no
XLOC_020527	Prupe.6G162000	Pp06:15107520-15111014	D	B	OK	7.82621	28.3805	1.85852	-2.15794	0.728	0.0238	0.72801	no	ALCOHOL DEHYDROGENASE RELATED
XLOC_020657	Prupe.6G190300	Pp06:19766556-19769583	D	B	OK	11.7451	1.27922	-3.19873	2.77304	0.728	0.0215	0.72801	no	GLUCOSYL/GLUCURONOSYL TRANSFERASES
XLOC_020903	Prupe.6G242700	Pp06:24104545-24108027	D	B	OK	24.0707	93.9562	1.96471	-2.26105	0.728	0.0263	0.72801	no	PROTEIN REVEILLE 4-RELATED
XLOC_020943	Prupe.6G251400	Pp06:24615249-24618443	D	B	OK	18.2343	63.2148	1.79361	-2.25044	0.728	0.0262	0.72801	no	NAD(P)-BINDING ROSSMANN-FOLD SUPERFAMILY PROTEIN
XLOC_021167	Prupe.6G296400	Pp06:27094441-27098269	D	B	OK	5.47712	24.1336	2.13955	-2.40563	0.728	0.02465	0.72801	no
XLOC_021237	Prupe.6G310500	Pp06:27841445-27842672	D	B	OK	55.8929	182.616	1.70808	-2.12812	0.728	0.0257	0.72801	no	VQ motif (VQ)
XLOC_021258	Prupe.6G314600	Pp06:28082158-28082995	D	B	OK	118.184	27.9756	-2.07879	2.28489	0.728	0.02165	0.72801	no	Universal stress protein family (Usp)
XLOC_021416	Prupe.6G342100	Pp06:29503936-29506911	D	B	OK	19.1806	2.88769	-2.73166	2.74766	0.728	0.0213	0.72801	no	ALDO/KETO REDUCTASE
XLOC_021418	Prupe.6G342300	Pp06:29511085-29513239	D	B	OK	0	0.249797	Inf	-nan	0.728	0.02245	0.72801	no	ALDO/KETO REDUCTASE
XLOC_021536	-	Pp06:9249177-9249553	D	B	OK	0	1.25911	Inf	-nan	0.728	0.02625	0.72801	no
XLOC_021539	-	Pp06:10295309-10295749	D	B	OK	0	0.931729	Inf	-nan	0.728	0.02625	0.72801	no
XLOC_021545	-	Pp06:11882928-11883157	D	B	OK	0	5.11218	Inf	-nan	0.728	0.02625	0.72801	no
XLOC_021562	-	Pp06:19695748-19696086	D	B	OK	0	2.117	Inf	-nan	0.728	0.02085	0.72801	no
XLOC_021564	-	Pp06:20469280-20469780	D	B	OK	0	0.936008	Inf	-nan	0.728	0.0232	0.72801	no
XLOC_021580	-	Pp06:30434413-30434729	D	B	OK	0	2.17702	Inf	-nan	0.728	0.02245	0.72801	no
XLOC_021902	Prupe.7G059000	Pp07:9831678-9836025	D	B	OK	1.6846	9.94353	2.56136	-2.431	0.728	0.0221	0.72801	no	QUINONE OXIDOREDUCTASE PIG3
XLOC_022481	Prupe.7G166000	Pp07:16989879-16996797	D	B	OK	3.35312	13.8148	2.04264	-2.42513	0.728	0.02165	0.72801	no	ATP BINDING MICROTUBULE MOTOR FAMILY PROTEIN
XLOC_022942	Prupe.7G257500	Pp07:21530538-21535233	D	B	OK	40.988	11.1117	-1.88312	2.32475	0.728	0.02425	0.72801	no	NEDD8 ULTIMATE BUSTER-1 BS4 PROTEIN
XLOC_023288	Prupe.7G061700	Pp07:10084821-10086834	D	B	OK	10.0122	1.19994	-3.06072	2.68249	0.728	0.0249	0.72801	no	Protein of unknown function (DUF642) (DUF642)
XLOC_023658	Prupe.7G141500,Prupe.7G141700	Pp07:15687533-15700292	D	B	OK	63.5039	17.0316	-1.89863	2.31083	0.728	0.02135	0.72801	no	METHYLESTERASE 4-RELATED
XLOC_024073	Prupe.7G233400	Pp07:20359159-20361709	D	B	OK	1.96794	14.4047	2.87179	-2.51865	0.728	0.02545	0.72801	no	ABL INTERACTOR
XLOC_024078	-	Pp07:20420965-20421742	D	B	OK	0	0.715999	Inf	-nan	0.728	0.02625	0.72801	no
XLOC_024085	Prupe.7G236100	Pp07:20509686-20511389	D	B	OK	9.45888	36.803	1.96008	-2.37297	0.728	0.0232	0.72801	no	Transcriptional regulator DELLA protein N terminal (DELLA)
XLOC_024116	Prupe.7G242800	Pp07:20819684-20820476	D	B	OK	0	0.350976	Inf	-nan	0.728	0.02645	0.72801	no	STEROL DESATURASE
XLOC_024275	-	Pp07:6093845-6094252	D	B	OK	0.989143	0	-Inf	-nan	0.728	0.02335	0.72801	no
XLOC_024287	-	Pp07:8392540-8392945	D	B	OK	1.16479	0	-Inf	-nan	0.728	0.02645	0.72801	no
XLOC_024301	-	Pp07:11798686-11798909	D	B	OK	0	5.68786	Inf	-nan	0.728	0.02625	0.72801	no
XLOC_024311	-	Pp07:18949658-18949837	D	B	OK	0	17.2559	Inf	-nan	0.728	0.02625	0.72801	no
XLOC_024409	-	Pp08:1618857-1619209	D	B	OK	0	6.3732	Inf	-nan	0.728	0.02085	0.72801	no
XLOC_024614	Prupe.8G056800	Pp08:6717463-6720847	D	B	OK	0.373844	0	-Inf	-nan	0.728	0.02605	0.72801	no	Histidinol-phosphate transaminase / Imidazolylacetolphosphate aminotransferase
XLOC_024756	-	Pp08:11507457-11508708	D	B	OK	0	1.54499	Inf	-nan	0.728	0.02245	0.72801	no
XLOC_025102	Prupe.8G150600	Pp08:16390500-16392539	D	B	OK	18.4313	1.77451	-3.37666	2.91106	0.728	0.0232	0.72801	no	GLUCOSYL/GLUCURONOSYL TRANSFERASES
XLOC_025510	Prupe.8G232400	Pp08:20653623-20657037	D	B	OK	24.2505	107.221	2.1445	-2.36249	0.728	0.02545	0.72801	no	AUXIN-RESPONSIVE PROTEIN IAA1-RELATED
XLOC_025700	Prupe.8G270200	Pp08:22429204-22433386	D	B	OK	50.7328	15.1287	-1.74563	2.18015	0.728	0.02645	0.72801	no	DNAJ HOMOLOG SUBFAMILY C MEMBER
XLOC_025704	Prupe.8G271200	Pp08:22482317-22496111	D	B	OK	48.5719	5.18762	-3.22698	2.25883	0.728	0.02495	0.72801	no	RING/FYVE/PHD ZINC FINGER-CONTAINING PROTEIN
XLOC_025800	Prupe.8G019200	Pp08:1774994-1779004	D	B	OK	188.626	44.2906	-2.09045	2.31474	0.728	0.0258	0.72801	no	SERINE PROTEASE FAMILY S10 SERINE CARBOXYPEPTIDASE
XLOC_025863	Prupe.8G032200	Pp08:3038400-3039237	D	B	OK	0	0.415412	Inf	-nan	0.728	0.02245	0.72801	no	Reverse transcriptase-like (RVT_3) // zinc-binding in reverse transcriptase (zf-RVT)
XLOC_025915	Prupe.8G042600	Pp08:4441101-4441551	D	B	OK	1.09941	0	-Inf	-nan	0.728	0.02445	0.72801	no	Domain of unknown function (DUF4283) (DUF4283) // Zinc knuckle (zf-CCHC_4)
XLOC_025989	Prupe.8G058900	Pp08:7590020-7590725	D	B	OK	3.52311	30.0621	3.09302	-2.75958	0.728	0.02295	0.72801	no	T22J18.15
XLOC_026728	Prupe.8G212100	Pp08:19580642-19585236	D	B	OK	13.6295	50.7139	1.89565	-2.23958	0.728	0.0231	0.72801	no	Ketohexokinase / Hepatic fructokinase
XLOC_027013	-	Pp08:2583611-2584078	D	B	OK	0.773593	0	-Inf	-nan	0.728	0.02335	0.72801	no
XLOC_027033	-	Pp08:9885799-9886300	D	B	OK	0	0.684167	Inf	-nan	0.728	0.02645	0.72801	no
XLOC_027074	-	gi|9626508|ref|NC_001445.1|:8066-9741	D	B	OK	141.995	2831.79	4.3178	-3.1379	0.728	0.02575	0.72801	no
XLOC_001300	Prupe.1G250400	Pp01:26246633-26247836	D	B	OK	36.0389	130.914	1.86099	-2.29078	0.728	0.0265	0.728254	no	Angiotensin-converting enzyme 2 / Angiotensin converting enzyme-2
XLOC_001864	Prupe.1G357100	Pp01:33065511-33070690	D	B	OK	11.2562	40.8632	1.86009	-2.30801	0.728	0.02655	0.728254	no	MULTI-COPPER OXIDASE TYPE I FAMILY PROTEIN-RELATED
XLOC_013644	Prupe.4G216200	Pp04:13526595-13534516	D	B	OK	7.53562	33.6816	2.16016	-2.41898	0.728	0.0266	0.728254	no	ZINC FINGER FYVE DOMAIN CONTAINING PROTEIN
XLOC_022158	Prupe.7G105400	Pp07:13207946-13488670	D	B	OK	8.90932	0.281832	-4.98241	0.175192	0.728	0.0266	0.728254	no	Beta-glucosidase / Gentobiase
XLOC_000072	Prupe.1G013100	Pp01:996685-1000366	D	B	OK	20.8018	67.9737	1.70827	-2.13271	0.729	0.02675	0.729295	no	SERINE/THREONINE-PROTEIN KINASE WNK WITH NO LYSINE -RELATED
XLOC_005604	Prupe.1G551400	Pp01:45091866-45094222	D	B	OK	1.49443	11.2042	2.90637	-2.51829	0.729	0.02685	0.729295	no	MYB TRANSCRIPTION FACTOR-RELATED
XLOC_010620	Prupe.3G254200	Pp03:24334867-24336246	D	B	OK	2.71091	25.1925	3.21615	-2.78049	0.729	0.0268	0.729295	no	Isoflavone-7-O-beta-glucoside 6''-O-malonyltransferase / Flavone/flavonol 7-O-beta-D-glucoside malonyltransferase
XLOC_019228	Prupe.6G264000	Pp06:25340872-25342740	D	B	OK	4.75509	19.9707	2.07034	-2.30663	0.729	0.02685	0.729295	no	Galactose oxidase / Beta-galactose oxidase
XLOC_023637	Prupe.7G138500	Pp07:15482390-15486012	D	B	OK	2.39486	11.3954	2.25044	-2.34236	0.729	0.0267	0.729295	no	LEUCINE-RICH REPEAT-CONTAINING PROTEIN
XLOC_025601	Prupe.8G249500	Pp08:21522232-21524408	D	B	OK	4.31132	19.0122	2.14072	-2.40639	0.729	0.02675	0.729295	no	Leucine Rich Repeat (LRR_1) // Leucine rich repeat N-terminal domain (LRRNT_2)
XLOC_012131	Prupe.3G250900	Pp03:24097953-24102086	D	B	OK	6.99488	1.69435	-2.04556	2.19484	0.732	0.027	0.732406	no	Neutrophil collagenase / Matrix metalloproteinase 8
XLOC_000040	Prupe.1G007700	Pp01:655474-660641	D	B	OK	0.307641	2.57605	3.06584	-2.2983	0.733	0.0275	0.732748	no	Ankyrin repeats (3 copies) (Ank_2) // Domain of unknown function (PGG)
XLOC_000675	Prupe.1G123200	Pp01:9656681-9660011	D	B	OK	14.5447	70.3326	2.2737	-2.49708	0.733	0.02725	0.732748	no	CAMP-REGULATED PHOSPHOPROTEIN 19-RELATED PROTEIN
XLOC_000703	Prupe.1G127500	Pp01:9999860-10000607	D	B	OK	24.6347	3.00898	-3.03335	2.54412	0.733	0.02725	0.732748	no	Pathogenesis-related protein Bet v I family (Bet_v_1)
XLOC_001439	Prupe.1G275400	Pp01:28108985-28110810	D	B	OK	13.0856	61.3385	2.22881	-2.44369	0.733	0.0274	0.732748	no	F7A19.32 PROTEIN-RELATED
XLOC_001471	Prupe.1G283200	Pp01:28537287-28541920	D	B	OK	27.8235	7.23444	-1.94335	2.27352	0.733	0.0278	0.732748	no	INACTIVE PURPLE ACID PHOSPHATASE 2-RELATED
XLOC_002669	Prupe.1G513600	Pp01:42272649-42274716	D	B	OK	40.6802	157.479	1.95276	-2.30609	0.733	0.02785	0.732748	no	ETHYLENE-RESPONSIVE TRANSCRIPTION FACTOR CRF5-RELATED
XLOC_005482	Prupe.1G524300	Pp01:42972317-42974859	D	B	OK	9.55985	1.19426	-3.00087	2.58458	0.733	0.0275	0.732748	no	Protein of unknown function DUF47 (PhoU_div)
XLOC_008237	Prupe.2G121600	Pp02:17867591-17869590	D	B	OK	10.4826	47.2954	2.1737	-2.42027	0.733	0.0274	0.732748	no	CYCLIN-U4-1
XLOC_008623	Prupe.2G206500	Pp02:24075939-24078660	D	B	OK	29.3344	7.90954	-1.89093	2.29063	0.733	0.02755	0.732748	no	Monocarboxylate transporter
XLOC_009282	-	Pp02:21603878-21604123	D	B	OK	2.94815	0	-Inf	-nan	0.733	0.0279	0.732748	no
XLOC_009327	Prupe.3G006100	Pp03:366564-369716	D	B	OK	12.9972	44.3279	1.77002	-2.20498	0.733	0.0279	0.732748	no	PROTEIN PHOSPHATASE 2C 13-RELATED
XLOC_009357	Prupe.3G012000	Pp03:743535-744202	D	B	OK	0.424992	0	-Inf	-nan	0.733	0.0279	0.732748	no	LEUCINE-RICH REPEAT-CONTAINING PROTEIN
XLOC_010547	Prupe.3G240100	Pp03:23400467-23401632	D	B	OK	2.11172	17.3263	3.03647	-2.6382	0.733	0.0277	0.732748	no	DVL1-RELATED
XLOC_010957	Prupe.3G001400	Pp03:113103-121074	D	B	OK	11.3962	51.1345	2.16574	-2.24533	0.733	0.0272	0.732748	no
XLOC_012221	Prupe.3G273100	Pp03:25290733-25291862	D	B	OK	0.225664	0	-Inf	-nan	0.733	0.0279	0.732748	no	Domain of unknown function (DUF569) (DUF569)
XLOC_012474	-	Pp03:19704716-19705078	D	B	OK	1.04052	0	-Inf	-nan	0.733	0.0279	0.732748	no
XLOC_012485	-	Pp03:23321799-23322219	D	B	OK	0.777424	0	-Inf	-nan	0.733	0.0279	0.732748	no
XLOC_012490	-	Pp03:24438754-24439412	D	B	OK	0.380268	0	-Inf	-nan	0.733	0.0279	0.732748	no
XLOC_017379	Prupe.5G153400	Pp05:13795433-13803408	D	B	OK	6.01548	23.6468	1.97489	-2.29151	0.733	0.02725	0.732748	no	Protein kinase domain (Pkinase) // Leucine Rich Repeat (LRR_1) // Leucine rich repeat (LRR_8)
XLOC_017846	-	Pp05:1385853-1386692	D	B	OK	0.273824	0	-Inf	-nan	0.733	0.0279	0.732748	no
XLOC_020060	Prupe.6G066800	Pp06:4613656-4616869	D	B	OK	0.909316	4.67849	2.36319	-1.98603	0.733	0.0273	0.732748	no	DNA REPAIR PROTEIN RAD51 HOMOLOG 4
XLOC_020599	Prupe.6G175500	Pp06:17992332-17993550	D	B	OK	8.89403	1.15541	-2.94444	2.25104	0.733	0.02735	0.732748	no	Phosphatidylcholine--retinol O-acyltransferase / Retinyl ester synthase
XLOC_020866	Prupe.6G234800	Pp06:23616769-23617048	D	B	OK	1.96333	0	-Inf	-nan	0.733	0.0279	0.732748	no
XLOC_022224	Prupe.7G118900	Pp07:14318293-14319107	D	B	OK	83.0299	309.616	1.89878	-2.27245	0.733	0.0273	0.732748	no	PEROXIREDOXIN-5, MITOCHONDRIAL
XLOC_026412	Prupe.8G148500	Pp08:16303980-16309356	D	B	OK	4.06819	0.104149	-5.28766	3.36349	0.733	0.0276	0.732748	no	SERINE CARBOXYPEPTIDASE-LIKE 1-RELATED
XLOC_018535	Prupe.6G127500	Pp06:9848657-9850829	D	B	OK	3.25837	16.8735	2.37254	-2.40322	0.733	0.02795	0.733128	no	Beta-galactoside alpha-2,3-sialyltransferase / CMP-N-acetylneuraminate-beta-galactosamide-alpha-2,3-sialyltransferase
XLOC_005460	Prupe.1G520000	Pp01:42680642-42684196	D	B	OK	18.7135	5.05109	-1.88941	2.28944	0.735	0.02805	0.734817	no	Cyanohydrin beta-glucosyltransferase / Uridine diphosphoglucose:aldehyde cyanohydrin beta-glucosyltransferase
XLOC_001256	Prupe.1G241300	Pp01:25540892-25543014	D	B	OK	13.2042	2.52223	-2.38822	2.45744	0.735	0.0281	0.735194	no	F21J9.19
XLOC_014570	Prupe.4G113000	Pp04:5995411-5997350	D	B	OK	11.1056	2.20908	-2.32978	2.25397	0.736	0.02815	0.73557	no	AAA DOMAIN-CONTAINING PROTEIN-RELATED
XLOC_001833	Prupe.1G352200	Pp01:32748204-32751957	D	B	OK	33.3706	9.11531	-1.87221	2.22368	0.736	0.029	0.735803	no	ALPHA-GALACTOSIDASE 1
XLOC_002848	Prupe.1G547400	Pp01:44738795-44741304	D	B	OK	2.0208	10.1264	2.32513	-2.24512	0.736	0.029	0.735803	no	ZINC FINGER FYVE DOMAIN CONTAINING PROTEIN
XLOC_005806	-	Pp01:4505285-4505529	D	B	OK	0	3.35954	Inf	-nan	0.736	0.02905	0.735803	no
XLOC_005853	-	Pp01:17527832-17528647	D	B	OK	0	0.307243	Inf	-nan	0.736	0.02905	0.735803	no
XLOC_005883	-	Pp01:31227290-31227562	D	B	OK	0	2.34991	Inf	-nan	0.736	0.02905	0.735803	no
XLOC_005884	-	Pp01:31670264-31670962	D	B	OK	0	0.378633	Inf	-nan	0.736	0.02905	0.735803	no
XLOC_005894	-	Pp01:35795188-35795529	D	B	OK	0	1.29657	Inf	-nan	0.736	0.02905	0.735803	no
XLOC_006146	Prupe.2G045000	Pp02:5037443-5038706	D	B	OK	25.7664	6.22707	-2.04886	2.23647	0.736	0.02835	0.735803	no	MEMBER OF 'GDXG' FAMILY OF LIPOLYTIC ENZYMES
XLOC_008867	Prupe.2G260100	Pp02:27001729-27002802	D	B	OK	0	0.306256	Inf	-nan	0.736	0.02905	0.735803	no	Uncharacterized protein, induced by hypoxia
XLOC_009238	-	Pp02:11862380-11862784	D	B	OK	0	0.909615	Inf	-nan	0.736	0.02905	0.735803	no
XLOC_009286	-	Pp02:22491596-22492152	D	B	OK	0	0.52735	Inf	-nan	0.736	0.02905	0.735803	no
XLOC_009287	-	Pp02:22492371-22492561	D	B	OK	0	10.1349	Inf	-nan	0.736	0.02905	0.735803	no
XLOC_009426	Prupe.3G027500	Pp03:2046804-2054988	D	B	OK	2.97985	21.225	2.83245	-2.80382	0.736	0.0286	0.735803	no	Protein of unknown function, DUF547 (DUF547) // Leucine-zipper of ternary complex factor MIP1 (Lzipper-MIP1)
XLOC_011595	Prupe.3G133100	Pp03:13837604-13841568	D	B	OK	3.33815	0.478559	-2.80228	2.1515	0.736	0.0283	0.735803	no	S-ALKYL-THIOHYDROXIMATE LYASE SUR1-RELATED
XLOC_015409	-	Pp04:25081360-25082009	D	B	OK	0	0.419451	Inf	-nan	0.736	0.02905	0.735803	no
XLOC_015938	Prupe.5G096300	Pp05:10545076-10550636	D	B	OK	1.84199	9.5928	2.38069	-2.4463	0.736	0.02885	0.735803	no	MYOSIN HEAVY CHAIN-RELATED PROTEIN
XLOC_016114	Prupe.5G130400	Pp05:12598069-12601165	D	B	OK	0.505774	3.94619	2.9639	-2.49241	0.736	0.02845	0.735803	no	MYC
XLOC_016798	Prupe.5G028800	Pp05:3389572-3396412	D	B	OK	2.89865	11.7462	2.01874	-2.33277	0.736	0.0283	0.735803	no	TRANSCRIPTION FACTOR JUMONJI (JMJ) FAMILY PROTEIN / ZINC FINGER (C5HC2 TYPE) FAMILY PROTEIN
XLOC_017605	Prupe.5G198700	Pp05:16005811-16013163	D	B	OK	26.3598	136.04	2.36763	-2.46424	0.736	0.0286	0.735803	no	Predicted E3 ubiquitin ligase
XLOC_018090	Prupe.6G039400	Pp06:2968628-2973293	D	B	OK	4.20555	19.3355	2.20088	-2.40692	0.736	0.02845	0.735803	no	Protein kinase domain (Pkinase) // Leucine rich repeat N-terminal domain (LRRNT_2)
XLOC_021568	-	Pp06:23395151-23395291	D	B	OK	0	148.743	Inf	-nan	0.736	0.02905	0.735803	no
XLOC_023903	Prupe.7G198400	Pp07:18643662-18646031	D	B	OK	24.0447	5.48705	-2.13162	2.36416	0.736	0.02875	0.735803	no	Non-specific serine/threonine protein kinase / Threonine-specific protein kinase
XLOC_027061	-	Pp08:15396091-15396538	D	B	OK	0	0.754933	Inf	-nan	0.736	0.02905	0.735803	no
XLOC_027063	-	Pp08:16489509-16489911	D	B	OK	0	0.918356	Inf	-nan	0.736	0.02905	0.735803	no
XLOC_027069	-	Pp08:20189508-20189641	D	B	OK	0	416.272	Inf	-nan	0.736	0.02905	0.735803	no
XLOC_014722	Prupe.4G148800	Pp04:8493163-8496669	D	B	OK	1.70437	17.6098	3.36906	-3.22085	0.737	0.02915	0.737431	no
XLOC_000702	Prupe.1G127300	Pp01:9985572-9986467	D	B	OK	32.2432	3.99659	-3.01215	2.58022	0.738	0.0292	0.737791	no	Pathogenesis-related protein Bet v I family (Bet_v_1)
XLOC_014544	Prupe.4G107300	Pp04:5604720-5609455	D	B	OK	14.1368	54.0325	1.93438	-2.29517	0.74	0.02935	0.739771	no	CT120 PROTEIN
XLOC_017418	Prupe.5G161300	Pp05:14188187-14190502	D	B	OK	4.77499	21.6801	2.1828	-2.32695	0.74	0.02935	0.739771	no	PECTATE LYASE 22-RELATED
XLOC_002708	Prupe.1G521200	Pp01:42746161-42751584	D	B	OK	20.1988	78.6024	1.96031	-2.16758	0.74	0.0294	0.740127	no	3-deoxy-7-phosphoheptulonate synthase / Phospho-2-oxo-3-deoxyheptonate aldolase
XLOC_012030	Prupe.3G228400	Pp03:22730042-22731887	D	B	OK	4.93716	20.6339	2.06327	-2.30212	0.74	0.02945	0.740483	no
XLOC_008304	Prupe.2G135700	Pp02:19328596-19334987	D	B	OK	2.56905	10.2609	1.99785	-2.39567	0.741	0.0295	0.740838	no	NB-ARC domain (NB-ARC) // TIR domain (TIR_2) // Leucine rich repeat (LRR_8)
XLOC_005365	Prupe.1G500600	Pp01:41439844-41442586	D	B	OK	15.2831	1.81848	-3.07114	2.70109	0.741	0.02955	0.741192	no	EamA-like transporter family (EamA)
XLOC_014374	Prupe.4G073300	Pp04:3585853-3587064	D	B	OK	3.89926	17.5434	2.16965	-2.04292	0.744	0.0297	0.74405	no	AWPM-19-like family (AWPM-19)
XLOC_002595	Prupe.1G498700	Pp01:41303565-41304021	D	B	OK	1901.82	465.518	-2.03047	2.276	0.746	0.02995	0.745788	no
XLOC_009020	Prupe.2G295300	Pp02:28648261-28649566	D	B	OK	46.2902	10.433	-2.14955	2.38234	0.746	0.0299	0.745788	no	PAR1 PROTEIN
XLOC_024231	Prupe.7G266800	Pp07:22001927-22003318	D	B	OK	12.7894	1.63925	-2.96384	2.64578	0.746	0.02995	0.745788	no	2-OXOGLUTARATE (2OG) AND FE(II)-DEPENDENT OXYGENASE SUPERFAMILY PROTEIN-RELATED
XLOC_025697	Prupe.8G269600	Pp08:22407171-22408204	D	B	OK	1.32697	9.66307	2.86434	-2.39667	0.746	0.02995	0.745788	no	Cotton fibre expressed protein (DUF761)
XLOC_026788	Prupe.8G224900	Pp08:20251840-20257736	D	B	OK	4.88515	44.1054	3.17448	-2.01125	0.746	0.02995	0.745788	no	Rubber cis-polyprenylcistransferase / Rubber transferase
XLOC_024032	Prupe.7G226800	Pp07:20067239-20069725	D	B	OK	0.382416	3.11127	3.02429	-2.31009	0.746	0.03	0.746133	no	Plant protein of unknown function (DUF936) (DUF936)
XLOC_001748	Prupe.1G335600	Pp01:31684788-31689557	D	B	OK	0.350512	2.651	2.919	-2.30648	0.749	0.03015	0.748961	no	CYCLIN-SDS
XLOC_012005	Prupe.3G222700	Pp03:22302806-22303684	D	B	OK	3.45785	26.6868	2.94818	-2.60143	0.751	0.03035	0.751217	no
XLOC_018487	Prupe.6G118300,Prupe.6G118400	Pp06:8692247-8698625	D	B	OK	7.32372	23.7236	1.69567	-1.86206	0.751	0.03035	0.751217	no	GLUCOMANNAN 4-BETA-MANNOSYLTRANSFERASE 2
XLOC_022864	Prupe.7G243600	Pp07:20850137-20851347	D	B	OK	0.507213	43.5615	6.42432	-4.1374	0.751	0.0303	0.751217	no	SHN SHINE , DNA BINDING / TRANSCRIPTION FACTOR
XLOC_019784	Prupe.6G013400	Pp06:937301-942302	D	B	OK	6.65413	26.335	1.98466	-2.22107	0.752	0.0304	0.751554	no	PEROXIDASE 22-RELATED
XLOC_016336	Prupe.5G176400	Pp05:14959294-14964329	D	B	OK	5.40639	0.808972	-2.74051	2.50533	0.753	0.0305	0.753124	no	ALPHA,ALPHA-TREHALOSE-PHOSPHATE SYNTHASE [UDP-FORMING] 10-RELATED
XLOC_008547	Prupe.2G194400	Pp02:23259152-23260534	D	B	OK	25.2136	4.90213	-2.36272	2.41869	0.755	0.03065	0.755021	no	HOMEOBOX-LEUCINE ZIPPER PROTEIN ATHB-12-RELATED
XLOC_025280	Prupe.8G186200	Pp08:18381593-18383618	D	B	OK	18.2138	3.46637	-2.39353	2.44893	0.755	0.03065	0.755021	no	UDP-GLYCOSYLTRANSFERASE 74B1
XLOC_010540	Prupe.3G238800	Pp03:23339531-23344664	D	B	OK	38.0408	10.9176	-1.8009	2.19636	0.755	0.0307	0.755352	no	T-COMPLEX PROTEIN 1 SUBUNIT ZETA
XLOC_004294	Prupe.1G263800	Pp01:27248744-27252137	D	B	OK	2.91188	18.3771	2.65789	-2.22167	0.758	0.03085	0.758139	no	STEROL REGULATORY ELEMENT-BINDING PROTEIN
XLOC_001786	Prupe.1G343000	Pp01:32184186-32187024	D	B	OK	0.170603	2.87917	4.07693	-2.68033	0.758	0.0309	0.758465	no	Inositol oxygenase / Myo-inositol oxygenase
XLOC_017222	Prupe.5G117600	Pp05:11899546-11904050	D	B	OK	21.1945	73.8643	1.80119	-2.21285	0.76	0.031	0.760015	no	GLYCOSIDE HYDROLASE FAMILY 28 PROTEIN / POLYGALACTURONASE (PECTINASE) FAMILY PROTEIN
XLOC_008998	Prupe.2G291200	Pp02:28484748-28485846	D	B	OK	0	0.204808	Inf	-nan	0.761	0.03125	0.760724	no	NON-SPECIFIC LIPID-TRANSFER PROTEIN 14-RELATED
XLOC_014044	Prupe.4G001700	Pp04:150239-156329	D	B	OK	29.8665	97.7249	1.7102	-2.03733	0.761	0.0312	0.760724	no	Galactinol--sucrose galactosyltransferase / Raffinose synthase
XLOC_016778	Prupe.5G025400	Pp05:2844641-2847509	D	B	OK	2.96466	0.420739	-2.81687	2.35293	0.761	0.03115	0.760724	no	LEUCINE-RICH REPEAT-CONTAINING PROTEIN
XLOC_019770	Prupe.6G010200	Pp06:769814-770843	D	B	OK	30.8991	7.8132	-1.98358	2.15383	0.761	0.0311	0.760724	no	EPIDIDYMAL MEMBRANE PROTEIN E9-RELATED
XLOC_019940	Prupe.6G044300	Pp06:3217326-3220720	D	B	OK	213.987	56.0744	-1.93211	2.25246	0.761	0.03115	0.760724	no	Peroxidase / Lactoperoxidase
XLOC_026640	Prupe.8G193500	Pp08:18681774-18684557	D	B	OK	64.3176	234.365	1.86547	-2.04787	0.761	0.03125	0.760724	no	U-BOX DOMAIN-CONTAINING PROTEIN 9
XLOC_014328	Prupe.4G061900	Pp04:2965915-2968062	D	B	OK	3.49213	14.2731	2.03112	-2.17182	0.761	0.0313	0.761043	no	Domain of unknown function (DUF4228) (DUF4228)
XLOC_017768	Prupe.5G231000	Pp05:17629016-17631139	D	B	OK	3.78855	19.0144	2.32738	-2.37974	0.761	0.03135	0.761362	no	GENOMIC DNA, CHROMOSOME 3, P1 CLONE: MRC8
XLOC_013315	Prupe.4G160700	Pp04:9219591-9223388	D	B	OK	14.0032	0.148722	-6.55699	4.42932	0.763	0.03145	0.762893	no	METHYLTRANSFERASE
XLOC_018420	Prupe.6G106900	Pp06:7606913-7615449	D	B	OK	4.6525	16.7928	1.85176	-2.17981	0.763	0.0315	0.76321	no	EMB
XLOC_015643	Prupe.5G042300	Pp05:4680410-4685290	D	B	OK	16.1596	4.75413	-1.76514	2.04855	0.764	0.03155	0.763525	no	PROTEIN NRT1/ PTR FAMILY 7.3
XLOC_017338	Prupe.5G143700,Prupe.5G144000,Prupe.5G144100	Pp05:13288962-13298468	D	B	OK	99.7526	407.618	2.03079	-2.06736	0.765	0.03165	0.765048	no	ACYL CARRIER PROTEIN 4, CHLOROPLASTIC
XLOC_017482	Prupe.5G174200	Pp05:14846793-14848535	D	B	OK	6.03043	32.2132	2.41732	-2.45403	0.771	0.03195	0.771396	no	MYB-LIKE DNA-BINDING PROTEIN MYB
XLOC_004622	Prupe.1G335300	Pp01:31673706-31675707	D	B	OK	13.4453	52.68	1.97015	-2.17925	0.773	0.0321	0.773209	no	Uncharacterized membrane protein
XLOC_019089	Prupe.6G235900	Pp06:23672583-23674938	D	B	OK	738.765	155.757	-2.24582	2.32255	0.773	0.0321	0.773209	no	Splicing factor 3b, subunit 4
XLOC_026047	Prupe.8G072000	Pp08:10536119-10539990	D	B	OK	2.82199	17.4237	2.62626	-2.40371	0.775	0.0322	0.774714	no	CLASS I GLUTAMINE AMIDOTRANSFERASE DOMAIN-CONTAINING PROTEIN-RELATED
XLOC_013705	Prupe.4G227100	Pp04:14458602-14459460	D	B	OK	498.051	141.104	-1.81953	2.19619	0.781	0.0325	0.781022	no	Glycine rich protein family (GRP)
XLOC_003139	Prupe.1G018900	Pp01:1306268-1310016	D	B	OK	12.3158	2.6987	-2.19018	2.25131	0.782	0.0327	0.782475	no	HOMOCYSTEINE S-METHYLTRANSFERASE 3
XLOC_007349	Prupe.2G267800	Pp02:27349174-27354987	D	B	OK	7.72793	25.109	1.70005	-2.14003	0.782	0.03275	0.782475	no	COP1-INTERACTING PROTEIN-RELATED
XLOC_015503	Prupe.5G016300,Prupe.5G016400	Pp05:1787795-1792423	D	B	OK	24.2608	81.9851	1.75673	-2.1483	0.782	0.03265	0.782475	no	MAJOR FACILITATOR PROTEIN-RELATED
XLOC_018961	Prupe.6G212700	Pp06:22099623-22102291	D	B	OK	10.3935	35.9467	1.79018	-2.16691	0.782	0.03275	0.782475	no	TUBULIN ALPHA-2 CHAIN-RELATED
XLOC_020049	Prupe.6G065400	Pp06:4523306-4527299	D	B	OK	12.6978	3.28673	-1.94985	2.15232	0.782	0.0326	0.782475	no	Non-specific protein-tyrosine kinase / Cytoplasmic protein tyrosine kinase // Non-specific serine/threonine protein kinase / Threonine-specific protein kinase
XLOC_000443	Prupe.1G076600	Pp01:5525068-5533086	D	B	OK	7.69355	27.3711	1.83093	-2.15091	0.786	0.03305	0.786004	no	SUBTILISIN SERINE PROTEASE-RELATED
XLOC_001281	Prupe.1G245800	Pp01:25934708-25938018	D	B	OK	15.3499	54.0256	1.81542	-2.2719	0.786	0.033	0.786004	no	Beta-1,4-mannosyl-glycoprotein 4-beta-N-acetylglucosaminyltransferase / acetylglucosaminyltransferase III
XLOC_008994	Prupe.2G289500	Pp02:28398584-28399274	D	B	OK	1.10302	95.8017	6.44052	-4.18845	0.786	0.03305	0.786004	no	DEHYDRATION-RESPONSIVE ELEMENT-BINDING PROTEIN 1A-RELATED
XLOC_018242	Prupe.6G071500	Pp06:4881619-4882682	D	B	OK	11.037	45.6148	2.04716	-2.30757	0.786	0.03295	0.786004	no
XLOC_000217	Prupe.1G037700	Pp01:2616754-2617527	D	B	OK	0.24396	0	-Inf	-nan	0.789	0.0344	0.789291	no	ETHYLENE-RESPONSIVE TRANSCRIPTION FACTOR ERF096
XLOC_000948	Prupe.1G177000	Pp01:15076851-15080639	D	B	OK	2.6795	11.0184	2.03988	-2.27875	0.789	0.0344	0.789291	no	Protein kinase domain (Pkinase) // Leucine Rich Repeat (LRR_1) // Leucine rich repeat N-terminal domain (LRRNT_2) // Leucine rich repeat (LRR_8)
XLOC_001212	Prupe.1G233400,Prupe.1G233500	Pp01:24793417-24797571	D	B	OK	1.77894	10.3552	2.54126	-2.2021	0.789	0.03395	0.789291	no	3-OXOACYL-[ACYL-CARRIER-PROTEIN] REDUCTASE, CHLOROPLASTIC
XLOC_001365	Prupe.1G262400	Pp01:27102606-27107135	D	B	OK	2.80539	11.0021	1.9715	-2.18162	0.789	0.03435	0.789291	no	ARM REPEAT SUPERFAMILY PROTEIN-RELATED
XLOC_002171	Prupe.1G415000	Pp01:36092585-36096869	D	B	OK	346.485	88.7857	-1.9644	2.13382	0.789	0.03405	0.789291	no	HEMOGLOBINASE FAMILY MEMBER
XLOC_004672	Prupe.1G346200	Pp01:32371009-32374924	D	B	OK	2.23736	9.91726	2.14815	-2.22328	0.789	0.0335	0.789291	no	GB
XLOC_005701	Prupe.1G570100	Pp01:46459512-46460808	D	B	OK	0	0.198476	Inf	-nan	0.789	0.03365	0.789291	no	PPR repeat family (PPR_2)
XLOC_006434	Prupe.2G094800	Pp02:14936443-14937500	D	B	OK	0	0.198936	Inf	-nan	0.789	0.03365	0.789291	no
XLOC_006457	Prupe.2G100400	Pp02:15619809-15620572	D	B	OK	0	0.30181	Inf	-nan	0.789	0.03365	0.789291	no	SKP1
XLOC_006736	Prupe.2G150400	Pp02:20545220-20546349	D	B	OK	0	0.268303	Inf	-nan	0.789	0.03365	0.789291	no	Hydroxypyruvate reductase / D-glycerate dehydrogenase
XLOC_007956	Prupe.2G064500	Pp02:8678317-8678524	D	B	OK	0	5.91035	Inf	-nan	0.789	0.03365	0.789291	no
XLOC_008159	Prupe.2G103700	Pp02:16022297-16024172	D	B	OK	251.032	71.406	-1.81375	2.06869	0.789	0.0343	0.789291	no	3-KETOACYL-COA SYNTHASE 12-RELATED
XLOC_008920	Prupe.2G272600	Pp02:27574028-27579251	D	B	OK	33.1563	9.51266	-1.80136	2.17591	0.789	0.03425	0.789291	no	6-PHOSPHOFRUCTOKINASE 4, CHLOROPLASTIC
XLOC_009209	-	Pp02:6656596-6656833	D	B	OK	2.65132	0	-Inf	-nan	0.789	0.0344	0.789291	no
XLOC_009834	Prupe.3G103900	Pp03:8179595-8182294	D	B	OK	5.07284	21.3533	2.07359	-2.29452	0.789	0.03385	0.789291	no	ASPARTYL PROTEASES
XLOC_010477	Prupe.3G227900	Pp03:22700841-22702027	D	B	OK	0.18896	0	-Inf	-nan	0.789	0.0344	0.789291	no	MYB-LIKE DNA-BINDING PROTEIN MYB
XLOC_011396	Prupe.3G091200	Pp03:6790362-6791203	D	B	OK	0	0.528726	Inf	-nan	0.789	0.03365	0.789291	no
XLOC_011403	Prupe.3G092800	Pp03:6933928-6939100	D	B	OK	62.1841	17.9758	-1.79049	2.17141	0.789	0.03365	0.789291	no	COBW-RELATED
XLOC_012513	Prupe.4G004700	Pp04:292124-292468	D	B	OK	0.929162	0	-Inf	-nan	0.789	0.0344	0.789291	no
XLOC_014531	Prupe.4G104800	Pp04:5413155-5413628	D	B	OK	0.504714	0	-Inf	-nan	0.789	0.0344	0.789291	no	THIOESTERASE SUPERFAMILY MEMBER-RELATED
XLOC_015362	-	Pp04:4154151-4154845	D	B	OK	23.0141	3.39682	-2.76026	2.42939	0.789	0.0343	0.789291	no
XLOC_017317	Prupe.5G139100	Pp05:13052152-13054939	D	B	OK	188.467	52.7385	-1.83739	2.1389	0.789	0.0335	0.789291	no	CALNEXIN 14D-RELATED
XLOC_019836	Prupe.6G020400	Pp06:1620360-1623647	D	B	OK	2.44311	0.369899	-2.72351	2.27222	0.789	0.0339	0.789291	no	Protein kinase domain (Pkinase) // D-mannose binding lectin (B_lectin)
XLOC_020403	Prupe.6G139100	Pp06:11295881-11298583	D	B	OK	0	0.352677	Inf	-nan	0.789	0.03365	0.789291	no	PRE-MRNA SPLICING FACTOR
XLOC_021901	Prupe.7G058900	Pp07:9820486-9822498	D	B	OK	8.24184	28.4901	1.78942	-2.17533	0.789	0.03375	0.789291	no	EMB
XLOC_024230	Prupe.7G266600	Pp07:21973671-21981008	D	B	OK	44.1325	183.773	2.05801	-1.93059	0.789	0.0339	0.789291	no	RHODANESE/CELL CYCLE CONTROL PHOSPHATASE SUPERFAMILY PROTEIN
XLOC_025018	Prupe.8G131100	Pp08:15362331-15363638	D	B	OK	3.27237	15.3547	2.23028	-2.17179	0.789	0.03385	0.789291	no	Polysaccharide biosynthesis (Polysacc_synt_4)
XLOC_025554	Prupe.8G241400	Pp08:21137505-21139618	D	B	OK	0.691419	4.86938	2.8161	-2.39261	0.789	0.03415	0.789291	no	Fantastic Four meristem regulator (FAF)
XLOC_025637	Prupe.8G256900	Pp08:21901059-21902151	D	B	OK	63.0788	214.909	1.7685	-2.18344	0.789	0.03445	0.789291	no	GLUTATHIONE S-TRANSFERASE F14-RELATED
XLOC_026017	Prupe.8G064200	Pp08:9477834-9481673	D	B	OK	24.459	6.67459	-1.87361	2.18892	0.789	0.03445	0.789291	no	3-deoxy-7-phosphoheptulonate synthase / Phospho-2-oxo-3-deoxyheptonate aldolase
XLOC_026055	Prupe.8G073900	Pp08:10758775-10760705	D	B	OK	0.288125	0	-Inf	-nan	0.789	0.0344	0.789291	no
XLOC_026838	Prupe.8G234300	Pp08:20761085-20762158	D	B	OK	0.200459	0	-Inf	-nan	0.789	0.0344	0.789291	no
XLOC_027038	-	Pp08:11115921-11116258	D	B	OK	0	1.19899	Inf	-nan	0.789	0.03365	0.789291	no
XLOC_005310	Prupe.1G489100	Pp01:40714277-40718491	D	B	OK	9.7134	33.6982	1.79462	-2.19924	0.792	0.0346	0.791849	no	ADENINE NUCLEOTIDE ALPHA HYDROLASES-DOMAIN CONTAINING PROTEIN KINASE
XLOC_011875	Prupe.3G191800	Pp03:20423217-20427499	D	B	OK	25.846	8.31904	-1.63545	2.03	0.793	0.0347	0.793258	no	DEAD-BOX ATP-DEPENDENT RNA HELICASE 53-RELATED
XLOC_005123	Prupe.1G450100,Prupe.1G450200	Pp01:37944900-37950617	D	B	OK	8.65751	38.2129	2.14203	-2.28568	0.796	0.03495	0.796328	no	Adenosylhomocysteine nucleosidase / S-adenosylhomocysteine/5'-methylthioadenosine nucleosidase
XLOC_012176	Prupe.3G263600	Pp03:24842596-24845680	D	B	OK	53.7308	16.9863	-1.66138	2.07225	0.796	0.03495	0.796328	no	PECTINESTERASE 31
XLOC_012417	-	Pp03:1874589-1874805	D	B	OK	172.81	27.1138	-2.67209	2.17311	0.796	0.03495	0.796328	no
XLOC_001632	Prupe.1G313800	Pp01:30370921-30371827	D	B	OK	0	0.214359	Inf	-nan	0.797	0.03545	0.797162	no	Cotton fibre expressed protein (DUF761)
XLOC_006246	Prupe.2G059300	Pp02:7397837-7398716	D	B	OK	0	0.222814	Inf	-nan	0.797	0.03545	0.797162	no
XLOC_007742	Prupe.2G015200	Pp02:1349915-1350234	D	B	OK	0	1.59064	Inf	-nan	0.797	0.03545	0.797162	no
XLOC_008962	Prupe.2G280800	Pp02:27982250-27984074	D	B	OK	81.2367	23.8679	-1.76706	2.19946	0.797	0.03545	0.797162	no	Phosphate-induced protein 1 conserved region (Phi_1)
XLOC_018509	Prupe.6G123300	Pp06:9195300-9197296	D	B	OK	0	0.265013	Inf	-nan	0.797	0.03545	0.797162	no	Hpt domain (Hpt)
XLOC_019973	Prupe.6G050400	Pp06:3550585-3551713	D	B	OK	0	0.218661	Inf	-nan	0.797	0.03545	0.797162	no	LOB DOMAIN-CONTAINING PROTEIN 12
XLOC_020416	Prupe.6G141400	Pp06:11443819-11444455	D	B	OK	0	0.345441	Inf	-nan	0.797	0.03545	0.797162	no	LATE EMBRYOGENESIS ABUNDANT HYDROXYPROLINE-RICH GLYCOPROTEIN-RELATED
XLOC_021269	Prupe.6G316900	Pp06:28189440-28190345	D	B	OK	0	0.214661	Inf	-nan	0.797	0.03545	0.797162	no	Wall-associated receptor kinase galacturonan-binding (GUB_WAK_bind)
XLOC_021722	Prupe.7G026700	Pp07:4405589-4407455	D	B	OK	0	0.316089	Inf	-nan	0.797	0.03545	0.797162	no
XLOC_021873	Prupe.7G053500	Pp07:9192191-9196954	D	B	OK	2.68629	13.5847	2.33829	-2.32869	0.797	0.0352	0.797162	no	Glycerol-3-phosphate dehydrogenase (NAD(+)) / NADH-dihydroxyacetone phosphate reductase
XLOC_023912	Prupe.7G200600	Pp07:18731978-18732709	D	B	OK	0	0.284276	Inf	-nan	0.797	0.03545	0.797162	no	12-OXOPHYTODIENOATE REDUCTASE 3
XLOC_026090	Prupe.8G081700	Pp08:11483435-11485084	D	B	OK	2.20016	9.75205	2.1481	-2.06133	0.797	0.03525	0.797162	no	Auxin responsive protein (Auxin_inducible)
XLOC_015233	Prupe.4G262500	Pp04:19097231-19101902	D	B	OK	16.1847	62.9068	1.95858	-2.00143	0.797	0.0355	0.797417	no	F-box domain (F-box)
XLOC_005941	Prupe.2G003400,Prupe.2G003500	Pp02:358732-381913	D	B	OK	34.8112	10.0438	-1.79325	2.09927	0.799	0.0356	0.798794	no	CALLOSE SYNTHASE 3
XLOC_003885	Prupe.1G184300	Pp01:16646107-16647295	D	B	OK	7.04071	0.925822	-2.92691	2.23747	0.8	0.0357	0.800056	no
XLOC_008590	Prupe.2G201600	Pp02:23817015-23820462	D	B	OK	2.17482	12.186	2.48625	-2.44789	0.8	0.0358	0.800056	no	No apical meristem (NAM) protein (NAM)
XLOC_012369	Prupe.3G305600	Pp03:26761930-26763484	D	B	OK	5.29249	20.6707	1.96557	-2.16936	0.8	0.03585	0.800056	no	CYTOCHROME P450, FAMILY 94, SUBFAMILY B, POLYPEPTIDE 2
XLOC_014402	Prupe.4G079800	Pp04:3866912-3870984	D	B	OK	14.0496	42.8081	1.60736	-2.00762	0.8	0.03585	0.800056	no	Protein of unknown function (DUF642) (DUF642)
XLOC_023319	Prupe.7G068100	Pp07:10648585-10649895	D	B	OK	22.0721	306.288	3.79459	-1.41501	0.8	0.03575	0.800056	no
XLOC_026150	Prupe.8G092600	Pp08:12534606-12537022	D	B	OK	7.55006	1.0632	-2.82807	2.51048	0.8	0.0359	0.800306	no	BCS1 AAA-TYPE ATPASE
XLOC_000589	Prupe.1G107100	Pp01:8597586-8599568	D	B	OK	65.6495	241.767	1.88076	-2.25778	0.8	0.03615	0.800465	no	AUTOPHAGY-RELATED PROTEIN 8H
XLOC_001544	Prupe.1G295500	Pp01:29228912-29231751	D	B	OK	9.84737	39.1089	1.98968	-2.1219	0.8	0.03635	0.800465	no	ALPHA/BETA-HYDROLASE-LIKE PROTEIN
XLOC_003969	Prupe.1G198500	Pp01:19086314-19093335	D	B	OK	65.335	18.3429	-1.83263	2.15362	0.8	0.036	0.800465	no	CALRETICULIN-3
XLOC_007000	Prupe.2G198700	Pp02:23605685-23609669	D	B	OK	19.8402	5.15461	-1.94449	2.15158	0.8	0.0361	0.800465	no	RE54080P
XLOC_007327	Prupe.2G263200,Prupe.2G263300	Pp02:27133822-27141149	D	B	OK	110.943	447.078	2.01071	-2.22675	0.8	0.03605	0.800465	no	POTASSIUM TRANSPORTER 2
XLOC_010502	Prupe.3G232000	Pp03:22885102-22887772	D	B	OK	11.3592	1.90378	-2.57693	2.29503	0.8	0.03645	0.800465	no	PROTEIN TIC 20-IV, CHLOROPLASTIC
XLOC_011193	Prupe.3G048300	Pp03:3405920-3409831	D	B	OK	34.837	10.36	-1.74959	2.10592	0.8	0.03645	0.800465	no	BETA-FRUCTOFURANOSIDASE, INSOLUBLE ISOENZYME CWINV1-RELATED
XLOC_011623	Prupe.3G140300	Pp03:14785926-14791015	D	B	OK	0.221066	2.23075	3.33498	-2.43971	0.8	0.0363	0.800465	no	PROTEIN TPX2-RELATED
XLOC_014280	Prupe.4G051400	Pp04:2460327-2461576	D	B	OK	36.5643	123.411	1.75496	-2.18555	0.8	0.036	0.800465	no	AP2 domain (AP2)
XLOC_020314	Prupe.6G119200	Pp06:8801749-8804150	D	B	OK	7.19908	24.919	1.79136	-2.1664	0.8	0.0364	0.800465	no	PREPHENATE DEHYDRATASE P PROTEIN
XLOC_020402	Prupe.6G138000	Pp06:11199713-11202717	D	B	OK	21.8779	4.5854	-2.25435	2.281	0.8	0.03625	0.800465	no	Protein tyrosine kinase (Pkinase_Tyr) // Wall-associated receptor kinase galacturonan-binding (GUB_WAK_bind)
XLOC_023974	Prupe.7G214800	Pp07:19470635-19472915	D	B	OK	55.2386	14.6892	-1.91092	2.24839	0.8	0.0364	0.800465	no	Protein of unknown function (DUF3531) (DUF3531)
XLOC_026083	Prupe.8G080600	Pp08:11445367-11447102	D	B	OK	3.9484	20.5316	2.3785	-2.39365	0.8	0.03625	0.800465	no	Auxin responsive protein (Auxin_inducible)
XLOC_026366	Prupe.8G139600	Pp08:15830663-15833790	D	B	OK	1.7821	0.249306	-2.83758	2.2011	0.8	0.03645	0.800465	no	Protein tyrosine kinase (Pkinase_Tyr) // Leucine rich repeat N-terminal domain (LRRNT_2)
XLOC_016109	Prupe.5G129800	Pp05:12550055-12553428	D	B	OK	152.584	34.9088	-2.12794	2.15311	0.801	0.03655	0.800957	no	Methionine gamma-lyase / Methionine lyase
XLOC_026297	Prupe.8G125100	Pp08:15010787-15011616	D	B	OK	0.584064	137.883	7.8831	-5.28608	0.801	0.03655	0.800957	no	AP2 domain (AP2)
XLOC_008852	Prupe.2G256900	Pp02:26865399-26867788	D	B	OK	2.37899	11.1861	2.23329	-2.18033	0.801	0.0366	0.801202	no	DEHYDRATION-RESPONSIVE ELEMENT-BINDING PROTEIN 2A-RELATED
XLOC_009201	-	Pp02:4395175-4395798	D	B	OK	26.0274	4.09308	-2.66877	2.3547	0.804	0.03675	0.803634	no
XLOC_004440	Prupe.1G295300	Pp01:29219746-29221177	D	B	OK	13.6803	2.96034	-2.20826	2.15136	0.804	0.0368	0.803876	no	F11M15.8 PROTEIN-RELATED
XLOC_001037	Prupe.1G195000	Pp01:18452463-18460444	D	B	OK	3.95208	13.001	1.71794	-2.04769	0.806	0.03695	0.806299	no	DISEASE RESISTANCE PROTEIN RPP13-RELATED
XLOC_005861	-	Pp01:19891907-19892504	D	B	OK	0	0.331546	Inf	-nan	0.808	0.0372	0.808336	no
XLOC_009275	-	Pp02:18982287-18982534	D	B	OK	0	2.25243	Inf	-nan	0.808	0.0372	0.808336	no
XLOC_015176	Prupe.4G251900	Pp04:16869386-16870667	D	B	OK	0	0.331546	Inf	-nan	0.808	0.0372	0.808336	no	Isoeugenol synthase / T-anol/isoeugenol synthase 1
XLOC_024354	Prupe.8G006700	Pp08:524059-525018	D	B	OK	0	0.28303	Inf	-nan	0.808	0.0372	0.808336	no	F13E7.9 PROTEIN
XLOC_002696	Prupe.1G518600	Pp01:42590647-42594328	D	B	OK	35.3052	135.782	1.94334	-2.20209	0.812	0.0376	0.812201	no	OUTER ARM DYNEIN LIGHT CHAIN 1 PROTEIN
XLOC_005224	Prupe.1G470600	Pp01:39187728-39188457	D	B	OK	0.230968	0	-Inf	-nan	0.812	0.03785	0.812201	no
XLOC_006282	Prupe.2G066500	Pp02:9232897-9234006	D	B	OK	0.259499	0	-Inf	-nan	0.812	0.03785	0.812201	no	Ribonucleoside-triphosphate reductase / Ribonucleotide reductase
XLOC_006674	Prupe.2G139100	Pp02:19642479-19643279	D	B	OK	0.20398	0	-Inf	-nan	0.812	0.03785	0.812201	no	Tyrosine--tRNA ligase / Tyrosyl-tRNA synthetase
XLOC_012266	Prupe.3G281600	Pp03:25670288-25670771	D	B	OK	0.426443	0	-Inf	-nan	0.812	0.03785	0.812201	no	NHL REPEAT-CONTAINING PROTEIN
XLOC_012652	Prupe.4G033100	Pp04:1547368-1547776	D	B	OK	0.736911	0	-Inf	-nan	0.812	0.03785	0.812201	no
XLOC_015434	Prupe.5G004000	Pp05:518921-522584	D	B	OK	23.3273	6.17981	-1.91639	2.11357	0.812	0.03785	0.812201	no	AUXIN EFFLUX CARRIER FAMILY PROTEIN-RELATED
XLOC_016559	Prupe.5G223600	Pp05:17341414-17344750	D	B	OK	66.0824	19.5789	-1.75497	2.19864	0.812	0.03745	0.812201	no	PROTEIN SAR DEFICIENT 1
XLOC_017718	Prupe.5G220300	Pp05:17171714-17173667	D	B	OK	0.498368	0	-Inf	-nan	0.812	0.03785	0.812201	no	COPPER TRANSPORT PROTEIN ATOX1-RELATED
XLOC_021166	Prupe.6G296300	Pp06:27087578-27092178	D	B	OK	2.05802	8.43049	2.03436	-2.06849	0.812	0.03765	0.812201	no	Protein kinase domain (Pkinase) // Leucine Rich Repeat (LRR_1) // Leucine rich repeat N-terminal domain (LRRNT_2)
XLOC_023730	Prupe.7G162400	Pp07:16781536-16783615	D	B	OK	39.7123	11.5201	-1.78543	2.12083	0.812	0.03785	0.812201	no	ALPHA/BETA HYDROLASE FOLD-CONTAINING PROTEIN
XLOC_026130	Prupe.8G089500	Pp08:12276462-12283477	D	B	OK	0.95077	9.00214	3.2431	-2.9569	0.812	0.03785	0.812201	no	BETA-GALACTOSIDASE RELATED
XLOC_008572	Prupe.2G199000	Pp02:23622979-23655958	D	B	OK	0	0.628799	Inf	-nan	0.814	0.03795	0.813501	no	O-METHYLTRANSFERASE
XLOC_018080	Prupe.6G038100	Pp06:2864741-2868370	D	B	OK	10.4834	0.236039	-5.47293	3.55428	0.822	0.0384	0.822294	no	CYTOCHROME P450 FAMILY MEMBER
XLOC_020415	Prupe.6G141300	Pp06:11440259-11443128	D	B	OK	122.537	37.3146	-1.71541	2.13123	0.823	0.03845	0.822511	no	ALDO/KETO REDUCTASE
XLOC_023645	Prupe.7G139500	Pp07:15542528-15547826	D	B	OK	7.28608	1.61849	-2.17049	2.15617	0.823	0.0385	0.822728	no	LEUCINE-RICH REPEAT-CONTAINING PROTEIN
XLOC_020711	Prupe.6G202000	Pp06:20959940-20968091	D	B	OK	81.4988	25.3187	-1.68658	2.09509	0.823	0.03855	0.822945	no	Nicotinamidase / Nicotine deamidase
XLOC_005719	Prupe.1G574600	Pp01:46797375-46815091	D	B	OK	4.82736	1.12816	-2.09726	2.12923	0.824	0.03865	0.824227	no	RNA polymerase I, Rpa2 specific domain (RNA_pol_Rpa2_4)
XLOC_010782	Prupe.3G286200	Pp03:25877781-25881431	D	B	OK	9.91343	34.0867	1.78175	-2.11598	0.824	0.0387	0.824442	no	CINNAMOYL COA REDUCTASE-LIKE PROTEIN
XLOC_002223	Prupe.1G426700	Pp01:36682516-36683790	D	B	OK	525.965	134.107	-1.97158	2.13994	0.824	0.0393	0.824461	no	EXTENSIN, PROLINE-RICH PROTEIN
XLOC_005534	Prupe.1G534200	Pp01:43671886-43673758	D	B	OK	4.5751	0.70464	-2.69884	2.25996	0.824	0.0393	0.824461	no	UDP-GLYCOSYLTRANSFERASE 91C1
XLOC_010238	Prupe.3G184900	Pp03:19974184-19975917	D	B	OK	103.194	31.1905	-1.72618	2.12122	0.824	0.0388	0.824461	no	UDP-GLYCOSYLTRANSFERASE 71B2-RELATED
XLOC_010375	Prupe.3G208100	Pp03:21427849-21431366	D	B	OK	7.37059	24.3544	1.72433	-2.06492	0.824	0.03895	0.824461	no	ZINC FINGER FYVE DOMAIN CONTAINING PROTEIN
XLOC_011431	Prupe.3G099600	Pp03:7643839-7645307	D	B	OK	2.35694	15.6936	2.73519	-2.33263	0.824	0.03915	0.824461	no	Plastocyanin-like domain (Cu_bind_like)
XLOC_011705	Prupe.3G156600	Pp03:17503391-17509706	D	B	OK	0.125098	2.01525	4.00983	-2.53173	0.824	0.03915	0.824461	no	ALPHA/BETA HYDROLASE FOLD-CONTAINING PROTEIN
XLOC_011726	Prupe.3G161500	Pp03:18052693-18053754	D	B	OK	49.3519	11.1302	-2.14863	2.17558	0.824	0.0392	0.824461	no	GIBBERELLIN-REGULATED PROTEIN 12-RELATED
XLOC_012768	Prupe.4G056200	Pp04:2692383-2696212	D	B	OK	2.14808	0.312799	-2.77974	2.24507	0.824	0.03895	0.824461	no	IONOTROPIC GLUTAMATE RECEPTOR
XLOC_013784	Prupe.4G243300	Pp04:16068696-16074030	D	B	OK	6.63499	21.3695	1.68739	-1.95829	0.824	0.03925	0.824461	no	INACTIVE BETA-AMYLASE 4, CHLOROPLASTIC
XLOC_014792	Prupe.4G161200	Pp04:9236031-9239054	D	B	OK	28.4521	9.3394	-1.60713	2.00692	0.824	0.0393	0.824461	no	EMB
XLOC_016544	Prupe.5G220900	Pp05:17204837-17207070	D	B	OK	0.783386	11.3312	3.85443	-2.89249	0.824	0.0393	0.824461	no	LYSM DOMAIN-CONTAINING GPI-ANCHORED PROTEIN 2
XLOC_019996	Prupe.6G054400	Pp06:3816223-3817621	D	B	OK	1.498	9.71067	2.69653	-2.37456	0.824	0.03875	0.824461	no	F10K1.14 PROTEIN-RELATED
XLOC_020382	Prupe.6G132400	Pp06:10441130-10446545	D	B	OK	17.2607	62.5206	1.85684	-2.0928	0.824	0.03925	0.824461	no	RHO GTPASE-ACTIVATING PROTEIN 1-RELATED
XLOC_024579	Prupe.8G051900	Pp08:5671230-5674225	D	B	OK	9.54601	2.5325	-1.91434	2.10438	0.824	0.03925	0.824461	no	Protein kinase domain (Pkinase) // S-locus glycoprotein domain (S_locus_glycop) // D-mannose binding lectin (B_lectin)
XLOC_026340	Prupe.8G135300	Pp08:15574116-15576422	D	B	OK	103.479	33.2717	-1.63697	2.06103	0.824	0.0392	0.824461	no	CINNAMYL ALCOHOL DEHYDROGENASE 4-RELATED
XLOC_007843	Prupe.2G035200	Pp02:3785934-3789448	D	B	OK	2.37903	0.355817	-2.74117	2.12433	0.826	0.03955	0.826347	no	PROTEIN NRT1/ PTR FAMILY 5.4
XLOC_025022	Prupe.8G131800	Pp08:15415363-15418979	D	B	OK	36.0694	242.334	2.74815	-2.62478	0.826	0.03955	0.826347	no	SYNAPTOTAGMIN
XLOC_025073	Prupe.8G143900	Pp08:16068148-16071623	D	B	OK	5.89325	1.35481	-2.12098	2.04405	0.826	0.0395	0.826347	no	PERIPLASMIC BETA-GLUCOSIDASE-RELATED
XLOC_026472	Prupe.8G159000	Pp08:16838112-16840351	D	B	OK	4.44672	22.2277	2.32154	-2.32096	0.826	0.03945	0.826347	no	AQUAPORIN TRANSPORTER
XLOC_003514	Prupe.1G103700	Pp01:8270740-8277530	D	B	OK	17.6247	55.0059	1.64199	-2.05317	0.828	0.03965	0.827599	no	F11A17.16
XLOC_005039	Prupe.1G431500	Pp01:36958039-36967793	D	B	OK	8.96072	28.9387	1.69131	-2.04018	0.833	0.03995	0.833018	no	KINESIN-LIKE PROTEIN-RELATED
XLOC_027082	Prupe.I000800	scaffold_139:2928-3874	D	B	OK	12.928	2.12708	-2.60355	2.19297	0.833	0.04	0.833219	no	CARBOXYLESTERASE 12-RELATED
XLOC_002032	Prupe.1G391300	Pp01:34868782-34870585	D	B	OK	57.9169	17.5031	-1.72637	2.14806	0.835	0.0404	0.835009	no	CHITINASE
XLOC_006485	Prupe.2G105400	Pp02:16279166-16285975	D	B	OK	3.80788	0.792247	-2.26497	2.23445	0.835	0.0403	0.835009	no	GLUTAMATE RECEPTOR 2.5-RELATED
XLOC_008558	Prupe.2G196500	Pp02:23378982-23382293	D	B	OK	3.79567	14.3006	1.91365	-2.17273	0.835	0.04035	0.835009	no	PROTEIN IQ-DOMAIN 17-RELATED
XLOC_009298	-	Pp02:27500150-27501410	D	B	OK	29.6035	7.72971	-1.93728	2.17714	0.835	0.04035	0.835009	no
XLOC_009885	Prupe.3G114300	Pp03:9624804-9627115	D	B	OK	2.9	0.414361	-2.80709	2.16391	0.835	0.04035	0.835009	no	PROTEIN IRREGULAR XYLEM 15-RELATED
XLOC_010214	Prupe.3G177600	Pp03:19446612-19451306	D	B	OK	0	0.188588	Inf	-nan	0.835	0.04025	0.835009	no	ZINC FINGER FYVE DOMAIN CONTAINING PROTEIN
XLOC_015381	-	Pp04:11077112-11077754	D	B	OK	1.33892	8.73324	2.70545	-2.0485	0.835	0.04045	0.835009	no
XLOC_016711	Prupe.5G010400	Pp05:1049374-1051996	D	B	OK	56.6974	17.2784	-1.71431	2.12706	0.835	0.04045	0.835009	no	Glycosyl transferase family 2 (Glyco_tranf_2_4)
XLOC_018382	Prupe.6G098100	Pp06:6838840-6839763	D	B	OK	37.8297	7.85088	-2.26859	2.29008	0.835	0.04045	0.835009	no
XLOC_025347	Prupe.8G199400	Pp08:18934153-18937446	D	B	OK	8.23689	28.7831	1.80505	-2.11498	0.837	0.0406	0.837269	no	OLEOYL-ACYL CARRIER PROTEIN THIOESTERASE 2, CHLOROPLASTIC
XLOC_004834	Prupe.1G382900	Pp01:34411145-34412907	D	B	OK	2.72963	12.4453	2.18882	-2.14623	0.838	0.0407	0.838493	no	PROTEIN BRASSINAZOLE-RESISTANT 1-RELATED
XLOC_006888	Prupe.2G178400	Pp02:22275083-22276253	D	B	OK	4.34673	0.684026	-2.66781	2.04878	0.839	0.0408	0.838879	no	Late embryogenesis abundant protein (LEA_2)
XLOC_024386	Prupe.8G012600	Pp08:1040570-1047962	D	B	OK	41.5818	155.365	1.90164	-2.28577	0.839	0.0408	0.838879	no	ACR3
XLOC_019972	Prupe.6G050300	Pp06:3546087-3548123	D	B	OK	16.4266	4.06774	-2.01374	2.08975	0.839	0.04085	0.839071	no	CCT motif (CCT)
XLOC_026305	Prupe.8G126300	Pp08:15074898-15079830	D	B	OK	0.54612	0.0658848	-3.0512	1.48227	0.839	0.0409	0.839263	no
XLOC_012897	Prupe.4G077900	Pp04:3794378-3795740	D	B	OK	4.52635	21.1796	2.22625	-2.2539	0.845	0.0412	0.84458	no
XLOC_005969	Prupe.2G009800	Pp02:923342-924755	D	B	OK	0.449679	17.3986	5.27393	-3.42012	0.847	0.04135	0.846814	no	DNA-DAMAGE-REPAIR/TOLERATION PROTEIN DRT100-RELATED
XLOC_005517	Prupe.1G530700,Prupe.1G530800	Pp01:43383891-43388587	D	B	OK	31.5732	8.81787	-1.8402	2.19967	0.848	0.04145	0.84802	no	CARBONIC ANHYDRASE
XLOC_012777	Prupe.4G057300	Pp04:2741010-2742856	D	B	OK	1.84405	12.1652	2.7218	-2.3601	0.851	0.0417	0.851447	no	MUTT-NUDIX-RELATED
XLOC_023435	Prupe.7G093400	Pp07:12579322-12581503	D	B	OK	6.16176	1.03555	-2.57295	2.16598	0.851	0.0417	0.851447	no	SYNTAXIN-121-RELATED
XLOC_020833	Prupe.6G225900	Pp06:23005350-23008970	D	B	OK	37.814	11.6616	-1.69715	2.08613	0.852	0.04175	0.851626	no	METAL TRANSPORTER NRAMP2-RELATED
XLOC_020749	Prupe.6G207900	Pp06:21649760-21654649	D	B	OK	6.45642	0.996594	-2.69566	2.24461	0.852	0.0418	0.851804	no	CINNAMYL ALCOHOL DEHYDROGENASE 6-RELATED
XLOC_007311	Prupe.2G260700	Pp02:27025091-27028619	D	B	OK	51.7663	16.3824	-1.65987	2.00255	0.852	0.04185	0.851982	no	PROTEIN NRT1/ PTR FAMILY 5.1
XLOC_012195	Prupe.3G267100	Pp03:24982213-24985517	D	B	OK	4.84491	17.3423	1.83975	-1.99474	0.853	0.04195	0.853176	no	TRANSMEMBRANE AMINO ACID TRANSPORTER FAMILY PROTEIN
XLOC_003435	Prupe.1G090300	Pp01:6806287-6810045	D	B	OK	4.64912	0.524029	-3.14924	2.61312	0.853	0.0424	0.853257	no	MULTIDRUG RESISTANCE PROTEIN
XLOC_009037	Prupe.2G299100	Pp02:28827873-28831281	D	B	OK	3.32349	0.523879	-2.66539	2.2272	0.853	0.042	0.853257	no	MATE EFFLUX FAMILY PROTEIN
XLOC_009571	Prupe.3G053700	Pp03:3782636-3786412	D	B	OK	7.44924	1.78222	-2.06341	2.01731	0.853	0.04225	0.853257	no	IAA-AMINO ACID HYDROLASE ILR1-LIKE 1-RELATED
XLOC_010364	Prupe.3G205100	Pp03:21287807-21290065	D	B	OK	26.2276	80.9752	1.6264	-2.05224	0.853	0.04215	0.853257	no	FASCICLIN-LIKE ARABINOGALACTAN PROTEIN 7
XLOC_011044	Prupe.3G017600	Pp03:1253343-1255112	D	B	OK	54.2673	175.903	1.69663	-2.08037	0.853	0.04225	0.853257	no	DIPHOSPHOINOSITOL POLYPHOSPHATE PHOSPHOHYDROLASE
XLOC_012788	Prupe.4G059200	Pp04:2825393-2829235	D	B	OK	2.35967	10.9132	2.20942	-2.23229	0.853	0.0421	0.853257	no
XLOC_014313	Prupe.4G057600	Pp04:2747321-2749210	D	B	OK	3.82904	17.8842	2.22363	-2.25111	0.853	0.04205	0.853257	no	Taxadien-5-alpha-ol O-acetyltransferase / Taxadienol acetyltransferase
XLOC_016907	Prupe.5G050100	Pp05:5295914-5307605	D	B	OK	67.7834	23.8042	-1.50972	1.84515	0.853	0.04235	0.853257	no	LON PROTEASE HOMOLOG 2, PEROXISOMAL
XLOC_018613	Prupe.6G141600	Pp06:11470367-11473030	D	B	OK	18.1764	4.91585	-1.88656	2.15189	0.853	0.04245	0.853257	no	Glycerophosphodiester phosphodiesterase / Glycerophosphoryl diester phosphodiesterase
XLOC_020971	Prupe.6G257300	Pp06:24974284-24977010	D	B	OK	33.9689	110.716	1.70458	-2.1539	0.853	0.04245	0.853257	no	HALOACID DEHALOGENASE-LIKE HYDROLASE (HAD) SUPERFAMILY PROTEIN
XLOC_025886	Prupe.8G037600	Pp08:3496010-3498632	D	B	OK	2.98066	10.6859	1.84201	-2.01016	0.853	0.0424	0.853257	no	Protein of unknown function, DUF594 (DUF594) // Domain of unknown function (DUF4220) (DUF4220)
XLOC_027105	Prupe.I002900	scaffold_20:11961-14328	D	B	OK	7.01852	0.193065	-5.18401	3.45372	0.853	0.04235	0.853257	no	RECEPTOR LIKE PROTEIN 3-RELATED
XLOC_022600	Prupe.7G190300	Pp07:18243289-18246068	D	B	OK	24.2892	78.9595	1.7008	-2.11845	0.855	0.0426	0.855439	no	PECTINESTERASE/PECTINESTERASE INHIBITOR 32-RELATED
XLOC_019222	Prupe.6G263200	Pp06:25292167-25294946	D	B	OK	5.06788	0.494581	-3.3571	2.95594	0.856	0.04265	0.855611	no	Serine/threonine protein kinase/TGF-beta stimulated factor
XLOC_012243	Prupe.3G277800	Pp03:25511957-25512740	D	B	OK	33.4862	7.74237	-2.11272	2.16027	0.856	0.04275	0.856465	no	Interstitial collagenase / Vertebrate collagenase
XLOC_014505	Prupe.4G099600	Pp04:5076565-5078831	D	B	OK	1.07481	7.02649	2.70872	-2.33827	0.856	0.0429	0.856465	no	PATELLIN-3-RELATED
XLOC_018426	Prupe.6G107900	Pp06:7701624-7709905	D	B	OK	6.51252	24.0805	1.88658	-2.15124	0.856	0.0428	0.856465	no	ABC TRANSPORTER G FAMILY MEMBER 3
XLOC_021683	Prupe.7G017900	Pp07:2596580-2598078	D	B	OK	33.984	118.092	1.79699	-1.98591	0.856	0.0429	0.856465	no	Domain of unknown function (DUF309) (DUF309)
XLOC_022222	Prupe.7G118400	Pp07:14297011-14299290	D	B	OK	24.0253	77.5892	1.6913	-2.12196	0.856	0.0429	0.856465	no
XLOC_023752	Prupe.7G167000	Pp07:17051801-17052822	D	B	OK	0.918828	5.85895	2.67278	-2.0777	0.858	0.04305	0.8578	no	AUXIN-INDUCED PROTEIN-RELATED
XLOC_024664	Prupe.8G066200	Pp08:9801064-9801677	D	B	OK	7.70339	32.2971	2.06784	-1.98105	0.858	0.04305	0.8578	no
XLOC_024181	Prupe.7G256300	Pp07:21465972-21470009	D	B	OK	30.0656	102.9	1.77506	-2.03774	0.859	0.04315	0.858964	no	Domain of unknown function (DUF1817) (DUF1817)
XLOC_003660	Prupe.1G138000	Pp01:10799789-10800668	D	B	OK	7.01413	1.05837	-2.72843	2.10917	0.859	0.04325	0.859297	no	C2 domain (C2)
XLOC_009311	Prupe.3G002300	Pp03:162316-165766	D	B	OK	3.42235	0.561104	-2.60865	2.19606	0.859	0.04325	0.859297	no	WRKY DNA -binding domain (WRKY)
XLOC_001724	Prupe.1G330600	Pp01:31342839-31344892	D	B	OK	0.934774	5.79455	2.63201	-2.25571	0.859	0.04445	0.859338	no	HISTONE H1/H5
XLOC_002232	Prupe.1G428300	Pp01:36795649-36796418	D	B	OK	0	0.199105	Inf	-nan	0.859	0.04405	0.859338	no
XLOC_005391	Prupe.1G505400	Pp01:41741732-41746315	D	B	OK	68.8471	451.35	2.71278	-2.35121	0.859	0.0455	0.859338	no	Nitrate reductase (NADH) / Nitrate reductase (NADH(2))
XLOC_006221	Prupe.2G055300	Pp02:6572738-6577995	D	B	OK	3.52559	13.1413	1.89817	-2.05126	0.859	0.04375	0.859338	no
XLOC_006360	Prupe.2G080600	Pp02:12357030-12357676	D	B	OK	0.234196	0	-Inf	-nan	0.859	0.04535	0.859338	no
XLOC_006548	Prupe.2G118100	Pp02:17618281-17618933	D	B	OK	0	0.25002	Inf	-nan	0.859	0.04405	0.859338	no
XLOC_006699	Prupe.2G144000	Pp02:20115692-20119767	D	B	OK	0.597057	3.64809	2.6112	-2.24406	0.859	0.0454	0.859338	no	Protein kinase domain (Pkinase) // Leucine rich repeat N-terminal domain (LRRNT_2)
XLOC_007099	Prupe.2G221000	Pp02:24935022-24935743	D	B	OK	0	0.217256	Inf	-nan	0.859	0.04405	0.859338	no
XLOC_008983	Prupe.2G286800	Pp02:28275406-28277374	D	B	OK	1.16955	7.07358	2.59649	-2.27898	0.859	0.04505	0.859338	no	Gibberellin-44 dioxygenase / Gibberellin A44 oxidase
XLOC_009191	-	Pp02:1627851-1789032	D	B	OK	0.222005	0	-Inf	-nan	0.859	0.0455	0.859338	no
XLOC_009222	-	Pp02:8524488-8524900	D	B	OK	0	0.525744	Inf	-nan	0.859	0.04405	0.859338	no
XLOC_009305	Prupe.3G001000	Pp03:95036-97662	D	B	OK	6.323	23.899	1.91827	-2.0836	0.859	0.04505	0.859338	no	PEPTIDYL-PROLYL CIS-TRANS ISOMERASE D
XLOC_009376	Prupe.3G015900	Pp03:1133829-1139145	D	B	OK	109.563	37.5774	-1.54383	1.90011	0.859	0.0436	0.859338	no	Glutamate decarboxylase / L-glutamate 1-carboxy-lyase
XLOC_010100	Prupe.3G155300	Pp03:17315584-17319677	D	B	OK	0.198972	1.49347	2.90803	-2.11993	0.859	0.0442	0.859338	no	Ankyrin repeat protein // 26S proteasome regulatory complex, subunit PSMD10
XLOC_010515	Prupe.3G234300	Pp03:22987730-22993046	D	B	OK	12.6421	3.73889	-1.75756	2.04411	0.859	0.04435	0.859338	no	(E,E)-GERANYLLINALOOL SYNTHASE
XLOC_010577	Prupe.3G245500	Pp03:23718862-23719744	D	B	OK	0.205637	0	-Inf	-nan	0.859	0.04535	0.859338	no
XLOC_011094	Prupe.3G026500	Pp03:1945816-1948450	D	B	OK	0.294592	0	-Inf	-nan	0.859	0.04535	0.859338	no	Beta-amyrin synthase / 2,3-oxidosqualene beta-amyrin cyclase
XLOC_011517	Prupe.3G117400	Pp03:10016309-10016639	D	B	OK	0.765621	0	-Inf	-nan	0.859	0.04535	0.859338	no	Glycine rich protein family
XLOC_012515	Prupe.4G005100	Pp04:307540-309009	D	B	OK	2.9206	20.1492	2.78639	-2.39517	0.859	0.04475	0.859338	no	COPPER TRANSPORT PROTEIN ATOX1-RELATED
XLOC_012661	Prupe.4G034200	Pp04:1590693-1593797	D	B	OK	10.2371	2.79225	-1.8743	2.08058	0.859	0.04415	0.859338	no	Protein of unknown function, DUF594 (DUF594) // Domain of unknown function (DUF4220) (DUF4220)
XLOC_013645	Prupe.4G216300	Pp04:13560043-13562275	D	B	OK	8.05903	28.7412	1.83444	-2.06847	0.859	0.044	0.859338	no	ZINC FINGER FYVE DOMAIN CONTAINING PROTEIN
XLOC_013833	-	Pp04:17089362-17118239	D	B	OK	1.01361	5.74079	2.50174	-2.36475	0.859	0.04365	0.859338	no
XLOC_013893	Prupe.4G263100	Pp04:19206449-19208461	D	B	OK	3.337	0.424607	-2.97435	2.10247	0.859	0.04495	0.859338	no	2-OXOGLUTARATE (2OG) AND FE(II)-DEPENDENT OXYGENASE SUPERFAMILY PROTEIN-RELATED
XLOC_014456	Prupe.4G093000	Pp04:4678990-4681543	D	B	OK	11.0459	2.51739	-2.13351	2.18413	0.859	0.0446	0.859338	no	Protein tyrosine kinase (Pkinase_Tyr) // Wall-associated receptor kinase galacturonan-binding (GUB_WAK_bind)
XLOC_015140	Prupe.4G243500	Pp04:16087428-16090365	D	B	OK	0	0.205915	Inf	-nan	0.859	0.04405	0.859338	no	NUCLEAR TRANSCRIPTION FACTOR Y SUBUNIT B-6-RELATED
XLOC_015435	Prupe.5G004100	Pp05:531723-535386	D	B	OK	21.4146	3.93223	-2.44518	2.30045	0.859	0.04425	0.859338	no	AUXIN EFFLUX CARRIER FAMILY PROTEIN-RELATED
XLOC_015469	Prupe.5G009700	Pp05:999081-999812	D	B	OK	0.197238	0	-Inf	-nan	0.859	0.04535	0.859338	no
XLOC_015571	Prupe.5G027700	Pp05:3232499-3237515	D	B	OK	0.164615	1.06411	2.69248	-2.04717	0.859	0.0446	0.859338	no	X-BOX TRANSCRIPTION FACTOR-RELATED
XLOC_015783	Prupe.5G067800	Pp05:8191606-8198241	D	B	OK	3.04451	11.8971	1.96632	-2.04388	0.859	0.04525	0.859338	no	Protein of unknown function, DUF547 (DUF547) // Leucine-zipper of ternary complex factor MIP1 (Lzipper-MIP1)
XLOC_015943	Prupe.5G097900	Pp05:10647141-10654400	D	B	OK	2.2025	0.369258	-2.57644	2.13679	0.859	0.04535	0.859338	no	E1-E2 ATPase (E1-E2_ATPase) // Heavy-metal-associated domain (HMA) // haloacid dehalogenase-like hydrolase (HAD)
XLOC_016074	Prupe.5G123600	Pp05:12232625-12233233	D	B	OK	0.255609	0	-Inf	-nan	0.859	0.04535	0.859338	no	CELLULOSE SYNTHASE-LIKE PROTEIN G1-RELATED
XLOC_016174	Prupe.5G141500	Pp05:13150978-13151962	D	B	OK	0.185203	0	-Inf	-nan	0.859	0.04535	0.859338	no
XLOC_016456	Prupe.5G200800	Pp05:16133914-16138781	D	B	OK	4.70138	15.5224	1.7232	-1.97722	0.859	0.04525	0.859338	no	HEPARANASE-LIKE PROTEIN 1-RELATED
XLOC_016466	Prupe.5G203200	Pp05:16322325-16323545	D	B	OK	0.206436	0	-Inf	-nan	0.859	0.04535	0.859338	no	No apical meristem (NAM) protein (NAM)
XLOC_017090	Prupe.5G090400	Pp05:10079682-10080225	D	B	OK	0	0.328212	Inf	-nan	0.859	0.04405	0.859338	no	ETHYLENE-RESPONSIVE TRANSCRIPTION FACTOR ERF025-RELATED
XLOC_017434	Prupe.5G163800	Pp05:14294373-14296467	D	B	OK	14.4534	3.13095	-2.20673	2.22514	0.859	0.0445	0.859338	no	Cytochrome P450 CYP2 subfamily
XLOC_017742	Prupe.5G226400	Pp05:17452588-17454872	D	B	OK	0.720478	4.87349	2.75793	-2.13375	0.859	0.04535	0.859338	no	DUF599 FAMILY PROTEIN
XLOC_019008	Prupe.6G222100	Pp06:22723419-22733164	D	B	OK	232.59	60.1635	-1.95083	2.03473	0.859	0.0438	0.859338	no	BTB AND MATH DOMAIN-CONTAINING PROTEIN 42
XLOC_020091	Prupe.6G072200	Pp06:4919705-4920493	D	B	OK	0	0.192732	Inf	-nan	0.859	0.04405	0.859338	no	DVL13-RELATED
XLOC_020721	Prupe.6G204700	Pp06:21279930-21283574	D	B	OK	6.13191	1.46505	-2.06538	2.01668	0.859	0.0438	0.859338	no	1-deoxy-D-xylulose-5-phosphate synthase / DXP-synthase
XLOC_020995	Prupe.6G260400	Pp06:25103431-25105818	D	B	OK	3.29794	0.564892	-2.54552	2.09384	0.859	0.04485	0.859338	no	O-fucosylpeptide 3-beta-N-acetylglucosaminyltransferase / O-fucosylpeptide beta-1,3-N-acetylglucosaminyltransferase
XLOC_022028	Prupe.7G081600	Pp07:11667868-11670056	D	B	OK	34.4292	10.6312	-1.69533	2.00805	0.859	0.04485	0.859338	no	Speckle-type POZ protein SPOP and related proteins with TRAF, MATH and BTB/POZ domains
XLOC_022328	Prupe.7G139300	Pp07:15538312-15539449	D	B	OK	0.190517	0	-Inf	-nan	0.859	0.04535	0.859338	no
XLOC_022494	Prupe.7G168700	Pp07:17156111-17157077	D	B	OK	301.311	86.0193	-1.80852	2.15202	0.859	0.04395	0.859338	no	DNAJ HOMOLOG SUBFAMILY C MEMBER
XLOC_023193	Prupe.7G041300	Pp07:7718833-7722604	D	B	OK	7.35179	1.21093	-2.60198	2.23178	0.859	0.04545	0.859338	no	STRICTOSIDINE SYNTHASE-RELATED
XLOC_023237	Prupe.7G051300	Pp07:8932698-8933607	D	B	OK	0.197973	0	-Inf	-nan	0.859	0.04535	0.859338	no	Thaumatin family (Thaumatin)
XLOC_023399	-	Pp07:12103929-12105105	D	B	OK	0.872576	11.9543	3.77611	-2.63127	0.859	0.0443	0.859338	no
XLOC_025616	Prupe.8G252700	Pp08:21664417-21665186	D	B	OK	6.47909	27.7752	2.09993	-2.05582	0.859	0.0455	0.859338	no	CLASSICAL ARABINOGALACTAN PROTEIN 26
XLOC_025666	Prupe.8G263000	Pp08:22133147-22133956	D	B	OK	0.210527	0	-Inf	-nan	0.859	0.04535	0.859338	no
XLOC_025839	Prupe.8G025700	Pp08:2342029-2343052	D	B	OK	0	0.193383	Inf	-nan	0.859	0.04405	0.859338	no	GERMIN-LIKE PROTEIN SUBFAMILY 1 MEMBER 10-RELATED
XLOC_026109	Prupe.8G085400	Pp08:11825035-11828600	D	B	OK	1.878	8.08763	2.10652	-2.05866	0.859	0.0436	0.859338	no	ENDOGLUCANASE 22-RELATED
XLOC_026243	Prupe.8G112400	Pp08:14114728-14117151	D	B	OK	4.61182	0.624437	-2.88471	2.03008	0.859	0.0438	0.859338	no
XLOC_026319	Prupe.8G131400	Pp08:15380770-15382485	D	B	OK	18.9634	60.7191	1.67893	-2.09187	0.859	0.04475	0.859338	no	GENOMIC DNA, CHROMOSOME 3, P1 CLONE: MLD14
XLOC_026762	Prupe.8G219900	Pp08:20000098-20006012	D	B	OK	8.40212	1.43672	-2.54797	2.27711	0.859	0.0438	0.859338	no	PROTEIN PCS-1, ISOFORM A
XLOC_006474	Prupe.2G103400	Pp02:15916722-15919259	D	B	OK	14.8167	4.01754	-1.88284	2.12718	0.861	0.0457	0.860753	no	Glycerophosphodiester phosphodiesterase / Glycerophosphoryl diester phosphodiesterase
XLOC_022478	Prupe.7G165400	Pp07:16968675-16970735	D	B	OK	75.5826	291.167	1.94572	-2.16571	0.861	0.0457	0.860753	no	FRUCTOSE-BISPHOSPHATE ALDOLASE 2, CHLOROPLASTIC-RELATED
XLOC_025603	Prupe.8G249900	Pp08:21550749-21552799	D	B	OK	15.0885	3.32907	-2.18026	2.1763	0.861	0.0457	0.860753	no	ANKYRIN REPEAT AND PROTEIN KINASE DOMAIN-CONTAINING PROTEIN
XLOC_020086	Prupe.6G070900	Pp06:4852267-4855184	D	B	OK	0.429045	2.76505	2.68811	-2.08714	0.861	0.04575	0.860909	no
XLOC_027018	-	Pp08:3806650-3819697	D	B	OK	6.84492	0	-Inf	-nan	0.861	0.0458	0.861065	no
XLOC_005462	Prupe.1G520200	Pp01:42691433-42693619	D	B	OK	5.43257	0.887977	-2.61304	2.23913	0.861	0.04585	0.861221	no	Cyanohydrin beta-glucosyltransferase / Uridine diphosphoglucose:aldehyde cyanohydrin beta-glucosyltransferase
XLOC_026348	Prupe.8G136500	Pp08:15658186-15659842	D	B	OK	245.857	74.0185	-1.73186	2.05628	0.863	0.046	0.863253	no	Peptidase of plants and bacteria (BSP)
XLOC_000089	Prupe.1G016600	Pp01:1177719-1179272	D	B	OK	15.1083	3.49442	-2.11222	2.16269	0.865	0.0465	0.864774	no	Diamine N-acetyltransferase / Spermidine N(1)-acetyltransferase
XLOC_005799	-	Pp01:2644965-2645386	D	B	OK	3.17355	19.6908	2.63335	-2.03666	0.865	0.04635	0.864774	no
XLOC_008156	Prupe.2G103300	Pp02:15907214-15911325	D	B	OK	33.7444	10.0294	-1.75041	2.06957	0.865	0.0464	0.864774	no	Glycerophosphodiester phosphodiesterase / Glycerophosphoryl diester phosphodiesterase
XLOC_009409	Prupe.3G023300	Pp03:1717931-1726103	D	B	OK	10.5975	3.31859	-1.67508	1.95079	0.865	0.0465	0.864774	no	PUMILIO HOMOLOG 5-RELATED
XLOC_015074	Prupe.4G231600	Pp04:14826302-14832514	D	B	OK	0.235862	1.53929	2.70626	-2.09932	0.865	0.04645	0.864774	no	KINESIN MOTOR FAMILY PROTEIN
XLOC_017288	Prupe.5G132900	Pp05:12752883-12754142	D	B	OK	62.0301	188.855	1.60624	-1.97879	0.865	0.0464	0.864774	no
XLOC_020980	Prupe.6G258400	Pp06:25024798-25026873	D	B	OK	10.1104	35.6463	1.81792	-2.12483	0.865	0.04615	0.864774	no	RING ZINC FINGER PROTEIN
XLOC_022766	Prupe.7G222300	Pp07:19830958-19837348	D	B	OK	26.8145	9.06509	-1.56462	1.96898	0.865	0.04625	0.864774	no	DOLICHYL-DIPHOSPHOOLIGOSACCHARIDE--PROTEIN GLYCOSYLTRANSFERASE SUBUNIT STT3B
XLOC_025105	Prupe.8G150900	Pp08:16411272-16414021	D	B	OK	87.3076	301.619	1.78855	-1.96021	0.865	0.0463	0.864774	no	TUBULIN ALPHA-2 CHAIN-RELATED
XLOC_026876	Prupe.8G243200	Pp08:21227419-21231667	D	B	OK	16.1561	4.23215	-1.93262	2.10014	0.865	0.0462	0.864774	no	PHENAZINE BIOSYNTHESIS PROTEIN
XLOC_000098	Prupe.1G019100	Pp01:1328470-1333847	D	B	OK	0.742406	9.85983	3.73128	-3.19768	0.865	0.04655	0.864925	no	CRC DOMAIN-CONTAINING PROTEIN TSO1-RELATED
XLOC_020775	-	Pp06:22203616-22206154	D	B	OK	0.0961114	5.0713	5.7215	-3.93181	0.865	0.04665	0.865225	no
XLOC_021900	Prupe.7G058700,Prupe.7G058800	Pp07:9803572-9806515	D	B	OK	0.176041	3.24127	4.20257	-2.28922	0.865	0.04665	0.865225	no
XLOC_001360	Prupe.1G261500	Pp01:27026186-27027940	D	B	OK	32.9244	104.394	1.66481	-2.0654	0.865	0.0467	0.865375	no	TWO-COMPONENT RESPONSE REGULATOR ARR15-RELATED
XLOC_019068	Prupe.6G231700	Pp06:23428123-23432068	D	B	OK	12.0739	36.8537	1.60991	-1.98551	0.866	0.04675	0.865525	no	FLORAL HOMEOTIC PROTEIN APETALA 2
XLOC_022826	Prupe.7G235700	Pp07:20484248-20488007	D	B	OK	5.89443	18.7436	1.66897	-2.01377	0.866	0.04685	0.865823	no	Protein kinase domain (Pkinase) // Leucine Rich Repeat (LRR_1) // Leucine rich repeat N-terminal domain (LRRNT_2)
XLOC_026848	Prupe.8G235600	Pp08:20850706-20852452	D	B	OK	5.52678	19.9116	1.8491	-2.05429	0.866	0.04685	0.865823	no	CHLOROPHYLLASE-1
XLOC_009493	Prupe.3G039200	Pp03:2823226-2827724	D	B	OK	35.917	134.211	1.90176	-2.13729	0.868	0.04705	0.868112	no	LIPOXYGENASE 3, CHLOROPLASTIC-RELATED
XLOC_016121	Prupe.5G131300	Pp05:12660395-12663252	D	B	OK	0.614787	3.67221	2.57849	-2.16867	0.868	0.0471	0.868112	no	ENDO-1,4-BETA-GLUCANASE
XLOC_017915	Prupe.6G003500	Pp06:379545-380926	D	B	OK	85.3111	278.542	1.70709	-2.00102	0.868	0.0471	0.868112	no	ARABINOGALACTAN PEPTIDE 12-RELATED
XLOC_013486	Prupe.4G189800	Pp04:11289618-11292044	D	B	OK	0.357182	4.57486	3.679	-2.80611	0.87	0.04725	0.8701	no	T28P6.11 PROTEIN
XLOC_002494	Prupe.1G478500	Pp01:40041209-40041690	D	B	OK	8.89462	59.1523	2.73343	-2.34807	0.871	0.04735	0.871164	no
XLOC_011917	Prupe.3G204800	Pp03:21267235-21269277	D	B	OK	7.54226	31.104	2.04403	-2.19581	0.874	0.04755	0.874065	no
XLOC_001992	Prupe.1G383300	Pp01:34430758-34434633	D	B	OK	6.47092	23.0735	1.83419	-2.06078	0.875	0.04775	0.875403	no	HISTONE DEACETYLASE COMPLEX SUBUNIT SAP30L
XLOC_019786	Prupe.6G013600	Pp06:950189-952287	D	B	OK	13.2584	0.388604	-5.09246	3.2153	0.875	0.04775	0.875403	no	PEROXIDASE 58
XLOC_023653	Prupe.7G141000	Pp07:15640560-15642878	D	B	OK	6.0439	0.473666	-3.67354	2.71479	0.875	0.04775	0.875403	no	METHYLESTERASE 4-RELATED
XLOC_017796	Prupe.5G236800	Pp05:17903515-17908345	D	B	OK	68.1823	22.8148	-1.57942	2.00126	0.876	0.0478	0.875542	no	DEHYDROGENASE-RELATED
XLOC_024964	Prupe.8G122300	Pp08:14803248-14805542	D	B	OK	0.863357	5.13431	2.57214	-2.17823	0.876	0.04785	0.87568	no	CYCLIN-DEPENDENT KINASE INHIBITOR 7
XLOC_001358	Prupe.1G261100	Pp01:27011825-27012459	D	B	OK	13.7119	63.2864	2.20647	-2.21679	0.878	0.0483	0.878464	no
XLOC_012991	Prupe.4G098500	Pp04:5002499-5004448	D	B	OK	0.473742	2.92306	2.62531	-2.04141	0.878	0.0483	0.878464	no	Tetrahydroberberine oxidase / THB oxidase
XLOC_013078	Prupe.4G116000	Pp04:6273008-6274145	D	B	OK	21.9638	4.07894	-2.42886	2.27914	0.878	0.04825	0.878464	no	VQ motif (VQ)
XLOC_021684	Prupe.7G018300	Pp07:2701792-2709835	D	B	OK	29.2376	7.07069	-2.0479	2.0821	0.878	0.0482	0.878464	no	S-SULFOCYSTEINE SYNTHASE, CHLOROPLASTIC-RELATED
XLOC_022177	Prupe.7G109200	Pp07:13732966-13735520	D	B	OK	37.4846	12.2244	-1.61654	1.94971	0.878	0.04825	0.878464	no	Calcium/calmodulin-dependent protein kinase / Microtubule-associated protein 2 kinase
XLOC_025425	Prupe.8G215100	Pp08:19761083-19764832	D	B	OK	3.09289	0.492618	-2.65041	2.20251	0.878	0.0483	0.878464	no	Aminopyrimidine aminohydrolase / Thiaminase II
XLOC_026871	Prupe.8G242100	Pp08:21178199-21184695	D	B	OK	28.4161	99.3903	1.8064	-2.01504	0.878	0.04825	0.878464	no	TRANSCRIPTION FACTOR TT8
XLOC_017182	Prupe.5G109500	Pp05:11450359-11451417	D	B	OK	36.7163	117.038	1.67248	-2.09919	0.88	0.0484	0.879508	no
XLOC_025287	Prupe.8G187600	Pp08:18428943-18433819	D	B	OK	1.14925	0.17512	-2.71427	2.07847	0.881	0.0485	0.88055	no
XLOC_006107	Prupe.2G037100	Pp02:3991767-3992458	D	B	OK	0	0.283262	Inf	-nan	0.881	0.04895	0.880972	no	MATE EFFLUX FAMILY PROTEIN
XLOC_006683	Prupe.2G140700	Pp02:19731807-19732291	D	B	OK	0	0.329243	Inf	-nan	0.881	0.04895	0.880972	no	Domain of unknown function (DUF4666) (DUF4666)
XLOC_006742	Prupe.2G151600	Pp02:20652031-20652664	D	B	OK	0	0.217377	Inf	-nan	0.881	0.04895	0.880972	no
XLOC_008148	-	Pp02:15709870-15710209	D	B	OK	0	0.657078	Inf	-nan	0.881	0.04895	0.880972	no
XLOC_010378	Prupe.3G208400	Pp03:21452323-21453725	D	B	OK	11.6223	2.88934	-2.00809	1.94509	0.881	0.04895	0.880972	no
XLOC_012137	Prupe.3G254100	Pp03:24324606-24325328	D	B	OK	0	0.20477	Inf	-nan	0.881	0.04895	0.880972	no
XLOC_013045	Prupe.4G109800	Pp04:5802053-5803285	D	B	OK	0	0.293736	Inf	-nan	0.881	0.04895	0.880972	no
XLOC_013679	Prupe.4G222300	Pp04:13957294-13959001	D	B	OK	19.9901	63.2643	1.66211	-2.08354	0.881	0.04895	0.880972	no	AP2 domain (AP2)
XLOC_015194	Prupe.4G254400	Pp04:17540452-17540901	D	B	OK	0	0.661563	Inf	-nan	0.881	0.04895	0.880972	no	ATP citrate synthase / Citric cleavage enzyme
XLOC_021113	Prupe.6G285700	Pp06:26493117-26494680	D	B	OK	14.0938	44.9981	1.6748	-1.9991	0.881	0.04875	0.880972	no	Sterol 24-C-methyltransferase / Zymosterol-24-methyltransferase
XLOC_000548	Prupe.1G099000	Pp01:7909975-7911830	D	B	OK	17.9337	57.775	1.68777	-2.11347	0.882	0.04925	0.882279	no	NAD DEPENDENT EPIMERASE/DEHYDRATASE
XLOC_001460	Prupe.1G280200	Pp01:28399221-28400640	D	B	OK	32.3484	8.62553	-1.90701	2.0952	0.882	0.04935	0.882279	no	F26K24.10 PROTEIN
XLOC_008381	Prupe.2G153800	Pp02:20790704-20794055	D	B	OK	71.7243	334.78	2.22268	-1.93624	0.882	0.04945	0.882279	no	UDP-GALACTOSE/UDP-GLUCOSE TRANSPORTER 2
XLOC_009352	Prupe.3G011000	Pp03:691425-697431	D	B	OK	7.32241	23.0883	1.65677	-1.98028	0.882	0.0494	0.882279	no	Non-specific serine/threonine protein kinase / Threonine-specific protein kinase
XLOC_011365	Prupe.3G083900	Pp03:6197134-6198319	D	B	OK	0	0.247175	Inf	-nan	0.882	0.04935	0.882279	no
XLOC_014060	Prupe.4G004400	Pp04:274299-278984	D	B	OK	1.90551	14.7481	2.95228	-2.29511	0.882	0.04925	0.882279	no	ACYL CARRIER PROTEIN 3, MITOCHONDRIAL
XLOC_018544	Prupe.6G129600	Pp06:10060813-10061886	D	B	OK	51.5166	174.147	1.7572	-2.02843	0.882	0.0494	0.882279	no
XLOC_020229	Prupe.6G101100	Pp06:7040938-7042177	D	B	OK	5.02961	21.395	2.08876	-2.12629	0.882	0.04945	0.882279	no
XLOC_022699	Prupe.7G210100	Pp07:19241889-19243876	D	B	OK	26.6955	83.0843	1.63798	-2.0346	0.882	0.0491	0.882279	no	TRANSCRIPTION FACTOR GATA GATA BINDING FACTOR
XLOC_024662	Prupe.8G066000	Pp08:9791709-9792328	D	B	OK	2.7807	15.3589	2.46556	-2.04033	0.882	0.04935	0.882279	no
XLOC_008174	Prupe.2G107700	Pp02:16530397-16534318	D	B	OK	47.4477	179.147	1.91674	-1.98278	0.883	0.04955	0.882537	no	Domain of unknown function (PGG)
XLOC_016947	Prupe.5G059300	Pp05:6389820-6391525	D	B	OK	0.388285	10.5759	4.76752	-3.06714	0.883	0.04955	0.882537	no	Transferase family (Transferase)
XLOC_009935	Prupe.3G123200	Pp03:11010147-11013507	D	B	OK	84.6311	27.5242	-1.62049	1.97832	0.883	0.0496	0.882666	no	PROTEIN TRICHOME BIREFRINGENCE-LIKE 39-RELATED
XLOC_001240	Prupe.1G238800	Pp01:25341038-25342058	D	B	OK	1.00836	15.952	3.98365	-2.11087	0.884	0.0497	0.883684	no	Cleavage site for pathogenic type III effector avirulence factor Avr (AvrRpt-cleavage)
XLOC_002755	Prupe.1G531700	Pp01:43473532-43480648	D	B	OK	5.92665	0.967988	-2.61416	2.0413	0.886	0.05	0.886216	no	MADS-BOX PROTEIN SVP
XLOC_003330	Prupe.1G067200	Pp01:4796599-4806483	D	B	OK	4.61947	15.642	1.75962	-1.92309	0.886	0.0501	0.886216	no	GALACTURONOKINASE
XLOC_006814	Prupe.2G164300	Pp02:21408436-21411686	D	B	OK	0.150776	4.67737	4.95522	-3.17839	0.886	0.05	0.886216	no	MYB-LIKE DNA-BINDING PROTEIN MYB
XLOC_010933	Prupe.3G312800	Pp03:27081707-27089237	D	B	OK	4.04474	15.1514	1.90533	-2.05161	0.886	0.0501	0.886216	no	TRANSCRIPTION FACTOR ICE1-RELATED
XLOC_021789	Prupe.7G037600	Pp07:6934527-6944416	D	B	OK	1.4106	0.243484	-2.53441	1.99598	0.886	0.0501	0.886216	no	NB-ARC domain (NB-ARC) // Leucine Rich Repeat (LRR_3) // TIR domain (TIR_2)
XLOC_023834	Prupe.7G183700,Prupe.7G183800	Pp07:17826239-17832292	D	B	OK	55.083	16.9371	-1.70142	1.9976	0.886	0.0501	0.886216	no	PROTEIN KINASE FAMILY PROTEIN
XLOC_004972	Prupe.1G416800	Pp01:36184541-36186251	D	B	OK	3.534	0.578399	-2.61116	2.03185	0.888	0.05025	0.888109	no	Transcription factor HEX, contains HOX and HALZ domains
XLOC_014893	Prupe.4G187400	Pp04:11153239-11158327	D	B	OK	15.8327	61.1675	1.94985	-2.18682	0.889	0.05035	0.889115	no	PEPTIDYL-PROLYL CIS-TRANS ISOMERASE CYP37, CHLOROPLASTIC
XLOC_006281	-	Pp02:9225344-9231632	D	B	OK	2.29925	8.04139	1.80628	-1.98575	0.893	0.0507	0.893003	no
XLOC_006488	Prupe.2G105700	Pp02:16382165-16387744	D	B	OK	2.34175	0.486912	-2.26585	1.98645	0.893	0.05065	0.893004	no	Ligated ion channel L-glutamate- and glycine-binding site (Lig_chan-Glu_bd)
XLOC_018452	Prupe.6G112400	Pp06:8091948-8096974	D	B	OK	6.78601	1.62872	-2.05883	2.05857	0.893	0.0507	0.893004	no	Domain of unknown function (DUF966) (DUF966)
XLOC_002038	Prupe.1G392300	Pp01:34929879-34933224	D	B	OK	2.27201	9.98624	2.13597	-2.06769	0.895	0.05095	0.895116	no	ARMADILLO/BETA-CATENIN-LIKE REPEAT-CONTAINING PROTEIN-RELATED
XLOC_013834	-	Pp04:17118399-17119434	D	B	OK	1.53451	8.96903	2.54718	-1.97458	0.895	0.0509	0.895116	no
XLOC_018318	Prupe.6G086700	Pp06:5858143-5860407	D	B	OK	11.0085	34.1136	1.63173	-2.00279	0.895	0.05095	0.895116	no	EXOCYST COMPLEX PROTEIN EXO70
XLOC_001934	Prupe.1G372900	Pp01:33928931-33932147	D	B	OK	10.2727	2.15417	-2.25362	2.12877	0.896	0.05115	0.895581	no	MANNOSE-BINDING LECTIN SUPERFAMILY PROTEIN
XLOC_005638	Prupe.1G558300	Pp01:45568038-45573888	D	B	OK	6.12162	0.984916	-2.63584	2.21089	0.896	0.05115	0.895581	no	SULFATE TRANSPORTER 1.1-RELATED
XLOC_026342	Prupe.8G135800	Pp08:15628313-15630394	D	B	OK	172.479	52.9159	-1.70465	2.03466	0.896	0.0511	0.895581	no	UDP-GLYCOSYLTRANSFERASE 84A1-RELATED
XLOC_026536	Prupe.8G173400	Pp08:17643589-17646763	D	B	OK	8.48569	1.40572	-2.59372	2.24345	0.896	0.05115	0.895581	no	AMINO ACID TRANSPORTER
XLOC_008845	Prupe.2G255100	Pp02:26773170-26777552	D	B	OK	21.9231	65.1003	1.57021	-1.97642	0.896	0.0512	0.895696	no	METHYLTRANSFERASE PMT22-RELATED
XLOC_004542	Prupe.1G316400	Pp01:30512142-30512674	D	B	OK	2.60672	16.2111	2.63668	-2.04671	0.896	0.05135	0.896042	no	Probable lipid transfer (LTP_2)
XLOC_014891	Prupe.4G186500,Prupe.4G186600	Pp04:11092446-11095584	D	B	OK	0.552958	6.11078	3.46612	-2.42411	0.896	0.0513	0.896042	no	GLYCOSYL HYDROLASE
XLOC_016966	Prupe.5G064300	Pp05:7821534-7824168	D	B	OK	11.8064	33.2353	1.49315	-1.87458	0.896	0.05135	0.896042	no	HOMEOBOX-LEUCINE ZIPPER PROTEIN HAT1-RELATED
XLOC_006606	Prupe.2G127000	Pp02:18454238-18459007	D	B	OK	13.9992	4.85209	-1.52867	1.88921	0.896	0.0514	0.896157	no	AAA domain (AAA_22) // TIR domain (TIR_2)
XLOC_024823	Prupe.8G097600,Prupe.8G097700	Pp08:12950665-12958098	D	B	OK	0.776835	0.0301141	-4.6891	2.20901	0.897	0.0515	0.897143	no	Protein kinase domain (Pkinase) // Ion transport protein (Ion_trans)
XLOC_016848	Prupe.5G039600	Pp05:4387241-4389632	D	B	OK	16.3668	59.8695	1.87105	-2.196	0.899	0.05165	0.898997	no	PROTEIN LOL1
XLOC_019390	Prupe.6G296600	Pp06:27102828-27105699	D	B	OK	30.156	8.61772	-1.80707	2.01427	0.9	0.0518	0.90009	no	HAD SUPERFAMILY, SUBFAMILY IIIB ACID PHOSPHATASE
XLOC_024355	Prupe.8G007000	Pp08:539091-549056	D	B	OK	0.379854	3.80506	3.3244	-2.53128	0.9	0.0518	0.90009	no	Aspartate kinase / Aspartokinase
XLOC_025418	Prupe.8G214000	Pp08:19677312-19684961	D	B	OK	15.2951	4.14187	-1.88472	1.94	0.9	0.05185	0.900201	no	ABC TRANSPORTER G FAMILY MEMBER 38
XLOC_003881	Prupe.1G183100	Pp01:16189657-16191006	D	B	OK	4.1187	41.4511	3.33115	-2.68649	0.901	0.05195	0.90118	no
XLOC_019320	Prupe.6G282100	Pp06:26315741-26316630	D	B	OK	1.24544	7.60385	2.61008	-2.02579	0.901	0.052	0.90129	no
XLOC_018859	Prupe.6G191200	Pp06:19849330-19852362	D	B	OK	54.7513	174.974	1.67618	-1.91268	0.901	0.05205	0.901399	no	CLASS-II DAHP SYNTHETASE FAMILY PROTEIN-RELATED
XLOC_014161	Prupe.4G025100	Pp04:1191758-1194779	D	B	OK	34.2861	100.496	1.55145	-1.82064	0.902	0.05215	0.902374	no	MKIAA1688 PROTEIN
XLOC_026280	Prupe.8G121400	Pp08:14747688-14749018	D	B	OK	47.0997	13.1297	-1.84288	2.02752	0.904	0.0523	0.904212	no
XLOC_018988	Prupe.6G218000	Pp06:22475350-22475931	D	B	OK	26.1522	4.53783	-2.52686	2.1689	0.904	0.05235	0.904319	no
XLOC_004561	Prupe.1G320400	Pp01:30744179-30752340	D	B	OK	28.6883	8.89846	-1.68883	2.00064	0.906	0.0525	0.906152	no	MATE EFFLUX FAMILY PROTEIN-RELATED
XLOC_004520	Prupe.1G312200	Pp01:30291519-30293997	D	B	OK	0.547114	0.0613745	-3.15613	1.63413	0.906	0.05255	0.906257	no	ALPHA/BETA-HYDROLASE-LIKE PROTEIN
XLOC_004503	Prupe.1G309300	Pp01:30090676-30095480	D	B	OK	272.385	59.8423	-2.18641	2.10036	0.907	0.0527	0.907328	no	PROTEIN NRT1/ PTR FAMILY 3.1
XLOC_008764	Prupe.2G237500	Pp02:25843711-25846615	D	B	OK	1.38823	8.1447	2.55261	-2.15429	0.907	0.0527	0.907328	no	PROTEIN FIZZY-RELATED 3
XLOC_022670	Prupe.7G204500	Pp07:18936051-18940628	D	B	OK	32.4856	8.76749	-1.88957	1.99957	0.908	0.0529	0.908498	no	PRE-MRNA CLEAVAGE FACTOR IM, 25KD SUBUNIT
XLOC_024910	Prupe.8G113800	Pp08:14203372-14204733	D	B	OK	121.177	34.7166	-1.80342	2.21697	0.908	0.05285	0.908498	no
XLOC_025298	Prupe.8G190400	Pp08:18550926-18552295	D	B	OK	1.21732	7.1894	2.56217	-2.01031	0.908	0.0529	0.908498	no	Glyoxalase-like domain (Glyoxalase_2)
XLOC_009253	-	Pp02:16144335-16145029	D	B	OK	318.879	112.973	-1.49703	1.88322	0.91	0.05305	0.910317	no
XLOC_018457	Prupe.6G113100	Pp06:8158798-8160139	D	B	OK	12.7174	41.4888	1.70591	-2.02609	0.91	0.0531	0.910418	no	C2H2-type zinc finger (zf-C2H2_6)
XLOC_022831	Prupe.7G236700	Pp07:20533988-20536979	D	B	OK	14.8505	46.1289	1.63516	-2.05164	0.913	0.0533	0.913089	no	Very-long-chain 3-oxoacyl-CoA synthase / Very-long-chain beta-ketoacyl-CoA synthase
XLOC_016125	Prupe.5G132300	Pp05:12707243-12710907	D	B	OK	18.5221	5.40486	-1.77692	1.98558	0.913	0.05335	0.913187	no	ALCOHOL DEHYDROGENASE-LIKE 3-RELATED
XLOC_000794	Prupe.1G144800	Pp01:11370366-11374044	D	B	OK	3.12316	0.0793197	-5.29918	3.28463	0.916	0.0538	0.916331	no	SUGAR TRANSPORTER ERD6-LIKE 14-RELATED
XLOC_011421	Prupe.3G096800	Pp03:7318079-7321521	D	B	OK	35.2715	9.51665	-1.88998	2.02635	0.916	0.05375	0.916331	no	60S RIBOSOMAL PROTEIN L7-1
XLOC_012197	Prupe.3G267600	Pp03:25007087-25008231	D	B	OK	0.551319	28.0742	5.67021	-3.82532	0.916	0.05365	0.916331	no	GIBBERELLIN-REGULATED PROTEIN 4
XLOC_013268	Prupe.4G149500	Pp04:8529267-8530590	D	B	OK	227.265	70.8365	-1.68181	2.01203	0.916	0.05365	0.916331	no	Predicted membrane protein
XLOC_016349	Prupe.5G179600	Pp05:15110248-15110916	D	B	OK	1.86136	11.4747	2.62403	-2.04275	0.916	0.05375	0.916331	no
XLOC_023820	Prupe.7G180700	Pp07:17681972-17683859	D	B	OK	57.8632	18.7215	-1.62795	2.0506	0.916	0.0538	0.916331	no	Phosphoserine transaminase / PSAT
XLOC_008531	Prupe.2G191200	Pp02:23051432-23054709	D	B	OK	1.77397	7.39928	2.0604	-2.03672	0.917	0.0539	0.917278	no	KINESIN LIGHT CHAIN
XLOC_016025	Prupe.5G113900	Pp05:11718591-11722796	D	B	OK	3.28705	12.131	1.88383	-2.07784	0.917	0.05395	0.917372	no	Protein kinase domain (Pkinase) // Leucine Rich Repeat (LRR_1) // Leucine rich repeat N-terminal domain (LRRNT_2) // Leucine rich repeat (LRR_8)
XLOC_017241	Prupe.5G120300	Pp05:12020805-12022423	D	B	OK	79.9907	23.7693	-1.75073	1.9637	0.917	0.054	0.917467	no
XLOC_001472	Prupe.1G283400	Pp01:28542831-28548406	D	B	OK	6.99355	20.1617	1.52752	-1.90956	0.919	0.05415	0.918597	no	GLYCOGEN PHOSPHORYLASE
XLOC_006881	Prupe.2G177400	Pp02:22241672-22243743	D	B	OK	0.604257	3.56544	2.56085	-1.99988	0.919	0.0542	0.918597	no	WRKY TRANSCRIPTION FACTOR 22
XLOC_018115	Prupe.6G043200	Pp06:3163150-3165016	D	B	OK	6.88725	22.0021	1.67564	-1.95308	0.919	0.0542	0.918597	no	15-cis-phytoene desaturase / Plant-type phytoene desaturase
XLOC_020646	Prupe.6G187200	Pp06:19567711-19576045	D	B	OK	0.777263	4.49281	2.53114	-2.18177	0.919	0.05425	0.91869	no	BTB/POZ DOMAIN-CONTAINING PROTEIN DOT3-RELATED
XLOC_016071	Prupe.5G123300	Pp05:12189466-12193067	D	B	OK	1.9535	8.30152	2.08731	-2.06716	0.919	0.0543	0.918783	no	POLYKETIDE SYNTHASE-RELATED
XLOC_022719	Prupe.7G213100	Pp07:19388425-19392644	D	B	OK	10.2458	34.4316	1.7487	-1.98086	0.919	0.05435	0.918876	no	N-MYC DOWNREGULATED-LIKE 3 PROTEIN
XLOC_010658	Prupe.3G260200	Pp03:24650368-24651770	D	B	OK	10.8465	0.394719	-4.78027	3.01509	0.919	0.05445	0.919061	no	GLUCOSYL/GLUCURONOSYL TRANSFERASES
XLOC_027006	Prupe.8G271000,Prupe.8G271100	Pp08:22472004-22476573	D	B	OK	927.426	216.158	-2.10115	1.9226	0.919	0.05445	0.919061	no	GTP-BINDING PROTEIN SAR1A-RELATED
XLOC_010363	Prupe.3G205000	Pp03:21282158-21285326	D	B	OK	5.1218	17.2095	1.74848	-1.94234	0.919	0.0545	0.919153	no	RHO GDP-DISSOCIATION INHIBITOR
XLOC_017113	Prupe.5G095200	Pp05:10485712-10487031	D	B	OK	0.832952	5.06927	2.60547	-2.03606	0.919	0.05455	0.919245	no
XLOC_000608	Prupe.1G110800	Pp01:8854459-8857063	D	B	OK	20.9531	64.0289	1.61156	-2.01879	0.92	0.0551	0.919506	no	PROTEIN PHOSPHATASE 2C 43-RELATED
XLOC_004412	Prupe.1G288000	Pp01:28775841-28779465	D	B	OK	4.0032	13.2112	1.72253	-1.88689	0.92	0.05485	0.919506	no	Ethylene-responsive binding factor-associated repression (EAR)
XLOC_004691	Prupe.1G350900	Pp01:32654998-32658806	D	B	OK	54.4409	17.5157	-1.63605	1.95438	0.92	0.0551	0.919506	no	STI2 PROTEIN-RELATED
XLOC_004736	Prupe.1G361800	Pp01:33292868-33296561	D	B	OK	0.116349	3.17674	4.77101	-2.9036	0.92	0.05495	0.919506	no	GDSL ESTERASE/LIPASE EXL1-RELATED
XLOC_005327	Prupe.1G491700	Pp01:40893607-40897357	D	B	OK	0.154089	4.29698	4.80149	-3.11667	0.92	0.0547	0.919506	no	G2/MITOTIC-SPECIFIC CYCLIN-B
XLOC_006255	Prupe.2G060900	Pp02:7688075-7705081	D	B	OK	13.9607	3.69487	-1.91778	2.06867	0.92	0.055	0.919506	no	DNA GYRASE SUBUNIT A, CHLOROPLASTIC/MITOCHONDRIAL-RELATED
XLOC_008952	Prupe.2G279000	Pp02:27916980-27917741	D	B	OK	0	0.186587	Inf	-nan	0.92	0.0551	0.919506	no	Protein of unknown function (DUF674) (DUF674)
XLOC_013107	Prupe.4G121100	Pp04:6563547-6565306	D	B	OK	59.4028	19.8737	-1.57967	1.96308	0.92	0.05485	0.919506	no	DREPP plasma membrane polypeptide (DREPP)
XLOC_013637	Prupe.4G214900	Pp04:13436356-13439356	D	B	OK	11.3604	2.60113	-2.12681	2.07214	0.92	0.05505	0.919506	no	Senescence regulator (Senescence_reg)
XLOC_015477	Prupe.5G010900	Pp05:1121435-1125535	D	B	OK	3.83442	0.630449	-2.60456	2.02925	0.92	0.05475	0.919506	no	Non-specific protein-tyrosine kinase / Cytoplasmic protein tyrosine kinase // Non-specific serine/threonine protein kinase / Threonine-specific protein kinase
XLOC_015827	Prupe.5G075800	Pp05:8982626-8985763	D	B	OK	0.315441	8.3882	4.73292	-2.98341	0.92	0.05505	0.919506	no	YABBY protein (YABBY)
XLOC_018105	Prupe.6G042000	Pp06:3098658-3100528	D	B	OK	2.69777	15.782	2.54844	-2.1631	0.92	0.0551	0.919506	no	EXPANSIN-A8
XLOC_023501	Prupe.7G109300	Pp07:13737547-13741502	D	B	OK	10.0928	32.0652	1.66769	-1.98719	0.92	0.0552	0.920431	no	CARBONIC ANHYDRASE
XLOC_021466	Prupe.6G353500	Pp06:30055886-30060498	D	B	OK	1.22259	10.2046	3.06121	-2.49034	0.921	0.05525	0.920521	no	Domain of unknown function (DUF239) (DUF239)
XLOC_004177	Prupe.1G237100	Pp01:25164160-25165444	D	B	OK	6.82861	1.22491	-2.47892	2.09063	0.921	0.05535	0.921444	no	F21J9.9
XLOC_016029	Prupe.5G114700	Pp05:11762237-11765896	D	B	OK	1.80173	6.84721	1.92613	-1.94861	0.922	0.0554	0.921533	no	SERINE/THREONINE-PROTEIN KINASE QKGA-RELATED
XLOC_013669	Prupe.4G220500	Pp04:13848365-13852385	D	B	OK	38.8144	12.8397	-1.59597	1.91385	0.922	0.05545	0.921622	no	PROHIBITIN
XLOC_025604	Prupe.8G250000	Pp08:21554578-21555422	D	B	OK	1.04998	22.9835	4.45216	-2.86843	0.922	0.0555	0.921711	no	HISTONE H2A
XLOC_000782	Prupe.1G142400	Pp01:11192682-11195625	D	B	OK	24.9717	69.3704	1.47402	-1.86056	0.922	0.05595	0.922087	no	INACTIVE BETA-AMYLASE 9
XLOC_003560	Prupe.1G113900	Pp01:9042511-9046170	D	B	OK	20.5741	58.3747	1.50451	-1.87205	0.922	0.05625	0.922087	no	T6A9.7 PROTEIN
XLOC_004554	Prupe.1G319200	Pp01:30645762-30647556	D	B	OK	9.49632	31.0023	1.70693	-2.0298	0.922	0.0558	0.922087	no	E3 UBIQUITIN-PROTEIN LIGASE RHA2B-RELATED
XLOC_004742	Prupe.1G362400	Pp01:33339587-33342593	D	B	OK	12.4283	3.17179	-1.97026	1.97949	0.922	0.0562	0.922087	no	Prostaglandin-E synthase / Prostaglandin-H(2) E-isomerase
XLOC_004949	Prupe.1G410100	Pp01:35852380-35855374	D	B	OK	0.0892143	1.15839	3.6987	-2.19079	0.922	0.05635	0.922087	no	Thromboxane-A synthase / Thromboxane synthetase
XLOC_005734	Prupe.1G577800	Pp01:47033609-47035164	D	B	OK	222.484	886.021	1.99364	-2.02447	0.922	0.0558	0.922087	no	LACTOYLGLUTATHIONE LYASE GLYOXALASE I
XLOC_006743	Prupe.2G151900	Pp02:20675231-20680068	D	B	OK	2.24059	9.57319	2.09512	-2.09968	0.922	0.05655	0.922087	no	SUBTILASE FAMILY PROTEIN-RELATED
XLOC_007184	Prupe.2G236100	Pp02:25775409-25778711	D	B	OK	39.2413	13.0951	-1.58335	1.95487	0.922	0.05595	0.922087	no	Non-specific protein-tyrosine kinase / Cytoplasmic protein tyrosine kinase // Non-specific serine/threonine protein kinase / Threonine-specific protein kinase
XLOC_007713	Prupe.2G009100	Pp02:802480-805755	D	B	OK	36.8961	12.8153	-1.5256	1.87566	0.922	0.05595	0.922087	no	Helix-loop-helix DNA-binding domain (HLH)
XLOC_008717	Prupe.2G226200	Pp02:25275487-25277401	D	B	OK	6.74665	0.310452	-4.44173	2.83499	0.922	0.0564	0.922087	no	EXOCYST SUBUNIT EXO70 FAMILY PROTEIN H1-RELATED
XLOC_009035	Prupe.2G298900	Pp02:28818741-28822326	D	B	OK	36.0523	119.289	1.72629	-2.04408	0.922	0.05635	0.922087	no	MATE EFFLUX FAMILY PROTEIN
XLOC_009134	Prupe.2G319300,Prupe.2G319400	Pp02:29805550-29808763	D	B	OK	12.3173	53.1162	2.10846	-2.10038	0.922	0.05565	0.922087	no	E3 UBIQUITIN-PROTEIN LIGASE RHA2B-RELATED
XLOC_009335	Prupe.3G007200	Pp03:433988-440711	D	B	OK	47.7948	160.641	1.74892	-1.97049	0.922	0.05595	0.922087	no	LONG CHAIN ACYL-COA SYNTHETASE 1
XLOC_012226	Prupe.3G274300	Pp03:25350680-25354542	D	B	OK	43.1917	13.3453	-1.69442	1.86916	0.922	0.05655	0.922087	no	AAA-TYPE ATPASE FAMILY PROTEIN-RELATED
XLOC_013263	Prupe.4G148600	Pp04:8483032-8487865	D	B	OK	8.36513	2.16945	-1.94706	1.89611	0.922	0.05655	0.922087	no	BYSTIN
XLOC_015945	Prupe.5G098200	Pp05:10671484-10676439	D	B	OK	0.067847	1.87939	4.79184	-3.06312	0.922	0.05625	0.922087	no	C2 CALCIUM/LIPID-BINDING PLANT PHOSPHORIBOSYLTRANSFERASE FAMILY PROTEIN
XLOC_016414	Prupe.5G193400	Pp05:15779199-15780311	D	B	OK	0.402658	13.8904	5.10839	-3.39675	0.922	0.05645	0.922087	no	Gibberellin-regulated protein 4
XLOC_016484	-	Pp05:16524579-16525268	D	B	OK	0.220432	0	-Inf	-nan	0.922	0.05655	0.922087	no
XLOC_019109	Prupe.6G239200	Pp06:23873513-23877437	D	B	OK	20.3104	5.61717	-1.8543	2.04187	0.922	0.0559	0.922087	no	Mlo family (Mlo)
XLOC_025221	Prupe.8G174600	Pp08:17742813-17745543	D	B	OK	2.59471	11.0228	2.08684	-2.07164	0.922	0.0563	0.922087	no	CYTOKININ RIBOSIDE 5'-MONOPHOSPHATE PHOSPHORIBOHYDROLASE LOG5
XLOC_026116	Prupe.8G086300	Pp08:11917941-11923550	D	B	OK	39.3823	127.552	1.69547	-1.9207	0.922	0.0563	0.922087	no	PROPROTEIN CONVERTASE SUBTILISIN/KEXIN
XLOC_026206	Prupe.8G103300	Pp08:13433316-13435820	D	B	OK	0.183817	0	-Inf	-nan	0.922	0.05655	0.922087	no	PROTEIN DA1-RELATED 2
XLOC_026404	Prupe.8G147600	Pp08:16255867-16257189	D	B	OK	0.188114	0	-Inf	-nan	0.922	0.05655	0.922087	no	SERINE CARBOXYPEPTIDASE-LIKE 1-RELATED
XLOC_003836	Prupe.1G172900	Pp01:14453006-14454184	D	B	OK	5.56895	22.932	2.04189	-2.05045	0.922	0.05665	0.92226	no	CYSTEINE PROTEINASE INHIBITOR 2
XLOC_020584	Prupe.6G172000	Pp06:17703281-17708071	D	B	OK	82.521	28.406	-1.53857	1.79388	0.922	0.05665	0.92226	no	UBP1-ASSOCIATED PROTEIN 2C
XLOC_026159	Prupe.8G093400	Pp08:12623183-12667895	D	B	OK	0.234483	0	-Inf	-nan	0.922	0.0567	0.922347	no	GLUCOSE-1-PHOSPHATE ADENYLYLTRANSFERASE LARGE SUBUNIT 3, CHLOROPLASTIC-RELATED
XLOC_026934	Prupe.8G256200	Pp08:21857606-21861929	D	B	OK	1.76541	0.129657	-3.76723	2.17934	0.922	0.05675	0.922433	no	OSMOTIC STRESS POTASSIUM TRANSPORTER
XLOC_000949	Prupe.1G177200	Pp01:15112037-15114254	D	B	OK	7.80227	2.06722	-1.9162	1.83045	0.923	0.0568	0.92252	no	AMINO ACID TRANSPORTER
XLOC_004926	Prupe.1G404000	Pp01:35569748-35571618	D	B	OK	1.91902	10.5169	2.45426	-2.12354	0.924	0.05695	0.924229	no
XLOC_002192	Prupe.1G419000,Prupe.1G419100	Pp01:36302979-36308214	D	B	OK	0.924815	7.17985	2.95672	-2.48542	0.925	0.05705	0.925124	no	WRC (WRC) // QLQ (QLQ)
XLOC_020965	Prupe.6G256300	Pp06:24912778-24917335	D	B	OK	3.03825	17.4958	2.52569	-2.57581	0.925	0.05715	0.925292	no	SBP domain (SBP)
XLOC_026285	Prupe.8G122000	Pp08:14773503-14774464	D	B	OK	3.06381	18.0573	2.55918	-2.21012	0.925	0.05715	0.925292	no	CARBOXYLESTERASE 12-RELATED
XLOC_008408	Prupe.2G160300	Pp02:21215801-21236542	D	B	OK	0.215399	0	-Inf	-nan	0.926	0.05725	0.926185	no
XLOC_025248	Prupe.8G180300	Pp08:18100154-18101721	D	B	OK	0.154568	4.00052	4.69387	-2.94691	0.926	0.0573	0.926268	no	ANION TRANSPORTER 5-RELATED
XLOC_009497	Prupe.3G040000	Pp03:2878719-2881172	D	B	OK	0.551171	3.41194	2.63002	-2.01472	0.926	0.05735	0.926351	no	ALPHA/BETA-HYDROLASES SUPERFAMILY PROTEIN-RELATED
XLOC_001393	Prupe.1G267200	Pp01:27473424-27475997	D	B	OK	3.49529	11.7322	1.74699	-1.90032	0.928	0.05765	0.92773	no	TRANSPORT PROTEIN-RELATED
XLOC_003065	Prupe.1G003000	Pp01:319776-321560	D	B	OK	59.7196	189.524	1.6661	-1.99187	0.928	0.05775	0.92773	no	Naringenin-chalcone synthase / Flavonone synthase
XLOC_008776	Prupe.2G239400	Pp02:25968619-25972276	D	B	OK	1.13207	6.17445	2.44734	-1.93761	0.928	0.05765	0.92773	no	FRINGE-RELATED
XLOC_013258	Prupe.4G147200	Pp04:8422775-8424441	D	B	OK	85.9021	28.562	-1.5886	1.97512	0.928	0.05775	0.92773	no	GLUTATHIONE S-TRANSFERASE, GST, SUPERFAMILY, GST DOMAIN CONTAINING
XLOC_018505	Prupe.6G122900	Pp06:9161425-9166075	D	B	OK	5.79371	21.1071	1.86517	-2.00366	0.928	0.05755	0.92773	no	RIBOSOMAL PROTEIN S6 KINASE
XLOC_020037	Prupe.6G063000	Pp06:4338726-4352933	D	B	OK	319.964	80.0832	-1.99834	2.04691	0.928	0.05775	0.92773	no
XLOC_023759	Prupe.7G168100	Pp07:17120009-17121941	D	B	OK	0.186293	5.81205	4.9634	-3.2863	0.928	0.05765	0.92773	no
XLOC_001767	Prupe.1G339300	Pp01:31935215-31945664	D	B	OK	0.925721	0	-Inf	-nan	0.93	0.0582	0.929973	no
XLOC_002491	Prupe.1G477800	Pp01:40006702-40008883	D	B	OK	383.613	3796.67	3.30701	-2.34852	0.93	0.05805	0.929973	no	DEHYDRATION-RESPONSIVE PROTEIN RD22
XLOC_002839	Prupe.1G546000	Pp01:44599462-44605834	D	B	OK	24.2478	69.7479	1.52429	-1.87103	0.93	0.05815	0.929973	no	Palmitoyl-CoA hydrolase / Long-chain fatty-acyl-CoA hydrolase // 2-succinyl-6-hydroxy-2,4-cyclohexadiene-1-carboxylate synthase / SHCHC synthase
XLOC_008757	Prupe.2G235300	Pp02:25740709-25741637	D	B	OK	1.29975	7.7194	2.57025	-2.0043	0.93	0.0581	0.929973	no
XLOC_011807	Prupe.3G178200	Pp03:19481373-19482581	D	B	OK	10.5683	34.2524	1.69646	-1.83214	0.93	0.058	0.929973	no	GLUTATHIONE S-TRANSFERASE, GST, SUPERFAMILY, GST DOMAIN CONTAINING
XLOC_011901	Prupe.3G197600	Pp03:20779797-20784450	D	B	OK	66.0893	212.763	1.68676	-1.97016	0.93	0.05825	0.929973	no
XLOC_015559	Prupe.5G025500	Pp05:2858983-2863228	D	B	OK	2.62543	0.446006	-2.55742	2.08324	0.93	0.05805	0.929973	no	LEUCINE-RICH REPEAT-CONTAINING PROTEIN
XLOC_025075	Prupe.8G144100	Pp08:16074099-16074793	D	B	OK	10.6246	42.9755	2.01611	-2.02823	0.93	0.05825	0.929973	no
XLOC_022024	Prupe.7G080900	Pp07:11619171-11622688	D	B	OK	0.414085	2.30086	2.47417	-1.88922	0.93	0.0583	0.930052	no	Non-specific serine/threonine protein kinase / Threonine-specific protein kinase
XLOC_025524	Prupe.8G236100	Pp08:20875627-20881357	D	B	OK	8.90936	23.9169	1.42464	-1.77476	0.93	0.05835	0.930131	no	SULFATE TRANSPORTER 3.1-RELATED
XLOC_002321	Prupe.1G443900	Pp01:37624914-37627881	D	B	OK	0.445697	8.83341	4.30884	-2.72516	0.93	0.0584	0.930209	no	SERINE/THREONINE-PROTEIN KINASE IAL-RELATED
XLOC_026087	Prupe.8G081100	Pp08:11471699-11473503	D	B	OK	0.966243	5.29831	2.45507	-2.09416	0.93	0.05845	0.930288	no	Auxin responsive protein (Auxin_inducible)
XLOC_001806	Prupe.1G346800	Pp01:32421992-32427198	D	B	OK	66.3406	20.4698	-1.6964	2.04536	0.93	0.05855	0.930445	no	Nuclear localization sequence binding protein
XLOC_026132	Prupe.8G089700	Pp08:12289681-12297010	D	B	OK	7.88911	1.33025	-2.56817	2.15774	0.93	0.05855	0.930445	no	RNA-binding protein hnRNP-M
XLOC_010664	Prupe.3G261900	Pp03:24755379-24756974	D	B	OK	0.386089	9.04803	4.5506	-2.90094	0.931	0.0586	0.930523	no	CELL DIVISION TOPOLOGICAL SPECIFICITY FACTOR HOMOLOG, CHLOROPLASTIC
XLOC_025927	Prupe.8G045600	Pp08:4770960-4777365	D	B	OK	5.45959	18.3751	1.75089	-1.93021	0.931	0.0587	0.931394	no	STEROL DESATURASE
XLOC_012739	Prupe.4G049600	Pp04:2375102-2376128	D	B	OK	11.8414	2.21592	-2.41787	2.08944	0.932	0.0588	0.932265	no	LATE EMBRYOGENESIS ABUNDANT PROTEIN (LEA) FAMILY PROTEIN-RELATED
XLOC_023995	Prupe.7G218900	Pp07:19682271-19685737	D	B	OK	2.15172	0.417686	-2.365	1.9764	0.935	0.059	0.934718	no	Protein kinase domain (Pkinase) // Leucine Rich Repeat (LRR_1) // Leucine rich repeat N-terminal domain (LRRNT_2) // Leucine rich repeat (LRR_8)
XLOC_009550	Prupe.3G050500	Pp03:3568072-3569201	D	B	OK	94.9795	259.901	1.45228	-1.79648	0.935	0.05905	0.934792	no
XLOC_014378	Prupe.4G073900	Pp04:3614971-3620443	D	B	OK	6.74277	19.7463	1.55017	-1.93254	0.935	0.05915	0.934941	no	PHYTOCHROME E
XLOC_018111	Prupe.6G042600	Pp06:3124532-3130125	D	B	OK	30.0504	9.77053	-1.62087	1.96818	0.935	0.05915	0.934941	no	SERINE/THREONINE-PROTEIN KINASE WNK4-RELATED
XLOC_019801	Prupe.6G016100	Pp06:1158924-1160760	D	B	OK	44.4206	121.603	1.45287	-1.82407	0.935	0.0592	0.935016	no
XLOC_015239	Prupe.4G264400	Pp04:19482845-19484497	D	B	OK	10.6887	1.94387	-2.45909	2.13363	0.935	0.05925	0.93509	no	2-OXOGLUTARATE (2OG) AND FE(II)-DEPENDENT OXYGENASE SUPERFAMILY PROTEIN-RELATED
XLOC_007201	Prupe.2G239300	Pp02:25964321-25967380	D	B	OK	30.8993	87.2562	1.49768	-1.86144	0.936	0.05955	0.936246	no	Pentapeptide repeats (8 copies) (Pentapeptide)
XLOC_010616	Prupe.3G253700	Pp03:24299751-24302960	D	B	OK	0.293546	1.66412	2.5031	-1.95992	0.936	0.05955	0.936246	no	Isoflavone-7-O-beta-glucoside 6''-O-malonyltransferase / Flavone/flavonol 7-O-beta-D-glucoside malonyltransferase
XLOC_013019	Prupe.4G104700	Pp04:5404723-5411719	D	B	OK	4.92861	0.848083	-2.5389	2.15624	0.936	0.0594	0.936246	no	Protein kinase domain (Pkinase) // Leucine Rich Repeat (LRR_1) // Di-glucose binding within endoplasmic reticulum (Malectin)
XLOC_014285	Prupe.4G051900	Pp04:2484775-2487268	D	B	OK	2.6628	21.8582	3.03716	-2.32552	0.936	0.0595	0.936246	no
XLOC_026032	Prupe.8G068200	Pp08:10058813-10059841	D	B	OK	0.550917	10.6817	4.27716	-2.67578	0.936	0.05955	0.936246	no
XLOC_007207	Prupe.2G240300,Prupe.2G240400	Pp02:26018545-26027445	D	B	OK	9.66715	31.4323	1.70109	-1.90913	0.936	0.0596	0.936319	no	REGULATOR OF CHROMOSOME CONDENSATION REPEAT-CONTAINING PROTEIN
XLOC_024746	Prupe.8G079600	Pp08:11320008-11320901	D	B	OK	3.94242	23.4997	2.57549	-2.21998	0.936	0.05965	0.936392	no	Auxin responsive protein (Auxin_inducible)
XLOC_016308	Prupe.5G170100,Prupe.5G170200	Pp05:14580274-14588354	D	B	OK	4.77855	23.6174	2.30521	-1.71073	0.937	0.05975	0.937249	no	FAS-ASSOCIATED PROTEIN
XLOC_004443	Prupe.1G296000	Pp01:29268732-29270948	D	B	OK	3.44212	0.167605	-4.36016	2.7076	0.938	0.05995	0.938318	no	CYTOCHROME P450 FAMILY MEMBER
XLOC_008312	Prupe.2G138400	Pp02:19548825-19552008	D	B	OK	14.3428	42.659	1.57252	-1.86183	0.938	0.06	0.938318	no	SCARECROW-LIKE PROTEIN 22-RELATED
XLOC_025416	Prupe.8G213500	Pp08:19644946-19653777	D	B	OK	1.09529	4.03656	1.88181	-1.78842	0.938	0.05995	0.938318	no	SUPPRESSION OF TUMORIGENICITY 5 ST5
XLOC_026711	Prupe.8G209200	Pp08:19433448-19437639	D	B	OK	15.8574	4.64055	-1.77279	1.92574	0.938	0.06	0.938318	no	CHAPERONIN
XLOC_001322	Prupe.1G254000	Pp01:26488104-26490827	D	B	OK	0.30748	1.71969	2.48359	-1.88777	0.939	0.0602	0.939311	no	Plant protein of unknown function (DUF936) (DUF936)
XLOC_012244	Prupe.3G277900	Pp03:25515174-25516110	D	B	OK	14.5006	2.57108	-2.49567	2.10948	0.939	0.0602	0.939311	no	Interstitial collagenase / Vertebrate collagenase
XLOC_026867	Prupe.8G240800	Pp08:21110531-21113091	D	B	OK	13.2991	39.8101	1.58181	-1.8529	0.939	0.0602	0.939311	no	CYCLIN FAMILY PROTEIN-RELATED
XLOC_017492	Prupe.5G175800	Pp05:14928925-14931268	D	B	OK	0.428116	2.36928	2.46837	-1.94065	0.939	0.06025	0.939381	no	U-BOX DOMAIN-CONTAINING PROTEIN 18-RELATED
XLOC_015791	Prupe.5G069300	Pp05:8339251-8339883	D	B	OK	5.03447	27.6265	2.45614	-2.13754	0.941	0.0604	0.941009	no
XLOC_011774	Prupe.3G172700	Pp03:19062846-19063369	D	B	OK	0.535532	15.7267	4.8761	-3.13866	0.941	0.06045	0.941078	no	EXPRESSED PROTEIN
XLOC_001594	Prupe.1G304800	Pp01:29847361-29849770	D	B	OK	1.54166	5.81123	1.91436	-1.84047	0.941	0.06055	0.941215	no	ASPARTYL PROTEASE FAMILY PROTEIN
XLOC_024841	Prupe.8G100600	Pp08:13177521-13182068	D	B	OK	118.142	466.308	1.98076	-2.00008	0.941	0.06055	0.941215	no	Ditrans,polycis-polyprenyl diphosphate synthase ((2E,6E)-farnesyl diphosphate specific) / Rer2p Z-prenyltransferase
XLOC_024439	Prupe.8G024500	Pp08:2223946-2225610	D	B	OK	8.57858	26.8687	1.64712	-1.93222	0.942	0.06065	0.94206	no	WDSAM1 PROTEIN
XLOC_007214	Prupe.2G242000	Pp02:26101402-26105202	D	B	OK	0.657019	3.43346	2.38566	-2.04286	0.944	0.0608	0.94368	no	PROPROTEIN CONVERTASE SUBTILISIN/KEXIN
XLOC_001015	Prupe.1G189400	Pp01:17477075-17477443	D	B	OK	0	0.438904	Inf	-nan	0.945	0.06255	0.944655	no
XLOC_001054	Prupe.1G201200	Pp01:19818819-19819605	D	B	OK	0	0.190877	Inf	-nan	0.945	0.06255	0.944655	no	Gamma-thionin family (Gamma-thionin)
XLOC_001264	Prupe.1G243100	Pp01:25667354-25668348	D	B	OK	9.76281	32.0725	1.71597	-1.90641	0.945	0.06365	0.944655	no
XLOC_001294	Prupe.1G249000	Pp01:26156373-26159074	D	B	OK	19.0039	6.10223	-1.63889	1.93393	0.945	0.06185	0.944655	no	HIGH AFFINITY NITRATE TRANSPORTER 2.5
XLOC_001732	Prupe.1G332400	Pp01:31488007-31488758	D	B	OK	0.86412	0	-Inf	-nan	0.945	0.0637	0.944655	no
XLOC_001799	Prupe.1G345200	Pp01:32308098-32313719	D	B	OK	13.1869	36.741	1.47828	-1.84347	0.945	0.0623	0.944655	no	EXTENDED SYNAPTOTAGMIN-RELATED
XLOC_002077	Prupe.1G399800	Pp01:35332026-35336843	D	B	OK	4.57536	1.2195	-1.9076	1.8483	0.945	0.06135	0.944655	no	GLUTAMATE RECEPTOR 2.5-RELATED
XLOC_002642	Prupe.1G508700	Pp01:41942402-41945753	D	B	OK	3.13915	0.579839	-2.43665	2.0914	0.945	0.06185	0.944655	no	PPR repeat (PPR) // PPR repeat family (PPR_2)
XLOC_003485	Prupe.1G098000	Pp01:7822183-7827192	D	B	OK	67.5039	26.0153	-1.37561	1.72334	0.945	0.06315	0.944655	no	PROTEIN ECERIFERUM 3
XLOC_003655	Prupe.1G136800	Pp01:10741942-10742500	D	B	OK	0.193709	0	-Inf	-nan	0.945	0.0637	0.944655	no	PERIPHERAL-TYPE BENZODIAZEPINE RECEPTOR
XLOC_004679	Prupe.1G347800	Pp01:32507386-32508964	D	B	OK	45.1567	9.52115	-2.24573	1.82223	0.945	0.06125	0.944655	no	PROTEIN PLANT CADMIUM RESISTANCE 2-RELATED
XLOC_004739	Prupe.1G362100	Pp01:33316035-33318527	D	B	OK	116.683	39.7459	-1.55372	1.92385	0.945	0.06145	0.944655	no	GDSL ESTERASE/LIPASE EXL1-RELATED
XLOC_004988	Prupe.1G420300	Pp01:36352793-36353809	D	B	OK	0.241685	0	-Inf	-nan	0.945	0.0628	0.944655	no	Cysteine-rich TM module stress tolerance (CYSTM)
XLOC_005639	Prupe.1G558400	Pp01:45579638-45581645	D	B	OK	0.324845	6.20774	4.25624	-2.61778	0.945	0.0633	0.944655	no	COPPER TRANSPORT PROTEIN ATOX1-RELATED
XLOC_006416	Prupe.2G092200	Pp02:14503989-14505242	D	B	OK	0.217023	4.86302	4.48593	-2.85226	0.945	0.06175	0.944655	no
XLOC_006651	Prupe.2G136300	Pp02:19385532-19389100	D	B	OK	42.055	126.996	1.59444	-1.91839	0.945	0.0617	0.944655	no	TRANSCRIPTION FACTOR UNE10
XLOC_006717	Prupe.2G146900	Pp02:20317957-20319271	D	B	OK	7.15112	0.374656	-4.25453	2.77266	0.945	0.06195	0.944655	no	CALCIUM-BINDING PROTEIN CML24-RELATED
XLOC_007755	Prupe.2G017000	Pp02:1597373-1597911	D	B	OK	0.277	0	-Inf	-nan	0.945	0.0637	0.944655	no	PHRAGMOPLAST-ASSOCIATED KINESIN-RELATED PROTEIN 2
XLOC_008425	Prupe.2G165600	Pp02:21485842-21486406	D	B	OK	0	0.206373	Inf	-nan	0.945	0.06255	0.944655	no
XLOC_008996	Prupe.2G290300	Pp02:28442005-28444349	D	B	OK	34.6344	92.2967	1.41407	-1.77185	0.945	0.0637	0.944655	no	BAG FAMILY MOLECULAR CHAPERONE REGULATOR 2-RELATED
XLOC_009224	-	Pp02:9178013-9178245	D	B	OK	1.43381	0	-Inf	-nan	0.945	0.0637	0.944655	no
XLOC_009246	-	Pp02:14035225-14090286	D	B	OK	0.777621	0	-Inf	-nan	0.945	0.06145	0.944655	no
XLOC_009325	Prupe.3G005600	Pp03:333477-338232	D	B	OK	49.9311	17.1206	-1.5442	1.9104	0.945	0.06295	0.944655	no	BORON TRANSPORTER 1-RELATED
XLOC_009336	Prupe.3G007300	Pp03:441167-442640	D	B	OK	0.327168	6.40042	4.29006	-2.73413	0.945	0.06365	0.944655	no	PPR repeat (PPR) // PPR repeat (PPR_1) // PPR repeat family (PPR_2)
XLOC_009483	Prupe.3G037200	Pp03:2680820-2683870	D	B	OK	18.5605	2.10454	-3.14066	2.68323	0.945	0.0623	0.944655	no	(S)-2-hydroxy-acid oxidase / Hydroxy-acid oxidase B
XLOC_010119	Prupe.3G158500	Pp03:17715562-17715973	D	B	OK	0	0.352111	Inf	-nan	0.945	0.06255	0.944655	no
XLOC_010975	Prupe.3G004700	Pp03:291575-294251	D	B	OK	14.466	41.9351	1.53549	-1.89117	0.945	0.0622	0.944655	no
XLOC_011009	Prupe.3G011300	Pp03:709379-711070	D	B	OK	9.09747	1.68164	-2.43559	2.09085	0.945	0.06365	0.944655	no	ACYL-ACTIVATING ENZYME 5, PEROXISOMAL-RELATED
XLOC_011116	Prupe.3G030200	Pp03:2257966-2262122	D	B	OK	9.4012	29.1698	1.63356	-1.93116	0.945	0.06155	0.944655	no	Uncharacterized conserved protein
XLOC_011616	Prupe.3G137400	Pp03:14500976-14502217	D	B	OK	39.0451	115.173	1.5606	-1.95752	0.945	0.06125	0.944655	no
XLOC_012127	Prupe.3G250400	Pp03:24011141-24014824	D	B	OK	18.734	6.06484	-1.62712	1.84023	0.945	0.0623	0.944655	no	COBRA-like protein (COBRA)
XLOC_013362	Prupe.4G169600	Pp04:9997361-9999714	D	B	OK	1.66846	0.0971584	-4.10204	2.48484	0.945	0.0636	0.944655	no	RECEPTOR LIKE PROTEIN 3-RELATED
XLOC_013831	Prupe.4G252700	Pp04:17069165-17069760	D	B	OK	0.195852	0	-Inf	-nan	0.945	0.0637	0.944655	no
XLOC_014015	Prupe.4G286700	Pp04:25146372-25146954	D	B	OK	0	0.196788	Inf	-nan	0.945	0.06255	0.944655	no	VQ motif (VQ)
XLOC_014309	Prupe.4G056100	Pp04:2687637-2690764	D	B	OK	0.0762111	1.48579	4.28509	-2.80641	0.945	0.06325	0.944655	no	PEROXIDASE 19
XLOC_014620	Prupe.4G125700	Pp04:6893112-6896164	D	B	OK	2.23661	9.26214	2.05003	-2.04209	0.945	0.0612	0.944655	no	DNA-3-methyladenine glycosylase I / DNA-3-methyladenine glycosidase I
XLOC_015298	Prupe.4G276500	Pp04:23084166-23093964	D	B	OK	58.1404	22.4422	-1.37332	1.71129	0.945	0.0635	0.944655	no	CGI-141-RELATED/LIPASE CONTAINING PROTEIN
XLOC_015928	Prupe.5G094400	Pp05:10443429-10444432	D	B	OK	18.1512	4.62173	-1.97356	1.93493	0.945	0.06095	0.944655	no	Thaumatin family (Thaumatin)
XLOC_016531	Prupe.5G217400	Pp05:17039492-17048847	D	B	OK	27.9963	10.0586	-1.47681	1.81488	0.945	0.06345	0.944655	no	Transmembrane Fragile-X-F protein (Tmemb_185A)
XLOC_017093	Prupe.5G090700	Pp05:10105429-10105987	D	B	OK	0	0.209779	Inf	-nan	0.945	0.06255	0.944655	no	ETHYLENE-RESPONSIVE TRANSCRIPTION FACTOR ERF025-RELATED
XLOC_017697	Prupe.5G216700	Pp05:16984332-16984701	D	B	OK	0.399949	0	-Inf	-nan	0.945	0.0637	0.944655	no
XLOC_018369	Prupe.6G095700	Pp06:6634625-6637946	D	B	OK	236.415	75.9031	-1.63909	1.84438	0.945	0.0615	0.944655	no	TRANSLATION FACTOR
XLOC_019692	Prupe.6G359500,Prupe.6G359600	Pp06:30384608-30390295	D	B	OK	63.2681	236.402	1.90169	-2.06091	0.945	0.06145	0.944655	no	XYLOGALACTURONAN BETA-1,3-XYLOSYLTRANSFERASE
XLOC_020072	Prupe.6G069000	Pp06:4739006-4741640	D	B	OK	37.478	114.629	1.61286	-1.93814	0.945	0.06155	0.944655	no	Tropinone reductase I / Tropinone reductase
XLOC_020085	Prupe.6G070600	Pp06:4837922-4838291	D	B	OK	0	0.43641	Inf	-nan	0.945	0.06255	0.944655	no	F22G5.17
XLOC_021150	Prupe.6G293700	Pp06:26980477-26980852	D	B	OK	0.386971	0	-Inf	-nan	0.945	0.0637	0.944655	no
XLOC_022614	Prupe.7G193200,Prupe.7G193300,Prupe.7G193400	Pp07:18395715-18404874	D	B	OK	146.616	480.509	1.71252	-1.89436	0.945	0.0636	0.944655	no	Alkyl hydroperoxide reductase, thiol specific antioxidant and related enzymes
XLOC_022714	Prupe.7G212100	Pp07:19346281-19353155	D	B	OK	2.56397	8.1959	1.67652	-1.78902	0.945	0.0628	0.944655	no	K(+) EFFLUX ANTIPORTER 4
XLOC_022844	Prupe.7G239400	Pp07:20658598-20660090	D	B	OK	0.427878	8.61432	4.33146	-2.71347	0.945	0.063	0.944655	no	ZINC FINGER PROTEIN
XLOC_022860	Prupe.7G242500	Pp07:20792653-20810726	D	B	OK	4.44615	1.39515	-1.67214	1.84886	0.945	0.0625	0.944655	no	NUCLEAR PORE COMPLEX PROTEIN NUP205
XLOC_023294	Prupe.7G063700	Pp07:10245819-10246131	D	B	OK	0	0.642273	Inf	-nan	0.945	0.06255	0.944655	no
XLOC_024110	Prupe.7G241500	Pp07:20753439-20754208	D	B	OK	0	0.192321	Inf	-nan	0.945	0.06255	0.944655	no	PPR repeat (PPR)
XLOC_024193	Prupe.7G259400	Pp07:21620869-21624689	D	B	OK	7.50968	1.55166	-2.27494	2.02424	0.945	0.0632	0.944655	no	CALMODULIN-BINDING PROTEIN-RELATED
XLOC_024666	Prupe.8G066400	Pp08:9821246-9824355	D	B	OK	2.3179	0.430621	-2.42832	1.95211	0.945	0.06145	0.944655	no	RING FINGER DOMAIN-CONTAINING
XLOC_024739	Prupe.8G078600	Pp08:11268587-11269189	D	B	OK	0.561931	11.6956	4.37943	-2.80103	0.945	0.0636	0.944655	no	Auxin responsive protein (Auxin_inducible)
XLOC_024806	Prupe.8G094400	Pp08:12717865-12724512	D	B	OK	11.324	3.36216	-1.75193	1.97285	0.945	0.0631	0.944655	no	PRE-RRNA PROCESSING PROTEIN FTSJ3
XLOC_024833	Prupe.8G099200	Pp08:13063160-13063713	D	B	OK	0.196395	0	-Inf	-nan	0.945	0.0637	0.944655	no
XLOC_025951	-	Pp08:5378138-5407979	D	B	OK	4.44339	0	-Inf	-nan	0.945	0.0613	0.944655	no
XLOC_025999	Prupe.8G060300	Pp08:8493097-8503815	D	B	OK	27.6109	9.78544	-1.49653	1.85275	0.945	0.0628	0.944655	no	CALMODULIN-BINDING TRANSCRIPTION ACTIVATOR 1-RELATED
XLOC_026513	Prupe.8G169600	Pp08:17435438-17435687	D	B	OK	0	1.25153	Inf	-nan	0.945	0.06255	0.944655	no
XLOC_026622	Prupe.8G190300	Pp08:18543199-18547731	D	B	OK	6.79305	1.27997	-2.40795	2.01922	0.945	0.06355	0.944655	no
XLOC_026770	Prupe.8G221200	Pp08:20072856-20075555	D	B	OK	13.9394	41.0739	1.55906	-1.86751	0.945	0.0632	0.944655	no	ABC TRANSPORTER I FAMILY MEMBER 19-RELATED
XLOC_023067	Prupe.7G014300	Pp07:2055775-2059579	D	B	OK	0.588422	3.24184	2.46189	-2.09373	0.946	0.06385	0.94552	no	Protein kinase domain (Pkinase) // Leucine Rich Repeat (LRR_1) // Leucine rich repeat (LRR_8)
XLOC_024015	Prupe.7G222700	Pp07:19859681-19860533	D	B	OK	2.64127	13.8213	2.38758	-2.05496	0.946	0.06385	0.94552	no	AP2 domain (AP2)
XLOC_017797	Prupe.5G236900	Pp05:17911321-17912829	D	B	OK	64.425	196.92	1.61192	-1.92895	0.948	0.06405	0.947802	no	MITOGEN-ACTIVATED PROTEIN KINASE KINASE 7-RELATED
XLOC_000689	Prupe.1G125300	Pp01:9879634-9882041	D	B	OK	0.167351	3.14365	4.23149	-2.65948	0.948	0.0641	0.947863	no	Myb-like DNA-binding domain (Myb_DNA-binding)
XLOC_015449	Prupe.5G006100	Pp05:696031-698833	D	B	OK	26.5634	8.05961	-1.72066	1.8823	0.95	0.0643	0.95014	no	INORGANIC PHOSPHATE TRANSPORTER 1-8-RELATED
XLOC_017104	Prupe.5G093100	Pp05:10325597-10327815	D	B	OK	6.4509	1.22484	-2.39691	2.07487	0.95	0.06435	0.950198	no	C2 domain (C2)
XLOC_002644	Prupe.1G509100	Pp01:41964776-41970151	D	B	OK	5.61438	0.298418	-4.23372	2.57681	0.95	0.0646	0.95049	no	LL-diaminopimelate aminotransferase / LL-diaminopimelate transaminase
XLOC_014653	Prupe.4G132700	Pp04:7335921-7345470	D	B	OK	10.5575	3.52162	-1.58396	1.8604	0.95	0.06445	0.95049	no	ATP-DEPENDENT ZINC METALLOPROTEASE FTSH 12, CHLOROPLASTIC
XLOC_014936	Prupe.4G201300	Pp04:12511062-12518009	D	B	OK	44.4171	128.813	1.53609	-1.85181	0.95	0.0645	0.95049	no	PSBQ-LIKE PROTEIN 2, CHLOROPLASTIC
XLOC_016085	Prupe.5G125900	Pp05:12342678-12347322	D	B	OK	287.158	58.3559	-2.2989	2.02214	0.95	0.0646	0.95049	no	HEAT SHOCK PROTEIN 70KDA
XLOC_017367	Prupe.5G149600	Pp05:13617329-13624360	D	B	OK	3.22612	0	-Inf	-nan	0.95	0.0646	0.95049	no	Protein of unknown function (DUF3339) (DUF3339)
XLOC_018982	Prupe.6G217000	Pp06:22407810-22411275	D	B	OK	0.509262	2.91267	2.51586	-1.96057	0.951	0.0647	0.951284	no	GROWTH-REGULATING FACTOR 1-RELATED
XLOC_002678	Prupe.1G515000	Pp01:42372751-42375438	D	B	OK	22.2494	64.6952	1.5399	-1.93138	0.952	0.06495	0.951799	no	EXPRESSED PROTEIN
XLOC_009113	Prupe.2G314600	Pp02:29584505-29588193	D	B	OK	0.0974993	1.7218	4.14238	-2.46177	0.952	0.0651	0.951799	no	HISTONE-LYSINE N-METHYLTRANSFERASE ATXR5
XLOC_009732	-	Pp03:6320659-6321228	D	B	OK	2.38044	12.3689	2.37741	-1.79875	0.952	0.06495	0.951799	no
XLOC_010336	Prupe.3G201400	Pp03:20984687-20990399	D	B	OK	15.6236	5.09719	-1.61595	1.92086	0.952	0.06515	0.951799	no	HEAT SHOCK PROTEIN 89.1
XLOC_011650	Prupe.3G145800	Pp03:15911514-15916864	D	B	OK	9.31784	2.55208	-1.86832	1.88835	0.952	0.06505	0.951799	no	Protein kinase domain (Pkinase) // Wall-associated receptor kinase galacturonan-binding (GUB_WAK_bind) // Wall-associated receptor kinase C-terminal (WAK_assoc)
XLOC_015817	Prupe.5G073900	Pp05:8817851-8819164	D	B	OK	11.4078	34.8912	1.61285	-1.89606	0.952	0.06505	0.951799	no
XLOC_022867	Prupe.7G243900	Pp07:20862749-20864056	D	B	OK	3.65713	13.5138	1.88565	-1.8176	0.952	0.06515	0.951799	no
XLOC_025404	Prupe.8G210700	Pp08:19506344-19507500	D	B	OK	5.82303	0.240867	-4.59546	2.98749	0.952	0.06495	0.951799	no	GLUTATHIONE S-TRANSFERASE, GST, SUPERFAMILY, GST DOMAIN CONTAINING
XLOC_026957	Prupe.8G261600	Pp08:22082370-22084618	D	B	OK	2.15419	10.0293	2.21901	-1.92801	0.952	0.0649	0.951799	no	OUTER ENVELOPE PORE PROTEIN 16-4, CHLOROPLASTIC
XLOC_001162	Prupe.1G223600	Pp01:23749661-23754532	D	B	OK	0.277955	5.13061	4.20621	-2.56258	0.952	0.0652	0.951855	no	MADS BOX PROTEIN
XLOC_012208	Prupe.3G270200	Pp03:25160130-25162737	D	B	OK	2.37369	8.69402	1.87289	-1.7554	0.955	0.06545	0.95483	no	ALDOSE 1-EPIMERASE-RELATED
XLOC_005122	Prupe.1G450000	Pp01:37942464-37944633	D	B	OK	0.0710636	3.16466	5.47679	-3.5188	0.956	0.06555	0.955613	no	F1N21.11-RELATED
XLOC_024180	Prupe.7G256100	Pp07:21459368-21461207	D	B	OK	0.339695	4.27505	3.65363	-2.40546	0.959	0.06585	0.959309	no
XLOC_006890	Prupe.2G178600	Pp02:22281278-22282468	D	B	OK	10.3295	35.0846	1.76407	-1.94492	0.96	0.06595	0.960089	no	RING-H2 FINGER PROTEIN ATL67-RELATED
XLOC_008639	Prupe.2G210500	Pp02:24322036-24326101	D	B	OK	19.6801	55.5816	1.49787	-1.82651	0.96	0.066	0.96014	no	PROTEIN KINASE FAMILY PROTEIN-RELATED
XLOC_011338	Prupe.3G077200	Pp03:5693178-5695448	D	B	OK	5.63322	1.1023	-2.35345	2.04757	0.96	0.06605	0.96019	no	MOLYBDATE TRANSPORTER 2
XLOC_006914	Prupe.2G181900	Pp02:22462518-22465897	D	B	OK	7.08763	20.3436	1.5212	-1.80843	0.96	0.0661	0.960241	no	F-BOX FAMILY PROTEIN
XLOC_011200	Prupe.3G049600	Pp03:3489180-3493905	D	B	OK	0.0856919	7.11284	6.37512	-4.35868	0.96	0.0662	0.960342	no	PROTEIN HOTHEAD
XLOC_014202	Prupe.4G034400	Pp04:1601220-1603271	D	B	OK	0.124048	7.07595	5.83396	-3.91873	0.96	0.0662	0.960342	no	CYCLINE
XLOC_000976	-	Pp01:16028204-16028947	D	B	OK	5.99845	32.1904	2.42397	-2.07889	0.961	0.0664	0.960543	no
XLOC_001164	Prupe.1G224000	Pp01:23777967-23784786	D	B	OK	17.8392	5.7491	-1.63364	1.88883	0.961	0.0664	0.960543	no	CALMODULIN-BINDING TRANSCRIPTION ACTIVATOR 4
XLOC_012009	Prupe.3G224900	Pp03:22415582-22419343	D	B	OK	14.2371	3.88112	-1.87511	2.03965	0.961	0.0664	0.960543	no	Protein kinase domain (Pkinase) // S-locus glycoprotein domain (S_locus_glycop) // D-mannose binding lectin (B_lectin) // PAN-like domain (PAN_2)
XLOC_017855	-	Pp05:3975811-3976535	D	B	OK	0.466281	10.2252	4.45479	-2.85314	0.961	0.06635	0.960543	no
XLOC_017084	Prupe.5G089800	Pp05:10042927-10046886	D	B	OK	0.573831	3.24325	2.49874	-2.01587	0.961	0.06645	0.960593	no
XLOC_014437	Prupe.4G088000	Pp04:4316519-4319726	D	B	OK	0.555422	3.79409	2.7721	-2.39113	0.961	0.0665	0.960643	no	PROTEIN KINASE PINOID
XLOC_007632	Prupe.2G324100	Pp02:29990139-29993712	D	B	OK	0.0973029	1.63428	4.07003	-2.54325	0.962	0.06685	0.962332	no
XLOC_009079	Prupe.2G307600	Pp02:29219965-29221742	D	B	OK	1.71366	9.01592	2.39539	-1.85351	0.962	0.0668	0.962332	no	MYB-LIKE DNA-BINDING PROTEIN MYB
XLOC_014641	Prupe.4G130500	Pp04:7207200-7212510	D	B	OK	1.69711	0.283027	-2.58407	2.10774	0.962	0.0667	0.962332	no	Ion transport protein (Ion_trans) // Protein tyrosine kinase (Pkinase_Tyr)
XLOC_023239	Prupe.7G051800	Pp07:8972039-8974301	D	B	OK	46.067	14.4689	-1.67078	1.96419	0.962	0.06685	0.962332	no	BETA-1,3-GLUCANASE 1-RELATED
XLOC_023566	Prupe.7G121600	Pp07:14471117-14474276	D	B	OK	0.1974	3.37426	4.09538	-2.54393	0.962	0.0668	0.962332	no	EXOSTOSIN HEPARAN SULFATE GLYCOSYLTRANSFERASE -RELATED
XLOC_002290	Prupe.1G437000	Pp01:37250440-37251120	D	B	OK	7.5164	27.9188	1.89313	-1.84213	0.964	0.067	0.96382	no	CALCIUM-BINDING PROTEIN CML38-RELATED
XLOC_019506	Prupe.6G321600	Pp06:28419952-28423851	D	B	OK	0.103238	1.87345	4.18164	-2.59497	0.965	0.0671	0.964586	no	FORMIN-LIKE PROTEIN 11
XLOC_005963	Prupe.2G008800	Pp02:777105-786511	D	B	OK	12.1177	3.77281	-1.68341	1.81905	0.965	0.0672	0.96468	no	AAA-TYPE ATPASE FAMILY PROTEIN
XLOC_011581	Prupe.3G130400	Pp03:13299228-13301983	D	B	OK	0.262973	2.2825	3.11763	-2.14649	0.965	0.0672	0.96468	no	Plant protein of unknown function (DUF247)
XLOC_004746	Prupe.1G363600	Pp01:33432408-33439895	D	B	OK	8.72727	2.90073	-1.58911	1.73768	0.965	0.06755	0.965053	no	ATP-DEPENDENT RNA HELICASE DDX49-RELATED
XLOC_005094	Prupe.1G444700	Pp01:37668754-37672508	D	B	OK	1.12921	0.0608318	-4.21434	2.69134	0.965	0.06745	0.965053	no	LEUCINE-RICH REPEAT RECEPTOR-LIKE PROTEIN KINASE-RELATED
XLOC_012555	Prupe.4G014100	Pp04:654715-658075	D	B	OK	0.121734	1.97559	4.02048	-2.47012	0.965	0.0674	0.965053	no	Ankyrin repeats (many copies) (Ank_4) // Domain of unknown function (PGG)
XLOC_014194	Prupe.4G032500	Pp04:1508924-1513481	D	B	OK	3.10818	0.707865	-2.13452	1.86578	0.965	0.0675	0.965053	no	ATP BINDING / PROTEIN KINASE-RELATED
XLOC_015096	Prupe.4G235200	Pp04:15200038-15206329	D	B	OK	44.4622	14.2906	-1.63751	1.93432	0.965	0.0676	0.965053	no	Xenobiotic-transporting ATPase / Steroid-transporting ATPase
XLOC_018077	Prupe.6G037400	Pp06:2824539-2838727	D	B	OK	1.38725	7.10324	2.35625	-1.80898	0.965	0.06735	0.965053	no	Uncharacterized conserved protein
XLOC_022510	Prupe.7G171000	Pp07:17277136-17279292	D	B	OK	0.0957302	2.92426	4.93296	-3.21016	0.965	0.0676	0.965053	no	PROTEIN MALE STERILE 5
XLOC_026561	Prupe.8G177900	Pp08:17935513-17939299	D	B	OK	0.672285	3.29909	2.29492	-1.91895	0.965	0.0674	0.965053	no	CYCLIN-B2-3-RELATED
XLOC_004257	Prupe.1G255700	Pp01:26618213-26620003	D	B	OK	13.5119	1.49929	-3.17188	2.64602	0.966	0.0677	0.965813	no
XLOC_021317	Prupe.6G324300	Pp06:28574199-28578896	D	B	OK	35.8462	12.2003	-1.55491	1.94439	0.966	0.06775	0.965859	no	Linoleate 9S-lipoxygenase / Linoleate 9-lipoxygenase
XLOC_003311	Prupe.1G063300	Pp01:4484276-4489580	D	B	OK	0.260941	1.30724	2.32473	-1.74692	0.966	0.0681	0.966223	no	ARM REPEAT SUPERFAMILY PROTEIN
XLOC_003507	Prupe.1G101900	Pp01:8141923-8142682	D	B	OK	6.18148	34.5625	2.48318	-2.1068	0.966	0.06785	0.966223	no
XLOC_011018	Prupe.3G012800	Pp03:864066-866407	D	B	OK	7.51598	1.4166	-2.40753	2.0264	0.966	0.068	0.966223	no	DJ-1/THIJ/PFPI FAMILY PROTEIN
XLOC_012279	Prupe.3G284000	Pp03:25772070-25775788	D	B	OK	158.636	51.8051	-1.61455	1.87504	0.966	0.06815	0.966223	no	2-HYDROXYACID DEHYDROGENASE-RELATED
XLOC_013628	Prupe.4G213200	Pp04:13294201-13297865	D	B	OK	21.6205	62.8635	1.53982	-1.90047	0.966	0.06815	0.966223	no	PSBP DOMAIN-CONTAINING PROTEIN 6, CHLOROPLASTIC
XLOC_015749	-	Pp05:6796051-6798748	D	B	OK	0.0807617	1.32139	4.03224	-2.61305	0.966	0.068	0.966223	no
XLOC_017360	Prupe.5G148300	Pp05:13554476-13555894	D	B	OK	14.7953	42.1228	1.50946	-1.71655	0.966	0.06795	0.966223	no	HVA22-LIKE PROTEINS
XLOC_019762	Prupe.6G007500	Pp06:630846-632817	D	B	OK	3.58514	13.7421	1.9385	-1.93377	0.966	0.06805	0.966223	no	COPPER TRANSPORT PROTEIN ATOX1-RELATED
XLOC_002122	Prupe.1G407500	Pp01:35730553-35731680	D	B	OK	25.7194	6.54087	-1.9753	1.97181	0.967	0.06865	0.966762	no	WRKY DNA -binding domain (WRKY)
XLOC_008433	Prupe.2G167600	Pp02:21597404-21601713	D	B	OK	8.56541	2.39223	-1.84016	1.90925	0.967	0.06845	0.966762	no	Leucine Rich Repeat (LRR_1) // Leucine rich repeat N-terminal domain (LRRNT_2) // Leucine rich repeat (LRR_8)
XLOC_009367	Prupe.3G013700	Pp03:978502-980732	D	B	OK	26.1854	8.48888	-1.62512	1.92077	0.967	0.06875	0.966762	no	4-coumarate--CoA ligase / 4-coumaryl-CoA synthetase
XLOC_011902	Prupe.3G198500	Pp03:20816817-20818433	D	B	OK	20.8584	3.8154	-2.45072	2.07408	0.967	0.06865	0.966762	no
XLOC_012958	Prupe.4G089000	Pp04:4407879-4411805	D	B	OK	22.8401	7.93449	-1.52536	1.833	0.967	0.0685	0.966762	no	CATIONIC AMINO ACID TRANSPORTER 1
XLOC_014944	Prupe.4G202900	Pp04:12615514-12635555	D	B	OK	1.72138	0.146775	-3.55188	2.11339	0.967	0.0685	0.966762	no	Ankyrin repeats (3 copies) (Ank_2) // Ankyrin repeats (many copies) (Ank_4) // Ankyrin repeats (many copies) (Ank_5) // Domain of unknown function (PGG)
XLOC_017330	Prupe.5G142200	Pp05:13183194-13192163	D	B	OK	19.8308	57.4776	1.53526	-1.84752	0.967	0.0683	0.966762	no	Protein Mei2, essential for commitment to meiosis, and related proteins
XLOC_017991	Prupe.6G021200	Pp06:1719782-1722829	D	B	OK	0.301449	4.56168	3.91958	-2.50852	0.967	0.06875	0.966762	no	CYCLIN-B1-4
XLOC_020126	Prupe.6G078200	Pp06:5309901-5314391	D	B	OK	2.55348	0.539973	-2.2415	1.805	0.967	0.06855	0.966762	no	PHOSPHATIDYLINOSITOL N-ACETYLGLUCOSAMINYLTRANSFERASE SUBUNIT P DOWN SYNDROME CRITICAL REGION PROTEIN 5 -RELATED
XLOC_025063	Prupe.8G142000	Pp08:15933300-15938864	D	B	OK	2.26766	8.82014	1.95959	-1.95616	0.967	0.06875	0.966762	no	PROTEIN SNOWY COTYLEDON 3-RELATED
XLOC_026084	Prupe.8G080700	Pp08:11447102-11448991	D	B	OK	0.907938	4.47795	2.30217	-1.96503	0.967	0.06865	0.966762	no	Auxin responsive protein (Auxin_inducible)
XLOC_026603	Prupe.8G186700	Pp08:18395822-18399198	D	B	OK	54.6525	20.6996	-1.40069	1.77128	0.967	0.06865	0.966762	no	Receptor protein-tyrosine kinase / Receptor protein tyrosine kinase // Non-specific serine/threonine protein kinase / Threonine-specific protein kinase
XLOC_027107	Prupe.I002800	scaffold_20:5490-7755	D	B	OK	2.13071	0.131776	-4.01518	2.50974	0.967	0.0688	0.966806	no	RECEPTOR LIKE PROTEIN 3-RELATED
XLOC_012919	Prupe.4G083000	Pp04:4050960-4053738	D	B	OK	34.0473	97.4398	1.51697	-1.82773	0.968	0.069	0.967641	no	PROTEASE DO-LIKE 5, CHLOROPLASTIC
XLOC_013846	Prupe.4G255100	Pp04:17693406-17697151	D	B	OK	2.93089	9.36315	1.67566	-1.86646	0.968	0.069	0.967641	no	RNA recognition motif. (a.k.a. RRM, RBD, or RNP domain) (RRM_1) // Zinc finger C-x8-C-x5-C-x3-H type (and similar) (zf-CCCH)
XLOC_024619	Prupe.8G057600	Pp08:7106576-7111590	D	B	OK	25.0326	7.4534	-1.74784	1.84474	0.968	0.06895	0.967641	no	SERINE/THREONINE-PROTEIN KINASE
XLOC_003140	Prupe.1G019000	Pp01:1312293-1319194	D	B	OK	28.2823	9.62853	-1.55451	1.84478	0.968	0.0692	0.967815	no	KINASE LIKE PROTEIN
XLOC_005273	Prupe.1G481600	Pp01:40199363-40203910	D	B	OK	3.94346	0.785471	-2.32783	2.00164	0.968	0.0692	0.967815	no	Di-glucose binding within endoplasmic reticulum (Malectin) // Leucine rich repeat (LRR_8)
XLOC_014932	Prupe.4G200200	Pp04:12432036-12435892	D	B	OK	12.3954	34.1432	1.4618	-1.80687	0.968	0.06915	0.967815	no	GRAS domain family (GRAS)
XLOC_017143	Prupe.5G101000	Pp05:10882132-10888655	D	B	OK	2.49705	7.73157	1.63054	-1.8193	0.968	0.0691	0.967815	no	PHOSPHATIDYLINOSITOL N-ACETYGLUCOSAMINLYTRANSFERASE SUBUNIT P-LIKE PROTEIN
XLOC_024126	Prupe.7G245400	Pp07:20926005-20928146	D	B	OK	137.742	459.825	1.73912	-1.94523	0.969	0.0693	0.968558	no	THYLAKOID LUMENAL 16.5 KDA PROTEIN, CHLOROPLASTIC
XLOC_026984	Prupe.8G267100	Pp08:22306387-22307187	D	B	OK	44.4676	127.736	1.52234	-1.89051	0.969	0.06935	0.968601	no	CAMP-RESPONSE ELEMENT BINDING PROTEIN-RELATED
XLOC_005389	Prupe.1G505200	Pp01:41733001-41735985	D	B	OK	5.83254	19.9096	1.77127	-1.96272	0.97	0.0696	0.969553	no	UDP-GLYCOSYLTRANSFERASE 74D1
XLOC_006197	Prupe.2G052600	Pp02:6096021-6099221	D	B	OK	68.9562	24.8008	-1.47529	1.87413	0.97	0.0696	0.969553	no	BRCA1-ASSOCIATED PROTEIN
XLOC_006960	Prupe.2G190200	Pp02:22952939-22953685	D	B	OK	53.5703	152.687	1.51107	-1.89224	0.97	0.0696	0.969553	no	ETHYLENE-RESPONSIVE TRANSCRIPTION FACTOR ERF023
XLOC_013365	Prupe.4G169900	Pp04:10034364-10036627	D	B	OK	3.47502	0.692242	-2.32767	1.9602	0.97	0.0697	0.969553	no	RECEPTOR LIKE PROTEIN 3-RELATED
XLOC_017085	Prupe.5G089900	Pp05:10049938-10050631	D	B	OK	0.318314	7.64861	4.58668	-2.96193	0.97	0.06965	0.969553	no	DEHYDRATION-RESPONSIVE ELEMENT-BINDING PROTEIN 1A-RELATED
XLOC_023615	Prupe.7G132100	Pp07:15097071-15098566	D	B	OK	16.6238	43.4367	1.38566	-1.73539	0.97	0.0697	0.969553	no	MITOGEN-ACTIVATED PROTEIN KINASE KINASE KINASE 19-RELATED
XLOC_006705	Prupe.2G144800	Pp02:20171666-20174320	D	B	OK	64.3839	22.3132	-1.5288	1.91721	0.97	0.0698	0.970291	no	BRASSINOSTEROID METABOLIC PATHWAY PROTEIN BEN1
XLOC_011102	Prupe.3G027700	Pp03:2061339-2063165	D	B	OK	4.88444	0.10722	-5.50955	3.55702	0.972	0.07	0.971762	no	HXXXD-TYPE ACYL-TRANSFERASE-RELATED
XLOC_026845	Prupe.8G235300	Pp08:20836755-20840513	D	B	OK	1.17024	4.47542	1.93522	-1.825	0.972	0.07	0.971762	no	Ankyrin repeats (3 copies) (Ank_2) // Domain of unknown function (PGG)
XLOC_019933	Prupe.6G041500	Pp06:3063924-3064737	D	B	OK	13.4663	2.77298	-2.27985	1.92755	0.972	0.07005	0.971803	no	BIFUNCTIONAL INHIBITOR/LIPID-TRANSFER PROTEIN/SEED STORAGE 2S ALBUMIN SUPERFAMILY PROTEIN-RELATED
XLOC_002364	Prupe.1G454100	Pp01:38178832-38183092	D	B	OK	0.0784431	1.17639	3.90657	-2.4254	0.974	0.0707	0.973622	no	Protein of unknown function (DUF630) (DUF630)
XLOC_000475	Prupe.1G081900	Pp01:6056762-6058638	D	B	OK	0.24699	4.51159	4.19111	-2.70245	0.974	0.07065	0.973623	no
XLOC_002702	Prupe.1G520400	Pp01:42705269-42708128	D	B	OK	14.9602	5.07411	-1.5599	1.82331	0.974	0.07065	0.973623	no	Cyanohydrin beta-glucosyltransferase / Uridine diphosphoglucose:aldehyde cyanohydrin beta-glucosyltransferase
XLOC_017665	Prupe.5G210500	Pp05:16735419-16740818	D	B	OK	5.52893	16.9768	1.61849	-1.88939	0.974	0.07045	0.973623	no	TRANSCRIPTION FACTOR BIM1
XLOC_018894	Prupe.6G199000	Pp06:20565100-20570023	D	B	OK	36.5678	96.8418	1.40505	-1.78126	0.974	0.07045	0.973623	no	MADS-BOX PROTEIN SVP
XLOC_018985	Prupe.6G217500	Pp06:22440309-22441230	D	B	OK	24.1042	3.65425	-2.72164	2.34932	0.974	0.07035	0.973623	no	PHYTOSULFOKINES 2-RELATED
XLOC_019211	Prupe.6G261500	Pp06:25168152-25170168	D	B	OK	6.28518	1.16827	-2.42758	2.02104	0.974	0.0707	0.973623	no	L-TYPE LECTIN-DOMAIN CONTAINING RECEPTOR KINASE IV.1-RELATED
XLOC_020933	Prupe.6G248700	Pp06:24446127-24447511	D	B	OK	17.8266	4.75146	-1.90758	1.87636	0.974	0.0703	0.973623	no	Angiotensin-converting enzyme 2 / Angiotensin converting enzyme-2
XLOC_023226	Prupe.7G049000	Pp07:8595784-8597045	D	B	OK	0.286378	38.4767	7.06992	-4.81517	0.974	0.07065	0.973623	no	EXTENSIN, PROLINE-RICH PROTEIN
XLOC_025367	Prupe.8G204300	Pp08:19172789-19176581	D	B	OK	13.6923	4.35912	-1.65126	1.85997	0.974	0.0706	0.973623	no	GUANINE NUCLEOTIDE-BINDING PROTEIN-LIKE 3 HOMOLOG
XLOC_026949	Prupe.8G260000	Pp08:22011036-22014354	D	B	OK	11.2677	30.1653	1.4207	-1.77557	0.974	0.0704	0.973623	no	E3 UBIQUITIN-PROTEIN LIGASE BAH1
XLOC_000269	Prupe.1G046000	Pp01:3276782-3278352	D	B	OK	0.753373	3.96754	2.39681	-1.89021	0.974	0.07225	0.973764	no
XLOC_000830	Prupe.1G152400	Pp01:12034433-12037557	D	B	OK	926.731	270.451	-1.77679	1.72701	0.974	0.0712	0.973764	no	ALUMINUM INDUCED PROTEIN WITH YGL AND LRDR MOTIFS
XLOC_002335	Prupe.1G447700,Prupe.1G447800,Prupe.1G447900	Pp01:37834143-37839129	D	B	OK	74.9726	26.051	-1.52502	1.23914	0.974	0.07085	0.973764	no	Mitogen-activated protein kinase kinase kinase / MLTK // Mitogen-activated protein kinase kinase / MKK
XLOC_002593	Prupe.1G498400	Pp01:41296716-41297197	D	B	OK	1781.62	582.673	-1.61243	1.78072	0.974	0.07255	0.973764	no
XLOC_003558	Prupe.1G113400	Pp01:9016261-9021084	D	B	OK	28.1248	82.1914	1.54714	-1.80893	0.974	0.07215	0.973764	no	O-ACETYLTRANSFERASE CAS1P-LIKE PROTEIN-RELATED
XLOC_005475	Prupe.1G522800	Pp01:42830934-42831562	D	B	OK	25.8506	7.47607	-1.78984	1.69448	0.974	0.0725	0.973764	no
XLOC_005854	-	Pp01:17575338-17576797	D	B	OK	9.33795	2.68371	-1.79887	1.71831	0.974	0.07215	0.973764	no
XLOC_005886	-	Pp01:33125958-33143805	D	B	OK	2.66909	0	-Inf	-nan	0.974	0.07255	0.973764	no
XLOC_007456	Prupe.2G288700	Pp02:28356273-28361019	D	B	OK	1.91701	7.23801	1.91673	-1.84054	0.974	0.0714	0.973764	no	PPR repeat (PPR) // PPR repeat family (PPR_2)
XLOC_008277	Prupe.2G130400	Pp02:18764598-18767698	D	B	OK	10.5026	3.28462	-1.67696	1.88017	0.974	0.07105	0.973764	no	RECEPTOR LIKE PROTEIN 54
XLOC_008793	Prupe.2G243000	Pp02:26160624-26164384	D	B	OK	2.85673	9.88035	1.7902	-1.90112	0.974	0.0718	0.973764	no	ROP GUANINE NUCLEOTIDE EXCHANGE FACTOR 5-RELATED
XLOC_009285	-	Pp02:22490592-22491538	D	B	OK	1.52715	8.42241	2.46339	-1.92471	0.974	0.0717	0.973764	no
XLOC_009882	Prupe.3G114000	Pp03:9588421-9596734	D	B	OK	8.4342	2.18803	-1.94662	1.94213	0.974	0.07135	0.973764	no	CCT8 PROTEIN
XLOC_009908	Prupe.3G119100	Pp03:10376845-10378212	D	B	OK	0.130237	4.07466	4.96747	-3.2266	0.974	0.0719	0.973764	no	O-METHYLTRANSFERASE
XLOC_011975	Prupe.3G216200	Pp03:21859171-21861175	D	B	OK	0.953495	4.90718	2.3636	-1.86864	0.974	0.072	0.973764	no	Adenylyl-sulfate reductase (glutathione) / Plant-type 5'-adenylylsulfate reductase
XLOC_013128	Prupe.4G123600	Pp04:6740302-6746259	D	B	OK	15.3685	42.5035	1.46761	-1.80692	0.974	0.07195	0.973764	no	S-ADENOSYL-L-METHIONINE-DEPENDENT METHYLTRANSFERASE DOMAIN-CONTAINING PROTEIN
XLOC_013234	Prupe.4G143900	Pp04:8261527-8266035	D	B	OK	21.8285	6.7319	-1.69713	1.86375	0.974	0.0713	0.973764	no	Non-specific serine/threonine protein kinase / Threonine-specific protein kinase
XLOC_013371	Prupe.4G171100	Pp04:10105746-10108882	D	B	OK	24.0097	73.785	1.61971	-1.90847	0.974	0.07085	0.973764	no	TRANSCRIPTION FACTOR TCP10-RELATED
XLOC_016011	Prupe.5G109900	Pp05:11464412-11465649	D	B	OK	14.1022	3.80382	-1.8904	1.86763	0.974	0.0714	0.973764	no	Late embryogenesis abundant protein (LEA_2)
XLOC_016116	Prupe.5G130600	Pp05:12620362-12622662	D	B	OK	13.4256	34.6189	1.36657	-1.70639	0.974	0.07175	0.973764	no	MYC
XLOC_016326	Prupe.5G173800	Pp05:14827130-14829898	D	B	OK	10.6663	28.2315	1.40425	-1.74544	0.974	0.07155	0.973764	no	Protein of unknown function (DUF1645) (DUF1645)
XLOC_018430	Prupe.6G108500	Pp06:7738491-7739254	D	B	OK	0.837795	12.4748	3.89628	-2.45545	0.974	0.07155	0.973764	no	AUXIN-RESPONSIVE FAMILY PROTEIN
XLOC_020237	Prupe.6G102800	Pp06:7163737-7168177	D	B	OK	2.7807	8.51915	1.61526	-1.74811	0.974	0.0719	0.973764	no	AUXIN RESPONSE FACTOR 10-RELATED
XLOC_020822	Prupe.6G223400	Pp06:22845315-22847543	D	B	OK	78.2116	27.3538	-1.51564	1.89569	0.974	0.0714	0.973764	no	PEROXIDASE 35-RELATED
XLOC_021644	Prupe.7G011100	Pp07:1486191-1492894	D	B	OK	15.6066	46.788	1.58398	-1.8147	0.974	0.07205	0.973764	no	Non-specific serine/threonine protein kinase / Threonine-specific protein kinase
XLOC_022069	Prupe.7G090300	Pp07:12379314-12381129	D	B	OK	5.59786	18.118	1.69447	-1.89975	0.974	0.07105	0.973764	no	EXPRESSED PROTEIN-RELATED
XLOC_022298	Prupe.7G133600	Pp07:15195412-15197591	D	B	OK	44.65	17.2457	-1.37243	1.70951	0.974	0.0717	0.973764	no	HEAT STRESS TRANSCRIPTION FACTOR B-1
XLOC_022502	Prupe.7G170200	Pp07:17227840-17232329	D	B	OK	1.70295	8.69856	2.35274	-1.94021	0.974	0.0716	0.973764	no	Mlo family (Mlo)
XLOC_022748	Prupe.7G218200	Pp07:19644252-19644713	D	B	OK	69.1334	196.635	1.50807	-1.80028	0.974	0.07175	0.973764	no	PROGRAMMED CELL DEATH 4
XLOC_022749	Prupe.7G218400	Pp07:19650091-19653129	D	B	OK	0.0833412	2.3361	4.80893	-3.10671	0.974	0.07225	0.973764	no	PECTINESTERASE 53-RELATED
XLOC_023215	Prupe.7G047300	Pp07:8360631-8361519	D	B	OK	195.305	621.033	1.66894	-1.87688	0.974	0.07135	0.973764	no	EF-HAND CALCIUM-BINDING DOMAIN CONTAINING PROTEIN
XLOC_023807	Prupe.7G178000	Pp07:17572059-17575237	D	B	OK	1.27045	6.10081	2.26366	-1.92942	0.974	0.07255	0.973764	no	Vacuolar assembly/sorting protein DID2
XLOC_024519	Prupe.8G038700	Pp08:3849051-3850873	D	B	OK	10.072	2.72943	-1.88367	1.88556	0.974	0.07255	0.973764	no	Non-specific serine/threonine protein kinase / Threonine-specific protein kinase
XLOC_024745	Prupe.8G079400	Pp08:11317659-11319429	D	B	OK	2.15487	11.1571	2.37229	-1.95212	0.974	0.07095	0.973764	no	Auxin responsive protein (Auxin_inducible)
XLOC_024987	Prupe.8G127000	Pp08:15119002-15123285	D	B	OK	12.3782	35.6359	1.52553	-1.82498	0.974	0.07095	0.973764	no	NYN domain (NYN) // OST-HTH/LOTUS domain (OST-HTH)
XLOC_025169	Prupe.8G163300	Pp08:17059501-17061821	D	B	OK	1.44528	7.43718	2.3634	-1.95524	0.974	0.07175	0.973764	no	Pathogenesis-related thaumatin-like protein
XLOC_026198	Prupe.8G101600	Pp08:13203578-13342873	D	B	OK	0.765992	0	-Inf	-nan	0.974	0.07245	0.973764	no
XLOC_026336	Prupe.8G134500	Pp08:15535983-15540361	D	B	OK	0.619615	3.15102	2.34637	-1.99714	0.974	0.071	0.973764	no	LEUCINE-RICH REPEAT PROTEIN KINASE-LIKE PROTEIN
XLOC_026784	Prupe.8G224400	Pp08:20221006-20222914	D	B	OK	0.134166	2.04725	3.9316	-2.47849	0.974	0.0724	0.973764	no	INORGANIC PHOSPHATE TRANSPORTER 1-4
XLOC_000467	Prupe.1G080500	Pp01:5885460-5887160	D	B	OK	798.154	215.285	-1.89042	1.90797	0.974	0.07265	0.97384	no	CHITINASE-RELATED
XLOC_022374	Prupe.7G149000	Pp07:16103927-16106942	D	B	OK	20.5112	58.4185	1.51001	-1.8495	0.974	0.07265	0.97384	no	BES1/BZR1 HOMOLOG PROTEIN 1-RELATED
XLOC_007934	Prupe.2G060200	Pp02:7609097-7614809	D	B	OK	0.150983	2.36459	3.96913	-2.47784	0.975	0.07275	0.974548	no	ETHYLENE-RESPONSIVE TRANSCRIPTION FACTOR WRI1
XLOC_013022	Prupe.4G105200	Pp04:5436443-5437078	D	B	OK	0.88006	14.3251	4.02479	-2.46806	0.975	0.0728	0.974585	no
XLOC_010797	Prupe.3G289200	Pp03:26009484-26011807	D	B	OK	16.1611	5.06306	-1.67445	1.88923	0.975	0.0729	0.975291	no	HIGH AFFINITY NITRATE TRANSPORTER 2.7
XLOC_000547	Prupe.1G098900	Pp01:7896024-7896649	D	B	OK	53.6149	139.448	1.37902	-1.73489	0.977	0.07355	0.977164	no
XLOC_000825	Prupe.1G151700	Pp01:11967936-11971616	D	B	OK	2.54579	8.31963	1.70841	-1.79133	0.977	0.07315	0.977164	no	HEAVY METAL TRANSPORT/DETOXIFICATION DOMAIN-CONTAINING PROTEIN
XLOC_001961	Prupe.1G377700	Pp01:34168772-34172431	D	B	OK	0.210638	1.72688	3.03533	-2.19619	0.977	0.07355	0.977164	no	TUBBY-LIKE F-BOX PROTEIN 6
XLOC_002147	-	Pp01:35929328-35930211	D	B	OK	5.92972	0.233494	-4.6665	2.75661	0.977	0.07335	0.977164	no
XLOC_005973	Prupe.2G010900	Pp02:972506-973128	D	B	OK	3.25584	15.3404	2.23623	-1.87184	0.977	0.07345	0.977164	no
XLOC_006623	Prupe.2G130800	Pp02:18917825-18925486	D	B	OK	46.1478	16.1366	-1.51593	1.8818	0.977	0.07325	0.977164	no	Methionine--tRNA ligase / MetRS
XLOC_007820	Prupe.2G030600	Pp02:3285925-3289901	D	B	OK	17.0115	5.99636	-1.50435	1.78374	0.977	0.07375	0.977164	no	BETA CATENIN-RELATED ARMADILLO REPEAT-CONTAINING
XLOC_008746	Prupe.2G232200	Pp02:25587952-25588594	D	B	OK	0.787599	12.9082	4.03468	-2.4537	0.977	0.07345	0.977164	no	HISTONE H4
XLOC_009090	Prupe.2G310200	Pp02:29363694-29365662	D	B	OK	5.57421	1.08575	-2.36008	2.01387	0.977	0.07375	0.977164	no	PPR repeat (PPR) // PPR repeat family (PPR_2)
XLOC_010233	-	Pp03:19931736-19934037	D	B	OK	2.87962	0.0931578	-4.95006	2.01911	0.977	0.07335	0.977164	no
XLOC_012146	Prupe.3G257100	Pp03:24488618-24492410	D	B	OK	0.328475	2.98768	3.18517	-2.39336	0.977	0.0737	0.977164	no	TARGETING PROTEIN FOR XKLP2
XLOC_017389	Prupe.5G156300,Prupe.5G156400	Pp05:13936468-13942998	D	B	OK	13.5983	46.8003	1.78309	-2.03141	0.977	0.0734	0.977164	no
XLOC_019054	Prupe.6G229300	Pp06:23285700-23288146	D	B	OK	0.442054	6.30993	3.83533	-2.43904	0.977	0.07355	0.977164	no	MICROTUBULE-ASSOCIATED PROTEIN RP/EB FAMILY MEMBER
XLOC_021305	Prupe.6G322600	Pp06:28453211-28454480	D	B	OK	37.431	105.748	1.49833	-1.87435	0.977	0.07375	0.977164	no	C2 DOMAIN-CONTAINING PROTEIN-RELATED
XLOC_026242	Prupe.8G112200	Pp08:14108821-14109267	D	B	OK	18.4259	70.1846	1.92942	-1.92421	0.977	0.07365	0.977164	no	EXPRESSED PROTEIN
XLOC_003943	Prupe.1G194300	Pp01:18344842-18347825	D	B	OK	1.1609	4.82968	2.05668	-1.88004	0.977	0.0738	0.977199	no	Non-specific serine/threonine protein kinase / Threonine-specific protein kinase
XLOC_015333	Prupe.4G283700	Pp04:24447339-24451470	D	B	OK	1.50558	0.089287	-4.07572	2.47486	0.977	0.074	0.97734	no	Protein kinase domain (Pkinase) // Leucine rich repeat (LRR_8)
XLOC_019819	Prupe.6G018400	Pp06:1346612-1350554	D	B	OK	1.23771	5.42707	2.1325	-2.05422	0.977	0.074	0.97734	no	ANTHRANILATE PHOSPHORIBOSYLTRANSFERASE-LIKE PROTEIN
XLOC_020494	Prupe.6G156200	Pp06:13739741-13750985	D	B	OK	38.7744	14.5586	-1.41324	1.78174	0.977	0.07395	0.97734	no	BETA-GLUCOSIDASE 1-RELATED
XLOC_025466	Prupe.8G223500	Pp08:20189765-20190797	D	B	OK	10.0879	31.1676	1.62742	-1.77962	0.977	0.074	0.97734	no
XLOC_003024	Prupe.1G582500	Pp01:47314402-47323894	D	B	OK	15.4441	5.39389	-1.51765	1.81143	0.977	0.07415	0.977445	no	Glucosylceramidase / D-glucosyl-N-acylsphingosine glucohydrolase
XLOC_008350	Prupe.2G147300	Pp02:20358447-20359638	D	B	OK	17.6303	51.4938	1.54634	-1.8395	0.977	0.07415	0.977445	no	LITTLE ZIPPER 1 PROTEIN-RELATED
XLOC_011454	Prupe.3G104500	Pp03:8237591-8241676	D	B	OK	0.099049	1.02506	3.37142	-1.98028	0.977	0.0741	0.977445	no	TUBBY-LIKE PROTEIN 8
XLOC_000136	Prupe.1G026100	Pp01:1808016-1808869	D	B	OK	20.8521	4.19795	-2.31243	1.98347	0.978	0.0771	0.977661	no
XLOC_001665	Prupe.1G320500	Pp01:30744179-30752340	D	B	OK	5.93056	0.413212	-3.84321	1.03251	0.978	0.07595	0.977661	no	MULTIDRUG RESISTANCE PROTEIN
XLOC_001680	Prupe.1G323500	Pp01:30895851-30898880	D	B	OK	5.61021	16.3628	1.54429	-1.82644	0.978	0.0762	0.977661	no	U-BOX DOMAIN-CONTAINING PROTEIN 10-RELATED
XLOC_001954	Prupe.1G376000	Pp01:34090076-34090478	D	B	OK	0.774004	0	-Inf	-nan	0.978	0.0772	0.977661	no	DEFENSIN-LIKE PROTEIN 13-RELATED
XLOC_001990	Prupe.1G382800	Pp01:34408560-34411054	D	B	OK	9.86035	28.8316	1.54794	-1.84066	0.978	0.07775	0.977661	no	3-METHYLADENINE GLYCOSYLASE I-RELATED
XLOC_002476	Prupe.1G475200	Pp01:39514087-39517362	D	B	OK	40.0365	114.219	1.51241	-1.64667	0.978	0.07595	0.977661	no	DEHYDRATION-RESPONSIVE PROTEIN RD22
XLOC_003086	Prupe.1G007400	Pp01:637072-641157	D	B	OK	0.0997912	1.54285	3.95054	-2.40488	0.978	0.0759	0.977661	no	(R)-mandelonitrile lyase / Mandelonitrile benzaldehyde-lyase
XLOC_003192	Prupe.1G031100	Pp01:2215993-2220228	D	B	OK	7.44211	22.8374	1.61762	-1.81525	0.978	0.078	0.977661	no	Targeting protein for Xklp2 (TPX2) (TPX2)
XLOC_003550	Prupe.1G111300	Pp01:8871615-8873857	D	B	OK	2.73402	0.112194	-4.60696	2.89479	0.978	0.0779	0.977661	no	Inositol 3-alpha-galactosyltransferase / UDP-alpha-D-galactose:myo-inositol 3-alpha-D-galactosyltransferase
XLOC_003718	Prupe.1G149400	Pp01:11710973-11713998	D	B	OK	118.155	42.6937	-1.46859	1.83259	0.978	0.078	0.977661	no	DIENELACTONE HYDROLASE-LIKE PROTEIN
XLOC_004047	Prupe.1G212400	Pp01:22587413-22589224	D	B	OK	23.1614	7.46713	-1.6331	1.79809	0.978	0.0743	0.977661	no
XLOC_004342	Prupe.1G274800	Pp01:28063688-28063982	D	B	OK	0.509884	0	-Inf	-nan	0.978	0.0772	0.977661	no	CLAVATA3/ESR (CLE)-RELATED PROTEIN 45
XLOC_004853	Prupe.1G387300	Pp01:34664238-34664493	D	B	OK	0.774004	0	-Inf	-nan	0.978	0.0772	0.977661	no
XLOC_004984	Prupe.1G419700	Pp01:36338096-36338537	D	B	OK	0.213586	0	-Inf	-nan	0.978	0.0772	0.977661	no	CAMP-RESPONSE ELEMENT BINDING PROTEIN-RELATED
XLOC_005499	Prupe.1G527100	Pp01:43152626-43155075	D	B	OK	2.51581	8.67878	1.78647	-1.72064	0.978	0.07805	0.977661	no	ZINC-FINGER HOMEODOMAIN PROTEIN 1
XLOC_005703	Prupe.1G570300	Pp01:46464250-46469737	D	B	OK	2.02742	0.45146	-2.16698	1.70881	0.978	0.0763	0.977661	no	Non-specific serine/threonine protein kinase / Threonine-specific protein kinase
XLOC_006531	Prupe.2G114500	Pp02:17249669-17251897	D	B	OK	0.0608868	2.30638	5.24336	-3.38889	0.978	0.07645	0.977661	no	Helicase conserved C-terminal domain (Helicase_C) // Helicase associated domain (HA2) (HA2) // Oligonucleotide/oligosaccharide-binding (OB)-fold (OB_NTP_bind) // AAA domain (AAA_22)
XLOC_006534	Prupe.2G114900	Pp02:17278913-17280575	D	B	OK	5.78306	18.0062	1.63859	-1.8413	0.978	0.07635	0.977661	no
XLOC_006885	Prupe.2G178100	Pp02:22268315-22269180	D	B	OK	21.8457	0.376433	-5.85881	3.84287	0.978	0.07525	0.977661	no	Late embryogenesis abundant protein (LEA_2)
XLOC_007126	Prupe.2G225700	Pp02:25252006-25252545	D	B	OK	0	0.432211	Inf	-nan	0.978	0.07755	0.977661	no
XLOC_007373	Prupe.2G273000	Pp02:27594306-27609171	D	B	OK	3.99298	1.27051	-1.65206	1.76493	0.978	0.07705	0.977661	no	BAP28
XLOC_007481	Prupe.2G293400	Pp02:28576822-28578343	D	B	OK	2.53206	8.62342	1.76795	-1.68311	0.978	0.07555	0.977661	no	U5 snRNP-specific protein-like factor and related proteins
XLOC_007612	Prupe.2G320800	Pp02:29865406-29865715	D	B	OK	0	0.49373	Inf	-nan	0.978	0.07755	0.977661	no	Transcriptional repressor, ovate (Ovate)
XLOC_007722	Prupe.2G010700	Pp02:964052-964548	D	B	OK	0	0.189685	Inf	-nan	0.978	0.07755	0.977661	no
XLOC_008344	Prupe.2G145900	Pp02:20241700-20242125	D	B	OK	0.228233	0	-Inf	-nan	0.978	0.0772	0.977661	no	Polyphosphate kinase / Polyphosphoric acid kinase
XLOC_008450	Prupe.2G171800	Pp02:21864919-21866524	D	B	OK	0.0877393	4.05494	5.53031	-3.53256	0.978	0.07605	0.977661	no	CYTOCHROME P450 86A2-RELATED
XLOC_009000	Prupe.2G291600	Pp02:28505660-28505905	D	B	OK	0.884446	0	-Inf	-nan	0.978	0.0772	0.977661	no
XLOC_009803	Prupe.3G098100	Pp03:7521381-7523749	D	B	OK	19.2225	54.4967	1.50337	-1.87785	0.978	0.0758	0.977661	no	WRKY TRANSCRIPTION FACTOR 40-RELATED
XLOC_010137	Prupe.3G162700	Pp03:18172021-18173140	D	B	OK	9.06281	27.7035	1.61204	-1.75186	0.978	0.0762	0.977661	no	CENTAURIN/ARF
XLOC_011028	Prupe.3G014900	Pp03:1060479-1064656	D	B	OK	38.3212	108.122	1.49644	-1.75089	0.978	0.0765	0.977661	no	PROTEIN REVEILLE 1-RELATED
XLOC_011135	Prupe.3G035100	Pp03:2561777-2562092	D	B	OK	0.427621	0	-Inf	-nan	0.978	0.0772	0.977661	no	Auxin responsive protein (Auxin_inducible)
XLOC_011775	Prupe.3G172800	Pp03:19066360-19072334	D	B	OK	51.1726	162.577	1.66768	-1.74772	0.978	0.07645	0.977661	no	MITOGEN-ACTIVATED PROTEIN KINASE 20
XLOC_012089	Prupe.3G242700	Pp03:23566385-23570574	D	B	OK	0.125806	1.08466	3.10797	-1.89813	0.978	0.07795	0.977661	no	F5A8.9 PROTEIN
XLOC_013373	Prupe.4G171700	Pp04:10154390-10163873	D	B	OK	0.537527	0.0123015	-5.44943	2.67006	0.978	0.07795	0.977661	no	IONOTROPIC GLUTAMATE RECEPTOR
XLOC_013701	Prupe.4G226200,Prupe.4G226300	Pp04:14369671-14373607	D	B	OK	258.722	84.6071	-1.61255	1.87601	0.978	0.07465	0.977661	no	Glycine rich protein family
XLOC_013861	Prupe.4G257600	Pp04:18264794-18266851	D	B	OK	111.362	42.6363	-1.3851	1.7505	0.978	0.07515	0.977661	no	DEHYDRATION-RESPONSIVE PROTEIN RD22
XLOC_014163	Prupe.4G025300	Pp04:1198739-1199317	D	B	OK	5.72076	27.0088	2.23915	-1.91898	0.978	0.07515	0.977661	no	NUCLEAR TRANSPORT FACTOR 2-LIKE PROTEIN
XLOC_014188	Prupe.4G031500	Pp04:1465853-1466297	D	B	OK	0	0.229201	Inf	-nan	0.978	0.07755	0.977661	no	S-locus glycoprotein domain (S_locus_glycop)
XLOC_014338	Prupe.4G064600	Pp04:3105557-3110069	D	B	OK	12.8104	4.49057	-1.51234	1.78664	0.978	0.0744	0.977661	no	Protein kinase domain (Pkinase) // Leucine Rich Repeat (LRR_1) // Leucine rich repeat N-terminal domain (LRRNT_2) // Leucine rich repeat (LRR_8)
XLOC_014363	Prupe.4G071100	Pp04:3484079-3487041	D	B	OK	1.20473	5.70232	2.24284	-1.87691	0.978	0.0744	0.977661	no	ZINC FINGER FYVE DOMAIN CONTAINING PROTEIN
XLOC_014662	Prupe.4G135800	Pp04:7503688-7509737	D	B	OK	14.8909	4.95802	-1.5866	1.76523	0.978	0.07565	0.977661	no	ATP-DEPENDENT RNA HELICASE DDX47-RELATED
XLOC_015204	Prupe.4G256900	Pp04:18092496-18094392	D	B	OK	1.98429	9.63832	2.28016	-1.95856	0.978	0.07765	0.977661	no	UBIQUITIN-CONJUGATING ENZYME E2
XLOC_015498	Prupe.5G015800	Pp05:1718562-1726046	D	B	OK	2.41403	9.72221	2.00984	-1.8926	0.978	0.07425	0.977661	no	RING/U-BOX DOMAIN-CONTAINING PROTEIN
XLOC_015812	Prupe.5G072900	Pp05:8742679-8743051	D	B	OK	0	0.321819	Inf	-nan	0.978	0.07755	0.977661	no
XLOC_016135	Prupe.5G134000	Pp05:12798605-12799148	D	B	OK	3.38343	18.3252	2.43727	-1.91334	0.978	0.07455	0.977661	no	HISTONE H4
XLOC_017287	Prupe.5G132800	Pp05:12744232-12749648	D	B	OK	375.658	82.3349	-2.18984	2.11794	0.978	0.0767	0.977661	no	NDP-glucose--starch glucosyltransferase / Waxy protein
XLOC_017336	Prupe.5G143500	Pp05:13273689-13277092	D	B	OK	1.86467	6.31592	1.76007	-1.68662	0.978	0.07705	0.977661	no	SERINE CARBOXYPEPTIDASE-LIKE 45-RELATED
XLOC_017444	Prupe.5G166200	Pp05:14396532-14398095	D	B	OK	6.53708	23.6001	1.85207	-1.96162	0.978	0.07635	0.977661	no	PB1 domain (PB1)
XLOC_017599	Prupe.5G197100	Pp05:15949369-15951992	D	B	OK	84.7047	27.9813	-1.59798	1.84409	0.978	0.0776	0.977661	no	RING FINGER DOMAIN-CONTAINING
XLOC_017729	Prupe.5G222700	Pp05:17288977-17292242	D	B	OK	1.15842	0.12182	-3.24933	1.9211	0.978	0.07575	0.977661	no	Peptidase M50B-like (Peptidase_M50B)
XLOC_018014	Prupe.6G026000	Pp06:2064770-2065342	D	B	OK	0	0.191591	Inf	-nan	0.978	0.07755	0.977661	no	OLIGOPEPTIDE TRANSPORTER 1-RELATED
XLOC_018081	Prupe.6G038200	Pp06:2875616-2878901	D	B	OK	1.62155	0.117837	-3.7825	2.37472	0.978	0.07805	0.977661	no	CYTOCHROME P450 FAMILY MEMBER
XLOC_018275	Prupe.6G078600	Pp06:5340488-5342335	D	B	OK	14.1881	3.71137	-1.93466	1.93754	0.978	0.076	0.977661	no	ENTH/VHS FAMILY PROTEIN
XLOC_018414	Prupe.6G105800	Pp06:7500445-7501329	D	B	OK	13.594	2.82028	-2.26906	1.93819	0.978	0.0757	0.977661	no
XLOC_018524	Prupe.6G126000	Pp06:9657244-9657733	D	B	OK	0	0.194193	Inf	-nan	0.978	0.07755	0.977661	no
XLOC_018968	Prupe.6G213600	Pp06:22139409-22141164	D	B	OK	506.939	149.504	-1.76163	1.79058	0.978	0.07675	0.977661	no	XYLOGLUCAN ENDOTRANSGLUCOSYLASE/HYDROLASE PROTEIN 6-RELATED
XLOC_019059	Prupe.6G230000	Pp06:23325540-23329884	D	B	OK	11.415	3.78585	-1.59224	1.75741	0.978	0.0773	0.977661	no	RNA EXONUCLEASE NEF-SP-RELATED
XLOC_019126	Prupe.6G242800	Pp06:24109331-24111816	D	B	OK	81.7562	224.483	1.4572	-1.77511	0.978	0.07635	0.977661	no
XLOC_020014	Prupe.6G058000	Pp06:4054565-4059561	D	B	OK	6.03933	17.8126	1.56043	-1.79046	0.978	0.0746	0.977661	no	DAMAGE-SPECIFIC DNA BINDING PROTEIN 2
XLOC_020643	Prupe.6G186600	Pp06:19501687-19504280	D	B	OK	19.2953	54.3189	1.49321	-1.83602	0.978	0.0753	0.977661	no	ANNEXIN D1-RELATED
XLOC_021149	Prupe.6G293600	Pp06:26978539-26980111	D	B	OK	5.90366	1.25085	-2.2387	1.92335	0.978	0.07685	0.977661	no	PPR repeat (PPR) // PPR repeat family (PPR_2)
XLOC_021209	Prupe.6G304300	Pp06:27536792-27537059	D	B	OK	0	0.746428	Inf	-nan	0.978	0.07755	0.977661	no
XLOC_021367	Prupe.6G334000	Pp06:29017582-29022883	D	B	OK	9.1142	1.97796	-2.2041	1.91668	0.978	0.07515	0.977661	no	Shikimate dehydrogenase / Shikimate:NADP(+) oxidoreductase
XLOC_022403	Prupe.7G153500	Pp07:16363655-16367933	D	B	OK	29.1764	9.62516	-1.59992	1.91295	0.978	0.07805	0.977661	no	CYTOCHROME P450 708A2-RELATED
XLOC_022446	Prupe.7G160100	Pp07:16671180-16675405	D	B	OK	4.97661	1.42022	-1.80905	1.81715	0.978	0.07665	0.977661	no	DISEASE RESISTANCE RPP13-LIKE PROTEIN 4
XLOC_022543	Prupe.7G179100	Pp07:17618919-17621709	D	B	OK	32.7869	11.736	-1.48218	1.77414	0.978	0.0777	0.977661	no	FI18644P1-RELATED
XLOC_022556	Prupe.7G182300	Pp07:17755192-17757939	D	B	OK	6.7024	19.8472	1.56618	-1.79031	0.978	0.0765	0.977661	no	Ankyrin repeats (3 copies) (Ank_2) // Domain of unknown function (PGG)
XLOC_023337	Prupe.7G073200	Pp07:11088471-11093476	D	B	OK	8.97411	2.34863	-1.93395	1.87024	0.978	0.07495	0.977661	no	CYCLIC NUCLEOTIDE-GATED ION CHANNEL 11-RELATED
XLOC_023702	Prupe.7G151900	Pp07:16270330-16270639	D	B	OK	0.448449	0	-Inf	-nan	0.978	0.0772	0.977661	no
XLOC_023897	Prupe.7G197100	Pp07:18584892-18587656	D	B	OK	18.729	52.5628	1.48877	-1.84333	0.978	0.0759	0.977661	no	SUBTILISIN SERINE PROTEASE-RELATED
XLOC_024467	Prupe.8G030000	Pp08:2798163-2799203	D	B	OK	119.276	44.937	-1.40833	1.74712	0.978	0.07535	0.977661	no	Phloem protein 2 (PP2)
XLOC_025480	Prupe.8G226900	Pp08:20342663-20345890	D	B	OK	9.13124	2.94659	-1.63176	1.83858	0.978	0.07775	0.977661	no	Protein kinase domain (Pkinase) // Leucine Rich Repeat (LRR_1) // Leucine rich repeat N-terminal domain (LRRNT_2) // Leucine Rich repeat (LRR_6) // Leucine rich repeat (LRR_8)
XLOC_025659	Prupe.8G261300	Pp08:22064409-22065375	D	B	OK	0.160211	17.0012	6.72953	-4.54887	0.978	0.076	0.977661	no	Pectinesterase / Pectin methylesterase
XLOC_025797	Prupe.8G018900	Pp08:1754189-1758273	D	B	OK	12.2472	33.1773	1.43774	-1.74077	0.978	0.07785	0.977661	no	PMR5 N terminal Domain (PMR5N)
XLOC_026031	Prupe.8G068100	Pp08:10036951-10037248	D	B	OK	1.15821	65.7599	5.82724	-3.83972	0.978	0.076	0.977661	no
XLOC_026065	Prupe.8G076200	Pp08:11039223-11042262	D	B	OK	42.1254	14.9616	-1.49343	1.69519	0.978	0.07785	0.977661	no	GB
XLOC_026086	Prupe.8G081000	Pp08:11469134-11470199	D	B	OK	9.5569	29.2815	1.61537	-1.80818	0.978	0.0763	0.977661	no	Auxin responsive protein (Auxin_inducible)
XLOC_026089	Prupe.8G081500	Pp08:11479209-11481348	D	B	OK	0.868525	11.8211	3.76666	-1.4177	0.978	0.07675	0.977661	no	Auxin responsive protein (Auxin_inducible)
XLOC_026136	Prupe.8G090300	Pp08:12342655-12343335	D	B	OK	0	0.260482	Inf	-nan	0.978	0.07755	0.977661	no
XLOC_026232	Prupe.8G110900	Pp08:14050932-14054423	D	B	OK	0.456788	3.95617	3.11451	-1.6943	0.978	0.0768	0.977661	no	EXPRESSED PROTEIN
XLOC_026281	Prupe.8G121500	Pp08:14750695-14752193	D	B	OK	115.847	38.9727	-1.57168	1.7321	0.978	0.0777	0.977661	no
XLOC_026701	Prupe.8G206000	Pp08:19311062-19311329	D	B	OK	0.670224	0	-Inf	-nan	0.978	0.0772	0.977661	no
XLOC_011243	Prupe.3G059900	Pp03:4259975-4269197	D	B	OK	0.656318	0.0444662	-3.88362	2.41123	0.978	0.07815	0.97832	no	ABC TRANSPORTER G FAMILY MEMBER 29
XLOC_011555	Prupe.3G125500	Pp03:11561732-11564995	D	B	OK	0.279631	3.7516	3.74591	-2.35036	0.978	0.07825	0.978386	no	BASIC HELIX-LOOP-HELIX DOMAIN-CONTAINING PROTEIN
XLOC_014591	Prupe.4G116800	Pp04:6322678-6326516	D	B	OK	0.674193	2.81518	2.06199	-1.77851	0.978	0.07825	0.978386	no	DISEASE RESISTANCE-LIKE PROTEIN/LRR DOMAIN-CONTAINING PROTEIN
XLOC_002531	Prupe.1G486900	Pp01:40526541-40530485	D	B	OK	2.88448	10.7649	1.89995	-1.80794	0.982	0.07855	0.981542	no	PROTEIN KINASE FAMILY PROTEIN-RELATED
XLOC_010320	Prupe.3G199200	Pp03:20856379-20859649	D	B	OK	4.05456	0.921886	-2.13688	1.88491	0.982	0.0786	0.981573	no	RECEPTOR LIKE PROTEIN 54
XLOC_000445	Prupe.1G076800	Pp01:5556108-5562962	D	B	OK	11.4679	34.0343	1.56939	-1.80198	0.983	0.0788	0.983475	no	Oxysterol-binding protein
XLOC_000090	Prupe.1G016700	Pp01:1180236-1180772	D	B	OK	14.4316	2.77597	-2.37816	1.87297	0.986	0.07905	0.985999	no	Diamine N-acetyltransferase / Spermidine N(1)-acetyltransferase
XLOC_003238	Prupe.1G045700	Pp01:3249996-3258588	D	B	OK	2.47399	0.486863	-2.34525	1.89772	0.987	0.07925	0.987301	no	F19P19.6 PROTEIN
XLOC_011756	Prupe.3G168100	Pp03:18702147-18706312	D	B	OK	17.2297	5.92869	-1.53912	1.83012	0.987	0.07925	0.987301	no	Phosphoglycerate dehydrogenase / Phosphoglyceric acid dehydrogenase
XLOC_003522	Prupe.1G105400	Pp01:8475391-8477731	D	B	OK	0.0841089	1.61184	4.26031	-2.56711	0.989	0.07975	0.988808	no	Pectinesterase / Pectin methylesterase
XLOC_009654	Prupe.3G070700	Pp03:5074391-5075127	D	B	OK	2.08452	10.7027	2.3602	-1.86134	0.989	0.0797	0.988808	no	EXPRESSED PROTEIN
XLOC_011766	Prupe.3G171000	Pp03:18988289-18990685	D	B	OK	0.222072	3.2204	3.85814	-2.35896	0.989	0.07985	0.988808	no	PROTODERMAL FACTOR 1
XLOC_012809	Prupe.4G062800,Prupe.4G062900	Pp04:3002238-3014902	D	B	OK	5.78137	24.0163	2.05453	-1.80074	0.989	0.07965	0.988808	no	DOG1 ALPHA SPLICE VARIANT
XLOC_017553	Prupe.5G188200	Pp05:15500147-15502708	D	B	OK	2.29737	11.8985	2.37272	-2.01633	0.989	0.07945	0.988808	no
XLOC_018116	Prupe.6G043300	Pp06:3165705-3167991	D	B	OK	20.1872	54.9849	1.44559	-1.80297	0.989	0.07955	0.988808	no	CBL-INTERACTING SERINE/THREONINE-PROTEIN KINASE 11
XLOC_019893	Prupe.6G032200	Pp06:2476496-2477224	D	B	OK	14.6112	44.0961	1.59358	-1.76336	0.989	0.07985	0.988808	no	DNAJ HOMOLOG SUBFAMILY C MEMBER
XLOC_024375	Prupe.8G011000	Pp08:895261-898388	D	B	OK	1.67766	0.13967	-3.58636	2.12517	0.989	0.07975	0.988808	no	OXIDOREDUCTASE, 2OG-FE II OXYGENASE FAMILY PROTEIN
XLOC_024892	Prupe.8G109200	Pp08:13923231-13928969	D	B	OK	4.06534	0.799585	-2.34605	1.99822	0.989	0.07975	0.988808	no	DISEASE RESISTANCE PROTEIN-RELATED
XLOC_024901	Prupe.8G110400	Pp08:14007771-14009917	D	B	OK	7.50433	22.0106	1.5524	-1.84398	0.989	0.0798	0.988808	no	F-BOX AND WD40 DOMAIN PROTEIN
XLOC_020212	Prupe.6G097700	Pp06:6797476-6804537	D	B	OK	5.46643	14.5717	1.41449	-1.69581	0.99	0.08	0.990072	no	AUXIN RESPONSE FACTOR 4
XLOC_004063	Prupe.1G215400	Pp01:22829474-22837143	D	B	OK	4.8426	12.3803	1.3542	-1.68433	0.99	0.08015	0.990147	no	Protein Mei2, essential for commitment to meiosis, and related proteins
XLOC_004507	Prupe.1G309800	Pp01:30142008-30142338	D	B	OK	25.1379	1.95909	-3.68161	2.27633	0.99	0.08015	0.990147	no	PROTEIN NIM1-INTERACTING 2
XLOC_021856	Prupe.7G049700	Pp07:8650445-8656100	D	B	OK	4.4554	15.3408	1.78374	-1.81199	0.99	0.08015	0.990147	no	PEPTIDE CHAIN RELEASE FACTOR 3
XLOC_017036	Prupe.5G080300	Pp05:9391570-9395219	D	B	OK	10.0578	33.7771	1.74773	-1.83636	0.991	0.08025	0.99079	no	DEOXYRIBODIPYRIMIDINE PHOTOLYASE
XLOC_024741	Prupe.8G078900	Pp08:11275612-11276700	D	B	OK	0.777478	6.11173	2.97471	-2.26003	0.995	0.0806	0.994516	no	Auxin responsive protein (Auxin_inducible)
XLOC_025112	Prupe.8G152100	Pp08:16518759-16520865	D	B	OK	4.67444	14.2947	1.61261	-1.79726	0.995	0.08065	0.994539	no	F2J10.8 PROTEIN-RELATED
XLOC_020179	Prupe.6G090100	Pp06:6165350-6169736	D	B	OK	8.73593	23.798	1.44581	-1.76253	0.995	0.08075	0.995177	no	SERINE/THREONINE-PROTEIN KINASE RLCKVII-RELATED
XLOC_006928	Prupe.2G183700	Pp02:22558731-22569384	D	B	OK	6.40446	46.2474	2.85222	-1.83227	0.996	0.0809	0.996431	no	SERINE/THREONINE/TYROSINE KINASE-RELATED
XLOC_005484	Prupe.1G524800,Prupe.1G524900	Pp01:43009332-43015995	D	B	OK	1.83786	7.02948	1.93539	-1.57872	0.997	0.0811	0.99711	no	MULTIDRUG RESISTANCE PROTEIN
XLOC_017416	Prupe.5G161000	Pp05:14170098-14171653	D	B	OK	126.135	45.5362	-1.46989	1.8403	0.997	0.0811	0.99711	no	METHIONINE SULFOXIDE REDUCTASE
XLOC_026896	Prupe.8G248600	Pp08:21474402-21479245	D	B	OK	23.425	8.50357	-1.46191	1.70686	0.997	0.0811	0.99711	no	SUGAR TRANSPORTER ERD6-LIKE 7
XLOC_000002	Prupe.1G000100,Prupe.1G000300	Pp01:40339-70278	D	B	OK	10.2784	14.9748	0.542914	-0.600958	0.999	0.50175	0.998753	no	IMPORTIN-11
XLOC_000003	Prupe.1G000400	Pp01:71368-81596	D	B	OK	26.1724	13.2819	-0.978582	1.22605	0.999	0.20405	0.998753	no	PROTEIN PHOSPHATASE 2C
XLOC_000004	Prupe.1G000700	Pp01:100673-104106	D	B	OK	7.34643	8.56333	0.221127	-0.270544	0.999	0.7772	0.998753	no	TRANSCRIPTIONAL REGULATOR
XLOC_000005	Prupe.1G001000	Pp01:141778-162190	D	B	OK	17.3533	8.03072	-1.11161	1.41181	0.999	0.14565	0.998753	no
XLOC_000006	Prupe.1G001100	Pp01:179493-183844	D	B	OK	4.45405	5.98078	0.425216	-0.45109	0.999	0.6583	0.998753	no	Glucan endo-1,3-beta-D-glucosidase / Laminarinase
XLOC_000007	Prupe.1G001200	Pp01:185223-190701	D	B	OK	36.6681	18.452	-0.990754	1.26353	0.999	0.19555	0.998753	no	SERINE-THREONINE PROTEIN KINASE
XLOC_000008	Prupe.1G001300	Pp01:192136-199379	D	B	OK	29.3902	16.1807	-0.861062	1.07898	0.999	0.2701	0.998753	no	SERINE-THREONINE PROTEIN KINASE
XLOC_000009	Prupe.1G001500	Pp01:209500-210249	D	B	OK	0.438243	0.791025	0.851992	-0.445207	0.999	0.69505	0.998753	no	F28N24.19 PROTEIN
XLOC_000010	Prupe.1G001600	Pp01:210379-212855	D	B	OK	0.286879	0.275762	-0.0570236	0.038811	0.999	0.96515	0.998753	no	PPR repeat (PPR) // PPR repeat family (PPR_2)
XLOC_000012	Prupe.1G002000	Pp01:224285-224629	D	B	OK	0.23229	0	-Inf	-nan	0.999	0.1005	0.998753	no
XLOC_000013	Prupe.1G002100	Pp01:224862-236482	D	B	OK	12.789	15.2723	0.256011	-0.234828	0.999	0.8255	0.998753	no	CEMA-LIKE PROTON EXTRUSION PROTEIN-LIKE PROTEIN
XLOC_000014	Prupe.1G002200	Pp01:224862-236482	D	B	OK	1.91606	0.990082	-0.952522	0.175279	0.999	0.75	0.998753	no
XLOC_000015	Prupe.1G002400	Pp01:249639-257018	D	B	OK	6.49526	7.76191	0.257025	-0.261805	0.999	0.78465	0.998753	no	EVOLUTIONARILY CONSERVED C-TERMINAL REGION 10
XLOC_000017	Prupe.1G002700	Pp01:288900-299358	D	B	OK	105.875	149.16	0.494496	-0.475669	0.999	0.61105	0.998753	no	ABC1 PROTEIN KINASE 6
XLOC_000018	-	Pp01:299683-301787	D	B	OK	0.707437	0.910087	0.363402	-0.263365	0.999	0.7866	0.998753	no
XLOC_000019	Prupe.1G003100	Pp01:332961-340663	D	B	OK	3.33409	2.16086	-0.625688	0.579577	0.999	0.5466	0.998753	no	DIHYDROXY-ACID DEHYDRATASE DAD
XLOC_000020	Prupe.1G003200	Pp01:343324-352419	D	B	OK	10.9355	8.82562	-0.309251	0.368937	0.999	0.716	0.998753	no	RING ZINC FINGER PROTEIN
XLOC_000022	Prupe.1G004200	Pp01:396638-400357	D	B	OK	0.111872	0.684118	2.61239	-1.48311	0.999	0.1544	0.998753	no
XLOC_000023	Prupe.1G004400	Pp01:403407-406770	D	B	OK	7.38324	6.2132	-0.248917	0.29144	0.999	0.75805	0.998753	no
XLOC_000024	Prupe.1G004600	Pp01:407158-429952	D	B	OK	1.03186	0.384746	-1.42327	0.0988456	0.999	0.5859	0.998753	no
XLOC_000025	Prupe.1G004700	Pp01:407158-429952	D	B	OK	16.0141	10.1904	-0.652122	0.518893	0.999	0.58915	0.998753	no	Glucosylceramidase / D-glucosyl-N-acylsphingosine glucohydrolase
XLOC_000026	Prupe.1G004800	Pp01:430672-441254	D	B	OK	84.5653	51.2837	-0.721566	0.854687	0.999	0.37915	0.998753	no	GLUTATHIONE REDUCTASE, MITOCHONDRIAL
XLOC_000027	Prupe.1G005100	Pp01:458430-464842	D	B	OK	2.45352	7.02888	1.51844	-1.40532	0.999	0.1465	0.998753	no	WD40 REPEAT PROTEIN MUCILAGE-MODIFIED 1
XLOC_000028	Prupe.1G005400	Pp01:469737-470644	D	B	OK	8.89489	2.9433	-1.59554	1.27044	0.999	0.2409	0.998753	no
XLOC_000029	Prupe.1G005700	Pp01:491735-501116	D	B	OK	18.8984	16.711	-0.177472	0.171336	0.999	0.85715	0.998753	no	WD40 REPEAT PROTEIN MUCILAGE-MODIFIED 1
XLOC_000030	Prupe.1G006100	Pp01:521274-530423	D	B	OK	13.1896	16.3124	0.306569	-0.380155	0.999	0.70935	0.998753	no	GLUCOSE-INDUCED DEGRADATION PROTEIN 4 HOMOLOG
XLOC_000032	Prupe.1G006300	Pp01:535016-538780	D	B	OK	19.3594	29.4316	0.604333	-0.748688	0.999	0.45525	0.998753	no	CYCLIN-DEPENDENT KINASE INHIBITOR 1
XLOC_000033	Prupe.1G006500	Pp01:550532-557246	D	B	OK	40.6738	31.0204	-0.390885	0.468933	0.999	0.64245	0.998753	no	26S PROTEASOME NON-ATPASE REGULATORY SUBUNIT
XLOC_000034	Prupe.1G006600	Pp01:558638-560976	D	B	OK	7.24633	3.81345	-0.926155	0.926546	0.999	0.3753	0.998753	no	TRANSCRIPTION FACTOR FAMA
XLOC_000035	Prupe.1G006700	Pp01:562743-564998	D	B	OK	172.813	113.695	-0.604046	0.755233	0.999	0.4311	0.998753	no	60S RIBOSOMAL PROTEIN L13A
XLOC_000037	Prupe.1G007000	Pp01:586206-591015	D	B	OK	72.8908	150.372	1.04473	-1.23434	0.999	0.2338	0.998753	no	MYB FAMILY TRANSCRIPTION FACTOR-RELATED
XLOC_000038	Prupe.1G007100	Pp01:594534-597085	D	B	OK	6.18791	7.6233	0.300964	-0.293085	0.999	0.7769	0.998753	no	CALCIUM-BINDING PROTEIN CML30-RELATED
XLOC_000039	Prupe.1G007500	Pp01:647480-652622	D	B	OK	0.375826	1.15031	1.61389	-1.1437	0.999	0.2609	0.998753	no	Ankyrin repeats (3 copies) (Ank_2) // Domain of unknown function (PGG)
XLOC_000044	Prupe.1G008200	Pp01:686137-691884	D	B	OK	5.26333	6.74666	0.358198	-0.262022	0.999	0.80045	0.998753	no	CYSTEINE PROTEINASE INHIBITOR 6
XLOC_000045	Prupe.1G008700	Pp01:710230-716872	D	B	OK	4.64033	3.71608	-0.320444	0.364894	0.999	0.69805	0.998753	no	Ubiquitin-specific protease
XLOC_000046	Prupe.1G008800	Pp01:718803-721779	D	B	OK	0.527475	1.18635	1.16935	-0.682836	0.999	0.4992	0.998753	no	X8 domain (X8)
XLOC_000047	Prupe.1G009000	Pp01:728128-733831	D	B	OK	42.9326	51.9018	0.273711	-0.354066	0.999	0.70535	0.998753	no	ER LUMEN PROTEIN RETAINING RECEPTOR
XLOC_000048	Prupe.1G009100	Pp01:734275-734888	D	B	OK	0.841901	1.36659	0.698858	-0.345449	0.999	0.7636	0.998753	no	Paired amphipathic helix repeat
XLOC_000050	Prupe.1G009500	Pp01:755336-757434	D	B	OK	28.8551	21.1355	-0.449156	0.504429	0.999	0.6067	0.998753	no	39S RIBOSOMAL PROTEIN L32, MITOCHONDRIAL
XLOC_000053	Prupe.1G010200	Pp01:783548-785635	D	B	OK	2.89402	3.36088	0.215761	-0.185342	0.999	0.8441	0.998753	no	Paired amphipathic helix repeat
XLOC_000054	Prupe.1G010500	Pp01:802796-811047	D	B	OK	44.8213	52.3976	0.225315	-0.291414	0.999	0.75895	0.998753	no	UBX DOMAIN-CONTAINING PROTEIN 4
XLOC_000055	Prupe.1G010600	Pp01:811525-814007	D	B	OK	14.7441	8.69817	-0.761351	0.899722	0.999	0.36515	0.998753	no	F-box-like (F-box-like)
XLOC_000056	Prupe.1G010700,Prupe.1G010800,Prupe.1G010900	Pp01:818006-829360	D	B	OK	10.3449	18.9125	0.87042	-0.735277	0.999	0.42175	0.998753	no	LEUCINE-RICH REPEAT-CONTAINING PROTEIN
XLOC_000059	Prupe.1G011200	Pp01:859244-867025	D	B	OK	24.1529	38.067	0.656341	-0.747873	0.999	0.43775	0.998753	no	PROTEIN TIME FOR COFFEE
XLOC_000060	Prupe.1G011400	Pp01:883253-888299	D	B	OK	7.99363	12.1482	0.603824	-0.733784	0.999	0.4612	0.998753	no	LINOLEATE 9S-LIPOXYGENASE 5, CHLOROPLASTIC
XLOC_000061	Prupe.1G011500	Pp01:890053-891030	D	B	OK	1569.97	2891.05	0.88086	-0.63101	0.999	0.5282	0.998753	no	PHOTOSYSTEM I REACTION CENTER SUBUNIT II-1, CHLOROPLASTIC-RELATED
XLOC_000062	Prupe.1G011800	Pp01:903540-906949	D	B	OK	21.8902	13.1076	-0.73988	0.880613	0.999	0.3746	0.998753	no	EXOSOME COMPLEX COMPONENT RRP41
XLOC_000065	Prupe.1G012200	Pp01:925568-929149	D	B	OK	1.54482	1.25922	-0.294914	0.226631	0.999	0.8172	0.998753	no	HEAT SHOCK 70 KDA PROTEIN 8
XLOC_000066	Prupe.1G012300	Pp01:938290-941402	D	B	OK	0.157656	0.226628	0.523543	-0.267781	0.999	0.8114	0.998753	no
XLOC_000068	Prupe.1G012500	Pp01:950245-955472	D	B	OK	2.54186	2.03923	-0.317856	0.226218	0.999	0.81605	0.998753	no
XLOC_000070	Prupe.1G012700	Pp01:964698-966237	D	B	OK	1.36863	4.15224	1.60115	-1.22977	0.999	0.40085	0.998753	no
XLOC_000071	Prupe.1G012900	Pp01:981493-982472	D	B	OK	0.995005	0.836647	-0.250086	0.142005	0.999	0.89145	0.998753	no
XLOC_000074	Prupe.1G013300	Pp01:1013347-1017865	D	B	OK	50.5241	34.3928	-0.554863	0.473839	0.999	0.65545	0.998753	no	IMIDAZOLEGLYCEROL-PHOSPHATE DEHYDRATASE HIS7
XLOC_000075	Prupe.1G013500	Pp01:1018151-1020255	D	B	OK	179.245	158.596	-0.176579	0.221613	0.999	0.82965	0.998753	no	40S RIBOSOMAL PROTEIN S18
XLOC_000076	Prupe.1G013600	Pp01:1021117-1029808	D	B	OK	12.5882	12.1313	-0.0533315	0.0622157	0.999	0.94855	0.998753	no	RIBONUCLEASE P SUBUNIT P38
XLOC_000077	Prupe.1G013700	Pp01:1031854-1035524	D	B	OK	114.356	142.67	0.319154	-0.357722	0.999	0.708	0.998753	no	FRIGIDA-LIKE PROTEIN 4A-RELATED
XLOC_000079	Prupe.1G014000	Pp01:1039033-1054260	D	B	OK	653.87	284.556	-1.20029	1.02343	0.999	0.3265	0.998753	no	SER/THR DEHYDRATASE, TRP SYNTHASE
XLOC_000080	Prupe.1G014200	Pp01:1039033-1054260	D	B	OK	0.232848	0.100474	-1.21257	0.0209509	0.999	0.6397	0.998753	no
XLOC_000081	Prupe.1G014300	Pp01:1055754-1058371	D	B	OK	31.559	22.8056	-0.468659	0.538622	0.999	0.58465	0.998753	no	PREFOLDIN SUBUNIT 2
XLOC_000082	Prupe.1G014700	Pp01:1078475-1079342	D	B	OK	0.288705	0.113395	-1.34824	0.687034	0.999	0.5419	0.998753	no	CYSTEINE PROTEINASE INHIBITOR 2
XLOC_000083	Prupe.1G015000	Pp01:1085655-1087943	D	B	OK	1.53406	1.22803	-0.321008	0.0349668	0.999	0.9003	0.998753	no
XLOC_000084	Prupe.1G015200	Pp01:1097197-1099456	D	B	OK	0.119215	0.549214	2.2038	-1.2699	0.999	0.2278	0.998753	no	Pre-rRNA-processing protein TSR2 (WGG)
XLOC_000085	Prupe.1G015300	Pp01:1104457-1109637	D	B	OK	20.905	30.5029	0.5451	-0.678406	0.999	0.513	0.998753	no	PHD				plant homeodomain finger protein (PHD_Oberon)
XLOC_000086	Prupe.1G015600	Pp01:1113620-1120050	D	B	OK	2.35282	0.739237	-1.67028	0.591438	0.999	0.3343	0.998753	no	PPR repeat (PPR) // PPR repeat family (PPR_2) // Pentatricopeptide repeat domain (PPR_3) // DYW family of nucleic acid deaminases (DYW_deaminase)
XLOC_000087	Prupe.1G016100	Pp01:1150541-1151601	D	B	OK	0.448967	2.13666	2.25067	-1.32711	0.999	0.2438	0.998753	no
XLOC_000088	Prupe.1G016200	Pp01:1161146-1163983	D	B	OK	1.72608	1.51563	-0.187581	0.126707	0.999	0.8986	0.998753	no
XLOC_000091	Prupe.1G016800	Pp01:1182653-1186050	D	B	OK	5.78139	2.35347	-1.29663	0.833219	0.999	0.39225	0.998753	no	CDC73 DOMAIN PROTEIN
XLOC_000092	Prupe.1G017000	Pp01:1187201-1189030	D	B	OK	0.348139	0.0625849	-2.47578	1.21961	0.999	0.32535	0.998753	no	BIFUNCTIONAL INHIBITOR/LIPID-TRANSFER PROTEIN/SEED STORAGE 2S ALBUMIN-LIKE PROTEIN-RELATED
XLOC_000096	Prupe.1G018300	Pp01:1283302-1297977	D	B	OK	6.33604	5.71822	-0.148015	0.105681	0.999	0.9115	0.998753	no	ATP-DEPENDENT RNA HELICASE
XLOC_000097	Prupe.1G018500	Pp01:1283302-1297977	D	B	OK	13.2021	18.8713	0.515424	-0.403543	0.999	0.69415	0.998753	no	PROTEIN RDM1
XLOC_000101	Prupe.1G019400	Pp01:1356003-1365231	D	B	OK	2.31031	4.78176	1.04945	-1.25362	0.999	0.229	0.998753	no	DNA repair protein RAD50, ABC-type ATPase/SMC superfamily // Uncharacterized conserved coiled-coil protein
XLOC_000102	-	Pp01:1374684-1380486	D	B	OK	1.9133	1.88716	-0.0198525	0.00894156	0.999	0.2089	0.998753	no
XLOC_000105	-	Pp01:1388020-1390357	D	B	OK	6.58053	10.3367	0.651497	-0.64635	0.999	0.5161	0.998753	no
XLOC_000106	Prupe.1G020100	Pp01:1420018-1421395	D	B	OK	3.47404	3.30824	-0.0705539	0.0575883	0.999	0.95445	0.998753	no	RING ZINC FINGER PROTEIN
XLOC_000107	Prupe.1G020200	Pp01:1427219-1430138	D	B	OK	14.8124	8.43189	-0.812881	0.927599	0.999	0.3189	0.998753	no
XLOC_000108	Prupe.1G020300	Pp01:1439536-1443346	D	B	OK	30.5623	21.3094	-0.520267	0.64173	0.999	0.50165	0.998753	no	GENOMIC DNA, CHROMOSOME 3, P1 CLONE: MWI23-RELATED
XLOC_000110	Prupe.1G020600	Pp01:1449522-1451692	D	B	OK	35.9837	31.4051	-0.196347	0.244884	0.999	0.8133	0.998753	no	CHLOROPHYLLASE-2, CHLOROPLASTIC
XLOC_000111	Prupe.1G020700	Pp01:1452966-1456616	D	B	OK	6.88212	9.55026	0.472688	-0.435943	0.999	0.6606	0.998753	no	CALCITONIN GENE-RELATED PEPTIDE-RECEPTOR COMPONENT PROTEIN
XLOC_000112	Prupe.1G020900	Pp01:1463166-1469336	D	B	OK	5.80366	16.6419	1.51978	-1.48623	0.999	0.1476	0.998753	no	Divergent CCT motif (CCT_2)
XLOC_000113	Prupe.1G021000	Pp01:1469782-1472060	D	B	OK	75.8757	139.301	0.876496	-1.06951	0.999	0.2656	0.998753	no	Acireductone dioxygenase (Ni(2+)-requiring) / E-2
XLOC_000114	Prupe.1G021100	Pp01:1472377-1476034	D	B	OK	757.562	449.485	-0.753092	0.789204	0.999	0.40395	0.998753	no	Acireductone dioxygenase (Ni(2+)-requiring) / E-2
XLOC_000115	Prupe.1G021200	Pp01:1478252-1480784	D	B	OK	2.78071	5.61853	1.01474	-0.909852	0.999	0.3525	0.998753	no	HEAT STRESS TRANSCRIPTION FACTOR A-6A-RELATED
XLOC_000116	Prupe.1G021300	Pp01:1484162-1491950	D	B	OK	9.57502	12.5632	0.391851	-0.488147	0.999	0.6285	0.998753	no	DYMECLIN
XLOC_000117	Prupe.1G022300	Pp01:1521867-1525058	D	B	OK	73.442	45.7599	-0.682521	0.865883	0.999	0.37985	0.998753	no	RE49489P
XLOC_000118	Prupe.1G022400	Pp01:1533239-1539263	D	B	OK	81.4032	60.3385	-0.432007	0.406053	0.999	0.6837	0.998753	no	ALUMINIUM INDUCED PROTEIN WITH YGL AND LRDR MOTIFS-RELATED
XLOC_000119	Prupe.1G022600	Pp01:1541155-1548834	D	B	OK	15.1702	15.6402	0.0440149	-0.0567701	0.999	0.95495	0.998753	no	SERINE/THREONINE-PROTEIN KINASE SBK1
XLOC_000121	Prupe.1G022800	Pp01:1563528-1565534	D	B	OK	0.564769	1.0148	0.845458	-0.530634	0.999	0.65735	0.998753	no
XLOC_000123	Prupe.1G023500	Pp01:1655315-1659053	D	B	OK	0.75701	1.58746	1.06833	-0.826447	0.999	0.4252	0.998753	no
XLOC_000125	Prupe.1G024200	Pp01:1688101-1692457	D	B	OK	13.0356	11.4237	-0.190421	0.231896	0.999	0.81625	0.998753	no	PLASTIDIAL PYRUVATE KINASE 1, CHLOROPLASTIC
XLOC_000131	Prupe.1G024900	Pp01:1717111-1720429	D	B	OK	4.62294	14.0657	1.6053	-1.72784	0.999	0.0897	0.998753	no	PDDEXK-like family of unknown function (PDDEXK_6)
XLOC_000132	Prupe.1G025200	Pp01:1741893-1747410	D	B	OK	26.2654	31.1149	0.244442	-0.301499	0.999	0.77645	0.998753	no	Protein kinase domain (Pkinase)
XLOC_000133	Prupe.1G025500	Pp01:1758691-1761948	D	B	OK	20.6508	27.7145	0.424442	-0.529107	0.999	0.60545	0.998753	no	BRG-1 ASSOCIATED FACTOR 250 BAF250
XLOC_000137	Prupe.1G026200	Pp01:1817897-1818559	D	B	OK	34.2342	13.2939	-1.36468	1.31978	0.999	0.2017	0.998753	no
XLOC_000138	Prupe.1G026400	Pp01:1839104-1840662	D	B	OK	14.6381	5.97047	-1.29381	1.42611	0.999	0.14815	0.998753	no	CBL-INTERACTING SERINE/THREONINE-PROTEIN KINASE 7
XLOC_000140	Prupe.1G026900	Pp01:1875242-1877079	D	B	OK	161.562	292.988	0.858757	-1.02756	0.999	0.30495	0.998753	no	NAD(P)H DEHYDROGENASE 18
XLOC_000142	Prupe.1G027100	Pp01:1886083-1897068	D	B	OK	5.941	5.45911	-0.12204	0.131624	0.999	0.8953	0.998753	no	ION CHANNEL POLLUX-LIKE 1-RELATED
XLOC_000143	Prupe.1G027200	Pp01:1899261-1903561	D	B	OK	27.9916	25.7192	-0.122143	0.153861	0.999	0.86785	0.998753	no	Uncharacterized conserved protein
XLOC_000144	Prupe.1G027300	Pp01:1904169-1913931	D	B	OK	9.92311	18.1236	0.869006	-1.09757	0.999	0.28625	0.998753	no	ER DEGRADATION-ENHANCING ALPHA-MANNOSIDASE-LIKE PROTEIN 1
XLOC_000145	Prupe.1G027400	Pp01:1914073-1916665	D	B	OK	0.856022	0.18122	-2.23991	1.34057	0.999	0.24625	0.998753	no	PPR repeat (PPR) // PPR repeat (PPR_1)
XLOC_000146	Prupe.1G027600	Pp01:1933811-1936072	D	B	OK	118.866	157.862	0.409326	-0.504998	0.999	0.6032	0.998753	no	AUXIN-RESPONSIVE PROTEIN IAA14-RELATED
XLOC_000147	Prupe.1G027800	Pp01:1947759-1953157	D	B	OK	3.18464	3.05353	-0.060652	0.0523416	0.999	0.96075	0.998753	no	RNA SPLICING PROTEIN MRS2, MITOCHONDRIAL
XLOC_000148	Prupe.1G027900	Pp01:1955033-1958573	D	B	OK	5.6447	5.34474	-0.0787772	0.0900654	0.999	0.93185	0.998753	no	PROTEIN TRANSPORT PROTEIN SEC23
XLOC_000149	Prupe.1G028000	Pp01:1962928-1968133	D	B	OK	0.0362675	0.215954	2.57397	-1.14563	0.999	0.22235	0.998753	no	RING FINGER DOMAIN-CONTAINING, POLYCOMB GROUP COMPONENT
XLOC_000150	Prupe.1G028200	Pp01:1968258-1971607	D	B	OK	0.95044	0.183486	-2.37292	0.30358	0.999	0.4802	0.998753	no
XLOC_000152	Prupe.1G028500	Pp01:2003345-2006552	D	B	OK	0.0152401	0.197098	3.69298	-1.68087	0.999	0.27975	0.998753	no	Sieve element occlusion N-terminus (SEO_N) // Sieve element occlusion C-terminus (SEO_C)
XLOC_000154	Prupe.1G028800	Pp01:2033812-2038507	D	B	OK	27.9588	30.826	0.140843	-0.179122	0.999	0.855	0.998753	no	Sieve element occlusion N-terminus (SEO_N) // Sieve element occlusion C-terminus (SEO_C)
XLOC_000164	Prupe.1G030100	Pp01:2153536-2156763	D	B	OK	1.8481	1.2634	-0.548734	0.0842466	0.999	0.84045	0.998753	no
XLOC_000165	Prupe.1G030300	Pp01:2160298-2166204	D	B	OK	19.7889	12.19	-0.698987	0.863451	0.999	0.3991	0.998753	no	CRM FAMILY MEMBER 3A-RELATED
XLOC_000169	Prupe.1G031300	Pp01:2225156-2231982	D	B	OK	0.536274	0.891103	0.732621	-0.0906207	0.999	0.77975	0.998753	no	Alba (Alba)
XLOC_000170	Prupe.1G031500	Pp01:2232516-2234753	D	B	OK	10.6536	6.30359	-0.7571	0.761651	0.999	0.46665	0.998753	no	DNA double-strand break repair and V(D)J recombination protein XRCC4 (XRCC4)
XLOC_000172	Prupe.1G031700	Pp01:2236770-2243612	D	B	OK	11.7111	8.66299	-0.434946	0.523861	0.999	0.57595	0.998753	no	CWF19-LIKE PROTEIN 2
XLOC_000180	Prupe.1G032500	Pp01:2275503-2278598	D	B	OK	0.182626	1.20771	2.72531	-0.503643	0.999	0.43195	0.998753	no	Potato inhibitor I family (potato_inhibit)
XLOC_000181	Prupe.1G032700	Pp01:2278898-2279637	D	B	OK	0.156822	0.424116	1.43533	-0.717613	0.999	0.52475	0.998753	no	Potato inhibitor I family (potato_inhibit)
XLOC_000182	Prupe.1G032800	Pp01:2282972-2284827	D	B	OK	0.106495	0.470742	2.14415	-1.27687	0.999	0.2341	0.998753	no	Tetrahydroberberine oxidase / THB oxidase
XLOC_000186	Prupe.1G033500	Pp01:2327794-2337046	D	B	OK	8.48773	11.1627	0.395233	-0.439705	0.999	0.65365	0.998753	no	AGENET DOMAIN-CONTAINING PROTEIN
XLOC_000187	Prupe.1G033600	Pp01:2337552-2340541	D	B	OK	0.273763	0.417224	0.607894	-0.349968	0.999	0.7161	0.998753	no	F16B3.3 PROTEIN
XLOC_000188	Prupe.1G033700	Pp01:2342519-2346871	D	B	OK	0.879171	0.192683	-2.18992	1.5711	0.999	0.13475	0.998753	no	X-BOX TRANSCRIPTION FACTOR-RELATED
XLOC_000191	Prupe.1G034000	Pp01:2363900-2366093	D	B	OK	1.69925	0.601002	-1.49946	1.17805	0.999	0.22385	0.998753	no	Ste20-like serine/threonine protein kinase
XLOC_000194	Prupe.1G034300	Pp01:2384606-2389123	D	B	OK	9.44585	9.12089	-0.0505057	0.0571126	0.999	0.95055	0.998753	no	ETHYLENE RESPONSE SENSOR 2-RELATED
XLOC_000195	Prupe.1G034900	Pp01:2446417-2447221	D	B	OK	12.5351	8.94572	-0.486702	0.456373	0.999	0.64715	0.998753	no	ENOYL-COA HYDRATASE-RELATED
XLOC_000196	Prupe.1G035200	Pp01:2462362-2464695	D	B	OK	24.843	27.0938	0.125122	-0.150286	0.999	0.8788	0.998753	no	HR-like lesion-inducing (HR_lesion)
XLOC_000198	Prupe.1G035400	Pp01:2474071-2480133	D	B	OK	2.85597	3.29662	0.207003	-0.213365	0.999	0.8205	0.998753	no	ANAPHASE-PROMOTING COMPLEX SUBUNIT 2
XLOC_000199	Prupe.1G035500	Pp01:2480284-2482639	D	B	OK	78.8226	32.1186	-1.2952	1.61693	0.999	0.11835	0.998753	no	1-AMINOCYCLOPROPANE-1-CARBOXYLATE OXIDASE HOMOLOG 10-RELATED
XLOC_000204	Prupe.1G036000	Pp01:2517371-2519762	D	B	OK	55.5355	36.6946	-0.597842	0.757862	0.999	0.4366	0.998753	no	Deacetoxyvindoline 4-hydroxylase / Desacetyoxyvindoline-17-hydroxylase
XLOC_000205	Prupe.1G036100	Pp01:2519891-2521933	D	B	OK	0.0589958	0.496186	3.0722	-1.76902	0.999	0.1527	0.998753	no	Deacetoxyvindoline 4-hydroxylase / Desacetyoxyvindoline-17-hydroxylase
XLOC_000210	Prupe.1G036700	Pp01:2559786-2561713	D	B	OK	0.507997	0.0740386	-2.77847	1.6022	0.999	0.1668	0.998753	no	OXIDOREDUCTASE, 2OG-FE II OXYGENASE FAMILY PROTEIN
XLOC_000211	Prupe.1G036800	Pp01:2561895-2563988	D	B	OK	15.0296	10.5155	-0.515293	0.569713	0.999	0.5428	0.998753	no	OXIDOREDUCTASE, 2OG-FE II OXYGENASE FAMILY PROTEIN
XLOC_000212	Prupe.1G036900	Pp01:2566975-2575996	D	B	OK	3.75848	7.86453	1.06521	-0.994692	0.999	0.311	0.998753	no	Deacetoxyvindoline 4-hydroxylase / Desacetyoxyvindoline-17-hydroxylase
XLOC_000214	Prupe.1G037100	Pp01:2580858-2582974	D	B	OK	4.18718	5.51124	0.396399	-0.360867	0.999	0.72075	0.998753	no	Domain of unknown function (DUF588) (DUF588)
XLOC_000215	Prupe.1G037200	Pp01:2588969-2592139	D	B	OK	25.679	14.4397	-0.830545	1.02807	0.999	0.31305	0.998753	no	Glucose-6-phosphate/phosphate and phosphoenolpyruvate/phosphate antiporter
XLOC_000219	Prupe.1G038200	Pp01:2685984-2686616	D	B	OK	3.46371	0.174299	-4.31268	2.46607	0.999	0.1273	0.998753	no
XLOC_000221	Prupe.1G038400	Pp01:2691441-2694251	D	B	OK	0.297624	0.0801824	-1.89213	1.12365	0.999	0.2841	0.998753	no
XLOC_000222	Prupe.1G038500	Pp01:2712809-2717301	D	B	OK	59.064	66.0953	0.162267	-0.205635	0.999	0.832	0.998753	no	SERINE/THREONINE-PROTEIN PHOSPHATASE PP1 ISOZYME 2-RELATED
XLOC_000223	Prupe.1G038600	Pp01:2724826-2728685	D	B	OK	90.1815	49.1035	-0.877005	1.07867	0.999	0.2669	0.998753	no	INORGANIC PHOSPHATE TRANSPORTER 1-1-RELATED
XLOC_000224	Prupe.1G038700	Pp01:2732517-2736240	D	B	OK	0.574329	0.184667	-1.63695	0.927256	0.999	0.4436	0.998753	no	INORGANIC PHOSPHATE TRANSPORTER 1-4
XLOC_000225	Prupe.1G039200	Pp01:2785267-2787788	D	B	OK	7.44508	1.14153	-2.70532	2.13063	0.999	0.11915	0.998753	no	MYB-LIKE DNA-BINDING PROTEIN MYB
XLOC_000226	Prupe.1G039400	Pp01:2802782-2805546	D	B	OK	2.68864	3.45556	0.362046	-0.0159751	0.999	0.88315	0.998753	no
XLOC_000227	Prupe.1G039500	Pp01:2820203-2825272	D	B	OK	6.00256	10.034	0.741249	-0.765977	0.999	0.46695	0.998753	no	STEP II SPLICING FACTOR SLU7
XLOC_000228	Prupe.1G039700	Pp01:2829185-2833797	D	B	OK	33.9247	35.2129	0.0537696	-0.069055	0.999	0.9395	0.998753	no	ARYL-ALCOHOL DEHYDROGENASE YPL088W-RELATED
XLOC_000229	Prupe.1G039900	Pp01:2842125-2843564	D	B	OK	0.391614	0.149234	-1.39186	0.715798	0.999	0.5416	0.998753	no	Glutathione s-transferase
XLOC_000230	Prupe.1G040000	Pp01:2843880-2848319	D	B	OK	27.3168	32.0835	0.232043	-0.293381	0.999	0.76385	0.998753	no	ARYL-ALCOHOL DEHYDROGENASE YPL088W-RELATED
XLOC_000231	Prupe.1G040100	Pp01:2848500-2855467	D	B	OK	1.35758	1.82081	0.423544	-0.40917	0.999	0.6813	0.998753	no	REGULATOR OF CHROMOSOME CONDENSATION REPEAT-CONTAINING PROTEIN-RELATED
XLOC_000232	Prupe.1G040200	Pp01:2856522-2861986	D	B	OK	64.8378	47.8879	-0.437173	0.533268	0.999	0.57925	0.998753	no	E3 UBIQUITIN-PROTEIN LIGASE XBAT35-RELATED
XLOC_000233	Prupe.1G040300	Pp01:2872154-2875084	D	B	OK	0.310449	0.425142	0.453591	-0.324132	0.999	0.73705	0.998753	no	PROTEIN LIGHT-DEPENDENT SHORT HYPOCOTYLS 1-RELATED
XLOC_000234	Prupe.1G040400	Pp01:2887252-2892816	D	B	OK	11.3342	12.8855	0.185067	-0.233715	0.999	0.80985	0.998753	no	METHYLTRANSFERASE PMT1-RELATED
XLOC_000235	Prupe.1G040500	Pp01:2900753-2907054	D	B	OK	11.9505	16.9528	0.50445	-0.622344	0.999	0.5218	0.998753	no	SERINE/THREONINE-PROTEIN KINASE
XLOC_000236	Prupe.1G040600	Pp01:2907384-2910324	D	B	OK	0.644414	0.458315	-0.491649	0.368784	0.999	0.7157	0.998753	no	PPR repeat (PPR) // PPR repeat family (PPR_2) // Pentatricopeptide repeat domain (PPR_3) // DYW family of nucleic acid deaminases (DYW_deaminase)
XLOC_000237	Prupe.1G040700	Pp01:2912663-2920521	D	B	OK	40.3697	56.8532	0.493971	-0.614913	0.999	0.5174	0.998753	no	CASEIN KINASE 1-LIKE PROTEIN 8
XLOC_000241	Prupe.1G041100	Pp01:2941991-2950710	D	B	OK	17.9721	21.0093	0.225268	-0.259014	0.999	0.79245	0.998753	no	COP1-INTERACTING PROTEIN-LIKE PROTEIN
XLOC_000242	Prupe.1G041300	Pp01:2956142-2960401	D	B	OK	2.18256	0.579451	-1.91326	1.60509	0.999	0.26615	0.998753	no	DISEASE RESISTANCE PROTEIN RPP13-RELATED
XLOC_000243	Prupe.1G041400	Pp01:2962825-2967445	D	B	OK	0.516169	0.470659	-0.133162	0.0981464	0.999	0.9202	0.998753	no	RNA recognition motif (a.k.a. RRM, RBD, or RNP domain) (RRM_6)
XLOC_000244	Prupe.1G041600	Pp01:2976883-2978561	D	B	OK	1.75923	1.25624	-0.485831	0.340645	0.999	0.71175	0.998753	no	dCTP diphosphatase / Deoxycytidine-triphosphatase
XLOC_000245	Prupe.1G041700	Pp01:2981458-2985099	D	B	OK	57.1055	45.4584	-0.329083	0.375024	0.999	0.71625	0.998753	no	GLYCOLIPID TRANSFER PROTEIN-RELATED
XLOC_000246	Prupe.1G041800	Pp01:2987884-2990330	D	B	OK	0.110385	0.621613	2.49347	-1.50468	0.999	0.18815	0.998753	no	CRIB DOMAIN-CONTAINING PROTEIN RIC1-RELATED
XLOC_000247	Prupe.1G042300	Pp01:3015634-3020466	D	B	OK	0.0529663	0.533007	3.33101	-2.11913	0.999	0.22025	0.998753	no	TRANSDUCIN/WD40 DOMAIN-CONTAINING PROTEIN-LIKE PROTEIN
XLOC_000248	Prupe.1G042400	Pp01:3026998-3032825	D	B	OK	21.2418	48.3126	1.18549	-1.51229	0.999	0.12745	0.998753	no	LONG-CHAIN-ALCOHOL OXIDASE FAO1-RELATED
XLOC_000251	Prupe.1G042800	Pp01:3066729-3068193	D	B	OK	119.552	52.8073	-1.17883	1.45009	0.999	0.1434	0.998753	no	PLAC8 family (PLAC8)
XLOC_000254	Prupe.1G043300	Pp01:3098596-3100315	D	B	OK	11.9311	30.2883	1.34404	-1.52751	0.999	0.11585	0.998753	no	PROTEIN PLANT CADMIUM RESISTANCE 2-RELATED
XLOC_000255	Prupe.1G043400	Pp01:3106979-3112505	D	B	OK	24.1196	46.68	0.9526	-1.19949	0.999	0.2206	0.998753	no	PROTEIN PLANT CADMIUM RESISTANCE 2-RELATED
XLOC_000256	Prupe.1G043500	Pp01:3117051-3118338	D	B	OK	1.45126	0.255406	-2.50644	1.47769	0.999	0.1859	0.998753	no	PROTEIN PLANT CADMIUM RESISTANCE 2-RELATED
XLOC_000259	Prupe.1G044000	Pp01:3149418-3153857	D	B	OK	28.0859	15.8033	-0.829621	0.939933	0.999	0.31915	0.998753	no	PEROXISOMAL MEMBRANE PROTEIN PMP22
XLOC_000260	Prupe.1G044200	Pp01:3156759-3157381	D	B	OK	0.0824264	0.312158	1.9211	-0.891966	0.999	0.4491	0.998753	no
XLOC_000263	Prupe.1G044600	Pp01:3189338-3194946	D	B	OK	14.4429	13.7408	-0.0718972	0.0913485	0.999	0.9264	0.998753	no	TETRATRICOPEPTIDE REPEAT PROTEIN, TPR
XLOC_000264	Prupe.1G044700	Pp01:3197295-3199496	D	B	OK	44.2148	34.7375	-0.348035	0.43278	0.999	0.659	0.998753	no	60S RIBOSOMAL PROTEIN L14
XLOC_000267	Prupe.1G045600	Pp01:3249996-3258588	D	B	OK	2.52986	0.154235	-4.03585	1.84053	0.999	0.28015	0.998753	no	PROTEIN NRT1/ PTR FAMILY 5.2-RELATED
XLOC_000268	Prupe.1G045800	Pp01:3260911-3275002	D	B	OK	11.193	40.559	1.85742	-1.17678	0.999	0.26005	0.998753	no	Cyclopropane-fatty-acyl-phospholipid synthase / Unsaturated-phospholipid methyltransferase
XLOC_000270	Prupe.1G046200	Pp01:3284087-3289209	D	B	OK	0.503716	0.685177	0.443866	-0.277332	0.999	0.79225	0.998753	no	ACTIN-RELATED PROTEIN 2/3 COMPLEX SUBUNIT 2B
XLOC_000271	Prupe.1G046400	Pp01:3292163-3295121	D	B	OK	1.05429	0.642229	-0.715106	0.528327	0.999	0.61615	0.998753	no	PPR repeat (PPR) // PPR repeat family (PPR_2) // Pentatricopeptide repeat domain (PPR_3)
XLOC_000272	Prupe.1G046500	Pp01:3296426-3298154	D	B	OK	267.15	592.532	1.14924	-1.21832	0.999	0.21045	0.998753	no	PROTEIN PROTON GRADIENT REGULATION 5, CHLOROPLASTIC
XLOC_000273	Prupe.1G046700	Pp01:3309008-3313857	D	B	OK	0.481591	0.530832	0.140448	-0.105895	0.999	0.9173	0.998753	no	DISEASE RESISTANCE PROTEIN RPP13-RELATED
XLOC_000274	Prupe.1G046800	Pp01:3316082-3318610	D	B	OK	0.41068	0.308274	-0.413805	0.210663	0.999	0.8582	0.998753	no	Plant seed peroxygenase / Soybean peroxygenase
XLOC_000275	Prupe.1G047500	Pp01:3356445-3363965	D	B	OK	43.5007	36.6717	-0.246372	0.306106	0.999	0.76535	0.998753	no	Prp19/Pso4-like (Prp19)
XLOC_000276	Prupe.1G047700	Pp01:3369782-3374630	D	B	OK	0.513827	0.396282	-0.374756	0.279997	0.999	0.7807	0.998753	no	DISEASE RESISTANCE PROTEIN RPP13-RELATED
XLOC_000277	Prupe.1G047800	Pp01:3375122-3375873	D	B	OK	3.9937	3.69981	-0.110274	0.0809854	0.999	0.93825	0.998753	no	MITOCHONDRIAL IMPORT RECEPTOR SUBUNIT TOM22
XLOC_000279	Prupe.1G048000	Pp01:3394300-3398826	D	B	OK	0.406188	0.834894	1.03945	-0.690848	0.999	0.50885	0.998753	no	DISEASE RESISTANCE PROTEIN RPP13-RELATED
XLOC_000280	Prupe.1G048100	Pp01:3399213-3401284	D	B	OK	3.40449	1.3651	-1.31843	1.07099	0.999	0.31505	0.998753	no	PROTEIN Y34B4A.7
XLOC_000281	Prupe.1G048400	Pp01:3413796-3416867	D	B	OK	11.2569	5.14736	-1.1289	1.07193	0.999	0.2926	0.998753	no
XLOC_000282	Prupe.1G048600	Pp01:3427284-3428419	D	B	OK	2.98663	9.97327	1.73955	-1.43566	0.999	0.1741	0.998753	no	MADS BOX PROTEIN
XLOC_000283	Prupe.1G048800	Pp01:3431593-3434261	D	B	OK	120.38	149.769	0.315146	-0.384825	0.999	0.6882	0.998753	no	Splicing factor 3b, subunit 4
XLOC_000284	Prupe.1G048900	Pp01:3435761-3441521	D	B	OK	26.763	37.2459	0.476842	-0.611678	0.999	0.54315	0.998753	no	GB
XLOC_000286	Prupe.1G049200	Pp01:3457674-3460523	D	B	OK	4.46393	5.99514	0.425478	-0.429164	0.999	0.66855	0.998753	no	AUXIN-RESPONSIVE PROTEIN IAA10-RELATED
XLOC_000287	Prupe.1G049400	Pp01:3476058-3481475	D	B	OK	16.0087	20.5566	0.360744	-0.465277	0.999	0.61945	0.998753	no
XLOC_000288	Prupe.1G049600	Pp01:3486624-3489087	D	B	OK	36.2527	47.9748	0.404186	-0.511738	0.999	0.5939	0.998753	no
XLOC_000291	Prupe.1G050000	Pp01:3509558-3511029	D	B	OK	3.47536	1.47195	-1.23944	0.981013	0.999	0.31695	0.998753	no	EF-hand domain pair (EF-hand_7)
XLOC_000293	Prupe.1G050200	Pp01:3513568-3526825	D	B	OK	5.6231	8.2762	0.557603	-0.61358	0.999	0.5351	0.998753	no	DNA MISMATCH REPAIR PROTEIN MSH1, MITOCHONDRIAL
XLOC_000296	Prupe.1G050700	Pp01:3554178-3558017	D	B	OK	40.7803	22.7696	-0.840762	0.996542	0.999	0.29605	0.998753	no
XLOC_000297	Prupe.1G050900	Pp01:3576439-3577957	D	B	OK	2.21616	0.765612	-1.53338	1.09794	0.999	0.31015	0.998753	no	AWPM-19-LIKE FAMILY PROTEIN
XLOC_000299	Prupe.1G051200	Pp01:3594415-3599019	D	B	OK	7.3142	9.15255	0.323473	-0.366572	0.999	0.7178	0.998753	no
XLOC_000301	Prupe.1G051400	Pp01:3604275-3607051	D	B	OK	0.484479	0.264956	-0.87068	0.613079	0.999	0.5142	0.998753	no	PPR repeat (PPR) // PPR repeat family (PPR_2)
XLOC_000303	-	Pp01:3609568-3611476	D	B	OK	1.55458	0.363074	-2.09818	1.21008	0.999	0.32555	0.998753	no
XLOC_000304	Prupe.1G051800,Prupe.1G051900	Pp01:3620366-3624467	D	B	OK	0.42244	0.0570366	-2.88878	1.30004	0.999	0.27595	0.998753	no	NACHT domain (NACHT)
XLOC_000307	Prupe.1G052500	Pp01:3674594-3683661	D	B	OK	37.6223	68.5074	0.864669	-0.80716	0.999	0.44055	0.998753	no	C-terminal processing peptidase / Tsp protease
XLOC_000308	Prupe.1G052700	Pp01:3687874-3689871	D	B	OK	64.962	91.3689	0.492107	-0.576255	0.999	0.54485	0.998753	no
XLOC_000311	Prupe.1G053300	Pp01:3709671-3712105	D	B	OK	34.2775	29.1692	-0.232817	0.299277	0.999	0.75045	0.998753	no	7-deoxyloganetin glucosyltransferase / UGT85A24
XLOC_000312	Prupe.1G053400	Pp01:3712546-3719390	D	B	OK	6.19694	4.88355	-0.343626	0.348163	0.999	0.73495	0.998753	no	7-deoxyloganetin glucosyltransferase / UGT85A24
XLOC_000314	Prupe.1G053800	Pp01:3742445-3746581	D	B	OK	99.9985	116.64	0.22209	-0.254117	0.999	0.80095	0.998753	no	Beta-amylase / Saccharogen amylase
XLOC_000316	Prupe.1G054000	Pp01:3766756-3777383	D	B	OK	38.6287	78.1533	1.01663	-1.1443	0.999	0.2536	0.998753	no	TRIGLYCERIDE LIPASE-RELATED
XLOC_000317	Prupe.1G054200	Pp01:3787592-3805679	D	B	OK	0.482978	1.81552	1.91035	-1.68453	0.999	0.1051	0.998753	no	MYOSIN-10-RELATED
XLOC_000318	Prupe.1G054300	Pp01:3818774-3820670	D	B	OK	0.245322	0.476401	0.957498	-0.482441	0.999	0.67945	0.998753	no	INDOLE-3-PYRUVATE MONOOXYGENASE YUCCA3-RELATED
XLOC_000319	Prupe.1G054500	Pp01:3840247-3840848	D	B	OK	0.129994	1.26624	3.28403	-1.53939	0.999	0.2656	0.998753	no
XLOC_000322	Prupe.1G055400	Pp01:3902731-3905573	D	B	OK	1.26967	0.432072	-1.55511	1.21678	0.999	0.2043	0.998753	no	Domain of unknown function (DUF4283) (DUF4283)
XLOC_000323	-	Pp01:3906138-3907497	D	B	OK	4.12603	4.28423	0.0542794	-0.0486639	0.999	0.9604	0.998753	no
XLOC_000326	Prupe.1G056300	Pp01:4010344-4015756	D	B	OK	4.43092	1.81058	-1.29115	1.1941	0.999	0.25765	0.998753	no	CHAPERONIN
XLOC_000327	Prupe.1G056600	Pp01:4042373-4048753	D	B	OK	0.0317567	0.228255	2.84551	-1.24162	0.999	0.19045	0.998753	no	SERINC-DOMAIN CONTAINING SERINE AND SPHINGOLIPID BIOSYNTHESIS PROTEIN
XLOC_000329	Prupe.1G056800	Pp01:4059632-4063200	D	B	OK	1.07174	1.27642	0.252145	-0.0985673	0.999	0.9205	0.998753	no	DIRIGENT PROTEIN 16-RELATED
XLOC_000330	Prupe.1G056900	Pp01:4059632-4063200	D	B	OK	2.49624	3.27529	0.391866	-0.174912	0.999	0.63035	0.998753	no	THIAMINE-PHOSPHATE PYROPHOSPHORYLASE
XLOC_000335	Prupe.1G057400	Pp01:4081034-4084640	D	B	OK	4.8088	3.63271	-0.40463	0.358021	0.999	0.71415	0.998753	no	GLYCOSYLTRANSFERASE 14 FAMILY MEMBER
XLOC_000336	Prupe.1G057600	Pp01:4102011-4107708	D	B	OK	5.12212	7.55326	0.560359	-0.690647	0.999	0.4838	0.998753	no	Protein kinase domain (Pkinase) // Leucine rich repeat N-terminal domain (LRRNT_2) // Leucine rich repeat (LRR_8)
XLOC_000340	Prupe.1G058700	Pp01:4165111-4167429	D	B	OK	10.4843	11.0506	0.0758845	-0.0711974	0.999	0.941	0.998753	no
XLOC_000354	Prupe.1G060800	Pp01:4280932-4285588	D	B	OK	20.3214	14.3041	-0.506577	0.573288	0.999	0.5899	0.998753	no	Nucleoside-triphosphate diphosphatase / Nucleoside-triphosphate pyrophosphatase
XLOC_000355	Prupe.1G061000	Pp01:4306920-4312008	D	B	OK	0.612661	1.96677	1.68266	-1.24708	0.999	0.28395	0.998753	no	Acid phosphatase / Phosphomonoesterase // Multiple inositol-polyphosphate phosphatase / MIPP // Inorganic diphosphatase / Pyrophosphate phosphohydrolase // Acylphosphatase / Acylphosphate phosphohydrolase
XLOC_000356	Prupe.1G061100	Pp01:4313211-4317336	D	B	OK	54.6024	68.3042	0.323009	-0.40399	0.999	0.6891	0.998753	no	Voltage-gated shaker-like K+ channel, subunit beta/KCNAB
XLOC_000357	Prupe.1G061200	Pp01:4318312-4324926	D	B	OK	0.389587	0.121062	-1.6862	0.983718	0.999	0.3692	0.998753	no	SERINE-THREONINE PROTEIN KINASE
XLOC_000369	Prupe.1G063100	Pp01:4476420-4481897	D	B	OK	13.722	29.7227	1.11507	-1.2584	0.999	0.20675	0.998753	no	PROTEIN KINASE DOMAIN-CONTAINING PROTEIN
XLOC_000370	Prupe.1G063200	Pp01:4482295-4483189	D	B	OK	2.32171	1.41723	-0.712106	0.524059	0.999	0.59965	0.998753	no	BRASSINOSTEROID METABOLIC PATHWAY PROTEIN BEN1
XLOC_000377	Prupe.1G064600	Pp01:4596090-4599995	D	B	OK	137.021	145.38	0.0854268	-0.0960398	0.999	0.92005	0.998753	no	EXPRESSED PROTEIN
XLOC_000378	Prupe.1G064900	Pp01:4616543-4618714	D	B	OK	0.493371	0.221622	-1.15457	0.671443	0.999	0.49755	0.998753	no	Trans-cinnamate 4-monooxygenase / Cinnamic acid 4-monooxygenase
XLOC_000379	Prupe.1G065100	Pp01:4619013-4629033	D	B	OK	0.379287	0.204837	-0.888815	0.0871222	0.999	0.74225	0.998753	no
XLOC_000380	Prupe.1G065200	Pp01:4653825-4657720	D	B	OK	63.9123	51.261	-0.318232	0.402354	0.999	0.68045	0.998753	no	PROTEASOME SUBUNIT BETA TYPE
XLOC_000382	Prupe.1G065500	Pp01:4691568-4695254	D	B	OK	8.24016	5.86921	-0.489507	0.517405	0.999	0.6139	0.998753	no	Arginine decarboxylase / L-arginine carboxy-lyase
XLOC_000383	Prupe.1G065800	Pp01:4703281-4706505	D	B	OK	69.7876	141.375	1.01849	-1.26523	0.999	0.2166	0.998753	no	NADH:ubiquinone reductase (H(+)-translocating) / Ubiquinone reductase
XLOC_000384	Prupe.1G065900	Pp01:4707654-4708279	D	B	OK	1.50638	2.6651	0.823108	-0.477326	0.999	0.6315	0.998753	no
XLOC_000385	Prupe.1G066100	Pp01:4716334-4717962	D	B	OK	4.60035	2.15454	-1.09437	0.880314	0.999	0.36205	0.998753	no	F-box domain (F-box)
XLOC_000392	Prupe.1G067400	Pp01:4810024-4811236	D	B	OK	0.677248	0.599581	-0.175729	0.119689	0.999	0.88855	0.998753	no	Auxin responsive protein (Auxin_inducible)
XLOC_000394	Prupe.1G067800	Pp01:4853133-4854537	D	B	OK	22.684	15.0418	-0.592699	0.70216	0.999	0.4776	0.998753	no
XLOC_000395	Prupe.1G068000	Pp01:4862543-4864430	D	B	OK	114.264	184.523	0.691433	-0.85777	0.999	0.39065	0.998753	no	GLUTAREDOXIN-C4
XLOC_000396	Prupe.1G068100	Pp01:4865984-4872307	D	B	OK	0.679057	0.307618	-1.14239	0.378557	0.999	0.685	0.998753	no	MINA53 MYC INDUCED NUCLEAR ANTIGEN
XLOC_000400	-	Pp01:4911112-4911722	D	B	OK	17.3405	43.2666	1.3191	-1.39068	0.999	0.1721	0.998753	no
XLOC_000401	-	Pp01:4911910-4913966	D	B	OK	5.03547	11.3172	1.16832	-1.28864	0.999	0.1939	0.998753	no
XLOC_000402	Prupe.1G069100	Pp01:4919857-4923162	D	B	OK	1.40218	2.06028	0.555172	-0.236662	0.999	0.81385	0.998753	no
XLOC_000404	Prupe.1G069400	Pp01:4935373-4940393	D	B	OK	26.1909	19.6954	-0.411205	0.514599	0.999	0.6122	0.998753	no	Putative RNA binding protein
XLOC_000405	Prupe.1G069500	Pp01:4940636-4945017	D	B	OK	12.5644	13.2655	0.0783321	-0.0728557	0.999	0.9418	0.998753	no	Phosphate-transporting ATPase / ABC phosphate transporter
XLOC_000406	Prupe.1G069700	Pp01:4954632-4956700	D	B	OK	9.61202	7.44897	-0.367798	0.409886	0.999	0.68235	0.998753	no	NNP-1 PROTEIN NOVEL NUCLEAR PROTEIN 1 NOP52
XLOC_000407	Prupe.1G070100	Pp01:4973918-4977504	D	B	OK	0.752366	1.16019	0.624855	-0.458263	0.999	0.6359	0.998753	no	HELICASE MOV10L1-RELATED
XLOC_000408	Prupe.1G070200	Pp01:4978235-4981724	D	B	OK	1.47159	1.24367	-0.242768	0.172361	0.999	0.8689	0.998753	no	HELICASE MOV10L1-RELATED
XLOC_000409	Prupe.1G070300	Pp01:4989932-4993223	D	B	OK	0.749918	0.429375	-0.804495	0.581212	0.999	0.5518	0.998753	no	HELICASE MOV10L1-RELATED
XLOC_000411	Prupe.1G070700	Pp01:5015355-5017804	D	B	OK	97.5325	175.356	0.846332	-1.01061	0.999	0.31485	0.998753	no	THIOREDOXIN X, CHLOROPLASTIC
XLOC_000413	Prupe.1G071000	Pp01:5024118-5028022	D	B	OK	26.4716	15.9232	-0.733315	0.864976	0.999	0.3969	0.998753	no	U5 SMALL NUCLEAR RIBONUCLEOPROTEIN 40 KDA PROTEIN
XLOC_000414	Prupe.1G071100	Pp01:5033250-5037602	D	B	OK	11.2161	10.6832	-0.0702204	0.0895227	0.999	0.9263	0.998753	no
XLOC_000415	Prupe.1G071200	Pp01:5039170-5044492	D	B	OK	6.0339	7.85845	0.381155	-0.327926	0.999	0.7408	0.998753	no	USE1-LIKE PROTEIN
XLOC_000419	Prupe.1G072000	Pp01:5107315-5108145	D	B	OK	33.2116	45.8687	0.465819	-0.573229	0.999	0.5508	0.998753	no	Predicted membrane protein
XLOC_000422	Prupe.1G072500	Pp01:5167648-5170950	D	B	OK	7.10672	11.1535	0.650242	-0.718491	0.999	0.47645	0.998753	no	CHOLINE MONOOXYGENASE, CHLOROPLASTIC
XLOC_000424	Prupe.1G073100	Pp01:5220069-5221775	D	B	OK	74.2743	45.7123	-0.700281	0.865258	0.999	0.3924	0.998753	no	60S RIBOSOMAL PROTEIN L7
XLOC_000425	Prupe.1G073200	Pp01:5225988-5229004	D	B	OK	14.4275	10.5107	-0.45696	0.539092	0.999	0.5786	0.998753	no	ZCCHC10 PROTEIN
XLOC_000428	Prupe.1G073600	Pp01:5249252-5261757	D	B	OK	7.58885	12.5429	0.724915	-0.854567	0.999	0.3988	0.998753	no	Uncharacterised conserved protein (FPL)
XLOC_000431	Prupe.1G074400	Pp01:5331903-5336485	D	B	OK	21.7761	17.17	-0.342853	0.417418	0.999	0.67135	0.998753	no	Helix-loop-helix DNA-binding domain (HLH)
XLOC_000432	Prupe.1G074500	Pp01:5337419-5341085	D	B	OK	16.379	14.4719	-0.178595	0.218249	0.999	0.82445	0.998753	no	Mitotic checkpoint protein PRCC
XLOC_000433	Prupe.1G074900	Pp01:5376715-5381669	D	B	OK	16.4921	31.5532	0.936014	-1.16517	0.999	0.2396	0.998753	no	CCT motif (CCT)
XLOC_000434	Prupe.1G075100	Pp01:5384899-5390044	D	B	OK	13.1468	11.0964	-0.244622	0.267489	0.999	0.797	0.998753	no	TRNA-SPECIFIC ADENOSINE DEAMINASE 2
XLOC_000435	Prupe.1G075200,Prupe.1G075300	Pp01:5390463-5395285	D	B	OK	6.42438	19.0086	1.56503	-1.20139	0.999	0.22765	0.998753	no
XLOC_000436	Prupe.1G075400	Pp01:5395708-5407085	D	B	OK	4.19361	3.08012	-0.445205	0.454134	0.999	0.6415	0.998753	no	HISTONE ACETYLTRANSFERASE
XLOC_000437	Prupe.1G075700	Pp01:5416194-5419082	D	B	OK	0.432572	0.293205	-0.561031	0.0642079	0.999	0.82885	0.998753	no
XLOC_000440	Prupe.1G076200	Pp01:5483367-5486365	D	B	OK	61.4881	52.0402	-0.240681	0.306563	0.999	0.7626	0.998753	no	EXPRESSED PROTEIN
XLOC_000441	Prupe.1G076300	Pp01:5488229-5492049	D	B	OK	30.7134	26.4431	-0.215975	0.271368	0.999	0.7775	0.998753	no
XLOC_000442	Prupe.1G076500	Pp01:5507712-5514723	D	B	OK	9.49499	8.33553	-0.187892	0.213289	0.999	0.8272	0.998753	no	ELONGATOR COMPLEX PROTEIN 4
XLOC_000444	Prupe.1G076700	Pp01:5548712-5551827	D	B	OK	4.59365	5.06185	0.140024	-0.121164	0.999	0.8954	0.998753	no
XLOC_000446	Prupe.1G077100	Pp01:5570823-5576399	D	B	OK	2.72494	3.36596	0.304794	-0.34584	0.999	0.7246	0.998753	no	PPR repeat (PPR) // PPR repeat family (PPR_2)
XLOC_000447	Prupe.1G077400	Pp01:5586812-5591771	D	B	OK	23.2609	19.3891	-0.262657	0.324228	0.999	0.74125	0.998753	no	SPLICING FACTOR 3A SUBUNIT 1
XLOC_000448	Prupe.1G077800	Pp01:5602615-5609499	D	B	OK	2.48025	3.66581	0.563649	-0.0714974	0.999	0.82785	0.998753	no
XLOC_000449	Prupe.1G077900	Pp01:5602615-5609499	D	B	OK	3.66353	1.6052	-1.19048	0.259665	0.999	0.69915	0.998753	no
XLOC_000451	Prupe.1G078100	Pp01:5618641-5620823	D	B	OK	50.1719	26.5082	-0.920442	1.18237	0.999	0.20885	0.998753	no	60S RIBOSOMAL PROTEIN L4
XLOC_000452	Prupe.1G078200	Pp01:5626689-5630985	D	B	OK	273.857	161.558	-0.761373	0.772572	0.999	0.42725	0.998753	no	Hsp70 protein (HSP70)
XLOC_000456	Prupe.1G079000	Pp01:5750196-5754371	D	B	OK	0.55163	0.411561	-0.422595	0.307907	0.999	0.75415	0.998753	no	PPR repeat (PPR) // PPR repeat family (PPR_2)
XLOC_000457	Prupe.1G079100	Pp01:5758275-5763590	D	B	OK	0.634323	1.60697	1.34105	-0.979949	0.999	0.3494	0.998753	no	Protein of unknown function (DUF630) (DUF630)
XLOC_000458	Prupe.1G079300	Pp01:5770068-5778823	D	B	OK	21.1521	13.9408	-0.601495	0.77662	0.999	0.405	0.998753	no	RNA BINDING PROTEIN PUMILIO-RELATED
XLOC_000459	Prupe.1G079400	Pp01:5780036-5783257	D	B	OK	13.1509	7.77388	-0.758457	0.812463	0.999	0.3786	0.998753	no	METHYLTRANSFERASE-RELATED
XLOC_000464	Prupe.1G080200	Pp01:5865284-5871947	D	B	OK	8.04683	4.34218	-0.89	0.961572	0.999	0.3284	0.998753	no	DIPHTHAMIDE BIOSYNTHESIS PROTEIN 2
XLOC_000465	Prupe.1G080300	Pp01:5872789-5873326	D	B	OK	10.327	4.95375	-1.05983	0.851706	0.999	0.38375	0.998753	no	CHITINASE-RELATED
XLOC_000471	Prupe.1G081400	Pp01:5967875-5979407	D	B	OK	10.6058	11.5731	0.125919	-0.14491	0.999	0.8823	0.998753	no	Villin headpiece domain (VHP)
XLOC_000472	Prupe.1G081500	Pp01:5985879-5992195	D	B	OK	50.8762	36.4444	-0.481293	0.609182	0.999	0.53755	0.998753	no	ALDOSE 1-EPIMERASE FAMILY PROTEIN-RELATED
XLOC_000473	Prupe.1G081600	Pp01:6007622-6009720	D	B	OK	0.230678	0.0552808	-2.06103	1.00528	0.999	0.3866	0.998753	no	Peroxidase / Lactoperoxidase
XLOC_000474	Prupe.1G081800	Pp01:6034795-6041438	D	B	OK	38.2626	89.266	1.22217	-0.947256	0.999	0.44715	0.998753	no	NIFU-LIKE PROTEIN 3, CHLOROPLASTIC
XLOC_000478	Prupe.1G082600	Pp01:6127560-6135802	D	B	OK	30.7828	27.4632	-0.164627	0.210213	0.999	0.82765	0.998753	no	Kelch motif (Kelch_2) // F-box-like (F-box-like) // Galactose oxidase, central domain (Kelch_3) // Galactose oxidase, central domain (Kelch_4) // PAS domain (PAS_9)
XLOC_000479	Prupe.1G082700	Pp01:6138661-6141863	D	B	OK	19.783	27.8235	0.492038	-0.580901	0.999	0.5497	0.998753	no
XLOC_000480	Prupe.1G082800	Pp01:6143646-6144612	D	B	OK	0.41197	0.370666	-0.152419	0.0767231	0.999	0.9373	0.998753	no	MITOGEN-ACTIVATED PROTEIN KINASE KINASE 7-RELATED
XLOC_000482	Prupe.1G083000	Pp01:6153949-6156982	D	B	OK	0.505396	0.208587	-1.27676	0.799915	0.999	0.4326	0.998753	no	Non-specific serine/threonine protein kinase / Threonine-specific protein kinase
XLOC_000485	Prupe.1G083300	Pp01:6188854-6190742	D	B	OK	1.09368	0.462775	-1.24081	0.887869	0.999	0.36815	0.998753	no	Non-specific serine/threonine protein kinase / Threonine-specific protein kinase
XLOC_000489	Prupe.1G083900,Prupe.1G084100	Pp01:6240228-6247933	D	B	OK	9.36457	12.1151	0.371526	-0.326993	0.999	0.74	0.998753	no
XLOC_000490	Prupe.1G084000	Pp01:6240228-6247933	D	B	OK	1.33348	1.1173	-0.255181	0.0585389	0.999	0.8748	0.998753	no
XLOC_000491	Prupe.1G084200	Pp01:6248485-6257229	D	B	OK	3.26537	1.07736	-1.59975	1.41022	0.999	0.15735	0.998753	no	TRANSDUCIN FAMILY PROTEIN / WD-40 REPEAT FAMILY PROTEIN
XLOC_000492	Prupe.1G084400	Pp01:6281571-6284742	D	B	OK	15.6073	18.119	0.215288	-0.245626	0.999	0.79965	0.998753	no	Nucleic acid binding protein
XLOC_000493	Prupe.1G085400	Pp01:6356152-6361348	D	B	OK	52.2055	110.617	1.0833	-1.27798	0.999	0.1951	0.998753	no	NADPH--hemoprotein reductase / TPNH-cytochrome c reductase
XLOC_000494	Prupe.1G085600	Pp01:6366022-6368888	D	B	OK	0.258001	0	-Inf	-nan	0.999	0.16205	0.998753	no
XLOC_000496	Prupe.1G085800	Pp01:6373628-6374489	D	B	OK	0.0794444	0.257435	1.69619	-0.808735	0.999	0.4673	0.998753	no
XLOC_000498	Prupe.1G086100	Pp01:6403486-6405173	D	B	OK	2.27453	2.38871	0.0706648	-0.0606801	0.999	0.9492	0.998753	no
XLOC_000500	Prupe.1G087300	Pp01:6495719-6497840	D	B	OK	0.0234266	0.18945	3.0156	-1.38804	0.999	0.31395	0.998753	no	ASPARTYL PROTEASE FAMILY PROTEIN
XLOC_000502	Prupe.1G087500	Pp01:6517667-6518946	D	B	OK	0.162946	0.351588	1.10949	-0.574299	0.999	0.61065	0.998753	no
XLOC_000509	Prupe.1G088400	Pp01:6626368-6628141	D	B	OK	0.011202	0.193247	4.10862	-1.62529	0.999	0.31565	0.998753	no	MITOGEN-ACTIVATED PROTEIN KINASE KINASE 7-RELATED
XLOC_000513	Prupe.1G089200	Pp01:6659876-6666557	D	B	OK	0.41898	0.317354	-0.400785	0.0173579	0.999	0.8676	0.998753	no
XLOC_000514	Prupe.1G089400	Pp01:6690068-6695852	D	B	OK	26.0674	28.6074	0.134141	-0.15831	0.999	0.8707	0.998753	no	Ribulokinase / L-ribulokinase
XLOC_000515	Prupe.1G089600	Pp01:6706534-6713264	D	B	OK	30.5688	21.1188	-0.533531	0.650405	0.999	0.498	0.998753	no	OCTICOSAPEPTIDE/PHOX/BEM1P DOMAIN-CONTAINING PROTEIN KINASE
XLOC_000518	Prupe.1G090200	Pp01:6795329-6797072	D	B	OK	0.559516	0.184679	-1.59916	0.93273	0.999	0.35805	0.998753	no	IAA-amino acid hydrolase [EC:3.5.1.-]
XLOC_000519	Prupe.1G090500	Pp01:6816011-6817266	D	B	OK	9.97674	46.5756	2.22293	-1.06904	0.999	0.2863	0.998753	no	Anthocyanidin 3-O-glucosyltransferase / Uridine diphosphoglucose-anthocyanidin 3-O-glucosyltransferase
XLOC_000521	Prupe.1G090700	Pp01:6822989-6823572	D	B	OK	1.40517	1.3249	-0.08486	0.0419276	0.999	0.9668	0.998753	no
XLOC_000524	Prupe.1G091600	Pp01:6900840-6908401	D	B	OK	10.8499	7.68291	-0.497959	0.575899	0.999	0.54365	0.998753	no	ALPHA/BETA-HYDROLASES SUPERFAMILY PROTEIN
XLOC_000525	Prupe.1G091900	Pp01:6948732-6954317	D	B	OK	56.5095	26.1967	-1.10911	1.38511	0.999	0.1542	0.998753	no	Xylose isomerase / D-xylose ketoisomerase
XLOC_000526	Prupe.1G092000	Pp01:6954788-6956325	D	B	OK	19.7617	13.959	-0.501515	0.586077	0.999	0.5466	0.998753	no
XLOC_000527	Prupe.1G092100	Pp01:6967050-6973875	D	B	OK	29.3756	33.2086	0.176942	-0.228848	0.999	0.8106	0.998753	no	GTP-binding ADP-ribosylation factor Arf1
XLOC_000528	Prupe.1G092900	Pp01:7056101-7058948	D	B	OK	0.709978	1.31304	0.887062	-0.646418	0.999	0.5403	0.998753	no	(R)-mandelonitrile lyase / Mandelonitrile benzaldehyde-lyase
XLOC_000530	Prupe.1G093900	Pp01:7237623-7239570	D	B	OK	45.7209	126.344	1.46643	-1.73346	0.999	0.1021	0.998753	no	ZINC FINGER PROTEIN CONSTANS-LIKE 5
XLOC_000533	Prupe.1G094600	Pp01:7362087-7365378	D	B	OK	1.48901	0.393983	-1.91815	1.51089	0.999	0.1352	0.998753	no	GLUTAMATE RECEPTOR 2.5-RELATED
XLOC_000534	Prupe.1G094700	Pp01:7368593-7372099	D	B	OK	0.241344	0.0923067	-1.38658	0.831885	0.999	0.47725	0.998753	no	GLUTAMATE RECEPTOR 2.5-RELATED
XLOC_000538	Prupe.1G096800	Pp01:7691981-7696328	D	B	OK	0.860617	2.75064	1.67632	-0.98409	0.999	0.35535	0.998753	no	CHITINASE-RELATED
XLOC_000539	Prupe.1G096900	Pp01:7697008-7701637	D	B	OK	41.9103	20.0382	-1.06455	1.17102	0.999	0.23735	0.998753	no	CHITINASE-RELATED
XLOC_000540	Prupe.1G097000	Pp01:7702416-7704957	D	B	OK	3.37704	1.55263	-1.12104	0.82371	0.999	0.42505	0.998753	no	CHITINASE-RELATED
XLOC_000541	Prupe.1G097200	Pp01:7733936-7740582	D	B	OK	12.5194	19.4157	0.633065	-0.786308	0.999	0.4222	0.998753	no	26S proteasome regulatory complex, subunit PSMD10
XLOC_000542	Prupe.1G097300	Pp01:7761008-7765680	D	B	OK	31.3198	41.1482	0.393755	-0.458261	0.999	0.62175	0.998753	no	N-TERMINAL ACETYLTRANSFERASE
XLOC_000543	Prupe.1G097400	Pp01:7777117-7786417	D	B	OK	4.98278	4.83182	-0.0443848	0.0455273	0.999	0.9618	0.998753	no	Dolichyl-P-Man:Man(6)GlcNAc(2)-PP-dolichol alpha-1,2-mannosyltransferase / Dol-P-Man:Man(6)GlcNAc(2)-PP-Dol alpha-1,2-mannosyltransferase
XLOC_000545	Prupe.1G098500	Pp01:7877144-7877531	D	B	OK	13.1811	24.1345	0.872631	-0.638042	0.999	0.5346	0.998753	no
XLOC_000546	Prupe.1G098800	Pp01:7892915-7894209	D	B	OK	32.4991	43.453	0.419056	-0.520676	0.999	0.61075	0.998753	no
XLOC_000549	Prupe.1G099100	Pp01:7917714-7921306	D	B	OK	12.2462	19.1898	0.648001	-0.798057	0.999	0.4094	0.998753	no	CELL DIVISION CYCLE 20 CDC20 FIZZY -RELATED
XLOC_000550	Prupe.1G099200	Pp01:7921451-7924623	D	B	OK	29.1269	34.7752	0.255708	-0.318125	0.999	0.747	0.998753	no	Predicted hydrolases of HD superfamily
XLOC_000551	Prupe.1G099400	Pp01:7933417-7942038	D	B	OK	5.38974	5.78467	0.102018	-0.11741	0.999	0.9065	0.998753	no	5'-NUCLEOTIDASE DOMAIN-CONTAINING PROTEIN DDB_G0275467
XLOC_000552	Prupe.1G099500	Pp01:7945002-7947109	D	B	OK	4.25834	1.23494	-1.78584	1.3652	0.999	0.25765	0.998753	no	CINNAMOYL-COA REDUCTASE LIKE PROTEIN
XLOC_000553	Prupe.1G099600	Pp01:7948690-7950777	D	B	OK	1.91043	1.4107	-0.437481	0.333353	0.999	0.72915	0.998753	no	D123 PROTEIN
XLOC_000554	Prupe.1G099700	Pp01:7953287-7958458	D	B	OK	32.2662	21.693	-0.572794	0.653119	0.999	0.4968	0.998753	no	TETRATRICOPEPTIDE REPEAT PROTEIN 1
XLOC_000555	Prupe.1G100200	Pp01:7993056-7997215	D	B	OK	17.4519	15.1337	-0.205623	0.227514	0.999	0.8167	0.998753	no	Uncharacterized conserved protein
XLOC_000556	Prupe.1G100400	Pp01:8000936-8005135	D	B	OK	36.6845	38.7752	0.0799622	-0.0994922	0.999	0.9205	0.998753	no	TRANSMEMBRANE PROTEIN 208
XLOC_000558	Prupe.1G100900	Pp01:8037969-8039709	D	B	OK	45.9139	57.2298	0.317834	-0.402618	0.999	0.6743	0.998753	no	GDP-L-fucose synthase / GDP-fucose synthetase
XLOC_000559	Prupe.1G101200	Pp01:8060736-8064284	D	B	OK	1.98925	0.790239	-1.33187	1.08666	0.999	0.2741	0.998753	no	PPR repeat (PPR) // PPR repeat family (PPR_2) // Pentatricopeptide repeat domain (PPR_3) // DYW family of nucleic acid deaminases (DYW_deaminase)
[truncated: 18,644 more rows]
