# Supplementary material for: Gene Expression Analysis of Induced Plum pox virus (Sharka) Resistance in Peach (Prunus persica) by Almond (P. dulcis) Grafting
Source: Int J Mol Sci. 2021 Mar 30;22(7):3585. doi: 10.3390/ijms22073585 (PMC8036523; doi:10.3390/ijms22073585)
Supplement: Supplementary file 1 [file ijms-22-03585-s001.zip › ijms-1159338 R1 Supplementary Materials/ijms-1159338 R1 Table S6.xlsx]

## Sheet: Table S6
Gene expression analysis of induced Plum pox virus resistance in peach (Prunus persica) by almond (P. dulcis) grafting
Manuel Rubio, Pedro J. Martínez-García, Azam Nikbakht-Dehkordi, Ángela S. Prudencio, Eva M. Gómez, Bernardo Rodamilans, Federico Dicenta, Juan Antonio García and Pedro Martínez-Gómez

## Sheet: Tested genes comparison E vs B
gene_id	gene	locus	sample_1	sample_2	status	value_1	value_2	log2.fold_change.	test_stat	FDR_EB	p_value	q_value	significant	gene description
XLOC_003314	Prupe.1G060900	Pp01:4287814-4292890	E	B	OK	2.10725	58.2252	4.78821	4.84741	0.034	5e-05	0.0248231	yes	pectate lyase family protein
XLOC_004281	Prupe.1G258100	Pp01:26791762-26792708	E	B	OK	11.4167	1449.77	6.98854	6.11222	0.034	5e-05	0.0248231	yes	MLP423 (MLP-LIKE PROTEIN 423)
XLOC_004769	Prupe.1G364400	Pp01:33487793-33489045	E	B	OK	7.2517	204.433	4.81717	5.08807	0.034	5e-05	0.0248231	yes	DNAJ heat shock protein, putative
XLOC_002040	Prupe.1G393400	Pp01:35027531-35029602	E	B	OK	7.92223	184.813	4.54402	4.61812	0.034	5e-05	0.0248231	yes	ATCM2 (chorismate mutase 2); chorismate mutase
XLOC_002056	Prupe.1G397400	Pp01:35195005-35196774	E	B	OK	0	0.772002	Inf	NA	0.034	5e-05	0.0248231	yes	peroxidase, putative
XLOC_002367	Prupe.1G453700	Pp01:38140943-38142420	E	B	OK	0	2.94138	Inf	NA	0.034	5e-05	0.0248231	yes	RD22; nutrient reservoir
XLOC_005306	Prupe.1G482500	Pp01:40256378-40256768	E	B	OK	76.9764	1642.92	4.4157	4.88937	0.034	5e-05	0.0248231	yes	protease inhibitor/seed storage/lipid transfer protein (LTP) family protein
XLOC_002706	Prupe.1G520600	Pp01:42716630-42717730	E	B	OK	19.9876	282.794	3.82258	4.38323	0.034	5e-05	0.0248231	yes	EXO (EXORDIUM)
XLOC_002707	Prupe.1G520800	Pp01:42721777-42723023	E	B	OK	14.5524	391.613	4.7501	5.10972	0.034	5e-05	0.0248231	yes	EXO (EXORDIUM)
XLOC_006973	Prupe.2G218700	Pp02:24798365-24799182	E	B	OK	0	2.58579	Inf	NA	0.034	5e-05	0.0248231	yes	NA
XLOC_010780	Prupe.3G005900	Pp03:354433-356716	E	B	OK	0	1.05936	Inf	NA	0.034	5e-05	0.0248231	yes	glycoside hydrolase family 28 protein / polygalacturonase (pectinase) family protein
XLOC_009198	Prupe.3G024900	Pp03:1825749-1828324	E	B	OK	0	3.54778	Inf	NA	0.034	5e-05	0.0248231	yes	ALPHA-VPE (alpha-vacuolar processing enzyme); cysteine-type endopeptidase
XLOC_009360	Prupe.3G055200	Pp03:3890131-3896484	E	B	OK	1.29281	0	-Inf	NA	0.034	5e-05	0.0248231	yes	light repressible receptor protein kinase
XLOC_011560	Prupe.3G171000	Pp03:18988289-18990685	E	B	OK	0	3.45326	Inf	NA	0.034	5e-05	0.0248231	yes	PDF1 (PROTODERMAL FACTOR 1)
XLOC_011574	Prupe.3G173700	Pp03:19109638-19110439	E	B	OK	0	2.36001	Inf	NA	0.034	5e-05	0.0248231	yes	NA
XLOC_014132	Prupe.4G079400	Pp04:3850235-3852385	E	B	OK	0	0.677579	Inf	NA	0.034	5e-05	0.0248231	yes	NA
XLOC_013140	Prupe.4G176200	Pp04:10435003-10436194	E	B	OK	11.567	267.698	4.53252	4.8284	0.034	5e-05	0.0248231	yes	ERF4 (ETHYLENE RESPONSIVE ELEMENT BINDING FACTOR 4); DNA binding / protein binding / transcription factor/ transcription repressor
XLOC_013301	Prupe.4G200100	Pp04:12426874-12431449	E	B	OK	4.4458	0	-Inf	NA	0.034	5e-05	0.0248231	yes	NA
XLOC_013436	Prupe.4G225700	Pp04:14240836-14241682	E	B	OK	0	14.0543	Inf	NA	0.034	5e-05	0.0248231	yes	NA
XLOC_013601	Prupe.4G258100	Pp04:18319320-18324053	E	B	OK	0	4.22494	Inf	NA	0.034	5e-05	0.0248231	yes	condensation domain-containing protein
XLOC_015464	Prupe.5G069600	Pp05:8359984-8363270	E	B	OK	0	11.8648	Inf	NA	0.034	5e-05	0.0248231	yes	pectinesterase family protein
XLOC_016756	Prupe.5G090100	Pp05:10057199-10058124	E	B	OK	0	4.70396	Inf	NA	0.034	5e-05	0.0248231	yes	DREB1A (DEHYDRATION RESPONSE ELEMENT B1A); DNA binding / transcription activator/ transcription factor
XLOC_016757	Prupe.5G090200	Pp05:10059122-10059821	E	B	OK	0	10.8636	Inf	NA	0.034	5e-05	0.0248231	yes	CBF4 (C- REPEAT-BINDING FACTOR 4); DNA binding / transcription activator/ transcription factor
XLOC_016760	Prupe.5G090500	Pp05:10083811-10084534	E	B	OK	0	5.37282	Inf	NA	0.034	5e-05	0.0248231	yes	CBF4 (C- REPEAT-BINDING FACTOR 4); DNA binding / transcription activator/ transcription factor
XLOC_016944	Prupe.5G129900	Pp05:12556702-12558878	E	B	OK	95.0971	7.4451	-3.67504	-4.2035	0.034	5e-05	0.0248231	yes	CYP78A8; electron carrier/ heme binding / iron ion binding / monooxygenase/ oxygen binding
XLOC_015800	Prupe.5G133100	Pp05:12757424-12759464	E	B	OK	2.10017	80.3742	5.25815	5.17249	0.034	5e-05	0.0248231	yes	unknown protein
XLOC_015957	Prupe.5G164200	Pp05:14316696-14318106	E	B	OK	0	4.00508	Inf	NA	0.034	5e-05	0.0248231	yes	CYP71A23; electron carrier/ heme binding / iron ion binding / monooxygenase/ oxygen binding
XLOC_017809	Prupe.6G057300	Pp06:4012835-4014128	E	B	OK	0	0.842111	Inf	NA	0.034	5e-05	0.0248231	yes	NA
XLOC_017922	Prupe.6G083100	Pp06:5615550-5620427	E	B	OK	1.74638	0	-Inf	NA	0.034	5e-05	0.0248231	yes	disease resistance protein (TIR-NBS-LRR class), putative
XLOC_018192	Prupe.6G134300	Pp06:10605029-10605979	E	B	OK	2.46802	292.779	6.89031	5.9528	0.034	5e-05	0.0248231	yes	unknown protein
XLOC_018555	Prupe.6G204100	Pp06:21188645-21191110	E	B	OK	0.632115	0	-Inf	NA	0.034	5e-05	0.0248231	yes	pentatricopeptide (PPR) repeat-containing protein
XLOC_022778	Prupe.7G043400	Pp07:7959081-7967124	E	B	OK	0	0.442132	Inf	NA	0.034	5e-05	0.0248231	yes	CAS1 (cycloartenol synthase 1); cycloartenol synthase
XLOC_023517	Prupe.7G205200	Pp07:18976508-18978026	E	B	OK	7.27255	544.38	6.22601	5.94135	0.034	5e-05	0.0248231	yes	unknown protein
XLOC_025243	Prupe.8G004000	Pp08:318581-318947	E	B	OK	0	9.27628	Inf	NA	0.034	5e-05	0.0248231	yes	unknown protein
XLOC_025377	Prupe.8G032300	Pp08:3040355-3040905	E	B	OK	0	4.05719	Inf	NA	0.034	5e-05	0.0248231	yes	unknown protein
XLOC_025541	Prupe.8G068100	Pp08:10036951-10037248	E	B	OK	0	64.8309	Inf	NA	0.034	5e-05	0.0248231	yes	NA
XLOC_024417	Prupe.8G112300	Pp08:14113636-14114450	E	B	OK	3.89642	0	-Inf	NA	0.034	5e-05	0.0248231	yes	NA
XLOC_025827	Prupe.8G130900	Pp08:15355918-15357328	E	B	OK	1.24866	0	-Inf	NA	0.034	5e-05	0.0248231	yes	UGT73B3 (UDP-glucosyl transferase 73B3); UDP-glycosyltransferase/ abscisic acid glucosyltransferase/ quercetin 3-O-glucosyltransferase/ transferase, transferring hexosyl groups
XLOC_025017	Prupe.8G232000	Pp08:20634053-20638024	E	B	OK	0	0.505925	Inf	NA	0.034	5e-05	0.0248231	yes	FBL17; ubiquitin-protein ligase
XLOC_000780	Prupe.1G143200	Pp01:11275290-11293124	E	B	OK	12.5858	0.823215	-3.93438	-4.30309	0.057	0.0001	0.0411957	yes	SYD (SPLAYED); ATPase/ chromatin binding
XLOC_006994	Prupe.2G222500	Pp02:25007302-25012247	E	B	OK	0	0.432246	Inf	NA	0.057	0.0001	0.0411957	yes	NA
XLOC_012566	Prupe.4G066300	Pp04:3200213-3201455	E	B	OK	0	1.16228	Inf	NA	0.057	0.0001	0.0411957	yes	unknown protein
XLOC_016917	Prupe.5G123000	Pp05:12179361-12179964	E	B	OK	0	2.43793	Inf	NA	0.057	0.0001	0.0411957	yes	unknown protein
XLOC_018056	Prupe.6G108400	Pp06:7734033-7735462	E	B	OK	0	0.893291	Inf	NA	0.057	0.0001	0.0411957	yes	auxin-responsive family protein
XLOC_019082	Prupe.6G308500	Pp06:27763775-27766976	E	B	OK	0	0.663824	Inf	NA	0.057	0.0001	0.0411957	yes	integral membrane family protein / nodulin MtN21-related
XLOC_021515	Prupe.7G066700	Pp07:10488090-10489358	E	B	OK	0	1.31994	Inf	NA	0.057	0.0001	0.0411957	yes	AP2 domain-containing transcription factor, putative
XLOC_026296	Prupe.8G224400	Pp08:20221006-20222914	E	B	OK	0	1.70287	Inf	NA	0.057	0.0001	0.0411957	yes	carbohydrate transmembrane transporter/ phosphate transmembrane transporter/ sugar:hydrogen symporter
XLOC_003890	Prupe.1G181800	Pp01:15938645-15940058	E	B	OK	0	0.743369	Inf	NA	0.075	0.00015	0.0547981	no	DGL (DONGLE); triacylglycerol lipase
XLOC_004872	Prupe.1G386800	Pp01:34632016-34634447	E	B	OK	77.8094	3.65363	-4.41254	-4.52391	0.075	0.00015	0.0547981	no	CYP82C4; electron carrier/ heme binding / iron ion binding / monooxygenase/ oxygen binding
XLOC_014051	Prupe.4G059600	Pp04:2843789-2845326	E	B	OK	266.705	20.3316	-3.71345	-4.27009	0.075	0.00015	0.0547981	no	cysteine proteinase, putative
XLOC_020219	Prupe.6G172600	Pp06:17753963-17756498	E	B	OK	0.600223	0	-Inf	NA	0.075	0.00015	0.0547981	no	pentatricopeptide (PPR) repeat-containing protein
XLOC_019291	Prupe.6G354200	Pp06:30120248-30122218	E	B	OK	6.53893	81.7866	3.64474	4.05405	0.075	0.00015	0.0547981	no	GDSL-motif lipase/hydrolase family protein
XLOC_026582	Prupe.I005500	scaffold_61:4000-6696	E	B	OK	0	0.795368	Inf	NA	0.075	0.00015	0.0547981	no	APR3 (APS REDUCTASE 3); adenylyl-sulfate reductase
XLOC_007288	Prupe.2G277800	Pp02:27853667-27858419	E	B	OK	12.0941	104.724	3.11422	3.67268	0.093	0.0002	0.0679368	no	ATTPPA; trehalose-phosphatase
XLOC_012521	Prupe.4G058900	Pp04:2813494-2816119	E	B	OK	6.02487	87.7347	3.86415	4.24291	0.093	0.0002	0.0679368	no	lipase, putative
XLOC_018082	Prupe.6G112800	Pp06:8138076-8142339	E	B	OK	51.256	617.91	3.5916	3.99549	0.093	0.0002	0.0679368	no	CSD2 (COPPER/ZINC SUPEROXIDE DISMUTASE 2); superoxide dismutase
XLOC_024631	Prupe.8G156100	Pp08:16709893-16716043	E	B	OK	0	0.958095	Inf	NA	0.093	0.0002	0.0679368	no	AGD2 (ABERRANT GROWTH AND DEATH 2); L,L-diaminopimelate aminotransferase/ transaminase
XLOC_008703	Prupe.2G247600	Pp02:26365838-26368505	E	B	OK	3.11712	47.7915	3.93847	4.2888	0.109	0.00025	0.0793525	no	HSPRO2 (ARABIDOPSIS ORTHOLOG OF SUGAR BEET HS1 PRO-1 2)
XLOC_011852	Prupe.3G234900	Pp03:23034338-23035086	E	B	OK	5.19933	1817.54	8.44945	6.75348	0.109	0.00025	0.0793525	no	cell wall protein precursor, putative
XLOC_015801	Prupe.5G133200	Pp05:12760266-12761871	E	B	OK	9.81615	106.035	3.43324	3.95917	0.109	0.00025	0.0793525	no	unknown protein
XLOC_024175	Prupe.8G065500	Pp08:9710081-9710713	E	B	OK	14.3361	334.943	4.54619	4.63059	0.109	0.00025	0.0793525	no	NA
XLOC_001657	Prupe.1G321600	Pp01:30795606-30796484	E	B	OK	15.7315	252.714	4.00578	4.29241	0.123	0.0003	0.0893631	no	unknown protein
XLOC_014686	Prupe.4G203600	Pp04:12667454-12669794	E	B	OK	1.18041	0	-Inf	NA	0.123	0.0003	0.0893631	no	ankyrin repeat family protein
XLOC_018972	Prupe.6G287500	Pp06:26585505-26586904	E	B	OK	1.18424	0	-Inf	NA	0.123	0.0003	0.0893631	no	unknown protein
XLOC_024180	Prupe.8G066100	Pp08:9798640-9799529	E	B	OK	2.77165	188.174	6.08518	5.46437	0.123	0.0003	0.0893631	no	NA
XLOC_008851	Prupe.2G279900	Pp02:27943415-27944548	E	B	OK	9.54881	195.323	4.35439	4.65052	0.139	0.00035	0.101145	no	invertase/pectin methylesterase inhibitor family protein / DC 1.2 homolog (FL5-2I22)
XLOC_024174	Prupe.8G065400	Pp08:9707581-9708744	E	B	OK	4.42905	82.7611	4.22388	4.26353	0.139	0.00035	0.101145	no	NA
XLOC_004862	Prupe.1G383900	Pp01:34468324-34469299	E	B	OK	5.71198	104.336	4.1911	4.22898	0.154	0.0004	0.112243	no	GNS1/SUR4 membrane family protein
XLOC_012117	Prupe.3G291300	Pp03:26108295-26125499	E	B	OK	10.6843	1.21179	-3.14028	-3.60732	0.154	0.0004	0.112243	no	unknown protein
XLOC_012653	Prupe.4G082500	Pp04:4029200-4030403	E	B	OK	1.88426	137.312	6.18732	5.29523	0.164	0.00045	0.119355	no	JAZ8 (JASMONATE-ZIM-DOMAIN PROTEIN 8)
XLOC_013250	Prupe.4G193800	Pp04:11660587-11662101	E	B	OK	9.63507	135.024	3.80878	4.02051	0.164	0.00045	0.119355	no	calcium-binding EF hand family protein
XLOC_016411	Prupe.5G013700	Pp05:1477156-1479408	E	B	OK	20.8336	219.377	3.39643	3.92811	0.164	0.00045	0.119355	no	integral membrane family protein
XLOC_023996	Prupe.8G031200	Pp08:2959620-2961429	E	B	OK	15.5638	163.212	3.39048	3.96496	0.164	0.00045	0.119355	no	unknown protein
XLOC_013058	Prupe.4G163100,Prupe.4G163200	Pp04:9404694-9408190	E	B	OK	47.9197	4.02068	-3.57511	-3.62481	0.175	0.0005	0.127382	no	NA
XLOC_017267	Prupe.5G195200	Pp05:15841790-15843588	E	B	OK	59.4297	1.04393	-5.83109	-5.05585	0.175	0.0005	0.127382	no	ATEXPA1 (ARABIDOPSIS THALIANA EXPANSIN A1)
XLOC_019589	Prupe.6G046800	Pp06:3361662-3363992	E	B	OK	5.70344	58.1335	3.34946	3.70848	0.175	0.0005	0.127382	no	CYP79B3; electron carrier/ heme binding / iron ion binding / monooxygenase/ oxygen binding
XLOC_010166	Prupe.3G208300	Pp03:21447455-21450286	E	B	OK	5.75888	72.3228	3.65059	4.02438	0.19	0.00055	0.1383	no	GDSL-motif lipase/hydrolase family protein
XLOC_001554	Prupe.1G300200	Pp01:29496224-29498058	E	B	OK	55.896	5.05436	-3.46715	-3.80814	0.202	0.0006	0.147053	no	unknown protein
XLOC_001895	Prupe.1G365600	Pp01:33550304-33551364	E	B	OK	348.45	37.3075	-3.22342	-3.80406	0.202	0.0006	0.147053	no	GASA1 (GAST1 PROTEIN HOMOLOG 1)
XLOC_002492	Prupe.1G477400	Pp01:39953587-39955655	E	B	OK	48.6707	1576.73	5.01774	4.42189	0.211	0.00065	0.153479	no	RD22; nutrient reservoir
XLOC_013595	Prupe.4G257500	Pp04:18260713-18262374	E	B	OK	2.00825	160.979	6.32479	5.52607	0.211	0.00065	0.153479	no	gibberellin-responsive protein, putative
XLOC_021683	Prupe.7G097200	Pp07:12865778-12867908	E	B	OK	28.6534	456.905	3.99512	4.17179	0.211	0.00065	0.153479	no	NHL3
XLOC_001290	Prupe.1G251200	Pp01:26281820-26286306	E	B	OK	0.612366	41.2493	6.07383	5.1743	0.222	0.0007	0.16135	no	polygalacturonase, putative / pectinase, putative
XLOC_002819	Prupe.1G542300	Pp01:44302417-44307089	E	B	OK	56.1489	5.76172	-3.28469	-3.86356	0.222	0.0007	0.16135	no	LRR XI-23; ATP binding / kinase/ protein kinase/ protein serine/threonine kinase
XLOC_008850	Prupe.2G279700	Pp02:27936616-27937883	E	B	OK	221.314	25.9829	-3.09046	-3.66467	0.232	0.00075	0.168855	no	invertase/pectin methylesterase inhibitor family protein
XLOC_010941	Prupe.3G037800	Pp03:2732645-2733608	E	B	OK	22.1381	256.208	3.53271	3.96102	0.232	0.00075	0.168855	no	TIFY10B
XLOC_003898	Prupe.1G183100	Pp01:16189657-16191006	E	B	OK	2.95232	49.3858	4.06417	3.56492	0.242	0.0008	0.176018	no	NA
XLOC_017451	Prupe.5G232300	Pp05:17686525-17688673	E	B	OK	18.3504	223.304	3.60513	4.08676	0.242	0.0008	0.176018	no	calcium-binding protein, putative
XLOC_010165	Prupe.3G208200	Pp03:21434902-21437499	E	B	OK	16.838	136.683	3.02105	3.52367	0.251	0.00085	0.182863	no	GDSL-motif lipase/hydrolase family protein
XLOC_022449	Prupe.7G244300	Pp07:20880001-20883360	E	B	OK	81.1066	7.3391	-3.46614	-3.95861	0.251	0.00085	0.182863	no	EBF1 (EIN3-BINDING F BOX PROTEIN 1); protein binding / ubiquitin-protein ligase
XLOC_004445	Prupe.1G292400	Pp01:29005540-29009588	E	B	OK	33.4017	1.69821	-4.29784	-4.46838	0.26	0.0009	0.189411	no	CYP72A9; electron carrier/ heme binding / iron ion binding / monooxygenase/ oxygen binding
XLOC_005330	Prupe.1G486800	Pp01:40517874-40519182	E	B	OK	62.7709	912.593	3.86181	3.96188	0.26	0.0009	0.189411	no	NA
XLOC_002532	Prupe.1G486000	Pp01:40472296-40474103	E	B	OK	1.15224	53.7378	5.54342	5.02105	0.266	0.00095	0.19362	no	NA
XLOC_016730	Prupe.5G084900	Pp05:9711159-9713926	E	B	OK	13.0611	114.091	3.12683	3.60133	0.266	0.00095	0.19362	no	ATCCS (COPPER CHAPERONE FOR SOD1); superoxide dismutase/ superoxide dismutase copper chaperone
XLOC_026226	Prupe.8G209600	Pp08:19465802-19467948	E	B	OK	1.82416	75.0486	5.36252	4.90151	0.266	0.00095	0.19362	no	GDSL-motif lipase/hydrolase family protein
XLOC_003159	Prupe.1G021600	Pp01:1499873-1500841	E	B	OK	180.705	20.8263	-3.11716	-3.61685	0.271	0.001	0.197571	no	ELIP1 (EARLY LIGHT-INDUCABLE PROTEIN); chlorophyll binding
XLOC_008079	Prupe.2G111500	Pp02:16936868-16945304	E	B	OK	26.8207	4.02465	-2.73641	-3.28691	0.271	0.001	0.197571	no	ATMRP9; ATPase, coupled to transmembrane movement of substances
XLOC_025672	Prupe.8G093900	Pp08:12662373-12667895	E	B	OK	72.9209	7.80482	-3.2239	-3.6519	0.271	0.001	0.197571	no	APL3; glucose-1-phosphate adenylyltransferase
XLOC_008773	Prupe.2G263600	Pp02:27148380-27150400	E	B	OK	24.2523	142.885	2.55866	3.0713	0.282	0.00105	0.205355	no	ATEXPA8 (ARABIDOPSIS THALIANA EXPANSIN A8)
XLOC_004952	Prupe.1G404900	Pp01:35616785-35623886	E	B	OK	46.5405	3.18355	-3.86978	-3.94144	0.287	0.0011	0.208806	no	CYP72A15; electron carrier/ heme binding / iron ion binding / monooxygenase/ oxygen binding
XLOC_007105	Prupe.2G242400	Pp02:26139243-26143077	E	B	OK	1.79451	26.3049	3.87367	3.89359	0.287	0.0011	0.208806	no	subtilase family protein
XLOC_024328	Prupe.8G095800	Pp08:12796853-12797957	E	B	OK	31.7732	273.101	3.10355	3.65053	0.287	0.0011	0.208806	no	ATRL6 (ARABIDOPSIS RAD-LIKE 6); transcription factor
XLOC_008647	Prupe.2G235400	Pp02:25744085-25747286	E	B	OK	12.3189	137.196	3.47729	3.98614	0.297	0.00115	0.216178	no	glycosyl hydrolase family 17 protein / beta-1,3-glucanase, putative
XLOC_018302	Prupe.6G155500	Pp06:13578501-13581286	E	B	OK	1.92291	100.377	5.706	5.14114	0.301	0.0012	0.219192	no	harpin-induced protein-related / HIN1-related / harpin-responsive protein-related
XLOC_018724	Prupe.6G237100	Pp06:23756416-23757531	E	B	OK	10.17	97.1784	3.25632	3.64953	0.301	0.0012	0.219192	no	NA
XLOC_020774	Prupe.6G289800	Pp06:26762458-26763520	E	B	OK	16.4567	129.864	2.98026	3.48282	0.301	0.0012	0.219192	no	unknown protein
XLOC_005857	Prupe.2G009800	Pp02:923342-924755	E	B	OK	0.72658	22.0425	4.92302	4.13315	0.311	0.00125	0.226192	no	leucine-rich repeat family protein
XLOC_004538	Prupe.1G312600	Pp01:30313767-30315006	E	B	OK	4.41599	51.4681	3.54287	3.61061	0.314	0.0013	0.228824	no	unknown protein
XLOC_013091	Prupe.4G168700	Pp04:9822019-9824468	E	B	OK	23.0803	2.11353	-3.44893	-3.46291	0.314	0.0013	0.228824	no	leucine-rich repeat transmembrane protein kinase, putative
XLOC_020832	Prupe.6G301100	Pp06:27316051-27322189	E	B	OK	120.604	13.3658	-3.17366	-3.57982	0.314	0.0013	0.228824	no	leucine-rich repeat transmembrane protein kinase, putative
XLOC_003440	Prupe.1G090300	Pp01:6806287-6810045	E	B	OK	5.32471	0.399235	-3.73739	-2.9553	0.323	0.00135	0.235484	no	MATE efflux protein-related
XLOC_018227	Prupe.6G139200	Pp06:11302114-11303450	E	B	OK	16.6115	130.823	2.97737	3.49148	0.341	0.00145	0.24845	no	CCR4-NOT transcription complex protein, putative
XLOC_020834	Prupe.6G301500	Pp06:27372591-27380220	E	B	OK	29.5931	3.10806	-3.25118	-3.53866	0.341	0.00145	0.24845	no	leucine-rich repeat transmembrane protein kinase, putative
XLOC_005437	Prupe.1G508900	Pp01:41951917-41953965	E	B	OK	31.0823	2.31163	-3.74911	-3.75743	0.347	0.0015	0.252548	no	GPAT3 (GLYCEROL-3-PHOSPHATE ACYLTRANSFERASE 3); acyltransferase
XLOC_020591	Prupe.6G253600	Pp06:24716221-24717953	E	B	OK	0	0.459064	Inf	NA	0.347	0.0015	0.252548	no	unknown protein
XLOC_005494	Prupe.1G520700	Pp01:42719398-42720858	E	B	OK	24.6939	181.474	2.87754	3.43317	0.352	0.00155	0.256505	no	EXO (EXORDIUM)
XLOC_019883	Prupe.6G103900	Pp06:7292782-7297414	E	B	OK	5.30217	60.0663	3.5019	3.54139	0.352	0.00155	0.256505	no	unknown protein
XLOC_017284	Prupe.5G199200	Pp05:16044492-16046843	E	B	OK	12.701	124.394	3.29191	3.69518	0.357	0.0016	0.260329	no	unknown protein
XLOC_017868	Prupe.6G071800	Pp06:4899159-4900822	E	B	OK	10.3115	79.1469	2.94028	3.43678	0.357	0.0016	0.260329	no	NA
XLOC_005295	Prupe.1G480400	Pp01:40131073-40132425	E	B	OK	3.97832	43.0829	3.43688	3.4069	0.36	0.00165	0.261863	no	SHN3 (shine3); DNA binding / transcription factor
XLOC_019632	Prupe.6G054500	Pp06:3822220-3824721	E	B	OK	5.74678	54.0365	3.23311	3.6412	0.36	0.00165	0.261863	no	protein phosphatase 2C, putative / PP2C, putative
XLOC_024543	Prupe.8G134900	Pp08:15559336-15560657	E	B	OK	7.15737	64.077	3.1623	3.48572	0.36	0.00165	0.261863	no	AtMYB70 (myb domain protein 70); DNA binding / transcription factor
XLOC_006887	Prupe.2G198800	Pp02:23614276-23617595	E	B	OK	1.11746	22.1248	4.30737	3.94973	0.365	0.0017	0.265447	no	basic helix-loop-helix (bHLH) family protein
XLOC_022442	Prupe.7G243600	Pp07:20850137-20851347	E	B	OK	1.13999	47.1638	5.37058	4.60621	0.365	0.0017	0.265447	no	SHN1 (SHINE 1); DNA binding / sequence-specific DNA binding / transcription factor
XLOC_015417	Prupe.5G062000	Pp05:6758951-6760485	E	B	OK	14.3568	126.648	3.14102	3.55783	0.372	0.00175	0.271068	no	ERF5 (ETHYLENE RESPONSIVE ELEMENT BINDING FACTOR 5); DNA binding / transcription activator/ transcription factor
XLOC_002079	Prupe.1G400600	Pp01:35384080-35388349	E	B	OK	31.8604	2.02453	-3.9761	-3.97756	0.398	0.0019	0.289668	no	ATGLR2.7; intracellular ligand-gated ion channel
XLOC_002616	Prupe.1G502800	Pp01:41580632-41583079	E	B	OK	40.9357	284.796	2.7985	3.28015	0.398	0.0019	0.289668	no	FLS (FLAVONOL SYNTHASE); flavonol synthase
XLOC_002597	Prupe.1G498600	Pp01:41299370-41299843	E	B	OK	494.782	69.0796	-2.84046	-3.35905	0.405	0.00195	0.294968	no	NA
XLOC_000507	Prupe.1G088900	Pp01:6644549-6646008	E	B	OK	1.52484	44.718	4.87413	4.31287	0.409	0.002	0.297877	no	XTR6 (XYLOGLUCAN ENDOTRANSGLYCOSYLASE 6); hydrolase, acting on glycosyl bonds / hydrolase, hydrolyzing O-glycosyl compounds / xyloglucan:xyloglucosyl transferase
XLOC_021247	Prupe.7G016500	Pp07:2352962-2354463	E	B	OK	29.9183	215.98	2.8518	3.38934	0.409	0.002	0.297877	no	peroxidase, putative
XLOC_014504	Prupe.4G157400	Pp04:9012391-9016371	E	B	OK	16.5419	133.488	3.01252	3.39006	0.43	0.00215	0.312995	no	unknown protein
XLOC_015719	Prupe.5G118000	Pp05:11933994-11938611	E	B	OK	15.9351	109.605	2.78203	3.30078	0.43	0.00215	0.312995	no	AtGH9C2 (Arabidopsis thaliana glycosyl hydrolase 9C2); carbohydrate binding / catalytic/ hydrolase, hydrolyzing O-glycosyl compounds
XLOC_018453	Prupe.6G185400	Pp06:19416036-19416540	E	B	OK	3.57206	106.516	4.89817	4.20254	0.43	0.00215	0.312995	no	NA
XLOC_013971	Prupe.4G041900	Pp04:1977298-1979655	E	B	OK	7.70118	57.1381	2.8913	3.39461	0.433	0.0022	0.315529	no	NA
XLOC_015160	Prupe.5G013100	Pp05:1402009-1405454	E	B	OK	6.69973	58.9076	3.13628	3.54789	0.433	0.0022	0.315529	no	CYP707A1; (+)-abscisic acid 8'-hydroxylase/ oxygen binding
XLOC_018656	Prupe.6G225300	Pp06:22973239-22975137	E	B	OK	22.3669	156.968	2.81103	3.26492	0.437	0.00225	0.317989	no	NA
XLOC_024531	Prupe.8G131800	Pp08:15415363-15418979	E	B	OK	29.9749	228.253	2.92881	3.25708	0.437	0.00225	0.317989	no	C2 domain-containing protein
XLOC_005182	Prupe.1G456300	Pp01:38272593-38275608	E	B	OK	4.39061	61.764	3.81427	3.9629	0.443	0.00235	0.3227	no	ChaC-like family protein
XLOC_024169	Prupe.8G064100	Pp08:9475232-9476555	E	B	OK	314.25	35.3572	-3.15184	-3.50974	0.443	0.00235	0.3227	no	EXL2 (EXORDIUM LIKE 2)
XLOC_024399	Prupe.8G108400,Prupe.8G108500	Pp08:13882360-13895540	E	B	OK	4.21025	29.7257	2.81973	3.31334	0.443	0.00235	0.3227	no	NA
XLOC_024688	Prupe.8G164900	Pp08:17170833-17175244	E	B	OK	0	0.252925	Inf	NA	0.443	0.00235	0.3227	no	MCM10
XLOC_024192	Prupe.8G067800	Pp08:9963671-9964918	E	B	OK	1.0311	27.8765	4.7568	4.07001	0.449	0.0024	0.327245	no	mitochondrial substrate carrier family protein
XLOC_023894	Prupe.8G010500	Pp08:828722-831581	E	B	OK	10.7546	110.005	3.35455	3.51713	0.474	0.00255	0.345266	no	unknown protein
XLOC_004616	Prupe.1G330900	Pp01:31370946-31371869	E	B	OK	12.3322	100.427	3.02564	3.37825	0.495	0.0027	0.360534	no	invertase/pectin methylesterase inhibitor family protein
XLOC_009301	Prupe.3G044500	Pp03:3194817-3201205	E	B	OK	27.2958	3.29155	-3.05184	-3.32259	0.495	0.0027	0.360534	no	APM1 (AMINOPEPTIDASE M1); aminopeptidase
XLOC_000140	Prupe.1G027000	Pp01:1880047-1884929	E	B	OK	61.5655	13.0812	-2.23462	-2.72102	0.509	0.00285	0.370347	no	protein kinase family protein / peptidoglycan-binding LysM domain-containing protein
XLOC_008493	Prupe.2G202700	Pp02:23886402-23889133	E	B	OK	2.86449	25.8789	3.17542	3.04969	0.509	0.00285	0.370347	no	NA
XLOC_013010	Prupe.4G150100	Pp04:8579867-8584302	E	B	OK	0.873582	30.9082	5.1449	4.41999	0.509	0.00285	0.370347	no	NCED3 (NINE-CIS-EPOXYCAROTENOID DIOXYGENASE 3); 9-cis-epoxycarotenoid dioxygenase
XLOC_016636	Prupe.5G061800	Pp05:6745842-6747365	E	B	OK	20.6748	122.963	2.57228	3.11033	0.509	0.00285	0.370347	no	ATERF-1 (ETHYLENE RESPONSIVE ELEMENT BINDING FACTOR 1); DNA binding / transcription activator/ transcription factor
XLOC_001609	Prupe.1G310900	Pp01:30217940-30220164	E	B	OK	60.3486	6.75023	-3.16031	-3.46629	0.523	0.00295	0.380786	no	zinc finger (B-box type) family protein
XLOC_011265	Prupe.3G107900	Pp03:8660327-8663763	E	B	OK	5.41145	70.9854	3.71344	3.8332	0.528	0.003	0.384675	no	unknown protein
XLOC_020941	Prupe.6G322500	Pp06:28449924-28452617	E	B	OK	62.6363	691.002	3.46362	3.46619	0.534	0.00305	0.388514	no	SRC2 (SOYBEAN GENE REGULATED BY COLD-2); protein binding
XLOC_014464	Prupe.4G150200	Pp04:8592731-8594638	E	B	OK	23.1187	159.166	2.7834	3.28846	0.539	0.0031	0.392302	no	ATGA2OX1 (gibberellin 2-oxidase 1); gibberellin 2-beta-dioxygenase
XLOC_001517	Prupe.1G294000	Pp01:29133919-29136514	E	B	OK	2.87859	31.7882	3.46506	3.60143	0.558	0.00325	0.405977	no	unknown protein
XLOC_002248	Prupe.1G430900	Pp01:36924029-36926124	E	B	OK	2.76629	46.5089	4.07148	3.53798	0.558	0.00325	0.405977	no	unknown protein
XLOC_022402	Prupe.7G235300	Pp07:20455607-20463171	E	B	OK	1.90413	14.2346	2.9022	3.20809	0.562	0.0033	0.409581	no	PDR4 (PLEIOTROPIC DRUG RESISTANCE 4); ATPase, coupled to transmembrane movement of substances
XLOC_001529	Prupe.1G295600	Pp01:29232456-29238735	E	B	OK	128.665	16.5829	-2.95585	-3.29447	0.569	0.0034	0.41403	no	CR88; ATP binding
XLOC_006005	Prupe.2G038800	Pp02:4172003-4174753	E	B	OK	2.52868	23.7611	3.23214	3.24038	0.569	0.0034	0.41403	no	aspartic-type endopeptidase
XLOC_014867	Prupe.4G241200	Pp04:15889255-15891292	E	B	OK	27.9535	2.63283	-3.40834	-3.50755	0.569	0.0034	0.41403	no	lectin protein kinase, putative
XLOC_004615	Prupe.1G330800	Pp01:31360036-31362451	E	B	OK	262.111	34.9211	-2.90801	-3.28236	0.573	0.00345	0.417493	no	pectinesterase family protein
XLOC_026518	Prupe.8G270000	Pp08:22421281-22424878	E	B	OK	2.23546	19.2939	3.1095	3.09552	0.578	0.0035	0.420913	no	MYB12 (MYB DOMAIN PROTEIN 12); DNA binding / transcription activator/ transcription factor
XLOC_026146	Prupe.8G192600	Pp08:18648138-18648870	E	B	OK	14.0014	100.682	2.84617	3.10865	0.583	0.00355	0.424291	no	AIR12; extracellular matrix structural constituent
XLOC_004277	Prupe.1G256700	Pp01:26683011-26684974	E	B	OK	4.18884	83.5957	4.31881	3.8993	0.587	0.0036	0.427627	no	NA
XLOC_017048	Prupe.5G152800	Pp05:13771996-13780245	E	B	OK	28.7413	5.06669	-2.50401	-2.95173	0.588	0.00365	0.428311	no	emb2746 (embryo defective 2746); DNA binding / catalytic/ hydrolase
XLOC_025420	Prupe.8G041200	Pp08:4234052-4239522	E	B	OK	67.5525	10.2261	-2.72375	-3.22493	0.588	0.00365	0.428311	no	alliinase family protein
XLOC_004446	Prupe.1G292500	Pp01:29037784-29043013	E	B	OK	12.303	0.693793	-4.14836	-3.59637	0.589	0.0037	0.428978	no	CYP72A9; electron carrier/ heme binding / iron ion binding / monooxygenase/ oxygen binding
XLOC_006944	Prupe.2G212900	Pp02:24464516-24467954	E	B	OK	25.2548	157.18	2.63778	3.02971	0.589	0.0037	0.428978	no	zinc finger (GATA type) family protein
XLOC_001301	Prupe.1G253100	Pp01:26394151-26395439	E	B	OK	9.21045	69.9433	2.92484	3.3214	0.59	0.00375	0.42963	no	unknown protein
XLOC_024928	Prupe.8G214000	Pp08:19677312-19684961	E	B	OK	18.7565	2.32613	-3.01139	-3.29571	0.59	0.00375	0.42963	no	PDR12 (PLEIOTROPIC DRUG RESISTANCE 12); ATPase, coupled to transmembrane movement of substances
XLOC_013496	Prupe.4G237700	Pp04:15517825-15526657	E	B	OK	1.76584	0.10525	-4.06846	-3.35777	0.594	0.0038	0.432798	no	NA
XLOC_023574	Prupe.7G219100	Pp07:19688370-19695629	E	B	OK	52.0866	7.50735	-2.79454	-3.03574	0.599	0.00385	0.435928	no	leucine-rich repeat family protein / protein kinase family protein
XLOC_002684	Prupe.1G516300	Pp01:42474188-42475587	E	B	OK	1.00137	18.8544	4.23484	3.54591	0.607	0.00395	0.44208	no	NA
XLOC_011459	Prupe.3G148300	Pp03:16213838-16214957	E	B	OK	86.37	11.6084	-2.89536	-3.26389	0.607	0.00395	0.44208	no	pathogenesis-related thaumatin family protein
XLOC_002657	Prupe.1G510800	Pp01:42070535-42074147	E	B	OK	12.4146	1.30315	-3.25196	-3.26589	0.627	0.0041	0.456231	no	kinase
XLOC_009932	Prupe.3G164200	Pp03:18337852-18339197	E	B	OK	2.10524	48.0308	4.5119	4.14194	0.638	0.0042	0.464688	no	U-box domain-containing protein
XLOC_016945	Prupe.5G130800	Pp05:12638844-12642142	E	B	OK	2.48706	23.4751	3.23861	3.3185	0.642	0.00425	0.467548	no	hydrolase, alpha/beta fold family protein
XLOC_016257	Prupe.5G226000	Pp05:17436204-17438187	E	B	OK	0	0.606429	Inf	NA	0.646	0.0043	0.470376	no	unknown protein
XLOC_017032	Prupe.5G148500	Pp05:13565779-13569493	E	B	OK	0.491967	5.84442	3.57042	3.03901	0.65	0.00435	0.473172	no	NA
XLOC_020695	Prupe.6G272900	Pp06:25800182-25802755	E	B	OK	9.8473	60.7256	2.62451	3.12346	0.654	0.0044	0.475937	no	GPAT6 (GLYCEROL-3-PHOSPHATE ACYLTRANSFERASE 6); 1-acylglycerol-3-phosphate O-acyltransferase/ acyltransferase
XLOC_003870	Prupe.1G177700	Pp01:15200789-15201684	E	B	OK	0	1.93478	Inf	NA	0.687	0.00465	0.500185	no	unknown protein
XLOC_018455	Prupe.6G185600	Pp06:19447479-19448091	E	B	OK	6.7072	156.588	4.54512	4.06417	0.69	0.0047	0.502566	no	NA
XLOC_000700	Prupe.1G127800	Pp01:10010101-10011080	E	B	OK	730.927	108.77	-2.74845	-3.09293	0.69	0.00475	0.502566	no	NA
XLOC_013095	Prupe.4G169200	Pp04:9932163-9934610	E	B	OK	23.2796	3.8204	-2.60727	-2.88914	0.69	0.00475	0.502566	no	leucine-rich repeat transmembrane protein kinase, putative
XLOC_023125	Prupe.7G119100	Pp07:14323784-14328920	E	B	OK	6.94059	39.4607	2.50729	2.93589	0.693	0.0048	0.504869	no	ATCSLA09; mannan synthase/ transferase, transferring glycosyl groups
XLOC_009048	Prupe.2G322300	Pp02:29912553-29913344	E	B	OK	6.2835	158.744	4.65899	4.02228	0.693	0.00485	0.504869	no	NA
XLOC_024519	Prupe.8G130200	Pp08:15334337-15336563	E	B	OK	9.50009	0.572854	-4.0517	-3.43196	0.693	0.00485	0.504869	no	UGT73B3 (UDP-glucosyl transferase 73B3); UDP-glycosyltransferase/ abscisic acid glucosyltransferase/ quercetin 3-O-glucosyltransferase/ transferase, transferring hexosyl groups
XLOC_006873	Prupe.2G195300	Pp02:23313614-23316156	E	B	OK	8.58525	48.8811	2.50935	2.93875	0.7	0.00495	0.509797	no	basic helix-loop-helix (bHLH) family protein
XLOC_025893	Prupe.8G142400	Pp08:15967216-15968121	E	B	OK	6.10694	53.1896	3.12262	3.13925	0.7	0.00495	0.509797	no	STZ (salt tolerance zinc finger); nucleic acid binding / transcription factor/ transcription repressor/ zinc ion binding
XLOC_007263	Prupe.2G272500	Pp02:27571733-27572894	E	B	OK	110.058	18.7435	-2.55381	-3.05694	0.703	0.005	0.512222	no	DNA binding / transcription factor
XLOC_020100	Prupe.6G150800	Pp06:13042448-13046799	E	B	OK	3.90628	25.1586	2.68719	2.97146	0.714	0.0051	0.519717	no	glycosyl hydrolase family 3 protein
XLOC_024260	Prupe.8G079200	Pp08:11283705-11284527	E	B	OK	2.98452	51.6659	4.11364	3.70931	0.716	0.00515	0.52167	no	auxin-responsive protein, putative
XLOC_003589	Prupe.1G116500	Pp01:9179061-9180808	E	B	OK	0	0.462894	Inf	NA	0.716	0.0052	0.52167	no	peroxidase, putative
XLOC_011794	Prupe.3G220600	Pp03:22144336-22145905	E	B	OK	31.4364	160.387	2.35105	2.86312	0.716	0.0052	0.52167	no	CYCP2;1 (cyclin p2;1); cyclin-dependent protein kinase
XLOC_013862	Prupe.4G019200	Pp04:882120-884777	E	B	OK	9.81693	54.4895	2.47264	2.90988	0.72	0.00525	0.523972	no	APR3 (APS REDUCTASE 3); adenylyl-sulfate reductase
XLOC_002544	Prupe.1G488000	Pp01:40636060-40637946	E	B	OK	8.89961	58.6042	2.71919	2.99924	0.731	0.0054	0.532226	no	BTB/POZ domain-containing protein
XLOC_011998	Prupe.3G267100	Pp03:24982213-24985517	E	B	OK	2.80901	18.5031	2.71963	2.66403	0.731	0.0054	0.532226	no	amino acid transporter family protein
XLOC_016066	Prupe.5G185800	Pp05:15401565-15403676	E	B	OK	1.8967	41.1751	4.44021	4.00171	0.731	0.00545	0.532226	no	integral membrane HPP family protein
XLOC_022816	Prupe.7G052100	Pp07:8996095-8997828	E	B	OK	68.5393	11.7974	-2.53846	-2.96816	0.731	0.00545	0.532226	no	BG1 (BETA-1,3-GLUCANASE 1); catalytic/ cation binding / hydrolase, hydrolyzing O-glycosyl compounds
XLOC_009973	Prupe.3G171800	Pp03:19028230-19029748	E	B	OK	1.49927	21.5575	3.84586	3.3224	0.731	0.00555	0.532226	no	xyloglucan:xyloglucosyl transferase, putative / xyloglucan endotransglycosylase, putative / endo-xyloglucan transferase, putative
XLOC_013999	Prupe.4G048000	Pp04:2289201-2293658	E	B	OK	9.92649	49.5074	2.31829	2.82266	0.731	0.0056	0.532226	no	unknown protein
XLOC_017885	Prupe.6G075100	Pp06:5154970-5158223	E	B	OK	23.3476	105.475	2.17556	2.63835	0.731	0.0056	0.532226	no	ATEXPA4 (ARABIDOPSIS THALIANA EXPANSIN A4)
XLOC_003750	Prupe.1G154300	Pp01:12141700-12143195	E	B	OK	4.38841	38.0298	3.11536	3.23851	0.731	0.00565	0.532226	no	unknown protein
XLOC_012964	Prupe.4G141800	Pp04:8076515-8078463	E	B	OK	0	0.274514	Inf	NA	0.731	0.00565	0.532226	no	REV7; DNA binding
XLOC_014822	Prupe.4G233600	Pp04:15072619-15075301	E	B	OK	42.4708	7.56826	-2.48844	-2.96723	0.731	0.00565	0.532226	no	AtRLP7 (Receptor Like Protein 7); kinase/ protein binding
XLOC_012027	Prupe.3G273900	Pp03:25334159-25335710	E	B	OK	21.8428	1.35059	-4.0155	-3.60966	0.731	0.0057	0.532226	no	AATP1 (AAA-ATPase 1); ATP binding / ATPase/ nucleoside-triphosphatase/ nucleotide binding
XLOC_005097	Prupe.1G439800	Pp01:37388163-37390544	E	B	OK	0.481077	0	-Inf	NA	0.731	0.00575	0.532226	no	PLA2A (PHOSPHOLIPASE A 2A); lipase/ nutrient reservoir
XLOC_002563	Prupe.1G492500	Pp01:40945995-40950441	E	B	OK	49.9136	8.586	-2.53938	-3.0187	0.731	0.00575	0.532226	no	NRAMP6; inorganic anion transmembrane transporter/ metal ion transmembrane transporter
XLOC_008208	Prupe.2G139600	Pp02:19661005-19661588	E	B	OK	22.3629	147.78	2.72427	3.02504	0.731	0.00575	0.532226	no	protease inhibitor/seed storage/lipid transfer protein (LTP) family protein
XLOC_006922	Prupe.2G208000	Pp02:24150222-24153257	E	B	OK	15.0707	80.2454	2.41267	2.88513	0.731	0.0058	0.532226	no	unknown protein
XLOC_014931	Prupe.4G255600	Pp04:17840338-17842152	E	B	OK	158.097	26.8088	-2.56003	-3.01554	0.731	0.0058	0.532226	no	catalytic/ cation binding / hydrolase, hydrolyzing O-glycosyl compounds
XLOC_019968	Prupe.6G122100	Pp06:9083038-9093444	E	B	OK	212.207	25.4353	-3.06057	-3.09192	0.731	0.0058	0.532226	no	PDR11 (PLEIOTROPIC DRUG RESISTANCE 11); ATPase, coupled to transmembrane movement of substances
XLOC_006669	Prupe.2G160400	Pp02:21236991-21239622	E	B	OK	16.6231	1.06716	-3.96135	-3.5323	0.733	0.00585	0.533812	no	short-chain dehydrogenase/reductase (SDR) family protein
XLOC_012745	Prupe.4G103000	Pp04:5267700-5270049	E	B	OK	32.7493	1.75757	-4.21981	-3.76246	0.733	0.0059	0.533812	no	NA
XLOC_013253	Prupe.4G194100	Pp04:11704059-11707409	E	B	OK	6.10079	0.489877	-3.63851	-2.90757	0.733	0.0059	0.533812	no	NA
XLOC_009165	Prupe.3G016700	Pp03:1191626-1197808	E	B	OK	27.481	5.58329	-2.29925	-2.80316	0.735	0.006	0.535355	no	disease resistance protein (NBS-LRR class), putative
XLOC_016624	Prupe.5G059300	Pp05:6389820-6391525	E	B	OK	0.844074	11.5717	3.77709	3.18812	0.735	0.006	0.535355	no	transferase family protein
XLOC_020698	Prupe.6G274400	Pp06:25911445-25913106	E	B	OK	5.94413	39.1284	2.71868	3.02797	0.735	0.006	0.535355	no	transferase/ transferase, transferring glycosyl groups
XLOC_003578	Prupe.1G115100	Pp01:9110991-9113837	E	B	OK	3.91094	26.2233	2.74526	3.10041	0.744	0.0061	0.541781	no	transcription factor
XLOC_007624	Prupe.2G011500	Pp02:1012590-1017796	E	B	OK	3.90397	0.278823	-3.80752	-3.19425	0.745	0.0062	0.54247	no	NA
XLOC_006904	Prupe.2G204700	Pp02:23984541-23986033	E	B	OK	3.33593	38.4674	3.52748	3.30929	0.745	0.0062	0.54247	no	no apical meristem (NAM) family protein
XLOC_010400	Prupe.3G251800	Pp03:24171481-24173974	E	B	OK	7.562	0.549379	-3.78289	-3.22289	0.745	0.0062	0.54247	no	FER (FERONIA); kinase/ protein kinase
XLOC_016847	Prupe.5G109500	Pp05:11450359-11451417	E	B	OK	22.2407	124.817	2.48854	2.96156	0.745	0.0063	0.54247	no	NA
XLOC_024354	Prupe.8G100600	Pp08:13177521-13182068	E	B	OK	65.8543	588.342	3.15931	3.29759	0.745	0.0063	0.54247	no	LEW1 (LEAF WILTING 1); dehydrodolichyl diphosphate synthase
XLOC_000607	Prupe.1G112500	Pp01:8974723-8975542	E	B	OK	15.8837	94.1388	2.56724	2.80355	0.745	0.00635	0.54247	no	NA
XLOC_014458	Prupe.4G148800	Pp04:8493163-8496669	E	B	OK	2.1792	18.8937	3.11603	2.86424	0.745	0.00635	0.54247	no	FUNCTIONS IN: molecular_function unknown; INVOLVED IN: biological_process unknown; LOCATED IN: cellular_component unknown; EXPRESSED IN: 16 plant structures; EXPRESSED DURING: 8 growth stages; BEST Arabidopsis thaliana protein match is: tropomyosin-related (TAIR:AT1G17140.2); Has 36552 Blast hits to 19717 proteins in 1278 species: Archae - 377; Bacteria - 3766; Metazoa - 19812; Fungi - 2701; Plan…
XLOC_023232	Prupe.7G141300	Pp07:15667359-15670481	E	B	OK	9.76633	0.754846	-3.69356	-2.95248	0.745	0.00635	0.54247	no	MES3 (METHYL ESTERASE 3); hydrolase, acting on ester bonds / methyl indole-3-acetate esterase/ methyl jasmonate esterase
XLOC_002210	Prupe.1G424300	Pp01:36578736-36579899	E	B	OK	51.9525	353.486	2.76639	3.07647	0.745	0.0064	0.54247	no	STZ (salt tolerance zinc finger); nucleic acid binding / transcription factor/ transcription repressor/ zinc ion binding
XLOC_021977	Prupe.7G153800,Prupe.7G153900	Pp07:16389074-16391228	E	B	OK	0.686307	0	-Inf	NA	0.745	0.0064	0.54247	no	NA
XLOC_006906	Prupe.2G204900	Pp02:23987661-23991909	E	B	OK	0.773455	10.7414	3.79573	2.95954	0.745	0.00645	0.54247	no	no apical meristem (NAM) family protein
XLOC_011564	Prupe.3G171500	Pp03:19015316-19016455	E	B	OK	3.16851	44.529	3.81287	3.47974	0.745	0.00645	0.54247	no	xyloglucan:xyloglucosyl transferase, putative / xyloglucan endotransglycosylase, putative / endo-xyloglucan transferase, putative
XLOC_002911	Prupe.1G558100	Pp01:45563037-45564944	E	B	OK	33.851	191.638	2.50111	2.93903	0.745	0.0065	0.54247	no	protease inhibitor/seed storage/lipid transfer protein (LTP) family protein
XLOC_009093	Prupe.3G002300	Pp03:162316-165766	E	B	OK	8.76986	0.623388	-3.81435	-3.2769	0.745	0.0065	0.54247	no	WRKY47; transcription factor
XLOC_014448	Prupe.4G147100	Pp04:8417313-8420648	E	B	OK	58.4493	10.1839	-2.5209	-2.87788	0.747	0.00655	0.543784	no	ATGSTU19 (GLUTATHIONE S-TRANSFERASE TAU 19); glutathione binding / glutathione transferase
XLOC_017872	Prupe.6G072400	Pp06:4939519-4944931	E	B	OK	7.4208	49.1463	2.72743	3.08816	0.747	0.0066	0.543784	no	CYP707A2; (+)-abscisic acid 8'-hydroxylase/ oxygen binding
XLOC_026510	Prupe.8G268700	Pp08:22381212-22383839	E	B	OK	30.5234	207.595	2.76579	3.09365	0.747	0.0066	0.543784	no	NA
XLOC_026584	Prupe.I005700	scaffold_71:11-1373	E	B	OK	24.2457	133.076	2.45645	2.83925	0.749	0.00665	0.545582	no	TT4 (TRANSPARENT TESTA 4); naringenin-chalcone synthase
XLOC_006522	Prupe.2G134400	Pp02:19224218-19227729	E	B	OK	0	0.35535	Inf	NA	0.752	0.0067	0.547365	no	unknown protein
XLOC_006680	Prupe.2G161500	Pp02:21279405-21281772	E	B	OK	11.8059	63.3391	2.42359	2.85391	0.754	0.0068	0.548721	no	short-chain dehydrogenase/reductase (SDR) family protein
XLOC_023170	Prupe.7G127100	Pp07:14817214-14820167	E	B	OK	42.9912	7.74201	-2.47326	-2.90907	0.754	0.0068	0.548721	no	nodulin family protein
XLOC_022156	Prupe.7G187000	Pp07:18058842-18062738	E	B	OK	2.62171	16.1902	2.62654	2.77725	0.754	0.00685	0.548721	no	HMG1 (HYDROXY METHYLGLUTARYL COA REDUCTASE 1); hydroxymethylglutaryl-CoA reductase
XLOC_000099	Prupe.1G019100	Pp01:1328470-1333847	E	B	OK	0.868375	9.78787	3.4946	3.16354	0.754	0.00695	0.548721	no	TCX2 (TESMIN/TSO1-LIKE CXC 2); transcription factor
XLOC_016747	Prupe.5G089100	Pp05:9979584-9983812	E	B	OK	2.18689	19.3388	3.14454	3.28671	0.754	0.00695	0.548721	no	glucose-methanol-choline (GMC) oxidoreductase family protein
XLOC_021035	Prupe.6G338400	Pp06:29326475-29330565	E	B	OK	44.0025	7.052	-2.64148	-2.93942	0.754	0.00695	0.548721	no	OASA1 (O-ACETYLSERINE (THIOL) LYASE (OAS-TL) ISOFORM A1); cysteine synthase
XLOC_010339	Prupe.3G240100	Pp03:23400467-23401632	E	B	OK	1.21219	15.9913	3.7216	3.13681	0.754	0.007	0.548721	no	NA
XLOC_020605	Prupe.6G256500	Pp06:24927303-24929312	E	B	OK	5.93364	54.9451	3.211	3.30741	0.754	0.007	0.548721	no	EXP3
XLOC_022708	Prupe.7G026400	Pp07:4327852-4332384	E	B	OK	16.795	77.6688	2.2093	2.66116	0.754	0.007	0.548721	no	MATE efflux family protein
XLOC_026533	Prupe.I000500	scaffold_13:3-4661	E	B	OK	6.41856	0.445955	-3.84728	-3.30805	0.754	0.007	0.548721	no	ATMRP3; ATPase, coupled to transmembrane movement of substances / chlorophyll catabolite transporter/ glutathione S-conjugate-exporting ATPase
XLOC_013539	Prupe.4G246700	Pp04:16376348-16378303	E	B	OK	37.2019	2.57503	-3.85271	-3.36399	0.756	0.00705	0.550412	no	NA
XLOC_013520	Prupe.4G243100	Pp04:16056139-16057205	E	B	OK	1.35118	17.7295	3.71386	3.12974	0.76	0.00715	0.553753	no	NA
XLOC_020292	Prupe.6G190300	Pp06:19766556-19769583	E	B	OK	12.8248	0.897933	-3.83619	-3.29078	0.76	0.00715	0.553753	no	AtUGT85A2 (UDP-glucosyl transferase 85A2); UDP-glycosyltransferase/ glucuronosyltransferase/ transferase, transferring glycosyl groups
XLOC_013891	Prupe.4G024500	Pp04:1157497-1160945	E	B	OK	107.531	19.2636	-2.4808	-2.9134	0.768	0.00725	0.559261	no	GPT2; antiporter/ glucose-6-phosphate transmembrane transporter
XLOC_014034	Prupe.4G054300	Pp04:2619508-2619960	E	B	OK	4.45807	58.4149	3.71185	3.11409	0.776	0.00735	0.564725	no	histone H3
XLOC_007453	Prupe.2G309600	Pp02:29322871-29336695	E	B	OK	2.31496	0.177489	-3.70518	-2.86701	0.78	0.00745	0.567901	no	EXPRESSED IN: 17 plant structures; EXPRESSED DURING: 6 growth stages; BEST Arabidopsis thaliana protein match is: DMS3 (DEFECTIVE IN MERISTEM SILENCING 3) (TAIR:AT3G49250.1); Has 61 Blast hits to 57 proteins in 12 species: Archae - 0; Bacteria - 2; Metazoa - 8; Fungi - 2; Plants - 46; Viruses - 0; Other Eukaryotes - 3 (source: NCBI BLink).
XLOC_016813	Prupe.5G102600	Pp05:10968841-10970440	E	B	OK	7.51906	46.0397	2.61425	2.94091	0.78	0.00745	0.567901	no	CYP86A8; fatty acid (omega-1)-hydroxylase/ oxygen binding
XLOC_003181	Prupe.1G025600	Pp01:1762069-1765423	E	B	OK	6.08778	38.4645	2.65954	2.99394	0.782	0.0075	0.569471	no	KCS2 (3-KETOACYL-COA SYNTHASE 2); fatty acid elongase
XLOC_020719	Prupe.6G278400	Pp06:26106868-26109286	E	B	OK	1.55644	20.754	3.73707	3.36543	0.789	0.0076	0.574809	no	oxidoreductase, 2OG-Fe(II) oxygenase family protein
XLOC_004100	Prupe.1G219200	Pp01:23398941-23400013	E	B	OK	1.44889	18.288	3.65788	3.05464	0.797	0.0077	0.580107	no	NA
XLOC_023720	Prupe.7G248900	Pp07:21106834-21108818	E	B	OK	89.6333	712.731	2.99125	3.02739	0.818	0.00795	0.595754	no	NA
XLOC_005539	Prupe.1G529200	Pp01:43291616-43293602	E	B	OK	70.1763	939.998	3.7436	3.42502	0.818	0.008	0.595754	no	UCP5 (UNCOUPLING PROTEIN 5); binding
XLOC_002894	Prupe.1G555200	Pp01:45323730-45326774	E	B	OK	145.741	29.0222	-2.32817	-2.6394	0.818	0.008	0.595754	no	SEC14 cytosolic factor family protein / phosphoglyceride transfer family protein
XLOC_010394	Prupe.3G251200	Pp03:24117453-24120111	E	B	OK	37.9811	7.2253	-2.39415	-2.86988	0.82	0.00805	0.59718	no	FER (FERONIA); kinase/ protein kinase
XLOC_021164	Prupe.7G001200	Pp07:160286-162425	E	B	OK	6.59501	0.578405	-3.51122	-2.82585	0.82	0.00815	0.597415	no	anac047 (Arabidopsis NAC domain containing protein 47); transcription factor
XLOC_025148	Prupe.8G256900	Pp08:21901059-21902151	E	B	OK	49.2887	228.724	2.21428	2.70678	0.82	0.00815	0.597415	no	ATGSTF8 (ARABIDOPSIS THALIANA GLUTATHIONE S-TRANSFERASE PHI 8); glutathione binding / glutathione transferase
XLOC_014834	Prupe.4G235300	Pp04:15227145-15233729	E	B	OK	5.55608	0.384974	-3.85123	-3.43857	0.82	0.0082	0.597415	no	ATMRP3; ATPase, coupled to transmembrane movement of substances / chlorophyll catabolite transporter/ glutathione S-conjugate-exporting ATPase
XLOC_003022	Prupe.1G579700	Pp01:47164803-47166879	E	B	OK	3.08493	25.2914	3.03534	3.13903	0.82	0.00825	0.597415	no	NA
XLOC_009909	Prupe.3G159100	Pp03:17763274-17763971	E	B	OK	3.66645	52.4678	3.83897	3.43625	0.82	0.00825	0.597415	no	NA
XLOC_009340	Prupe.3G051800	Pp03:3648382-3655994	E	B	OK	46.5632	8.54522	-2.446	-2.79084	0.82	0.0083	0.597415	no	ATMRP6; ATPase, coupled to transmembrane movement of substances
XLOC_018230	Prupe.6G139800	Pp06:11332293-11333534	E	B	OK	4.02723	28.9381	2.84511	2.84174	0.82	0.0083	0.597415	no	CCR4-NOT transcription complex protein, putative
XLOC_018568	Prupe.6G209600	Pp06:21796828-21802279	E	B	OK	437.758	23.9545	-4.19177	-3.68794	0.82	0.0083	0.597415	no	FUNCTIONS IN: molecular_function unknown; INVOLVED IN: biological_process unknown; LOCATED IN: plasma membrane; EXPRESSED IN: 24 plant structures; EXPRESSED DURING: 13 growth stages; CONTAINS InterPro DOMAIN/s: Protein of unknown function DUF1399 (InterPro:IPR009836); BEST Arabidopsis thaliana protein match is: glycine-rich protein (TAIR:AT4G37900.1); Has 14843 Blast hits to 4550 proteins in 469 …
XLOC_009956	Prupe.3G168700	Pp03:18761481-18764783	E	B	OK	2.43549	50.14	4.36368	3.81358	0.821	0.00835	0.597944	no	unknown protein
XLOC_003766	Prupe.1G157000	Pp01:12447679-12450686	E	B	OK	1.33062	20.9845	3.97915	3.59489	0.821	0.0084	0.597944	no	MSS1; carbohydrate transmembrane transporter/ hexose:hydrogen symporter/ high-affinity hydrogen:glucose symporter/ sugar:hydrogen symporter
XLOC_017472	Prupe.5G235900	Pp05:17874254-17875678	E	B	OK	22.5562	117.772	2.3844	2.82394	0.821	0.0084	0.597944	no	atnudt4 (Arabidopsis thaliana Nudix hydrolase homolog 4); hydrolase
XLOC_001664	Prupe.1G323100	Pp01:30862717-30865133	E	B	OK	0.65053	8.01103	3.6223	3.01096	0.825	0.0085	0.600646	no	heavy-metal-associated domain-containing protein
XLOC_008402	Prupe.2G186500	Pp02:22743272-22747843	E	B	OK	35.3498	6.87741	-2.36176	-2.83076	0.825	0.0085	0.600646	no	DEAD box RNA helicase, putative
XLOC_001264	Prupe.1G245400	Pp01:25892693-25894736	E	B	OK	42.0833	2.4639	-4.09423	-3.57053	0.827	0.00855	0.601982	no	aldo/keto reductase, putative
XLOC_006531	Prupe.2G136500	Pp02:19413038-19414571	E	B	OK	0	1.02073	Inf	NA	0.829	0.0087	0.603761	no	ATEXPB2 (ARABIDOPSIS THALIANA EXPANSIN B2)
XLOC_009396	Prupe.3G061300	Pp03:4394313-4396723	E	B	OK	0	0.909013	Inf	NA	0.829	0.0087	0.603761	no	integral membrane family protein
XLOC_014577	Prupe.4G172000	Pp04:10186975-10189910	E	B	OK	4.4296	36.1044	3.02693	3.18454	0.829	0.0087	0.603761	no	BZIP61; DNA binding / transcription activator/ transcription factor
XLOC_016844	Prupe.5G109200	Pp05:11434527-11435157	E	B	OK	5.75289	91.677	3.9942	3.59645	0.829	0.0087	0.603761	no	NA
XLOC_003113	Prupe.1G011600	Pp01:892266-894542	E	B	OK	2.08929	31.7646	3.92634	3.57098	0.83	0.00875	0.604204	no	haloacid dehalogenase-like hydrolase family protein
XLOC_001444	Prupe.1G279900	Pp01:28360006-28364296	E	B	OK	3.17089	0.269453	-3.55678	-2.8618	0.83	0.0088	0.604204	no	AGO7 (ARGONAUTE7); nucleic acid binding
XLOC_020756	Prupe.6G286100	Pp06:26507685-26511681	E	B	OK	12.7377	1.67481	-2.92704	-2.90867	0.83	0.0088	0.604204	no	F-box family protein (FBL3)
XLOC_021487	Prupe.7G061500	Pp07:10050414-10051008	E	B	OK	28.0624	175.77	2.64698	2.96584	0.831	0.00885	0.60549	no	unknown protein
XLOC_018000	Prupe.6G096500	Pp06:6676658-6679633	E	B	OK	0.799573	0	-Inf	NA	0.837	0.00895	0.609294	no	NA
XLOC_003707	Prupe.1G145600	Pp01:11427204-11430897	E	B	OK	5.84742	32.0942	2.45644	2.7356	0.837	0.009	0.609294	no	protein kinase family protein
XLOC_010428	Prupe.3G255800	Pp03:24431840-24433436	E	B	OK	3.97652	29.2668	2.87968	2.90931	0.837	0.009	0.609294	no	transcription initiation factor IIB-2 / general transcription factor TFIIB-2 (TFIIB2)
XLOC_002190	Prupe.1G419000,Prupe.1G419100	Pp01:36302979-36308214	E	B	OK	0.934545	7.56704	3.01739	2.60046	0.838	0.00905	0.610395	no	NA
XLOC_002043	Prupe.1G394200	Pp01:35062235-35063188	E	B	OK	3.86803	54.13	3.80676	3.45992	0.838	0.0091	0.610395	no	plastocyanin-like domain-containing protein
XLOC_006495	Prupe.2G129000	Pp02:18618532-18621196	E	B	OK	36.2071	520.036	3.84427	3.57014	0.838	0.00915	0.610395	no	CDC20.1; signal transducer
XLOC_023929	Prupe.8G017700	Pp08:1649155-1650502	E	B	OK	0.784166	0	-Inf	NA	0.838	0.00915	0.610395	no	pentatricopeptide (PPR) repeat-containing protein
XLOC_013111	Prupe.4G171800	Pp04:10165634-10172681	E	B	OK	23.5322	2.71863	-3.11368	-3.12587	0.838	0.00925	0.610395	no	ATGLR2.1; intracellular ligand-gated ion channel
XLOC_002305	Prupe.1G440600	Pp01:37431921-37432476	E	B	OK	2.39354	0	-Inf	NA	0.838	0.0093	0.610395	no	NA
XLOC_012522	Prupe.4G059000	Pp04:2817020-2819046	E	B	OK	7.9365	48.3065	2.60564	2.94214	0.838	0.0093	0.610395	no	NA
XLOC_013110	Prupe.4G171700	Pp04:10154641-10163873	E	B	OK	0.209927	0	-Inf	NA	0.838	0.0093	0.610395	no	NA
XLOC_018285	Prupe.6G152300	Pp06:13235206-13238876	E	B	OK	0.267936	0	-Inf	NA	0.838	0.0093	0.610395	no	disease resistance protein (TIR-NBS-LRR class), putative
XLOC_001119	Prupe.1G216700	Pp01:22989568-22990735	E	B	OK	212.524	47.8612	-2.1507	-2.63014	0.846	0.00945	0.616064	no	CCL (CCR-LIKE)
XLOC_012325	Prupe.4G022000	Pp04:1043243-1052224	E	B	OK	82.3868	2.08388	-5.30507	-4.54489	0.846	0.00945	0.616064	no	MATE efflux family protein
XLOC_000260	Prupe.1G044400	Pp01:3175665-3176456	E	B	OK	0	1.37024	Inf	NA	0.849	0.00955	0.618418	no	NA
XLOC_002487	Prupe.1G476500	Pp01:39819799-39821633	E	B	OK	75.0312	514.099	2.77648	2.98443	0.849	0.00955	0.618418	no	RD22; nutrient reservoir
XLOC_002311	Prupe.1G441700	Pp01:37500455-37501664	E	B	OK	2.28273	31.5722	3.78983	3.45109	0.851	0.0096	0.619584	no	MYB73 (MYB DOMAIN PROTEIN 73); DNA binding / transcription factor
XLOC_004688	Prupe.1G346200	Pp01:32371009-32374924	E	B	OK	0.746474	8.49211	3.50796	3.08246	0.851	0.00965	0.61984	no	YSL7 (YELLOW STRIPE LIKE 7); oligopeptide transporter
XLOC_000822	Prupe.1G152000	Pp01:12002055-12004216	E	B	OK	0	0.411208	Inf	NA	0.851	0.0097	0.61984	no	extracellular dermal glycoprotein, putative / EDGP, putative
XLOC_026134	Prupe.8G190500	Pp08:18553829-18554105	E	B	OK	0	9.02519	Inf	NA	0.851	0.0097	0.61984	no	DIR1 (DEFECTIVE IN INDUCED RESISTANCE 1); lipid binding / lipid transporter
XLOC_013859	Prupe.4G018800	Pp04:864885-869290	E	B	OK	1.1589	15.6252	3.75305	3.31811	0.862	0.0099	0.627531	no	sks4 (SKU5 Similar 4); copper ion binding / oxidoreductase
XLOC_001134	Prupe.1G220700	Pp01:23533966-23536346	E	B	OK	14.0962	1.23932	-3.50769	-3.03182	0.862	0.00995	0.627531	no	SAG29 (SENESCENCE-ASSOCIATED PROTEIN 29)
XLOC_004983	Prupe.1G413900	Pp01:36037249-36043137	E	B	OK	6.01583	31.1623	2.37297	2.70759	0.862	0.00995	0.627531	no	Ndr family protein
XLOC_016702	Prupe.5G078900	Pp05:9309587-9313065	E	B	OK	58.7154	13.5162	-2.11905	-2.59987	0.862	0.00995	0.627531	no	amine oxidase/ copper ion binding / quinone binding
XLOC_001345	Prupe.1G261100	Pp01:27011825-27012459	E	B	OK	10.6503	67.8613	2.6717	2.70388	0.865	0.01005	0.629735	no	unknown protein
XLOC_011579	Prupe.3G174600	Pp03:19179154-19179985	E	B	OK	120.27	1014.33	3.07617	3.12916	0.865	0.01005	0.629735	no	CAB1 (CHLOROPHYLL A/B BINDING PROTEIN 1); chlorophyll binding
XLOC_010393	Prupe.3G251100	Pp03:24108866-24112119	E	B	OK	38.9573	8.82347	-2.14248	-2.61862	0.868	0.01015	0.632166	no	protein kinase family protein
XLOC_019023	Prupe.6G297000	Pp06:27116724-27123435	E	B	OK	9.39333	1.37278	-2.77454	-2.7686	0.868	0.0102	0.632166	no	ATP binding / kinase/ protein serine/threonine kinase
XLOC_012709	Prupe.4G091500	Pp04:4566159-4566951	E	B	OK	0	1.82991	Inf	NA	0.868	0.01025	0.632166	no	GER2 (GERMIN-LIKE PROTEIN 2); oxalate oxidase
XLOC_005702	Prupe.1G566900	Pp01:46270711-46272238	E	B	OK	0	0.287013	Inf	NA	0.868	0.0103	0.632166	no	pathogenesis-related thaumatin family protein
XLOC_007577	Prupe.2G002800	Pp02:330417-332003	E	B	OK	110.809	25.099	-2.14238	-2.54494	0.868	0.0103	0.632166	no	NA
XLOC_024555	Prupe.8G137900	Pp08:15738381-15740876	E	B	OK	2.54621	18.4885	2.8602	2.97209	0.868	0.0103	0.632166	no	GH3.1
XLOC_016787	Prupe.5G096400	Pp05:10552758-10553863	E	B	OK	9.72575	52.4348	2.43064	2.71777	0.868	0.01035	0.632166	no	unknown protein
XLOC_023382	Prupe.7G177800	Pp07:17564901-17568121	E	B	OK	50.2518	9.93058	-2.33923	-2.79707	0.868	0.01035	0.632166	no	amino acid transporter family protein
XLOC_008132	Prupe.2G121600	Pp02:17867591-17869590	E	B	OK	9.29354	50.0399	2.42878	2.70376	0.872	0.01045	0.635316	no	CYCP4;1 (cyclin p4;1); cyclin-dependent protein kinase
XLOC_001692	Prupe.1G327600	Pp01:31126655-31127642	E	B	OK	26.6444	132.581	2.31497	2.69083	0.872	0.0105	0.635316	no	major latex protein-related / MLP-related
XLOC_008484	Prupe.2G201600	Pp02:23817015-23820462	E	B	OK	2.1618	13.7756	2.67181	2.72659	0.872	0.0105	0.635316	no	anac028 (Arabidopsis NAC domain containing protein 28); transcription factor
XLOC_001757	Prupe.1G339000	Pp01:31923624-31925466	E	B	OK	19.1417	1.5334	-3.64191	-3.31475	0.877	0.01065	0.638596	no	aldo/keto reductase, putative
XLOC_002491	Prupe.1G477200	Pp01:39916134-39918327	E	B	OK	226.343	4571.7	4.33615	2.79352	0.877	0.0107	0.638596	no	RD22; nutrient reservoir
XLOC_024658	Prupe.8G160900	Pp08:16926557-16928829	E	B	OK	83.3929	1026.99	3.62236	3.30736	0.877	0.0108	0.638596	no	NA
XLOC_001034	Prupe.1G197200	Pp01:18810470-18813559	E	B	OK	0.389454	0	-Inf	NA	0.877	0.01085	0.638596	no	transmembrane receptor
XLOC_018842	Prupe.6G262200	Pp06:25234299-25236476	E	B	OK	0	0.425201	Inf	NA	0.877	0.01085	0.638596	no	aldo/keto reductase family protein
XLOC_004639	Prupe.1G335300	Pp01:31673706-31675702	E	B	OK	9.31387	52.2443	2.48782	2.81464	0.877	0.0109	0.638596	no	VIT1 (vacuolar iron transporter 1); iron ion transmembrane transporter
XLOC_002148	Prupe.1G412200	Pp01:35969090-35975101	E	B	OK	19.9654	3.5111	-2.50751	-2.82855	0.877	0.0109	0.638596	no	protein kinase family protein
XLOC_012366	Prupe.4G029900	Pp04:1390451-1393161	E	B	OK	23.529	4.48706	-2.3906	-2.66257	0.877	0.0109	0.638596	no	lyase/ magnesium ion binding
XLOC_006034	Prupe.2G044600	Pp02:5004120-5005196	E	B	OK	0	0.713671	Inf	NA	0.877	0.01095	0.638596	no	zinc finger (C3HC4-type RING finger) family protein
XLOC_017802	Prupe.6G055900	Pp06:3935914-3939020	E	B	OK	3.62987	35.4161	3.28641	3.3245	0.877	0.01095	0.638596	no	FAD8 (FATTY ACID DESATURASE 8); omega-3 fatty acid desaturase
XLOC_023487	Prupe.7G200100	Pp07:18714705-18715382	E	B	OK	162.11	906.108	2.48271	2.82886	0.877	0.01095	0.638596	no	GER3 (GERMIN 3); oxalate oxidase
XLOC_026067	Prupe.8G177200	Pp08:17891609-17894032	E	B	OK	0	0.432038	Inf	NA	0.877	0.01095	0.638596	no	CYP87A2; electron carrier/ heme binding / iron ion binding / monooxygenase/ oxygen binding
XLOC_008501	Prupe.2G203700	Pp02:23933106-23935974	E	B	OK	101.691	23.5172	-2.1124	-2.59318	0.878	0.011	0.639586	no	ATPAP29 (ARABIDOPSIS THALIANA PURPLE ACID PHOSPHATASE 29); acid phosphatase/ protein serine/threonine phosphatase
XLOC_002529	Prupe.1G485400	Pp01:40426749-40429085	E	B	OK	0.344513	0	-Inf	NA	0.878	0.01115	0.639688	no	NA
XLOC_016717	Prupe.5G082100	Pp05:9516282-9517806	E	B	OK	0.475391	0	-Inf	NA	0.878	0.01115	0.639688	no	MATE efflux family protein
XLOC_017572	Prupe.6G008300	Pp06:671136-673301	E	B	OK	27.4626	5.02803	-2.4494	-2.7546	0.878	0.01115	0.639688	no	UGT76E2 (UDP-GLUCOSYL TRANSFERASE 76E2); UDP-glycosyltransferase/ quercetin 3-O-glucosyltransferase/ quercetin 7-O-glucosyltransferase
XLOC_019443	Prupe.6G017200	Pp06:1241698-1244122	E	B	OK	9.59865	0.822966	-3.54393	-3.11192	0.878	0.01115	0.639688	no	NA
XLOC_005255	Prupe.1G471200	Pp01:39211131-39218483	E	B	OK	31.7277	7.38861	-2.10237	-2.58182	0.878	0.0112	0.639688	no	PDR12 (PLEIOTROPIC DRUG RESISTANCE 12); ATPase, coupled to transmembrane movement of substances
XLOC_010392	Prupe.3G251000	Pp03:24102787-24106083	E	B	OK	11.3953	0.802026	-3.82865	-3.43638	0.878	0.0112	0.639688	no	FER (FERONIA); kinase/ protein kinase
XLOC_011983	Prupe.3G264500	Pp03:24878973-24881601	E	B	OK	4.93276	25.6744	2.37987	2.64599	0.881	0.0113	0.641615	no	ATMYB16 (MYB DOMAIN PROTEIN 16); DNA binding / transcription factor
XLOC_022434	Prupe.7G241800	Pp07:20766105-20766985	E	B	OK	29.7804	144.473	2.27836	2.69878	0.881	0.0113	0.641615	no	FLA9 (FASCICLIN-LIKE ARABINOOGALACTAN 9)
XLOC_026524	Prupe.8G271100	Pp08:22475056-22476486	E	B	OK	540.352	99.8207	-2.43649	-2.77657	0.882	0.01135	0.642569	no	universal stress protein (USP) family protein
XLOC_009694	Prupe.3G118300	Pp03:10180567-10184771	E	B	OK	87.2075	17.4863	-2.31823	-2.73585	0.885	0.01145	0.644462	no	ATPPC1 (PHOSPHOENOLPYRUVATE CARBOXYLASE 1); catalytic/ phosphoenolpyruvate carboxylase
XLOC_026467	Prupe.8G260500	Pp08:22035497-22037164	E	B	OK	11.6312	56.9823	2.29251	2.74339	0.885	0.01145	0.644462	no	EID1 (EMPFINDLICHER IM DUNKELROTEN LICHT 1); ubiquitin-protein ligase
XLOC_003835	Prupe.1G169700	Pp01:13904667-13906929	E	B	OK	117.173	26.9861	-2.11835	-2.59836	0.886	0.0115	0.6454	no	XTR7 (XYLOGLUCAN ENDOTRANSGLYCOSYLASE 7); hydrolase, acting on glycosyl bonds / hydrolase, hydrolyzing O-glycosyl compounds / xyloglucan:xyloglucosyl transferase
XLOC_005615	Prupe.1G547600	Pp01:44744492-44746632	E	B	OK	0	0.570626	Inf	NA	0.889	0.0116	0.647244	no	GDSL-motif lipase/hydrolase family protein
XLOC_020813	Prupe.6G298300	Pp06:27208512-27211791	E	B	OK	0	0.302047	Inf	NA	0.889	0.0116	0.647244	no	DNA-binding bromodomain-containing protein
XLOC_015744	Prupe.5G123500	Pp05:12211819-12215670	E	B	OK	50.7946	10.2073	-2.31508	-2.71032	0.889	0.01165	0.647244	no	ATCSLG3; cellulose synthase/ transferase/ transferase, transferring glycosyl groups
XLOC_005492	Prupe.1G520300	Pp01:42698402-42700033	E	B	OK	0.557939	0	-Inf	NA	0.889	0.0117	0.647244	no	AtUGT85A2 (UDP-glucosyl transferase 85A2); UDP-glycosyltransferase/ glucuronosyltransferase/ transferase, transferring glycosyl groups
XLOC_023614	Prupe.7G227100	Pp07:20081561-20082189	E	B	OK	4.05017	45.7996	3.49928	3.06209	0.889	0.0117	0.647244	no	NA
XLOC_022089	Prupe.7G172600	Pp07:17351949-17357315	E	B	OK	3.6801	24.2389	2.71951	2.93089	0.89	0.01175	0.648158	no	MCA1 (mid1-complementing activity 1)
XLOC_005829	Prupe.2G003400,Prupe.2G003500	Pp02:358732-381913	E	B	OK	46.4502	10.3211	-2.17008	-2.50455	0.891	0.0118	0.649067	no	NA
XLOC_025813	Prupe.8G126000	Pp08:15056932-15060044	E	B	OK	32.2281	149.761	2.21627	2.60862	0.899	0.01195	0.654339	no	NIR1 (NITRITE REDUCTASE 1); ferredoxin-nitrate reductase/ nitrite reductase (NO-forming)
XLOC_011875	Prupe.3G239900	Pp03:23392283-23393619	E	B	OK	41.4526	175.968	2.08578	2.55706	0.899	0.0121	0.654339	no	AOC4 (ALLENE OXIDE CYCLASE 4); allene-oxide cyclase
XLOC_015316	Prupe.5G042300	Pp05:4680410-4685290	E	B	OK	29.6186	5.12962	-2.52958	-2.6887	0.899	0.0121	0.654339	no	NRT1.5 (NITRATE TRANSPORTER 1.5); nitrate transmembrane transporter/ transporter
XLOC_023632	Prupe.7G229500	Pp07:20208130-20209109	E	B	OK	35.1414	168.679	2.26303	2.71209	0.899	0.0121	0.654339	no	NA
XLOC_007152	Prupe.2G251000	Pp02:26566510-26569743	E	B	OK	76.6147	470.974	2.61995	2.56313	0.899	0.01215	0.654339	no	CZF1; transcription factor
XLOC_015486	Prupe.5G073500	Pp05:8760420-8761486	E	B	OK	0	0.812038	Inf	NA	0.899	0.01215	0.654339	no	NA
XLOC_001315	Prupe.1G255100	Pp01:26585984-26587731	E	B	OK	83.9436	16.6738	-2.33184	-2.75738	0.899	0.0122	0.654339	no	XTH33; hydrolase, acting on glycosyl bonds / hydrolase, hydrolyzing O-glycosyl compounds / xyloglucan:xyloglucosyl transferase
XLOC_002666	Prupe.1G512500	Pp01:42187889-42192709	E	B	OK	4.25055	23.1249	2.44373	2.53307	0.899	0.0122	0.654339	no	phosphoglycerate/bisphosphoglycerate mutase family protein
XLOC_013932	Prupe.4G033000	Pp04:1539526-1543491	E	B	OK	53.552	12.5882	-2.08886	-2.56659	0.899	0.0122	0.654339	no	S-locus protein kinase, putative
XLOC_005339	Prupe.1G489300	Pp01:40735338-40743395	E	B	OK	5.7169	0.473257	-3.59454	-3.18363	0.902	0.01235	0.656925	no	NA
XLOC_011510	Prupe.3G160400	Pp03:17920994-17921290	E	B	OK	0	6.01158	Inf	NA	0.902	0.01235	0.656925	no	polcalcin, putative / calcium-binding pollen allergen, putative
XLOC_017811	Prupe.6G057800	Pp06:4038699-4040262	E	B	OK	0	0.526829	Inf	NA	0.902	0.01235	0.656925	no	wound-responsive protein-related
XLOC_008777	Prupe.2G264300	Pp02:27185071-27189681	E	B	OK	1.99193	10.1851	2.35422	2.57065	0.902	0.0124	0.657092	no	leucine-rich repeat transmembrane protein kinase, putative
XLOC_022113	Prupe.7G178600	Pp07:17594426-17599681	E	B	OK	7.52469	0.746352	-3.33371	-2.83466	0.902	0.01245	0.657092	no	AAE1 (ACYL ACTIVATING ENZYME 1); AMP binding
XLOC_012408	Prupe.4G037100	Pp04:1754539-1759605	E	B	OK	15.2277	2.96435	-2.36091	-2.59297	0.902	0.0125	0.657092	no	NDB3; NADH dehydrogenase
XLOC_014262	Prupe.4G103200	Pp04:5274504-5276425	E	B	OK	6.63591	0.640989	-3.37192	-2.73198	0.902	0.01255	0.657092	no	CYP716A1; electron carrier/ heme binding / iron ion binding / monooxygenase/ oxygen binding
XLOC_007959	Prupe.2G085300	Pp02:13512159-13513750	E	B	OK	9.92806	0.931129	-3.41446	-2.88299	0.902	0.0126	0.657092	no	UDP-glucoronosyl/UDP-glucosyl transferase family protein
XLOC_010423	Prupe.3G255300	Pp03:24390409-24395022	E	B	OK	1.62569	15.3796	3.2419	2.96708	0.902	0.01265	0.657092	no	hydrolase, alpha/beta fold family protein
XLOC_014333	Prupe.4G119200	Pp04:6455937-6461078	E	B	OK	33.6333	7.47617	-2.16952	-2.54688	0.902	0.01265	0.657092	no	vacuolar sorting receptor, putative
XLOC_016420	Prupe.5G015000	Pp05:1638888-1645720	E	B	OK	8.96492	36.994	2.04493	2.40099	0.902	0.0127	0.657092	no	ROPGEF14; Rho guanyl-nucleotide exchange factor
XLOC_003556	Prupe.1G110100	Pp01:8778312-8784047	E	B	OK	0.121689	12.9362	6.73208	4.46468	0.902	0.01275	0.657092	no	glycoside hydrolase family 28 protein / polygalacturonase (pectinase) family protein
XLOC_008247	Prupe.2G147700	Pp02:20384178-20385564	E	B	OK	7.62874	37.7592	2.30731	2.58669	0.902	0.01275	0.657092	no	FLA8 (FASCICLIN-LIKE ARABINOGALACTAN PROTEIN 8)
XLOC_004415	Prupe.1G284600	Pp01:28600362-28605549	E	B	OK	1.17825	17.0158	3.85215	3.38059	0.902	0.01285	0.657092	no	BGLU40 (BETA GLUCOSIDASE 40); catalytic/ cation binding / hydrolase, hydrolyzing O-glycosyl compounds
XLOC_013654	Prupe.4G268100	Pp04:20289933-20293369	E	B	OK	37.6297	9.19315	-2.03324	-2.49924	0.902	0.01285	0.657092	no	kinase
XLOC_015893	Prupe.5G151400	Pp05:13702348-13706042	E	B	OK	14.1152	2.25423	-2.64654	-2.69477	0.902	0.01295	0.657092	no	PAP27 (PURPLE ACID PHOSPHATASE 27); acid phosphatase/ protein serine/threonine phosphatase
XLOC_001717	Prupe.1G331000	Pp01:31377503-31382349	E	B	OK	0.139784	6.46592	5.53158	3.53459	0.902	0.013	0.657092	no	ATGH9B1 (ARABIDOPSIS THALIANA GLYCOSYL HYDROLASE 9B1); cellulase/ hydrolase, hydrolyzing O-glycosyl compounds
XLOC_008251	Prupe.2G148500	Pp02:20421370-20424666	E	B	OK	31.2104	6.78129	-2.20239	-2.58753	0.902	0.013	0.657092	no	CYP704A2; electron carrier/ heme binding / iron ion binding / monooxygenase/ oxygen binding
XLOC_007289	Prupe.2G277900	Pp02:27860806-27865049	E	B	OK	1.46253	19.0917	3.70641	3.14653	0.902	0.013	0.657092	no	ATBETAFRUCT4; beta-fructofuranosidase/ hydrolase, hydrolyzing O-glycosyl compounds
XLOC_014071	Prupe.4G064600	Pp04:3106660-3109968	E	B	OK	15.8718	3.12111	-2.34633	-2.5813	0.902	0.013	0.657092	no	leucine-rich repeat transmembrane protein kinase, putative
XLOC_010982	Prupe.3G046100	Pp03:3292440-3299581	E	B	OK	36.263	9.05991	-2.00093	-2.40595	0.902	0.01305	0.657092	no	ATPase, coupled to transmembrane movement of ions, phosphorylative mechanism
XLOC_013175	Prupe.4G181700	Pp04:10784666-10787926	E	B	OK	26.0354	5.69932	-2.19161	-2.63123	0.902	0.01305	0.657092	no	unknown protein
XLOC_025607	Prupe.8G083100	Pp08:11635307-11638326	E	B	OK	36.535	262.973	2.84756	2.92916	0.902	0.0131	0.657092	no	ADC2 (ARGININE DECARBOXYLASE 2); arginine decarboxylase
XLOC_004802	Prupe.1G370700	Pp01:33817895-33820208	E	B	OK	16.9326	2.85712	-2.56717	-2.56299	0.902	0.01325	0.657092	no	FUNCTIONS IN: molecular_function unknown; INVOLVED IN: biological_process unknown; LOCATED IN: cellular_component unknown; EXPRESSED IN: 23 plant structures; EXPRESSED DURING: 13 growth stages; CONTAINS InterPro DOMAIN/s: Low temperature viability protein (InterPro:IPR007307); Has 1404 Blast hits to 1163 proteins in 173 species: Archae - 5; Bacteria - 61; Metazoa - 489; Fungi - 146; Plants - 69; …
XLOC_002223	Prupe.1G427300	Pp01:36734161-36739320	E	B	OK	20.9509	2.9688	-2.81906	-2.80684	0.902	0.0133	0.657092	no	CYP81D8; electron carrier/ heme binding / iron ion binding / monooxygenase/ oxygen binding
XLOC_025231	Prupe.8G001600	Pp08:137258-138869	E	B	OK	0	0.439592	Inf	NA	0.902	0.01335	0.657092	no	GDSL-motif lipase/hydrolase family protein
XLOC_003211	Prupe.1G034700	Pp01:2434292-2435128	E	B	OK	18.4747	102.624	2.47374	2.74933	0.902	0.0134	0.657092	no	unknown protein
XLOC_002361	Prupe.1G452400	Pp01:38061956-38062689	E	B	OK	1.01513	0	-Inf	NA	0.902	0.01345	0.657092	no	NA
XLOC_012632	Prupe.4G077900	Pp04:3794378-3795740	E	B	OK	2.07438	23.9118	3.52697	3.20647	0.902	0.01345	0.657092	no	NA
XLOC_009417	Prupe.3G066100	Pp03:4765302-4770832	E	B	OK	0	0.499501	Inf	NA	0.902	0.0135	0.657092	no	unknown protein
XLOC_014720	Prupe.4G210600	Pp04:13123959-13124892	E	B	OK	48.8748	205.625	2.07286	2.54453	0.902	0.01355	0.657092	no	small conjugating protein ligase
XLOC_008382	Prupe.2G179400	Pp02:22311053-22312397	E	B	OK	2.57883	32.1967	3.64213	3.24097	0.902	0.0136	0.657092	no	delta-8 sphingolipid desaturase (SLD1)
XLOC_010414	Prupe.3G253900	Pp03:24314920-24317206	E	B	OK	13.5081	55.4763	2.03805	2.50284	0.902	0.0136	0.657092	no	transferase family protein
XLOC_026154	Prupe.8G193800	Pp08:18699643-18701047	E	B	OK	0	0.837829	Inf	NA	0.902	0.01365	0.657092	no	unknown protein
XLOC_003862	Prupe.1G175300	Pp01:14773586-14774232	E	B	OK	1.29525	0	-Inf	NA	0.902	0.01375	0.657092	no	cytochrome c biogenesis orf256
XLOC_007976	Prupe.2G088500	Pp02:13965218-13968688	E	B	OK	0.202276	0	-Inf	NA	0.902	0.01375	0.657092	no	disease resistance protein (TIR-NBS-LRR class), putative
XLOC_012387	Prupe.4G034000	Pp04:1578744-1580157	E	B	OK	0	0.57877	Inf	NA	0.902	0.01375	0.657092	no	MYB15 (MYB DOMAIN PROTEIN 15); DNA binding / transcription factor
XLOC_015425	Prupe.5G063100	Pp05:7712203-7713589	E	B	OK	0.468742	0	-Inf	NA	0.902	0.01375	0.657092	no	NA
XLOC_022378	Prupe.7G230700	Pp07:20235159-20239009	E	B	OK	0.201708	0	-Inf	NA	0.902	0.01375	0.657092	no	ATP binding / protein kinase/ protein serine/threonine kinase/ protein tyrosine kinase/ sugar binding
XLOC_024268	Prupe.8G081400	Pp08:11478088-11478731	E	B	OK	0	1.22046	Inf	NA	0.902	0.01375	0.657092	no	auxin-responsive protein, putative
XLOC_008483	Prupe.2G201500	Pp02:23815458-23815917	E	B	OK	0	1.8331	Inf	NA	0.902	0.01385	0.657092	no	NA
XLOC_011600	Prupe.3G178100	Pp03:19476382-19477588	E	B	OK	0	0.688849	Inf	NA	0.902	0.01385	0.657092	no	ATGSTF9 (GLUTATHIONE S-TRANSFERASE PHI 9); copper ion binding / glutathione binding / glutathione peroxidase/ glutathione transferase
XLOC_019711	Prupe.6G069100	Pp06:4742621-4745046	E	B	OK	0	0.525549	Inf	NA	0.902	0.01385	0.657092	no	tropinone reductase, putative / tropine dehydrogenase, putative
XLOC_018848	Prupe.6G263200	Pp06:25292167-25294882	E	B	OK	4.44348	0.461943	-3.2659	-2.66864	0.902	0.01385	0.657092	no	lectin protein kinase family protein
XLOC_003205	Prupe.1G033100	Pp01:2299721-2300027	E	B	OK	4.50843	0	-Inf	NA	0.902	0.0139	0.657092	no	NA
XLOC_001146	Prupe.1G223200	Pp01:23707910-23710210	E	B	OK	18.4617	1.88043	-3.2954	-2.81297	0.902	0.0139	0.657092	no	WRKY75; transcription factor
XLOC_004696	Prupe.1G348000	Pp01:32515516-32518351	E	B	OK	0.197603	0	-Inf	NA	0.902	0.0139	0.657092	no	CYP86B1; electron carrier/ heme binding / iron ion binding / monooxygenase/ oxygen binding
XLOC_005491	Prupe.1G520200	Pp01:42691433-42693619	E	B	OK	7.50755	0.776267	-3.27372	-2.7826	0.902	0.0139	0.657092	no	AtUGT85A2 (UDP-glucosyl transferase 85A2); UDP-glycosyltransferase/ glucuronosyltransferase/ transferase, transferring glycosyl groups
XLOC_018216	Prupe.6G137900	Pp06:11190015-11192146	E	B	OK	5.4736	0.578891	-3.24113	-2.60652	0.902	0.01395	0.657092	no	NA
XLOC_011765	Prupe.3G215200	Pp03:21818839-21819394	E	B	OK	0	1.40601	Inf	NA	0.902	0.01405	0.657092	no	disease resistance-responsive family protein
XLOC_013291	Prupe.4G198800	Pp04:12196998-12197537	E	B	OK	0	1.47034	Inf	NA	0.902	0.01405	0.657092	no	NA
XLOC_017509	Prupe.5G244000	Pp05:18293783-18298494	E	B	OK	11.2825	1.7582	-2.68192	-2.57088	0.902	0.01405	0.657092	no	YSL8 (YELLOW STRIPE LIKE 8); oligopeptide transporter
XLOC_023068	Prupe.7G107500	Pp07:13590036-13591438	E	B	OK	0	0.894669	Inf	NA	0.902	0.01405	0.657092	no	NA
XLOC_001428	Prupe.1G276100	Pp01:28149250-28150647	E	B	OK	1.0669	10.3649	3.28021	2.67873	0.91	0.01425	0.662741	no	calcium-binding EF hand family protein
XLOC_011339	Prupe.3G124200	Pp03:11218842-11221084	E	B	OK	4.49105	22.0639	2.29656	2.52984	0.91	0.01425	0.662741	no	NA
XLOC_003626	Prupe.1G127700	Pp01:10007663-10008722	E	B	OK	77.3915	14.1419	-2.4522	-2.74343	0.91	0.0143	0.662741	no	MLP423 (MLP-LIKE PROTEIN 423)
XLOC_004642	Prupe.1G336000	Pp01:31704831-31707231	E	B	OK	22.6415	4.33841	-2.38373	-2.69086	0.91	0.01435	0.662741	no	lectin protein kinase family protein
XLOC_021859	Prupe.7G132000	Pp07:15093712-15095404	E	B	OK	0	0.258063	Inf	NA	0.91	0.01435	0.662741	no	unknown protein
XLOC_001928	Prupe.1G372900	Pp01:33928931-33932147	E	B	OK	11.7495	2.25114	-2.38387	-2.39824	0.91	0.01445	0.662741	no	jacalin lectin family protein
XLOC_002277	Prupe.1G435300	Pp01:37184999-37188285	E	B	OK	22.1873	4.55423	-2.28446	-2.52843	0.91	0.0145	0.662741	no	CYP707A4; (+)-abscisic acid 8'-hydroxylase/ oxygen binding
XLOC_022647	Prupe.7G014300	Pp07:2055775-2059579	E	B	OK	0.355646	3.42519	3.26767	2.65933	0.91	0.01455	0.662741	no	kinase
XLOC_000823	Prupe.1G152100	Pp01:12014639-12016203	E	B	OK	2.28075	25.8069	3.50017	3.10585	0.91	0.0146	0.662741	no	extracellular dermal glycoprotein, putative / EDGP, putative
XLOC_014077	Prupe.4G066000	Pp04:3158659-3159503	E	B	OK	2.40646	21.6875	3.17188	2.72614	0.91	0.0146	0.662741	no	NA
XLOC_012997	Prupe.4G147500	Pp04:8432564-8434444	E	B	OK	0	0.48593	Inf	NA	0.91	0.0146	0.662741	no	NA
XLOC_015799	Prupe.5G133000	Pp05:12755098-12755933	E	B	OK	0	0.735037	Inf	NA	0.91	0.0146	0.662741	no	NA
XLOC_005581	Prupe.1G538400	Pp01:43997535-44004362	E	B	OK	5.51726	23.8231	2.11034	2.47539	0.91	0.01465	0.662741	no	lyase
XLOC_018203	Prupe.6G135600	Pp06:10787433-10792516	E	B	OK	2.8645	19.0961	2.73692	2.76958	0.91	0.01465	0.662741	no	NA
XLOC_008765	Prupe.2G261100	Pp02:27043560-27044763	E	B	OK	12.11	65.0984	2.42642	2.6827	0.912	0.01475	0.664162	no	NA
XLOC_013437	Prupe.4G225800	Pp04:14248687-14249838	E	B	OK	45.8161	188.348	2.03947	2.50711	0.912	0.01475	0.664162	no	NA
XLOC_016151	Prupe.5G203900	Pp05:16366717-16377464	E	B	OK	28.8176	118.849	2.04411	2.48983	0.926	0.0151	0.674134	no	PDCB3 (PLASMODESMATA CALLOSE-BINDING PROTEIN 3); callose binding / polysaccharide binding
XLOC_003532	Prupe.1G106100	Pp01:8505855-8506968	E	B	OK	0	0.449586	Inf	NA	0.926	0.0152	0.674134	no	NA
XLOC_011113	Prupe.3G073200	Pp03:5250574-5251188	E	B	OK	0	1.2751	Inf	NA	0.926	0.0152	0.674134	no	NA
XLOC_009767	Prupe.3G133200	Pp03:13853897-13855873	E	B	OK	0	0.87118	Inf	NA	0.926	0.0152	0.674134	no	NA
XLOC_018897	Prupe.6G273100	Pp06:25829774-25831540	E	B	OK	0	0.277834	Inf	NA	0.926	0.0152	0.674134	no	NA
XLOC_010810	Prupe.3G012200	Pp03:748366-755510	E	B	OK	185.44	43.5892	-2.08891	-2.42418	0.926	0.01525	0.674134	no	NA
XLOC_013970	Prupe.4G041700	Pp04:1967080-1968865	E	B	OK	2.82424	16.3089	2.52972	2.53696	0.926	0.01525	0.674134	no	NA
XLOC_017859	Prupe.6G068700	Pp06:4706332-4711458	E	B	OK	7.34151	38.3406	2.38472	2.67136	0.926	0.01525	0.674134	no	SMO2-1 (STEROL 4-ALPHA-METHYL-OXIDASE 2-1); 4-alpha-methyl-delta7-sterol-4alpha-methyl oxidase/ C-4 methylsterol oxidase
XLOC_002059	Prupe.1G397700	Pp01:35206903-35208871	E	B	OK	99.0875	24.7917	-1.99885	-2.45665	0.93	0.01535	0.677008	no	chloroplast nucleoid DNA-binding protein, putative
XLOC_011804	Prupe.3G222700	Pp03:22302806-22303684	E	B	OK	2.68393	27.231	3.34283	2.8855	0.94	0.01555	0.684271	no	NA
XLOC_009673	Prupe.3G114200	Pp03:9623545-9624577	E	B	OK	36.5568	5.62663	-2.6998	-2.63796	0.942	0.01565	0.686081	no	NA
XLOC_003351	Prupe.1G069800	Pp01:4958392-4960245	E	B	OK	183.275	39.6819	-2.20745	-2.63925	0.942	0.01575	0.686081	no	XTR6 (XYLOGLUCAN ENDOTRANSGLYCOSYLASE 6); hydrolase, acting on glycosyl bonds / hydrolase, hydrolyzing O-glycosyl compounds / xyloglucan:xyloglucosyl transferase
XLOC_016392	Prupe.5G010400	Pp05:1049374-1051996	E	B	OK	74.6	15.9244	-2.22793	-2.6364	0.942	0.0159	0.686081	no	unknown protein
XLOC_022075	Prupe.7G170200	Pp07:17227840-17232329	E	B	OK	1.21402	9.40902	2.95425	2.47679	0.942	0.0159	0.686081	no	MLO4 (MILDEW RESISTANCE LOCUS O 4); calmodulin binding
XLOC_009176	Prupe.3G020100	Pp03:1473283-1475005	E	B	OK	4.18167	28.7461	2.78121	2.83375	0.942	0.01595	0.686081	no	NA
XLOC_024263	Prupe.8G079600	Pp08:11320008-11320901	E	B	OK	2.62561	25.3763	3.27275	2.88679	0.942	0.016	0.686081	no	auxin-responsive protein, putative
XLOC_020592	Prupe.6G253700	Pp06:24719053-24721695	E	B	OK	0	0.207851	Inf	NA	0.942	0.0161	0.686081	no	unknown protein
XLOC_004432	Prupe.1G289300	Pp01:28848706-28852109	E	B	OK	15.9674	3.49597	-2.19136	-2.35382	0.942	0.01615	0.686081	no	kinase
XLOC_013767	Prupe.4G000100	Pp04:63081-68188	E	B	OK	0.126687	2.36227	4.22084	2.59856	0.942	0.01615	0.686081	no	EDE1 (ENDOSPERM DEFECTIVE 1); microtubule binding
XLOC_021727	Prupe.7G105400	Pp07:13441939-13445900	E	B	OK	5.60951	0.291456	-4.26652	-2.858	0.942	0.0162	0.686081	no	BGLU17 (BETA GLUCOSIDASE 17); catalytic/ cation binding / hydrolase, hydrolyzing O-glycosyl compounds
XLOC_014566	Prupe.4G168900	Pp04:9863944-9866773	E	B	OK	9.25976	1.61065	-2.52333	-2.50616	0.942	0.0163	0.686081	no	NA
XLOC_006583	Prupe.2G144700	Pp02:20168904-20171230	E	B	OK	0	0.443004	Inf	NA	0.942	0.0166	0.686081	no	BEN1; binding / catalytic/ coenzyme binding / oxidoreductase, acting on CH-OH group of donors
XLOC_015955	Prupe.5G164000	Pp05:14309975-14312075	E	B	OK	9.26886	40.2492	2.1185	2.53163	0.942	0.0166	0.686081	no	NA
XLOC_024098	Prupe.8G051900	Pp08:5671230-5674225	E	B	OK	12.328	2.66421	-2.21016	-2.40312	0.942	0.0166	0.686081	no	lectin protein kinase family protein
XLOC_024267	Prupe.8G081200	Pp08:11473807-11474113	E	B	OK	0	3.85082	Inf	NA	0.942	0.0166	0.686081	no	auxin-responsive protein, putative
XLOC_025685	Prupe.8G096300	Pp08:12843212-12844387	E	B	OK	283.1	2821.26	3.31696	2.96683	0.942	0.0166	0.686081	no	MEE3 (MATERNAL EFFECT EMBRYO ARREST 3); DNA binding / transcription factor
XLOC_010711	Prupe.3G309900	Pp03:26945194-26945846	E	B	OK	4.19847	35.8788	3.09519	2.55183	0.942	0.01675	0.686081	no	unknown protein
XLOC_014552	Prupe.4G164700	Pp04:9565821-9567660	E	B	OK	4.95756	0.563395	-3.13741	-2.50395	0.942	0.01675	0.686081	no	unknown protein
XLOC_018781	Prupe.6G249300	Pp06:24489895-24490735	E	B	OK	1.99919	17.9916	3.16983	2.592	0.942	0.01675	0.686081	no	zinc finger (C2H2 type) family protein
XLOC_002074	Prupe.1G399900	Pp01:35337582-35341139	E	B	OK	9.25002	1.60756	-2.52458	-2.55376	0.942	0.01685	0.686081	no	ATGLR2.7; intracellular ligand-gated ion channel
XLOC_003156	Prupe.1G020800	Pp01:1459797-1461357	E	B	OK	0	0.309544	Inf	NA	0.942	0.0169	0.686081	no	NA
XLOC_004204	Prupe.1G240900	Pp01:25481685-25483461	E	B	OK	0	0.329121	Inf	NA	0.942	0.0169	0.686081	no	cysteine proteinase, putative
XLOC_010775	Prupe.3G004900	Pp03:299396-300715	E	B	OK	0	0.483022	Inf	NA	0.942	0.0169	0.686081	no	short-chain dehydrogenase/reductase (SDR) family protein
XLOC_009866	Prupe.3G152600	Pp03:16637287-16638796	E	B	OK	0	0.299693	Inf	NA	0.942	0.0169	0.686081	no	MAPKKK20; ATP binding / kinase/ protein kinase/ protein serine/threonine kinase
XLOC_009965	Prupe.3G169800	Pp03:18851709-18852759	E	B	OK	0	0.459519	Inf	NA	0.942	0.0169	0.686081	no	NA
XLOC_011672	Prupe.3G192100	Pp03:20435734-20438337	E	B	OK	0	0.282374	Inf	NA	0.942	0.0169	0.686081	no	NA
XLOC_012293	Prupe.4G015500	Pp04:724673-727887	E	B	OK	0	0.19364	Inf	NA	0.942	0.0169	0.686081	no	NA
XLOC_012398	Prupe.4G035600	Pp04:1683514-1684543	E	B	OK	0	0.471011	Inf	NA	0.942	0.0169	0.686081	no	NA
XLOC_015708	Prupe.5G116000	Pp05:11832308-11834000	E	B	OK	16.3526	63.7196	1.96222	2.40351	0.942	0.0169	0.686081	no	unknown protein
XLOC_016187	Prupe.5G211200	Pp05:16770691-16771654	E	B	OK	0	0.511191	Inf	NA	0.942	0.0169	0.686081	no	AtbZIP70 (Arabidopsis thaliana basic leucine-zipper 70); DNA binding / transcription factor
XLOC_021826	Prupe.7G126000	Pp07:14773017-14774037	E	B	OK	0	0.523726	Inf	NA	0.942	0.0169	0.686081	no	NA
XLOC_023643	Prupe.7G231500	Pp07:20281791-20283590	E	B	OK	0	0.260938	Inf	NA	0.942	0.0169	0.686081	no	ATPLT5 (POLYOL TRANSPORTER 5); D-ribose transmembrane transporter/ D-xylose transmembrane transporter/ carbohydrate transmembrane transporter/ galactose transmembrane transporter/ glucose transmembrane transporter/ glycerol transmembrane transporter/ mann
XLOC_024799	Prupe.8G187900	Pp08:18450960-18452855	E	B	OK	0	0.454763	Inf	NA	0.942	0.0169	0.686081	no	integral membrane HRF1 family protein
XLOC_009192	Prupe.3G023300	Pp03:1717931-1726103	E	B	OK	16.1159	3.31888	-2.27971	-2.53617	0.942	0.017	0.686081	no	APUM5 (Arabidopsis Pumilio 5); RNA binding / binding
XLOC_024137	Prupe.8G057600	Pp08:7106576-7111590	E	B	OK	24.3875	5.08767	-2.26107	-2.5505	0.942	0.017	0.686081	no	CPK4; calmodulin-dependent protein kinase/ kinase/ protein kinase
XLOC_023575	Prupe.7G219300	Pp07:19698973-19701452	E	B	OK	9.35615	1.58912	-2.55768	-2.42066	0.942	0.0171	0.686081	no	leucine-rich repeat family protein / protein kinase family protein
XLOC_014097	Prupe.4G071100	Pp04:3484079-3487041	E	B	OK	0.732895	6.38637	3.12332	2.51254	0.942	0.01715	0.686081	no	GDSL-motif lipase/hydrolase family protein
XLOC_025693	Prupe.8G098600	Pp08:13023888-13025499	E	B	OK	11.4656	59.9894	2.3874	2.56719	0.942	0.01715	0.686081	no	NA
XLOC_003682	Prupe.1G139900	Pp01:10976370-10979253	E	B	OK	1.98456	12.032	2.59998	2.29756	0.942	0.0172	0.686081	no	protein kinase family protein
XLOC_005632	Prupe.1G551400	Pp01:45091866-45094222	E	B	OK	1.6203	12.1648	2.90838	2.50013	0.942	0.0173	0.686081	no	MYB3 (MYB DOMAIN PROTEIN 3); DNA binding / transcription factor
XLOC_008856	Prupe.2G280800	Pp02:27982250-27984074	E	B	OK	103.035	26.0572	-1.98338	-2.43702	0.942	0.0173	0.686081	no	EXL3 (EXORDIUM LIKE 3)
XLOC_009041	Prupe.2G320600	Pp02:29853473-29856798	E	B	OK	9.00281	44.9198	2.3189	2.70593	0.942	0.0173	0.686081	no	TIP (TCV-INTERACTING PROTEIN); transcription coactivator/ transcription factor
XLOC_009889	Prupe.3G155600	Pp03:17378279-17380733	E	B	OK	2.07694	20.5981	3.30998	2.94136	0.942	0.0173	0.686081	no	ATEXPB3 (ARABIDOPSIS THALIANA EXPANSIN B3)
XLOC_019631	Prupe.6G054400	Pp06:3816223-3817621	E	B	OK	1.18612	10.6672	3.16886	2.60961	0.942	0.0173	0.686081	no	MAPKKK13; ATP binding / kinase/ protein kinase/ protein serine/threonine kinase
XLOC_020384	Prupe.6G207900	Pp06:21649760-21654649	E	B	OK	10.0444	1.0581	-3.24684	-2.77816	0.942	0.01735	0.686081	no	ELI3-1 (ELICITOR-ACTIVATED GENE 3-1); binding / catalytic/ oxidoreductase/ zinc ion binding
XLOC_017823	Prupe.6G061500	Pp06:4267337-4270035	E	B	OK	44.2874	10.2026	-2.11796	-2.54242	0.942	0.0174	0.686081	no	PTR5 (PEPTIDE TRANSPORTER 5); dipeptide transporter/ transporter
XLOC_001887	Prupe.1G363900	Pp01:33459318-33464335	E	B	OK	282.247	43.9058	-2.68447	-2.6592	0.942	0.01745	0.686081	no	SHD (SHEPHERD); ATP binding / unfolded protein binding
XLOC_015780	Prupe.5G129800	Pp05:12550055-12553428	E	B	OK	101.275	23.4827	-2.1086	-2.53527	0.942	0.01745	0.686081	no	ATMGL (ARABIDOPSIS THALIANA METHIONINE GAMMA-LYASE); catalytic/ methionine gamma-lyase
XLOC_007200	Prupe.2G260700	Pp02:27025091-27028619	E	B	OK	63.8099	17.4454	-1.87093	-2.24733	0.942	0.0176	0.686081	no	proton-dependent oligopeptide transport (POT) family protein
XLOC_000584	Prupe.1G107100	Pp01:8597586-8599568	E	B	OK	52.1726	216.992	2.05628	2.49655	0.942	0.01765	0.686081	no	APG8H (AUTOPHAGY 8H); APG8 activating enzyme/ APG8-specific protease/ Atg8 ligase/ microtubule binding
XLOC_025642	Prupe.8G089700	Pp08:12289681-12296929	E	B	OK	8.27786	0.985528	-3.07029	-2.66671	0.942	0.01765	0.686081	no	NA
XLOC_013096	Prupe.4G169300	Pp04:9946529-9949112	E	B	OK	6.13756	0.677427	-3.17953	-2.74914	0.942	0.0177	0.686081	no	AtRLP3 (Receptor Like Protein 3); protein binding / protein kinase
XLOC_018090	Prupe.6G114600	Pp06:8279414-8285471	E	B	OK	9.71284	1.47692	-2.7173	-2.32976	0.942	0.0177	0.686081	no	SCPL51 (SERINE CARBOXYPEPTIDASE-LIKE 51); serine-type carboxypeptidase
XLOC_001199	Prupe.1G233400,Prupe.1G233500	Pp01:24793417-24797571	E	B	OK	1.07106	8.71338	3.02419	2.58596	0.942	0.01775	0.686081	no	NA
XLOC_005349	Prupe.1G491000	Pp01:40845128-40848457	E	B	OK	26.0142	5.74179	-2.17973	-2.47381	0.942	0.01775	0.686081	no	AAP3; amino acid transmembrane transporter
XLOC_005542	Prupe.1G529800	Pp01:43311903-43313385	E	B	OK	2.25859	23.8184	3.39858	3.02303	0.942	0.01775	0.686081	no	chloroplast nucleoid DNA-binding protein-related
XLOC_015196	Prupe.5G019100	Pp05:2090138-2105358	E	B	OK	47.6652	10.9734	-2.11893	-2.31514	0.942	0.01775	0.686081	no	sodium:solute symporter family protein
XLOC_005860	Prupe.2G010800	Pp02:970366-972046	E	B	OK	1.19055	11.0371	3.21266	2.8136	0.942	0.0178	0.686081	no	transferase family protein
XLOC_024974	Prupe.8G222900	Pp08:20169996-20174309	E	B	OK	15.0961	1.41426	-3.41606	-3.08881	0.942	0.0178	0.686081	no	NA
XLOC_023022	Prupe.7G097600	Pp07:12905502-12907319	E	B	OK	9.32759	40.5903	2.12156	2.51152	0.942	0.01785	0.686081	no	aspartyl protease family protein
XLOC_002038	Prupe.1G393100	Pp01:35002955-35004822	E	B	OK	31.492	6.99931	-2.1697	-2.36213	0.942	0.0179	0.686081	no	WRKY40; transcription factor
XLOC_007216	Prupe.2G263200,Prupe.2G263300	Pp02:27133822-27141149	E	B	OK	98.8091	470.902	2.25271	2.51065	0.942	0.0179	0.686081	no	NA
XLOC_012372	Prupe.4G030600	Pp04:1424336-1425759	E	B	OK	0	0.416231	Inf	NA	0.942	0.0179	0.686081	no	DYT1 (DYSFUNCTIONAL TAPETUM 1); DNA binding / transcription factor
XLOC_014771	Prupe.4G222000	Pp04:13936439-13937556	E	B	OK	0	0.947172	Inf	NA	0.942	0.0179	0.686081	no	NA
XLOC_018753	Prupe.6G242900	Pp06:24113610-24114358	E	B	OK	0	0.672521	Inf	NA	0.942	0.0179	0.686081	no	NA
XLOC_003072	Prupe.1G003000	Pp01:319776-321560	E	B	OK	49.0761	205.897	2.06883	2.45769	0.942	0.01795	0.686081	no	TT4 (TRANSPARENT TESTA 4); naringenin-chalcone synthase
XLOC_007720	Prupe.2G031000	Pp02:3374084-3375572	E	B	OK	50.7231	221.976	2.12969	2.52439	0.942	0.018	0.686081	no	NA
XLOC_006397	Prupe.2G110400	Pp02:16884793-16890598	E	B	OK	20.0129	4.19578	-2.25392	-2.54877	0.942	0.01805	0.686081	no	NRT1.5 (NITRATE TRANSPORTER 1.5); nitrate transmembrane transporter/ transporter
XLOC_012310	Prupe.4G018400	Pp04:853796-855443	E	B	OK	0.285797	0	-Inf	NA	0.942	0.01815	0.686081	no	F-box family protein
XLOC_017610	Prupe.6G016800	Pp06:1204104-1204940	E	B	OK	5.55374	0	-Inf	NA	0.942	0.01815	0.686081	no	NA
XLOC_022901	Prupe.7G069900	Pp07:10785424-10787390	E	B	OK	0.249049	0	-Inf	NA	0.942	0.01815	0.686081	no	pentatricopeptide (PPR) repeat-containing protein
XLOC_021734	Prupe.7G106700	Pp07:13538793-13541199	E	B	OK	0.207504	0	-Inf	NA	0.942	0.01815	0.686081	no	ERD2 (EARLY-RESPONSIVE TO DEHYDRATION 2); ATP binding
XLOC_014108	Prupe.4G073300	Pp04:3585853-3587064	E	B	OK	2.42059	17.1738	2.82678	2.35505	0.942	0.0182	0.686081	no	AWPM-19-like membrane family protein
XLOC_002546	Prupe.1G488200	Pp01:40644166-40645375	E	B	OK	4.46139	52.7546	3.56373	3.10996	0.942	0.01825	0.686081	no	BTB/POZ domain-containing protein
XLOC_007330	Prupe.2G285500	Pp02:28225848-28228212	E	B	OK	1.50302	17.2772	3.52293	3.09109	0.942	0.0183	0.686081	no	NA
XLOC_015177	Prupe.5G016300	Pp05:1787795-1792378	E	B	OK	18.4569	75.0688	2.02405	2.40947	0.942	0.0186	0.686081	no	FUNCTIONS IN: molecular_function unknown; INVOLVED IN: biological_process unknown; LOCATED IN: endomembrane system; EXPRESSED IN: cultured cell; CONTAINS InterPro DOMAIN/s: Nodulin-like (InterPro:IPR010658), Major facilitator superfamily, general substrate transporter (InterPro:IPR016196); BEST Arabidopsis thaliana protein match is: nodulin-related (TAIR:AT4G19450.1); Has 697 Blast hits to 659 pr…
XLOC_026051	Prupe.8G173800	Pp08:17668636-17672066	E	B	OK	114.055	26.4876	-2.10635	-2.54122	0.942	0.0186	0.686081	no	amino acid transporter family protein
XLOC_012989	Prupe.4G146100	Pp04:8395357-8396817	E	B	OK	18.2845	77.9281	2.09153	2.50768	0.942	0.01865	0.686081	no	ATGSTU19 (GLUTATHIONE S-TRANSFERASE TAU 19); glutathione binding / glutathione transferase
XLOC_014621	Prupe.4G185300	Pp04:10984674-10986793	E	B	OK	35.0958	7.11736	-2.30189	-2.57492	0.942	0.01865	0.686081	no	FUNCTIONS IN: molecular_function unknown; INVOLVED IN: response to wounding; LOCATED IN: cellular_component unknown; EXPRESSED IN: male gametophyte, pollen tube; EXPRESSED DURING: L mature pollen stage; CONTAINS InterPro DOMAIN/s: Cystathionine beta-synthase, core (InterPro:IPR000644); BEST Arabidopsis thaliana protein match is: CBS domain-containing protein (TAIR:AT4G27460.1); Has 79 Blast hits …
XLOC_020942	Prupe.6G322600	Pp06:28453211-28454480	E	B	OK	28.6959	111.267	1.95511	2.40822	0.942	0.01865	0.686081	no	NA
XLOC_008049	Prupe.2G103700	Pp02:16022523-16023921	E	B	OK	295.555	58.4243	-2.33879	-2.60815	0.942	0.01875	0.686081	no	KCS19 (3-KETOACYL-COA SYNTHASE 19); acyltransferase/ catalytic/ transferase, transferring acyl groups other than amino-acyl groups
XLOC_006368	Prupe.2G105400	Pp02:16279609-16285975	E	B	OK	4.54477	0.817071	-2.47567	-2.46804	0.942	0.0188	0.686081	no	ATGLR1.2; intracellular ligand-gated ion channel
XLOC_000705	Prupe.1G128700	Pp01:10046005-10047060	E	B	OK	987.985	163.288	-2.59707	-2.66699	0.942	0.0189	0.686081	no	MLP423 (MLP-LIKE PROTEIN 423)
XLOC_009471	Prupe.3G077900	Pp03:5762955-5768058	E	B	OK	14.7113	1.31273	-3.48628	-2.93216	0.942	0.01895	0.686081	no	BOR5; anion exchanger
XLOC_017090	Prupe.5G161300	Pp05:14188187-14190502	E	B	OK	4.28317	23.7006	2.46817	2.49971	0.942	0.0191	0.686081	no	pectate lyase family protein
XLOC_025527	Prupe.8G064200	Pp08:9477834-9481673	E	B	OK	29.0381	7.10734	-2.03057	-2.37683	0.942	0.0191	0.686081	no	DHS2 (3-deoxy-d-arabino-heptulosonate 7-phosphate synthase); 3-deoxy-7-phosphoheptulonate synthase
XLOC_002092	Prupe.1G403000	Pp01:35503426-35505844	E	B	OK	3.87962	23.0227	2.56907	2.63277	0.942	0.01915	0.686081	no	hydrolase, alpha/beta fold family protein
XLOC_002547	Prupe.1G488300	Pp01:40652754-40654198	E	B	OK	5.26313	29.8064	2.50163	2.52113	0.942	0.01915	0.686081	no	NA
XLOC_010594	Prupe.3G289400	Pp03:26014404-26018400	E	B	OK	88.2345	10.1184	-3.12436	-2.87124	0.942	0.01915	0.686081	no	DNAJ heat shock N-terminal domain-containing protein
XLOC_020230	Prupe.6G174500	Pp06:17894316-17899337	E	B	OK	4.6659	0.831529	-2.48832	-2.37752	0.942	0.0192	0.686081	no	EMB1270 (embryo defective 1270)
XLOC_008668	Prupe.2G240200	Pp02:26014546-26015336	E	B	OK	0	0.526735	Inf	NA	0.942	0.01925	0.686081	no	unknown protein
XLOC_008861	Prupe.2G281500	Pp02:28025740-28026880	E	B	OK	0	0.37816	Inf	NA	0.942	0.01925	0.686081	no	unknown protein
XLOC_012434	Prupe.4G043000	Pp04:2040633-2042060	E	B	OK	0	0.399655	Inf	NA	0.942	0.01925	0.686081	no	NA
XLOC_012591	Prupe.4G070200	Pp04:3437611-3438942	E	B	OK	0	0.344031	Inf	NA	0.942	0.01925	0.686081	no	unknown protein
XLOC_016477	Prupe.5G028900	Pp05:3413070-3413791	E	B	OK	0	3.4863	Inf	NA	0.942	0.01925	0.686081	no	NA
XLOC_017725	Prupe.6G040600	Pp06:3021952-3023344	E	B	OK	0	0.263078	Inf	NA	0.942	0.01925	0.686081	no	NA
XLOC_001837	Prupe.1G354000	Pp01:32899175-32905305	E	B	OK	42.4436	9.17171	-2.21029	-2.53263	0.942	0.0193	0.686081	no	SBE2.2 (starch branching enzyme 2.2); 1,4-alpha-glucan branching enzyme
XLOC_003759	Prupe.1G155500	Pp01:12282579-12283675	E	B	OK	0	0.370774	Inf	NA	0.942	0.01945	0.686081	no	unknown protein
XLOC_002773	Prupe.1G534600	Pp01:43691098-43693852	E	B	OK	0	0.195714	Inf	NA	0.942	0.01945	0.686081	no	BAS1 (PHYB ACTIVATION TAGGED SUPPRESSOR 1); oxygen binding / steroid hydroxylase
XLOC_011420	Prupe.3G140900	Pp03:14907929-14909080	E	B	OK	0	0.464534	Inf	NA	0.942	0.01945	0.686081	no	plastocyanin-like domain-containing protein
XLOC_016771	Prupe.5G092700	Pp05:10296408-10299435	E	B	OK	19.2748	74.686	1.95412	2.40042	0.942	0.01945	0.686081	no	ATRBL2 (Arabidopsis thaliana Rhomboid-like 2); serine-type endopeptidase
XLOC_021471	Prupe.7G058700,Prupe.7G058800	Pp07:9803744-9806515	E	B	OK	0.150754	3.73626	4.63133	2.47739	0.942	0.01945	0.686081	no	NA
XLOC_005974	Prupe.2G033600	Pp02:3593481-3594970	E	B	OK	0	0.272996	Inf	NA	0.942	0.0195	0.686081	no	NA
XLOC_006738	Prupe.2G171400	Pp02:21846216-21849672	E	B	OK	8.00848	36.4592	2.18668	2.55927	0.942	0.0195	0.686081	no	GPAT8 (glycerol-3-phosphate acyltransferase 8); acyltransferase/ glycerol-3-phosphate O-acyltransferase
XLOC_019434	Prupe.6G015900	Pp06:1131802-1133251	E	B	OK	0	0.282571	Inf	NA	0.942	0.0195	0.686081	no	UDP-glucoronosyl/UDP-glucosyl transferase family protein
XLOC_017718	Prupe.6G039500	Pp06:2973604-2974746	E	B	OK	0	0.373629	Inf	NA	0.942	0.0195	0.686081	no	Expressed protein
XLOC_021275	Prupe.7G023100	Pp07:3597370-3599125	E	B	OK	0	0.240071	Inf	NA	0.942	0.0195	0.686081	no	NA
XLOC_008197	Prupe.2G135700	Pp02:19328596-19334987	E	B	OK	2.26139	11.8997	2.39564	2.53082	0.942	0.01955	0.686081	no	disease resistance protein (TIR-NBS-LRR class), putative
XLOC_008959	Prupe.2G303900	Pp02:29030868-29037114	E	B	OK	19.1199	4.24207	-2.17223	-2.40636	0.942	0.0197	0.686081	no	ATP binding / nucleoside-triphosphatase/ nucleotide binding
XLOC_015956	Prupe.5G164100	Pp05:14313214-14315432	E	B	OK	29.7909	126.142	2.0821	2.50095	0.942	0.01975	0.686081	no	CYP71A26; electron carrier/ heme binding / iron ion binding / monooxygenase/ oxygen binding
XLOC_020133	Prupe.6G156700	Pp06:13907735-13912009	E	B	OK	14.566	2.65314	-2.45683	-2.35992	0.942	0.01985	0.686081	no	APK2A (PROTEIN KINASE 2A); ATP binding / kinase/ protein kinase/ protein serine/threonine kinase
XLOC_000224	Prupe.1G039200	Pp01:2785267-2787702	E	B	OK	8.10958	0.948045	-3.0966	-2.55864	0.942	0.01995	0.686081	no	MYB14 (MYB DOMAIN PROTEIN 14); DNA binding / transcription factor
XLOC_016889	Prupe.5G117800	Pp05:11910588-11912572	E	B	OK	1.22919	11.3602	3.20821	2.86639	0.942	0.01995	0.686081	no	AP2 domain-containing transcription factor, putative
XLOC_025061	Prupe.8G240600	Pp08:21094274-21096088	E	B	OK	1.88622	18.0362	3.25733	2.91773	0.942	0.01995	0.686081	no	PLP9 (PATATIN-LIKE PROTEIN 9); nutrient reservoir
XLOC_000464	Prupe.1G080700	Pp01:5921761-5923142	E	B	OK	25.6263	4.58882	-2.48143	-2.47505	0.942	0.02	0.686081	no	ATEP3; chitinase
XLOC_021929	Prupe.7G145800	Pp07:15905522-15908287	E	B	OK	0	0.315692	Inf	NA	0.942	0.0201	0.686081	no	COR413-PM2 (COLD-REGULATED 413-PLASMA MEMBRANE 2)
XLOC_025557	Prupe.8G072000	Pp08:10536119-10539990	E	B	OK	2.44511	17.1674	2.81169	2.49667	0.942	0.0202	0.686081	no	defense-related protein, putative
XLOC_004208	Prupe.1G241800	Pp01:25577536-25581283	E	B	OK	22.7729	4.67338	-2.28478	-2.47844	0.942	0.02025	0.686081	no	glycosyl hydrolase family 5 protein / cellulase family protein
XLOC_024724	Prupe.8G172700	Pp08:17615820-17620593	E	B	OK	0.0642669	2.62699	5.35319	3.39117	0.942	0.02025	0.686081	no	protein kinase family protein
XLOC_001656	Prupe.1G321500	Pp01:30792334-30794243	E	B	OK	0	0.203165	Inf	NA	0.942	0.0203	0.686081	no	GLIP6; carboxylesterase/ lipase
XLOC_006569	Prupe.2G142100	Pp02:19799933-19801209	E	B	OK	0	0.254766	Inf	NA	0.942	0.0203	0.686081	no	NA
XLOC_013805	Prupe.4G007200	Pp04:378323-378806	E	B	OK	0	0.942677	Inf	NA	0.942	0.0203	0.686081	no	NA
XLOC_016132	Prupe.5G199700	Pp05:16073752-16074450	E	B	OK	0	0.69968	Inf	NA	0.942	0.0203	0.686081	no	FUNCTIONS IN: molecular_function unknown; INVOLVED IN: biological_process unknown; LOCATED IN: cellular_component unknown; EXPRESSED IN: 11 plant structures; EXPRESSED DURING: 6 growth stages; CONTAINS InterPro DOMAIN/s: NTP Pyrophosphohydrolase MazG-related, RS21-C6 (InterPro:IPR011394), EAR (InterPro:IPR009039), NTP pyrophosphohydrolase MazG, putative catalytic core (InterPro:IPR004518); Has 57…
XLOC_025590	Prupe.8G080200	Pp08:11368585-11368888	E	B	OK	0	2.40254	Inf	NA	0.942	0.0203	0.686081	no	auxin-responsive protein, putative
XLOC_002067	Prupe.1G399000	Pp01:35283763-35286316	E	B	OK	0	0.362734	Inf	NA	0.942	0.02045	0.686081	no	NA
XLOC_005721	Prupe.1G570100	Pp01:46459512-46460808	E	B	OK	0	0.25012	Inf	NA	0.942	0.02045	0.686081	no	pentatricopeptide (PPR) repeat-containing protein
XLOC_012238	Prupe.4G005300	Pp04:314071-314530	E	B	OK	0	0.806566	Inf	NA	0.942	0.02045	0.686081	no	NA
XLOC_015869	Prupe.5G146400	Pp05:13449099-13451508	E	B	OK	0	0.190197	Inf	NA	0.942	0.02045	0.686081	no	NA
XLOC_019730	Prupe.6G072200	Pp06:4919705-4920493	E	B	OK	0	0.36334	Inf	NA	0.942	0.02045	0.686081	no	RTFL5 (ROTUNDIFOLIA LIKE 5)
XLOC_022768	Prupe.7G040900	Pp07:7656222-7658518	E	B	OK	0	0.231241	Inf	NA	0.942	0.02045	0.686081	no	60S ribosomal protein L15 (RPL15A)
XLOC_025460	Prupe.8G048500	Pp08:5273586-5274712	E	B	OK	0	0.317239	Inf	NA	0.942	0.02045	0.686081	no	NA
XLOC_012232	Prupe.4G004300	Pp04:274299-278984	E	B	OK	2.15813	18.8306	3.12522	2.78873	0.942	0.0205	0.686081	no	unknown protein
XLOC_001265	Prupe.1G245500	Pp01:25909217-25910911	E	B	OK	0	0.197134	Inf	NA	0.942	0.02055	0.686081	no	DRNL (DORNROSCHEN-LIKE); DNA binding / transcription factor
XLOC_012518	Prupe.4G058600	Pp04:2799748-2800992	E	B	OK	2.93008	0	-Inf	NA	0.942	0.02055	0.686081	no	GDSL-motif lipase, putative
XLOC_014152	Prupe.4G082800	Pp04:4045152-4046546	E	B	OK	0.433405	0	-Inf	NA	0.942	0.02055	0.686081	no	dual specificity protein phosphatase (DsPTP1)
XLOC_014500	Prupe.4G156700	Pp04:8975556-8977272	E	B	OK	0	0.194293	Inf	NA	0.942	0.02055	0.686081	no	RID3 (ROOT INITIATION DEFECTIVE 3); nucleotide binding
XLOC_019781	Prupe.6G081800	Pp06:5534796-5535448	E	B	OK	0	0.6411	Inf	NA	0.942	0.02055	0.686081	no	unknown protein
XLOC_018720	Prupe.6G236500	Pp06:23725753-23726819	E	B	OK	0	0.527163	Inf	NA	0.942	0.02055	0.686081	no	NA
XLOC_000594	Prupe.1G109900	Pp01:8770354-8775440	E	B	OK	3.11854	13.895	2.15562	2.30519	0.942	0.02065	0.686081	no	anion exchange family protein
XLOC_005371	Prupe.1G495600	Pp01:41125039-41130314	E	B	OK	6.86075	26.1868	1.9324	2.20044	0.942	0.02065	0.686081	no	myosin heavy chain-related
XLOC_008824	Prupe.2G274300	Pp02:27663408-27665736	E	B	OK	19.7595	3.21822	-2.61821	-2.69114	0.942	0.02065	0.686081	no	hexose transporter, putative
XLOC_010814	Prupe.3G012800	Pp03:864066-866407	E	B	OK	7.04667	1.02289	-2.7843	-2.29411	0.942	0.02065	0.686081	no	NA
XLOC_004117	Prupe.1G222300	Pp01:23658878-23661415	E	B	OK	14.0319	53.3718	1.92737	2.30622	0.942	0.02075	0.686081	no	unknown protein
XLOC_008946	Prupe.2G300800	Pp02:28910199-28912631	E	B	OK	25.3251	94.6624	1.90223	2.3461	0.942	0.0208	0.686081	no	BETA-OHASE 1 (BETA-HYDROXYLASE 1); carotene beta-ring hydroxylase
XLOC_009401	Prupe.3G062500	Pp03:4458742-4460835	E	B	OK	0.264168	0	-Inf	NA	0.942	0.0208	0.686081	no	NA
XLOC_013542	Prupe.4G247700	Pp04:16482036-16483592	E	B	OK	0.198922	0	-Inf	NA	0.942	0.0208	0.686081	no	NA
XLOC_020121	Prupe.6G154500	Pp06:13442465-13444052	E	B	OK	0.194468	0	-Inf	NA	0.942	0.0208	0.686081	no	NA
XLOC_023148	Prupe.7G123200	Pp07:14564900-14565872	E	B	OK	1.51626	11.9001	2.97239	2.43557	0.943	0.02085	0.686561	no	NA
XLOC_006343	Prupe.2G101500	Pp02:15743321-15744270	E	B	OK	0.601506	0	-Inf	NA	0.948	0.02105	0.690567	no	ATGSTU8 (GLUTATHIONE S-TRANSFERASE TAU 8); glutathione transferase
XLOC_015274	Prupe.5G034400	Pp05:3926541-3927925	E	B	OK	0.243074	0	-Inf	NA	0.948	0.02105	0.690567	no	NA
XLOC_001588	Prupe.1G306300	Pp01:29939829-29944129	E	B	OK	1.45019	7.75763	2.41938	2.44364	0.948	0.0211	0.690567	no	myb family transcription factor
XLOC_003336	Prupe.1G066500	Pp01:4752641-4756242	E	B	OK	3.09653	28.9919	3.22693	2.77055	0.948	0.02115	0.690567	no	PLA2-ALPHA; phospholipase A2
XLOC_000699	Prupe.1G127600	Pp01:10003923-10004880	E	B	OK	65.9556	10.3225	-2.6757	-2.6033	0.948	0.02115	0.690567	no	MLP423 (MLP-LIKE PROTEIN 423)
XLOC_006371	Prupe.2G105700	Pp02:16382165-16387744	E	B	OK	3.18103	0.494711	-2.68484	-2.30419	0.953	0.0213	0.694294	no	GLR1.4 (GLUTAMATE RECEPTOR 1.4); cation channel/ intracellular ligand-gated ion channel
XLOC_014014	Prupe.4G051400	Pp04:2460327-2461576	E	B	OK	35.9508	135.219	1.9112	2.35315	0.955	0.0214	0.695213	no	ERF9 (ERF DOMAIN PROTEIN 9); DNA binding / transcription factor/ transcription repressor
XLOC_020811	Prupe.6G297900	Pp06:27193315-27196199	E	B	OK	3.74411	17.8504	2.25326	2.54976	0.955	0.0214	0.695213	no	unknown protein
XLOC_005596	Prupe.1G542100	Pp01:44283509-44289257	E	B	OK	14.641	3.86594	-1.92113	-2.29488	0.955	0.02145	0.69567	no	PUR4 (purine biosynthesis 4); ATP binding / catalytic/ phosphoribosylformylglycinamidine synthase
XLOC_001424	Prupe.1G275400	Pp01:28108985-28110810	E	B	OK	16.0296	63.1744	1.9786	2.30722	0.962	0.0217	0.700872	no	ribonuclease T2 family protein
XLOC_004550	Prupe.1G315000	Pp01:30429039-30431624	E	B	OK	26.7635	4.77534	-2.48659	-2.75309	0.962	0.0217	0.700872	no	NA
XLOC_001673	Prupe.1G324300	Pp01:30950145-30952302	E	B	OK	14.9807	1.69274	-3.14567	-2.81821	0.962	0.02185	0.700872	no	heat shock protein binding
XLOC_001935	Prupe.1G374000	Pp01:33984398-33985991	E	B	OK	0	0.235701	Inf	NA	0.962	0.0219	0.700872	no	peroxidase, putative
XLOC_001968	Prupe.1G380400	Pp01:34308779-34311168	E	B	OK	0	0.23921	Inf	NA	0.962	0.0219	0.700872	no	LCV3 (like cov 3)
XLOC_010527	Prupe.3G274800	Pp03:25367521-25369548	E	B	OK	0	0.207706	Inf	NA	0.962	0.0219	0.700872	no	TDF1 (DEFECTIVE IN MERISTEM DEVELOPMENT AND FUNCTION 1); DNA binding / transcription factor
XLOC_014053	Prupe.4G059800	Pp04:2850220-2851701	E	B	OK	0	0.216816	Inf	NA	0.962	0.0219	0.700872	no	SAG12 (SENESCENCE-ASSOCIATED GENE 12); cysteine-type peptidase
XLOC_014869	Prupe.4G241700	Pp04:15965093-15966127	E	B	OK	0	0.362239	Inf	NA	0.962	0.0219	0.700872	no	NA
XLOC_015252	Prupe.5G029800	Pp05:3469441-3470992	E	B	OK	8.69633	40.1589	2.20724	2.4968	0.963	0.02195	0.701313	no	unknown protein
XLOC_013980	Prupe.4G044100	Pp04:2120170-2121742	E	B	OK	2.94869	28.3967	3.26758	2.89365	0.964	0.022	0.701753	no	unknown protein
XLOC_025984	Prupe.8G159000	Pp08:16838112-16840351	E	B	OK	5.43332	23.916	2.13807	2.3254	0.966	0.02215	0.703643	no	PIP1A (PLASMA MEMBRANE INTRINSIC PROTEIN 1A); water channel
XLOC_022566	Prupe.7G267000	Pp07:22008999-22010049	E	B	OK	99.4092	397.938	2.00109	2.37209	0.966	0.0223	0.703643	no	unknown protein
XLOC_000216	Prupe.1G037700	Pp01:2616754-2617527	E	B	OK	0.377579	0	-Inf	NA	0.966	0.02235	0.703643	no	DNA binding / transcription factor
XLOC_000517	Prupe.1G090800	Pp01:6823577-6824417	E	B	OK	0.849299	0	-Inf	NA	0.966	0.02235	0.703643	no	NA
XLOC_005851	Prupe.2G008800	Pp02:777290-785682	E	B	OK	17.1722	2.75488	-2.64001	-2.6734	0.966	0.02235	0.703643	no	AAA-type ATPase family protein
XLOC_008504	Prupe.2G204300	Pp02:23961389-23962319	E	B	OK	0.296086	0	-Inf	NA	0.966	0.02235	0.703643	no	matrixin family protein
XLOC_009593	Prupe.3G098900	Pp03:7606991-7608357	E	B	OK	1.06448	8.58771	3.01213	2.48253	0.966	0.02235	0.703643	no	MAPKKK21; ATP binding / protein kinase/ protein serine/threonine kinase
XLOC_023344	Prupe.7G171100	Pp07:17279292-17281509	E	B	OK	0.871822	6.86988	2.97818	2.31168	0.966	0.02235	0.703643	no	NA
XLOC_001736	Prupe.1G335000	Pp01:31655818-31657198	E	B	OK	0	0.359776	Inf	NA	0.967	0.02245	0.704501	no	NA
XLOC_015233	Prupe.5G025500	Pp05:2858983-2863228	E	B	OK	4.18286	0.512454	-3.029	-2.60516	0.967	0.02245	0.704501	no	RPM1 (RESISTANCE TO P. SYRINGAE PV MACULICOLA 1); nucleotide binding / protein binding
XLOC_010819	Prupe.3G014300	Pp03:1021086-1024985	E	B	OK	0.105237	3.01886	4.84229	2.9399	0.969	0.02255	0.705352	no	unknown protein
XLOC_010235	Prupe.3G221800	Pp03:22243883-22247657	E	B	OK	1.94725	16.1349	3.05067	2.49366	0.969	0.02255	0.705352	no	BAM6 (BETA-AMYLASE 6); beta-amylase/ catalytic/ cation binding
XLOC_005564	Prupe.1G534200	Pp01:43671886-43673758	E	B	OK	4.60153	0.622858	-2.88514	-2.31463	0.969	0.0226	0.705776	no	UDP-glucoronosyl/UDP-glucosyl transferase family protein
XLOC_023479	Prupe.7G198400	Pp07:18643662-18646031	E	B	OK	26.7892	5.79694	-2.20829	-2.49357	0.97	0.02265	0.706199	no	protein kinase, putative
XLOC_004272	Prupe.1G255700	Pp01:26618213-26619648	E	B	OK	12.1751	1.49223	-3.02839	-2.65243	0.97	0.0227	0.70662	no	unknown protein
XLOC_005254	Prupe.1G471000	Pp01:39205595-39206706	E	B	OK	71.356	15.5372	-2.19931	-2.45342	0.971	0.02275	0.707039	no	unknown protein
XLOC_009621	Prupe.3G104100	Pp03:8204232-8207634	E	B	OK	0.688859	5.12379	2.89493	2.34618	0.972	0.0228	0.707458	no	ovule development protein, putative
XLOC_017082	Prupe.5G159900	Pp05:14126583-14127490	E	B	OK	64.4631	14.1352	-2.18918	-2.47617	0.974	0.0229	0.709424	no	NA
XLOC_001455	Prupe.1G283200	Pp01:28537287-28541920	E	B	OK	35.5685	7.90705	-2.16939	-2.54113	0.975	0.023	0.709839	no	calcineurin-like phosphoesterase family protein
XLOC_021966	Prupe.7G152700	Pp07:16300783-16301378	E	B	OK	106.612	445.19	2.06205	2.44658	0.975	0.023	0.709839	no	unknown protein
XLOC_010413	Prupe.3G253800	Pp03:24303373-24306383	E	B	OK	8.9342	37.92	2.08555	2.45776	0.975	0.02305	0.709839	no	NA
XLOC_002331	Prupe.1G446400	Pp01:37763722-37765732	E	B	OK	17.6661	64.3313	1.86454	2.30084	0.975	0.02315	0.709839	no	unknown protein
XLOC_010674	Prupe.3G303100	Pp03:26671255-26676502	E	B	OK	4.08453	18.1873	2.15469	2.52695	0.975	0.0232	0.709839	no	leucine-rich repeat transmembrane protein kinase, putative
XLOC_025020	Prupe.8G232400	Pp08:20653623-20657037	E	B	OK	27.0547	113.768	2.07214	2.28142	0.975	0.0232	0.709839	no	ATAUX2-11 (AUXIN INDUCIBLE 2-11); DNA binding / transcription factor
XLOC_023957	Prupe.8G024500	Pp08:2223946-2225610	E	B	OK	6.60741	30.1046	2.18783	2.47226	0.975	0.02325	0.709839	no	U-box domain-containing protein
XLOC_003852	Prupe.1G172900	Pp01:14453006-14454184	E	B	OK	2.87049	25.1617	3.13186	2.7983	0.975	0.0234	0.709839	no	cysteine proteinase inhibitor-related
XLOC_008424	Prupe.2G190900	Pp02:23022047-23023620	E	B	OK	0.245758	0	-Inf	NA	0.975	0.0234	0.709839	no	cellular apoptosis susceptibility protein, putative / importin-alpha re-exporter, putative
XLOC_014020	Prupe.4G052100	Pp04:2509933-2511944	E	B	OK	0.257133	0	-Inf	NA	0.975	0.0234	0.709839	no	NA
XLOC_001685	Prupe.1G326700	Pp01:31077384-31077843	E	B	OK	0	0.87989	Inf	NA	0.975	0.02345	0.709839	no	NA
XLOC_011194	Prupe.3G091200	Pp03:6790362-6791203	E	B	OK	0	0.719787	Inf	NA	0.975	0.02345	0.709839	no	NA
XLOC_013798	Prupe.4G005400	Pp04:314660-318736	E	B	OK	13.1552	1.36397	-3.26975	-2.87559	0.975	0.02345	0.709839	no	ATMAP70-5 (microtubule-associated proteins 70-5); microtubule binding
XLOC_017468	Prupe.5G235500	Pp05:17856364-17859533	E	B	OK	5.55168	21.6114	1.9608	2.29584	0.975	0.02345	0.709839	no	RKL1; ATP binding / kinase/ protein serine/threonine kinase
XLOC_017435	Prupe.5G229100	Pp05:17542260-17544821	E	B	OK	14.5137	52.9151	1.86626	2.30177	0.975	0.0235	0.709839	no	S-adenosylmethionine-dependent methyltransferase/ methyltransferase
XLOC_020356	Prupe.6G204700	Pp06:21279930-21283574	E	B	OK	7.83909	1.55671	-2.33219	-2.24605	0.975	0.0235	0.709839	no	CLA1 (CLOROPLASTOS ALTERADOS 1); 1-deoxy-D-xylulose-5-phosphate synthase
XLOC_004483	Prupe.1G301900	Pp01:29656907-29662613	E	B	OK	17.4825	3.82669	-2.19174	-2.4607	0.978	0.02365	0.712148	no	EXS family protein / ERD1/XPR1/SYG1 family protein
XLOC_021014	Prupe.6G335000	Pp06:29107848-29111189	E	B	OK	114.683	516.569	2.1713	2.2755	0.978	0.02365	0.712148	no	CSD1 (COPPER/ZINC SUPEROXIDE DISMUTASE 1); superoxide dismutase
XLOC_007102	Prupe.2G242000	Pp02:26101402-26105202	E	B	OK	0.474491	3.51924	2.89081	2.33279	0.979	0.02375	0.712942	no	subtilase family protein
XLOC_016095	Prupe.5G193400	Pp05:15779199-15780311	E	B	OK	1.92699	14.1916	2.88062	2.35119	0.979	0.02375	0.712942	no	gibberellin-responsive protein, putative
XLOC_013207	Prupe.4G186800	Pp04:11116813-11118655	E	B	OK	23.0393	84.7488	1.8791	2.32066	0.982	0.02385	0.714835	no	RD26 (RESPONSIVE TO DESICCATION 26); transcription activator/ transcription factor
XLOC_007719	Prupe.2G030800	Pp02:3317729-3318888	E	B	OK	380.543	98.5472	-1.94917	-2.28697	0.982	0.0239	0.715227	no	NA
XLOC_003154	Prupe.1G020000	Pp01:1408084-1410731	E	B	OK	3.04888	16.6171	2.44631	2.50928	0.983	0.02395	0.715617	no	IQD19 (IQ-domain 19); calmodulin binding
XLOC_015111	Prupe.5G004100	Pp05:531723-535386	E	B	OK	10.7679	1.66457	-2.69351	-2.30129	0.985	0.02405	0.717498	no	auxin efflux carrier family protein
XLOC_023012	Prupe.7G094000	Pp07:12663841-12665137	E	B	OK	0.755082	51.1938	6.08319	3.8762	0.986	0.02415	0.718315	no	NA
XLOC_009620	Prupe.3G103900	Pp03:8179595-8182294	E	B	OK	5.23419	23.2958	2.15404	2.42703	0.986	0.0242	0.718315	no	aspartyl protease family protein
XLOC_016737	Prupe.5G087400	Pp05:9857697-9859939	E	B	OK	120.414	31.0996	-1.95303	-2.28218	0.986	0.0242	0.718315	no	NYE1 (NON-YELLOWING 1)
XLOC_010900	Prupe.3G028000	Pp03:2095412-2096890	E	B	OK	29.1586	119.937	2.04028	2.4128	0.986	0.02425	0.718315	no	unknown protein
XLOC_010692	Prupe.3G306400	Pp03:26794453-26799821	E	B	OK	0.675126	5.68524	3.07399	2.7387	0.986	0.0243	0.718315	no	unknown protein
XLOC_013975	Prupe.4G042500	Pp04:2001505-2003763	E	B	OK	3.42423	17.3229	2.33883	2.24952	0.986	0.0243	0.718315	no	OBP2; DNA binding / transcription factor
XLOC_015838	Prupe.5G140600	Pp05:13105966-13109492	E	B	OK	1.72314	14.5588	3.07878	2.73502	0.993	0.0245	0.723123	no	SEC14 cytosolic factor, putative / phosphoglyceride transfer protein, putative
XLOC_018079	Prupe.6G112400	Pp06:8091948-8096974	E	B	OK	8.44876	1.74992	-2.27145	-2.26344	0.994	0.02455	0.723496	no	unknown protein
XLOC_010396	Prupe.3G251400	Pp03:24148269-24151818	E	B	OK	17.1684	3.67872	-2.22248	-2.45571	0.996	0.02465	0.725339	no	FER (FERONIA); kinase/ protein kinase
XLOC_023009	Prupe.7G093400	Pp07:12579322-12581503	E	B	OK	8.74406	1.11752	-2.96801	-2.46594	0.997	0.0247	0.725708	no	SYP121 (SYNTAXIN OF PLANTS 121); SNAP receptor/ protein anchor
XLOC_010268	Prupe.3G227800	Pp03:22696088-22697287	E	B	OK	1.75914	13.4143	2.93083	2.42408	0.998	0.0248	0.726797	no	AtMYB41 (myb domain protein 41); DNA binding / transcription factor
XLOC_000877	Prupe.1G162800	Pp01:13085453-13089053	E	B	OK	24.8939	5.51974	-2.17312	-2.43931	0.998	0.02485	0.726797	no	NA
XLOC_002486	Prupe.1G476200	Pp01:39697808-39699973	E	B	OK	210.687	3408.81	4.01609	2.78345	0.998	0.02495	0.726797	no	RD22; nutrient reservoir
XLOC_013324	Prupe.4G204800	Pp04:12756671-12757892	E	B	OK	0.385297	11.9346	4.95303	3.52963	0.998	0.02495	0.726797	no	TT2 (TRANSPARENT TESTA 2); DNA binding / transcription factor
XLOC_017154	Prupe.5G174200	Pp05:14846793-14848535	E	B	OK	8.48573	34.8073	2.03628	2.22486	0.998	0.025	0.726797	no	ATMYB66 (MYB DOMAIN PROTEIN 66); DNA binding / protein binding / transcription factor/ transcription regulator
XLOC_023023	Prupe.7G097800	Pp07:12928068-12930276	E	B	OK	10.645	40.6179	1.93194	2.28368	0.998	0.025	0.726797	no	unknown protein
XLOC_024585	Prupe.8G144100	Pp08:16074099-16074793	E	B	OK	9.53254	48.4304	2.34498	2.36141	0.998	0.02505	0.726797	no	NA
XLOC_006774	Prupe.2G178500	Pp02:22278095-22279198	E	B	OK	0.279065	0	-Inf	NA	0.998	0.0251	0.726797	no	NA
XLOC_017732	Prupe.6G042000	Pp06:3098658-3100528	E	B	OK	2.11945	17.4556	3.04193	2.72279	0.998	0.0251	0.726797	no	ATEXPA8 (ARABIDOPSIS THALIANA EXPANSIN A8)
XLOC_003223	Prupe.1G038900	Pp01:2748496-2751988	E	B	OK	46.1888	11.5562	-1.99887	-2.38295	0.998	0.02515	0.726797	no	CRY2 (CRYPTOCHROME 2); blue light photoreceptor/ protein homodimerization
XLOC_023577	Prupe.7G219500	Pp07:19707567-19712137	E	B	OK	3.06474	0.396092	-2.95186	-2.44961	0.998	0.02515	0.726797	no	leucine-rich repeat family protein / protein kinase family protein
XLOC_009652	Prupe.3G110600	Pp03:9152785-9153950	E	B	OK	15.7585	2.06732	-2.9303	-2.59241	1	0.0253	0.730043	no	F-box family protein
XLOC_000543	Prupe.1G099000	Pp01:7909975-7911830	E	B	OK	18.3022	65.0822	1.83024	2.26071	1	0.0254	0.731837	no	GAE1 (UDP-D-GLUCURONATE 4-EPIMERASE 1); UDP-glucuronate 4-epimerase/ catalytic
XLOC_008814	Prupe.2G272600	Pp02:27574028-27579251	E	B	OK	34.9749	9.07354	-1.94658	-2.30677	1	0.0255	0.733235	no	PFK4 (PHOSPHOFRUCTOKINASE 4); 6-phosphofructokinase
XLOC_007925	Prupe.2G078300	Pp02:12048238-12049780	E	B	OK	7.61502	1.07076	-2.83021	-2.27729	1	0.02555	0.733235	no	NA
XLOC_026239	Prupe.8G212100	Pp08:19580642-19585236	E	B	OK	12.1297	44.4152	1.87251	2.16655	1	0.0256	0.733235	no	pfkB-type carbohydrate kinase family protein
XLOC_002902	Prupe.1G556500	Pp01:45438057-45440837	E	B	OK	1.25346	11.2206	3.16216	2.78536	1	0.0256	0.733236	no	CCR4 (ARABIDOPSIS THALIANA CRINKLY4 RELATED 4); kinase
XLOC_006492	Prupe.2G128400	Pp02:18576335-18579811	E	B	OK	17.7487	3.83263	-2.21131	-2.43669	1	0.02565	0.733582	no	NA
XLOC_021142	Prupe.6G363200	Pp06:30535858-30540219	E	B	OK	170.493	43.9237	-1.95664	-2.32282	1	0.0257	0.733928	no	CRT3 (CALRETICULIN 3); calcium ion binding / unfolded protein binding
XLOC_005837	Prupe.2G005100	Pp02:496542-499981	E	B	OK	2.6741	13.9215	2.38019	2.31422	1	0.0258	0.735699	no	BGLU17 (BETA GLUCOSIDASE 17); catalytic/ cation binding / hydrolase, hydrolyzing O-glycosyl compounds
XLOC_005985	Prupe.2G035600	Pp02:3850626-3861624	E	B	OK	8.28042	1.65623	-2.3218	-2.36326	1	0.02585	0.736041	no	glycoside hydrolase family 2 protein
XLOC_010023	Prupe.3G184800	Pp03:19969741-19973823	E	B	OK	7.01849	1.30557	-2.42649	-2.45727	1	0.0259	0.736381	no	NA
XLOC_000669	Prupe.1G123200	Pp01:9657090-9660011	E	B	OK	9.20071	49.983	2.44162	2.50288	1	0.0261	0.737735	no	FUNCTIONS IN: molecular_function unknown; INVOLVED IN: biological_process unknown; LOCATED IN: cellular_component unknown; EXPRESSED IN: 24 plant structures; EXPRESSED DURING: 13 growth stages; CONTAINS InterPro DOMAIN/s: Lg106-like (InterPro:IPR012482); BEST Arabidopsis thaliana protein match is: unknown protein (TAIR:AT1G69510.3); Has 94 Blast hits to 94 proteins in 12 species: Archae - 0; Bact…
XLOC_001347	Prupe.1G261500	Pp01:27026186-27027940	E	B	OK	30.2082	108.867	1.84956	2.28517	1	0.0261	0.737735	no	ARR3 (RESPONSE REGULATOR 3); transcription regulator/ two-component response regulator
XLOC_001904	Prupe.1G367000	Pp01:33609354-33610448	E	B	OK	62.6301	248.223	1.98671	2.38394	1	0.0261	0.737735	no	chaperone protein dnaJ-related
XLOC_006144	Prupe.2G060900	Pp02:7688075-7705081	E	B	OK	16.315	3.79589	-2.10369	-2.2963	1	0.0261	0.737735	no	NA
XLOC_004192	Prupe.1G237100	Pp01:25164160-25165444	E	B	OK	9.8918	1.31871	-2.9071	-2.41762	1	0.02615	0.73807	no	NA
XLOC_016235	Prupe.5G222400	Pp05:17279003-17280722	E	B	OK	6.53436	0.891104	-2.87438	-2.3517	1	0.02635	0.742633	no	MYB116 (myb domain protein 116); DNA binding / transcription factor
XLOC_011698	Prupe.3G197600	Pp03:20779797-20784450	E	B	OK	54.4914	208.383	1.93514	2.19748	1	0.0265	0.745775	no	unknown protein
XLOC_013714	Prupe.4G279600	Pp04:23605885-23608135	E	B	OK	27.3681	109.729	2.00338	2.36312	1	0.0267	0.750313	no	ATAF1; transcription activator/ transcription factor
XLOC_018431	Prupe.6G182400	Pp06:18929710-18932438	E	B	OK	3.65173	18.865	2.36906	2.43544	1	0.0268	0.752031	no	trehalose-6-phosphate phosphatase, putative
XLOC_012523	Prupe.4G059200	Pp04:2825393-2829235	E	B	OK	2.29367	11.5838	2.33638	2.40272	1	0.0269	0.753745	no	proline-rich family protein
XLOC_009923	Prupe.3G162700	Pp03:18172021-18173140	E	B	OK	6.44845	31.9983	2.31097	2.34612	1	0.02695	0.754055	no	C2 domain-containing protein
XLOC_019744	Prupe.6G074400	Pp06:5085050-5088035	E	B	OK	26.54	93.3843	1.81501	2.23937	1	0.02705	0.754672	no	unknown protein
XLOC_025923	Prupe.8G148500	Pp08:16303980-16309356	E	B	OK	3.71859	0.0717921	-5.69479	-3.50252	1	0.02705	0.754672	no	scpl6 (serine carboxypeptidase-like 6); serine-type carboxypeptidase
XLOC_010111	Prupe.3G199500	Pp03:20868378-20871558	E	B	OK	7.28805	1.42162	-2.358	-2.28712	1	0.0271	0.754979	no	NA
XLOC_013384	Prupe.4G216200	Pp04:13526595-13534516	E	B	OK	8.25056	34.9169	2.08136	2.35207	1	0.02715	0.755285	no	GDSL-motif lipase/hydrolase family protein
XLOC_013248	Prupe.4G193600	Pp04:11651310-11655031	E	B	OK	7.42129	1.53589	-2.27259	-2.19432	1	0.0275	0.762709	no	ATP binding / protein kinase/ protein serine/threonine kinase/ protein tyrosine kinase/ sugar binding
XLOC_025640	Prupe.8G089500	Pp08:12276462-12283477	E	B	OK	1.02057	7.46489	2.87075	2.56153	1	0.0275	0.762709	no	BGAL3 (beta-galactosidase 3); beta-galactosidase/ catalytic/ cation binding / sugar binding
XLOC_019027	Prupe.6G297400	Pp06:27158164-27166121	E	B	OK	20.9564	5.17805	-2.01691	-2.37346	1	0.02755	0.762709	no	ATP binding / kinase/ protein serine/threonine kinase
XLOC_004520	Prupe.1G309300	Pp01:30090676-30095480	E	B	OK	321.755	65.1628	-2.30384	-2.36124	1	0.02765	0.762709	no	proton-dependent oligopeptide transport (POT) family protein
XLOC_019053	Prupe.6G303400	Pp06:27489001-27493083	E	B	OK	40.2785	11.3773	-1.82385	-2.25709	1	0.0277	0.762709	no	NA
XLOC_017050	Prupe.5G153400	Pp05:13795433-13803408	E	B	OK	5.29917	23.7466	2.16389	2.3396	1	0.02775	0.762709	no	leucine-rich repeat transmembrane protein kinase, putative
XLOC_001371	Prupe.1G265200	Pp01:27344577-27348916	E	B	OK	42.2909	185.79	2.13525	2.40704	1	0.02785	0.762709	no	FUNCTIONS IN: molecular_function unknown; INVOLVED IN: biological_process unknown; LOCATED IN: vacuole; EXPRESSED IN: 23 plant structures; EXPRESSED DURING: 13 growth stages; CONTAINS InterPro DOMAIN/s: Protein of unknown function DUF569 (InterPro:IPR007679), Actin_cross-linking (InterPro:IPR008999); BEST Arabidopsis thaliana protein match is: unknown protein (TAIR:AT1G69900.1); Has 184 Blast hit…
XLOC_025810	Prupe.8G125500	Pp08:15025218-15027160	E	B	OK	30.8372	7.58712	-2.02305	-2.22772	1	0.02795	0.762709	no	AMY1 (ALPHA-AMYLASE-LIKE); alpha-amylase
XLOC_012429	Prupe.4G041800	Pp04:1972646-1974447	E	B	OK	12.9862	1.64253	-2.983	-2.63226	1	0.0281	0.762709	no	NA
XLOC_001803	Prupe.1G348100	Pp01:32522371-32526927	E	B	OK	0.698749	5.01093	2.84223	2.34779	1	0.0282	0.762709	no	scpl35 (serine carboxypeptidase-like 35); serine-type carboxypeptidase
XLOC_010662	Prupe.3G300900	Pp03:26570709-26575228	E	B	OK	41.6654	10.5423	-1.98266	-2.36406	1	0.02825	0.762709	no	LHT1; amino acid transmembrane transporter
XLOC_011645	Prupe.3G185500	Pp03:20012105-20014026	E	B	OK	143.067	36.78	-1.9597	-2.35794	1	0.0283	0.762709	no	ZIP5; cation transmembrane transporter/ metal ion transmembrane transporter
XLOC_007261	Prupe.2G272300	Pp02:27560941-27562375	E	B	OK	31.5701	7.48304	-2.07686	-2.33002	1	0.02855	0.762709	no	ATERF-1 (ETHYLENE RESPONSIVE ELEMENT BINDING FACTOR 1); DNA binding / transcription activator/ transcription factor
XLOC_022223	Prupe.7G199300	Pp07:18682762-18683880	E	B	OK	0.999938	7.85733	2.97413	2.24353	1	0.0286	0.762709	no	unknown protein
XLOC_022771	Prupe.7G041300	Pp07:7718833-7722604	E	B	OK	9.3946	1.28091	-2.87466	-2.40879	1	0.0287	0.762709	no	strictosidine synthase family protein
XLOC_004408	Prupe.1G283700	Pp01:28568906-28569788	E	B	OK	0	0.326491	Inf	NA	1	0.02875	0.762709	no	nucleic acid binding
XLOC_002525	Prupe.1G484100	Pp01:40340477-40341263	E	B	OK	0	0.44671	Inf	NA	1	0.02875	0.762709	no	transferase, transferring glycosyl groups
XLOC_007854	Prupe.2G064500	Pp02:8678317-8678524	E	B	OK	0	5.94926	Inf	NA	1	0.02875	0.762709	no	NA
XLOC_010460	Prupe.3G261800	Pp03:24753474-24755030	E	B	OK	0	0.245444	Inf	NA	1	0.02875	0.762709	no	plastocyanin-like domain-containing protein
XLOC_013474	Prupe.4G232800	Pp04:14972860-14974731	E	B	OK	0	0.610941	Inf	NA	1	0.02875	0.762709	no	protein kinase family protein
XLOC_017595	Prupe.6G012600	Pp06:891063-892075	E	B	OK	0	0.316561	Inf	NA	1	0.02875	0.762709	no	late embryogenesis abundant protein, putative / LEA protein, putative
XLOC_017987	Prupe.6G094300	Pp06:6528606-6536256	E	B	OK	0	0.241252	Inf	NA	1	0.02875	0.762709	no	NA
XLOC_019005	Prupe.6G293000	Pp06:26953070-26954092	E	B	OK	0.745339	211.06	8.14554	5.42266	1	0.02875	0.762709	no	LTP6; lipid binding
XLOC_023361	Prupe.7G174100	Pp07:17408471-17409371	E	B	OK	0	0.43878	Inf	NA	1	0.02875	0.762709	no	NA
XLOC_002160	Prupe.1G413700	Pp01:36034425-36036739	E	B	OK	2.48501	11.8776	2.25692	2.17376	1	0.0288	0.762709	no	ATH1 (ARABIDOPSIS THALIANA HOMEOBOX GENE 1); DNA binding / sequence-specific DNA binding / transcription factor
XLOC_000039	Prupe.1G007700	Pp01:655474-660641	E	B	OK	0.369503	2.77138	2.90694	2.16781	1	0.0289	0.762709	no	FUNCTIONS IN: molecular_function unknown; INVOLVED IN: biological_process unknown; LOCATED IN: cellular_component unknown; CONTAINS InterPro DOMAIN/s: Ankyrin (InterPro:IPR002110); BEST Arabidopsis thaliana protein match is: unknown protein (TAIR:AT5G04680.1); Has 868 Blast hits to 744 proteins in 75 species: Archae - 0; Bacteria - 22; Metazoa - 164; Fungi - 15; Plants - 471; Viruses - 0; Other E…
XLOC_000259	Prupe.1G044200	Pp01:3156759-3157381	E	B	OK	0	0.411331	Inf	NA	1	0.02895	0.762709	no	NA
XLOC_003963	Prupe.1G195500	Pp01:18517850-18519750	E	B	OK	0	0.569188	Inf	NA	1	0.02895	0.762709	no	NA
XLOC_002376	Prupe.1G455200	Pp01:38230571-38231281	E	B	OK	0	0.341812	Inf	NA	1	0.02895	0.762709	no	calcium-binding protein, putative
XLOC_006616	Prupe.2G150400	Pp02:20545220-20546349	E	B	OK	0	0.276066	Inf	NA	1	0.02895	0.762709	no	oxidoreductase family protein
XLOC_010112	Prupe.3G199600	Pp03:20873760-20874402	E	B	OK	0	0.645561	Inf	NA	1	0.02895	0.762709	no	NA
XLOC_016000	Prupe.5G172200	Pp05:14688836-14689896	E	B	OK	0	0.204408	Inf	NA	1	0.02895	0.762709	no	NA
XLOC_020039	Prupe.6G139100	Pp06:11295881-11298583	E	B	OK	0	0.361972	Inf	NA	1	0.02895	0.762709	no	NA
XLOC_025891	Prupe.8G142100	Pp08:15940849-15942038	E	B	OK	0	0.21451	Inf	NA	1	0.02895	0.762709	no	LBD38 (LOB DOMAIN-CONTAINING PROTEIN 38)
XLOC_002088	Prupe.1G402300	Pp01:35485132-35485834	E	B	OK	0.532978	0	-Inf	NA	1	0.029	0.762709	no	NA
XLOC_021372	Prupe.7G039700	Pp07:7349441-7351748	E	B	OK	3.75271	0.550942	-2.76796	-2.23965	1	0.029	0.762709	no	EMB2745 (EMBRYO DEFECTIVE 2745)
XLOC_025565	Prupe.8G073900	Pp08:10758775-10760705	E	B	OK	0.4101	0	-Inf	NA	1	0.029	0.762709	no	NA
XLOC_025043	Prupe.8G237900	Pp08:20971360-20972511	E	B	OK	0.27558	0	-Inf	NA	1	0.029	0.762709	no	NA
XLOC_010755	Prupe.3G001400	Pp03:113103-121074	E	B	OK	12.5531	54.6398	2.12191	2.20836	1	0.0292	0.762709	no	unknown protein
XLOC_012008	Prupe.3G269300	Pp03:25102484-25105956	E	B	OK	1.40965	8.57421	2.60467	2.15016	1	0.0292	0.762709	no	TUA2; structural constituent of cytoskeleton
XLOC_002498	Prupe.1G478500	Pp01:40041209-40041690	E	B	OK	8.89295	67.5922	2.92612	2.58409	1	0.0293	0.762709	no	NA
XLOC_003620	Prupe.1G126200	Pp01:9934024-9935288	E	B	OK	2.28281	17.7751	2.96098	2.62883	1	0.0294	0.762709	no	NA
XLOC_019296	Prupe.6G354700	Pp06:30141675-30148375	E	B	OK	17.1962	4.59707	-1.90331	-2.16304	1	0.0295	0.762709	no	PTAC3 (PLASTID TRANSCRIPTIONALLY ACTIVE3); DNA binding / nucleic acid binding
XLOC_012501	Prupe.4G056200	Pp04:2692383-2696212	E	B	OK	2.46821	0.336848	-2.8733	-2.29668	1	0.0296	0.762709	no	ATGLR2.6; intracellular ligand-gated ion channel
XLOC_011827	Prupe.3G228000	Pp03:22710907-22713300	E	B	OK	2.15648	14.3638	2.73568	2.46988	1	0.0297	0.762709	no	CYCD6;1 (Cyclin D6;1); cyclin-dependent protein kinase
XLOC_025424	Prupe.8G041600	Pp08:4290782-4294482	E	B	OK	4.11537	0.612606	-2.74799	-2.20653	1	0.0297	0.762709	no	alliinase family protein
XLOC_008930	Prupe.2G298600	Pp02:28806692-28810044	E	B	OK	17.3771	59.6998	1.78054	1.99944	1	0.02975	0.762709	no	EMB3009 (embryo defective 3009); transferase/ transferase, transferring acyl groups other than amino-acyl groups
XLOC_001445	Prupe.1G280200	Pp01:28399221-28400640	E	B	OK	38.1418	8.89299	-2.10063	-2.35971	1	0.0298	0.762709	no	unknown protein
XLOC_024730	Prupe.8G174500	Pp08:17730970-17732931	E	B	OK	9.66345	42.9991	2.1537	2.38831	1	0.0298	0.762709	no	ATEXLA1 (ARABIDOPSIS THALIANA EXPANSIN-LIKE A1)
XLOC_013102	Prupe.4G169900	Pp04:10034364-10036627	E	B	OK	5.62897	0.784843	-2.84239	-2.38066	1	0.02985	0.762709	no	leucine-rich repeat transmembrane protein kinase, putative
XLOC_007217	Prupe.2G263400	Pp02:27141403-27142889	E	B	OK	0.900246	48.8969	5.76328	3.73355	1	0.0299	0.762709	no	catalytic/ cation binding / hydrolase, hydrolyzing O-glycosyl compounds
XLOC_013440	Prupe.4G226100	Pp04:14309114-14310125	E	B	OK	180.155	51.7158	-1.80056	-2.22012	1	0.02995	0.762709	no	NA
XLOC_021444	Prupe.7G053500	Pp07:9192191-9196954	E	B	OK	3.18038	15	2.2377	2.25547	1	0.02995	0.762709	no	GPDHC1; NAD or NADH binding / glycerol-3-phosphate dehydrogenase (NAD+)
XLOC_012029	Prupe.3G274100	Pp03:25345220-25347263	E	B	OK	28.6035	7.85159	-1.86514	-2.20303	1	0.03	0.762709	no	AATP1 (AAA-ATPase 1); ATP binding / ATPase/ nucleoside-triphosphatase/ nucleotide binding
XLOC_001304	Prupe.1G253700	Pp01:26456350-26458995	E	B	OK	1.57647	13.8409	3.13417	2.71166	1	0.03005	0.762709	no	BURP domain-containing protein / polygalacturonase, putative
XLOC_023190	Prupe.7G132200	Pp07:15104698-15105451	E	B	OK	26.1844	97.3171	1.89398	2.22964	1	0.0301	0.762709	no	RALFL34 (ralf-like 34); signal transducer
XLOC_012047	Prupe.3G277800	Pp03:25511957-25512740	E	B	OK	42.3952	8.49382	-2.31942	-2.3586	1	0.03015	0.762709	no	matrixin family protein
XLOC_004366	Prupe.1G276700	Pp01:28184036-28186173	E	B	OK	53.7372	232.428	2.11279	2.36399	1	0.0302	0.762709	no	ATEXPA1 (ARABIDOPSIS THALIANA EXPANSIN A1)
XLOC_004388	Prupe.1G280400	Pp01:28401743-28407364	E	B	OK	5.95862	24.2678	2.02599	2.26887	1	0.0302	0.762709	no	zinc finger (DHHC type) family protein
XLOC_002103	Prupe.1G404700	Pp01:35615202-35616518	E	B	OK	6.04779	30.1924	2.31971	2.38824	1	0.03035	0.762709	no	MYB23 (MYB DOMAIN PROTEIN 23); DNA binding / protein binding / transcription factor
XLOC_022414	Prupe.7G237500	Pp07:20569602-20570225	E	B	OK	19.2109	78.7022	2.03448	2.23396	1	0.0304	0.762709	no	unknown protein
XLOC_025327	Prupe.8G022400	Pp08:2014496-2019002	E	B	OK	0.019473	0.51969	4.73811	2.11901	1	0.0304	0.762709	no	ABC transporter family protein
XLOC_002595	Prupe.1G498300	Pp01:41277476-41277948	E	B	OK	785.737	201.886	-1.96051	-2.34791	1	0.03045	0.762709	no	NA
XLOC_019290	Prupe.6G354100	Pp06:30115221-30117945	E	B	OK	0.315646	215.052	9.41216	6.02743	1	0.03045	0.762709	no	LTL1 (LI-TOLERANT LIPASE 1); carboxylesterase/ hydrolase, acting on ester bonds
XLOC_014240	Prupe.4G099600	Pp04:5076565-5078831	E	B	OK	1.08569	7.50547	2.78932	2.44217	1	0.0305	0.762709	no	SEC14 cytosolic factor family protein / phosphoglyceride transfer family protein
XLOC_022792	Prupe.7G047300	Pp07:8360631-8361519	E	B	OK	162.954	665.806	2.03064	2.28518	1	0.0305	0.762709	no	calmodulin, putative
XLOC_000121	Prupe.1G023000	Pp01:1588163-1591920	E	B	OK	56.7268	16.514	-1.78034	-2.19295	1	0.03055	0.762709	no	APS1 (ATP SULFURYLASE 1); sulfate adenylyltransferase (ATP)
XLOC_011500	Prupe.3G157100	Pp03:17560808-17563563	E	B	OK	2.40491	12.3551	2.36105	2.39801	1	0.0306	0.762709	no	AP2 domain-containing transcription factor, putative
XLOC_023383	Prupe.7G178000	Pp07:17572059-17575237	E	B	OK	0.897746	6.02182	2.74582	2.28998	1	0.03065	0.762709	no	unknown protein
XLOC_004889	Prupe.1G389500	Pp01:34783632-34787044	E	B	OK	31.3626	8.1645	-1.94161	-2.29654	1	0.0307	0.762709	no	ADR1-L1 (ADR1-like 1); ATP binding / protein binding
XLOC_011227	Prupe.3G099600	Pp03:7643839-7645307	E	B	OK	2.39872	17.0195	2.82686	2.36095	1	0.0307	0.762709	no	plastocyanin-like domain-containing protein
XLOC_014028	Prupe.4G053400	Pp04:2578895-2585465	E	B	OK	16.6223	4.51915	-1.879	-2.20455	1	0.0307	0.762709	no	GTP binding / GTPase
XLOC_025390	Prupe.8G034900	Pp08:3208672-3211632	E	B	OK	3.88992	0.563611	-2.78697	-2.29676	1	0.0307	0.762709	no	disease resistance protein (TIR-NBS-LRR class), putative
XLOC_002165	Prupe.1G414300	Pp01:36065532-36066593	E	B	OK	6.51558	39.6538	2.60549	2.46699	1	0.03075	0.762709	no	mitochondrial ATP synthase g subunit family protein
XLOC_026448	Prupe.8G256200	Pp08:21857606-21861929	E	B	OK	2.3192	0.134091	-4.11234	-2.56216	1	0.0309	0.762709	no	HAK5 (HIGH AFFINITY K+ TRANSPORTER 5); potassium ion transmembrane transporter/ potassium:sodium symporter
XLOC_023561	Prupe.7G216200	Pp07:19540082-19541295	E	B	OK	40.1626	9.75533	-2.04159	-2.31203	1	0.031	0.762709	no	zinc finger (CCCH-type) family protein
XLOC_024790	Prupe.8G186200	Pp08:18381593-18383618	E	B	OK	20.5001	3.91499	-2.38855	-2.44275	1	0.03105	0.762709	no	UDP-glucoronosyl/UDP-glucosyl transferase family protein
XLOC_007429	Prupe.2G304300	Pp02:29057981-29060906	E	B	OK	0.345578	2.23122	2.69075	2.02824	1	0.03115	0.762709	no	SLAH3 (SLAC1 HOMOLOGUE 3); transporter
XLOC_017669	Prupe.6G031100	Pp06:2419986-2422247	E	B	OK	22.2749	84.1106	1.91687	2.16616	1	0.03115	0.762709	no	heavy-metal-associated domain-containing protein
XLOC_008809	Prupe.2G271300	Pp02:27510619-27511453	E	B	OK	0.332116	0	-Inf	NA	1	0.0312	0.762709	no	plastocyanin-like domain-containing protein
XLOC_010907	Prupe.3G029300	Pp03:2190158-2190516	E	B	OK	3.08699	0	-Inf	NA	1	0.0312	0.762709	no	NA
XLOC_017970	Prupe.6G091400	Pp06:6269439-6270809	E	B	OK	0.250877	0	-Inf	NA	1	0.0312	0.762709	no	pentatricopeptide (PPR) repeat-containing protein
XLOC_020315	Prupe.6G194200	Pp06:20126244-20127536	E	B	OK	0.238224	0	-Inf	NA	1	0.0312	0.762709	no	NA
XLOC_022951	Prupe.7G081900	Pp07:11712252-11713934	E	B	OK	0.255885	0	-Inf	NA	1	0.0312	0.762709	no	NA
XLOC_023495	Prupe.7G201600	Pp07:18780338-18781959	E	B	OK	10.0057	42.1201	2.07369	2.30776	1	0.0312	0.762709	no	TT2 (TRANSPARENT TESTA 2); DNA binding / transcription factor
XLOC_003492	Prupe.1G098000	Pp01:7822183-7827192	E	B	OK	89.9286	24.1165	-1.89876	-2.28795	1	0.0313	0.762709	no	CER3 (ECERIFERUM 3); binding / catalytic/ iron ion binding / oxidoreductase
XLOC_003088	Prupe.1G005600	Pp01:487481-489466	E	B	OK	0	0.512501	Inf	NA	1	0.03135	0.762709	no	NA
XLOC_001619	Prupe.1G313800	Pp01:30370921-30371827	E	B	OK	0	0.220739	Inf	NA	1	0.03135	0.762709	no	unknown protein
XLOC_005132	Prupe.1G446200	Pp01:37748214-37748820	E	B	OK	0	0.379667	Inf	NA	1	0.03135	0.762709	no	unknown protein
XLOC_014876	Prupe.4G243500	Pp04:16087428-16090365	E	B	OK	0	0.282157	Inf	NA	1	0.03135	0.762709	no	LEC1 (LEAFY COTYLEDON 1); transcription activator/ transcription factor
XLOC_013633	Prupe.4G264300	Pp04:19478804-19479736	E	B	OK	0	0.213012	Inf	NA	1	0.03135	0.762709	no	NA
XLOC_019609	Prupe.6G050400	Pp06:3550585-3551713	E	B	OK	0	0.225137	Inf	NA	1	0.03135	0.762709	no	ASL5; DNA binding / protein binding
XLOC_020255	Prupe.6G180400	Pp06:18676583-18677249	E	B	OK	0	0.331878	Inf	NA	1	0.03135	0.762709	no	J20 (DNAJ-LIKE 20); heat shock protein binding
XLOC_020443	Prupe.6G220700	Pp06:22631317-22632198	E	B	OK	0	0.266473	Inf	NA	1	0.03135	0.762709	no	NA
XLOC_019213	Prupe.6G339700	Pp06:29391967-29392960	E	B	OK	0	0.196844	Inf	NA	1	0.03135	0.762709	no	unknown protein
XLOC_021116	Prupe.6G357300	Pp06:30283105-30283678	E	B	OK	0	0.412322	Inf	NA	1	0.03135	0.762709	no	NHL3
XLOC_022893	Prupe.7G068200	Pp07:10651267-10651487	E	B	OK	0	3.72182	Inf	NA	1	0.03135	0.762709	no	NA
XLOC_023490	Prupe.7G200600	Pp07:18731978-18732709	E	B	OK	0	0.292053	Inf	NA	1	0.03135	0.762709	no	NA
XLOC_024587	Prupe.8G144300	Pp08:16079781-16080677	E	B	OK	0	0.260334	Inf	NA	1	0.03135	0.762709	no	FUNCTIONS IN: molecular_function unknown; INVOLVED IN: biological_process unknown; LOCATED IN: cellular_component unknown; BEST Arabidopsis thaliana protein match is: allergen-related (TAIR:AT3G22820.1); Has 130 Blast hits to 130 proteins in 11 species: Archae - 0; Bacteria - 0; Metazoa - 0; Fungi - 0; Plants - 130; Viruses - 0; Other Eukaryotes - 0 (source: NCBI BLink).
XLOC_014433	Prupe.4G142600	Pp04:8176412-8180370	E	B	OK	15.8164	3.79885	-2.05779	-2.31959	1	0.03145	0.762709	no	ATP binding / protein kinase/ protein serine/threonine kinase/ protein tyrosine kinase/ sugar binding
XLOC_014531	Prupe.4G161200	Pp04:9236031-9239054	E	B	OK	38.3593	9.80517	-1.96796	-2.33007	1	0.0315	0.762709	no	F-box family protein
XLOC_017729	Prupe.6G041400	Pp06:3060237-3063169	E	B	OK	1.7038	13.1779	2.9513	2.56052	1	0.0315	0.762709	no	bZIP transcription factor family protein
XLOC_018752	Prupe.6G242800	Pp06:24109331-24111816	E	B	OK	62.0253	235.932	1.92744	2.29769	1	0.0315	0.762709	no	unknown protein
XLOC_014192	Prupe.4G093100	Pp04:4690236-4693242	E	B	OK	1.8117	0.0492004	-5.20254	-3.25204	1	0.03155	0.762709	no	WAK5 (WALL ASSOCIATED KINASE 5); kinase/ protein serine/threonine kinase
XLOC_009972	Prupe.3G171700	Pp03:19023525-19024892	E	B	OK	0.988065	7.63909	2.95072	2.2281	1	0.03165	0.762709	no	xyloglucan:xyloglucosyl transferase, putative / xyloglucan endotransglycosylase, putative / endo-xyloglucan transferase, putative
XLOC_018808	Prupe.6G254100	Pp06:24736856-24739769	E	B	OK	17.671	70.7984	2.00234	2.21053	1	0.03165	0.762709	no	ACT3 (actin 3); structural constituent of cytoskeleton
XLOC_000189	Prupe.1G033900	Pp01:2356475-2360944	E	B	OK	5.26475	0.765653	-2.7816	-2.37183	1	0.0317	0.762709	no	ATCSLG2; cellulose synthase/ transferase/ transferase, transferring glycosyl groups
XLOC_014018	Prupe.4G051900	Pp04:2484775-2487268	E	B	OK	2.33788	24.0771	3.36439	2.58946	1	0.0317	0.762709	no	NA
XLOC_004123	Prupe.1G223900	Pp01:23769389-23770047	E	B	OK	24.6708	105.271	2.09324	2.33569	1	0.03175	0.762709	no	unknown protein
XLOC_009999	Prupe.3G177600	Pp03:19446612-19451306	E	B	OK	0	0.243731	Inf	NA	1	0.03175	0.762709	no	GDSL-motif lipase/hydrolase family protein
XLOC_004756	Prupe.1G362100	Pp01:33316035-33318527	E	B	OK	156.169	40.5684	-1.94468	-2.31686	1	0.0319	0.765363	no	NA
XLOC_022462	Prupe.7G246200	Pp07:20953151-20955202	E	B	OK	9.89977	1.4165	-2.80506	-2.49281	1	0.03205	0.76801	no	NA
XLOC_005512	Prupe.1G524300	Pp01:42972317-42974859	E	B	OK	7.19963	1.10786	-2.70015	-2.19205	1	0.0322	0.770651	no	NA
XLOC_012003	Prupe.3G268000	Pp03:25033956-25036251	E	B	OK	0.0913718	2.84517	4.96062	3.11086	1	0.03225	0.770674	no	MYB30 (MYB DOMAIN PROTEIN 30); DNA binding / transcription factor
XLOC_004637	Prupe.1G334900	Pp01:31647174-31652276	E	B	OK	30.4515	9.24527	-1.71973	-2.08698	1	0.0323	0.770674	no	ATTPS6; alpha,alpha-trehalose-phosphate synthase (UDP-forming)/ transferase, transferring glycosyl groups / trehalose-phosphatase
XLOC_005485	Prupe.1G519600	Pp01:42663515-42665476	E	B	OK	99.9069	486.671	2.28429	2.34385	1	0.03235	0.770674	no	AtUGT85A2 (UDP-glucosyl transferase 85A2); UDP-glycosyltransferase/ glucuronosyltransferase/ transferase, transferring glycosyl groups
XLOC_000697	Prupe.1G127300	Pp01:9985572-9986467	E	B	OK	29.564	4.07642	-2.85847	-2.55497	1	0.0324	0.770674	no	MLP423 (MLP-LIKE PROTEIN 423)
XLOC_019986	Prupe.6G126400	Pp06:9713808-9716230	E	B	OK	0.177913	28.5993	7.32867	4.98749	1	0.0324	0.770674	no	CYP94C1; fatty acid (omega-1)-hydroxylase/ oxygen binding
XLOC_017092	Prupe.5G161700	Pp05:14199537-14201975	E	B	OK	169.036	39.872	-2.08388	-2.33741	1	0.03255	0.773292	no	leucine-rich repeat transmembrane protein kinase, putative
XLOC_015613	Prupe.5G097900	Pp05:10647141-10654400	E	B	OK	2.61101	0.401179	-2.70229	-2.20838	1	0.03265	0.774717	no	HMA5 (HEAVY METAL ATPASE 5); ATPase, coupled to transmembrane movement of ions, phosphorylative mechanism
XLOC_025442	Prupe.8G045600	Pp08:4770960-4777365	E	B	OK	5.2294	19.7868	1.91982	2.05382	1	0.0327	0.774954	no	SBH1 (SPHINGOID BASE HYDROXYLASE 1); catalytic/ sphingosine hydroxylase
XLOC_010398	Prupe.3G251600	Pp03:24154238-24156936	E	B	OK	51.1964	15.3001	-1.7425	-2.16045	1	0.0328	0.776374	no	FER (FERONIA); kinase/ protein kinase
XLOC_018284	Prupe.6G152000,Prupe.6G152100	Pp06:13199422-13201998	E	B	OK	62.9363	210.226	1.73998	2.09994	1	0.03285	0.776595	no	NA
XLOC_020162	Prupe.6G162000	Pp06:15107520-15111014	E	B	OK	7.29958	30.6267	2.06891	2.26951	1	0.0329	0.776595	no	CAD9 (CINNAMYL ALCOHOL DEHYDROGENASE 9); binding / catalytic/ oxidoreductase/ zinc ion binding
XLOC_020630	Prupe.6G259800	Pp06:25067966-25070390	E	B	OK	15.9574	3.03524	-2.39434	-2.40172	1	0.033	0.776595	no	RLK (receptor lectin kinase); kinase
XLOC_021791	Prupe.7G118400	Pp07:14297011-14299290	E	B	OK	24.9685	84.2201	1.75405	2.16874	1	0.033	0.776595	no	unknown protein
XLOC_001602	Prupe.1G309900	Pp01:30153356-30158652	E	B	OK	9.10827	30.8434	1.75971	2.17382	1	0.03305	0.776595	no	XYL1 (ALPHA-XYLOSIDASE 1); alpha-N-arabinofuranosidase/ hydrolase, hydrolyzing O-glycosyl compounds / xylan 1,4-beta-xylosidase
XLOC_020899	Prupe.6G315200	Pp06:28108309-28113489	E	B	OK	1.9381	9.92364	2.35623	2.38985	1	0.03305	0.776595	no	unknown protein
XLOC_016698	Prupe.5G076800	Pp05:9091325-9092648	E	B	OK	25.7269	3.1572	-3.02656	-2.62071	1	0.0331	0.776827	no	invertase/pectin methylesterase inhibitor family protein
XLOC_026044	Prupe.8G172900	Pp08:17621126-17624915	E	B	OK	13.0047	43.4955	1.74184	2.14157	1	0.0333	0.780575	no	sks5 (SKU5 Similar 5); copper ion binding / oxidoreductase
XLOC_001759	Prupe.1G339300	Pp01:31935215-31945664	E	B	OK	2.42693	0	-Inf	NA	1	0.0339	0.79272	no	NA
XLOC_008268	Prupe.2G153100	Pp02:20745516-20753760	E	B	OK	14.4894	45.4212	1.64837	2.00785	1	0.0339	0.79272	no	SPX (SYG1/Pho81/XPR1) domain-containing protein
XLOC_009835	Prupe.3G145000	Pp03:15845512-15852145	E	B	OK	8.49212	1.74507	-2.28284	-2.23117	1	0.03405	0.795267	no	CRS1 (ARABIDOPSIS ORTHOLOG OF MAIZE CHLOROPLAST SPLICING FACTOR CRS1); RNA splicing factor, transesterification mechanism
XLOC_000735	Prupe.1G134500	Pp01:10632044-10633385	E	B	OK	14.4259	52.6619	1.8681	2.22438	1	0.0343	0.799987	no	unknown protein
XLOC_012874	Prupe.4G125300	Pp04:6862448-6871004	E	B	OK	0.222339	2.82523	3.66753	2.33523	1	0.03445	0.799987	no	ATTPS03; (E)-beta-ocimene synthase/ myrcene synthase
XLOC_015125	Prupe.5G006100	Pp05:696031-698833	E	B	OK	25.9504	6.24742	-2.05443	-2.27705	1	0.03445	0.799987	no	phosphate transporter family protein
XLOC_026142	Prupe.8G192000	Pp08:18622098-18623493	E	B	OK	0.797787	31.5067	5.30351	3.47134	1	0.03445	0.799987	no	NA
XLOC_018212	Prupe.6G137300	Pp06:11126255-11127683	E	B	OK	5.15563	0.734367	-2.81157	-2.14781	1	0.0345	0.799987	no	F-box family protein
XLOC_022784	Prupe.7G045000	Pp07:8119046-8120748	E	B	OK	69.9395	20.8345	-1.74713	-2.14886	1	0.0345	0.799987	no	embryo-abundant protein-related
XLOC_012143	Prupe.3G298700	Pp03:26438026-26441831	E	B	OK	0.421657	2.68696	2.67183	2.062	1	0.0348	0.805978	no	unknown protein
XLOC_011437	Prupe.3G144500	Pp03:15735007-15735958	E	B	OK	0.791391	30.4018	5.26362	3.44709	1	0.0349	0.807328	no	tryptophan synthase, alpha subunit, putative
XLOC_016570	Prupe.5G047300	Pp05:5024093-5026144	E	B	OK	14.6376	3.29076	-2.15319	-2.04303	1	0.03505	0.808865	no	ATEXLB1 (ARABIDOPSIS THALIANA EXPANSIN-LIKE B1)
XLOC_020994	Prupe.6G331700,Prupe.6G331800	Pp06:28906121-28912207	E	B	OK	8.55247	1.57139	-2.4443	-2.24574	1	0.03505	0.808865	no	NA
XLOC_025528	Prupe.8G064300	Pp08:9487741-9492470	E	B	OK	78.9205	25.2215	-1.64574	-2.00877	1	0.0351	0.809055	no	WBC11 (WHITE-BROWN COMPLEX HOMOLOG PROTEIN 11); ATPase, coupled to transmembrane movement of substances / fatty acid transporter
XLOC_026535	Prupe.I000700	scaffold_13:58925-64697	E	B	OK	5.43746	0.139861	-5.28086	-3.39561	1	0.03525	0.809192	no	ATMRP3; ATPase, coupled to transmembrane movement of substances / chlorophyll catabolite transporter/ glutathione S-conjugate-exporting ATPase
XLOC_016955	Prupe.5G132900	Pp05:12752883-12754142	E	B	OK	58.8363	198.581	1.75495	2.15549	1	0.0353	0.809192	no	NA
XLOC_000659	Prupe.1G121500	Pp01:9555905-9556483	E	B	OK	2.43818	17.9088	2.87679	2.18206	1	0.03535	0.809192	no	NA
XLOC_001352	Prupe.1G262400	Pp01:27102606-27107135	E	B	OK	3.06234	11.9801	1.96793	2.1503	1	0.03535	0.809192	no	binding
XLOC_002490	Prupe.1G477000	Pp01:39882596-39884880	E	B	OK	31.9096	118.122	1.88821	2.25486	1	0.0354	0.809192	no	RD22; nutrient reservoir
XLOC_012814	Prupe.4G116000	Pp04:6273008-6274145	E	B	OK	17.921	3.98553	-2.16881	-2.08082	1	0.0355	0.809192	no	NA
XLOC_001528	Prupe.1G295500	Pp01:29228912-29231751	E	B	OK	10.4303	40.4856	1.95662	2.1586	1	0.03555	0.809192	no	INVOLVED IN: biological_process unknown; LOCATED IN: cellular_component unknown; EXPRESSED IN: 21 plant structures; EXPRESSED DURING: 12 growth stages; CONTAINS InterPro DOMAIN/s: Alpha/beta hydrolase fold-1 (InterPro:IPR000073); BEST Arabidopsis thaliana protein match is: unknown protein (TAIR:AT3G01690.1).
XLOC_001343	Prupe.1G260000	Pp01:26916080-26919477	E	B	OK	19.7114	2.87265	-2.77858	-2.72158	1	0.0356	0.809192	no	DEAD/DEAH box helicase, putative (RH22)
XLOC_005419	Prupe.1G505400	Pp01:41741732-41746315	E	B	OK	70.4668	498.372	2.82221	2.49357	1	0.03565	0.809192	no	NIA1 (NITRATE REDUCTASE 1); nitrate reductase
XLOC_012510	Prupe.4G057300	Pp04:2741010-2742856	E	B	OK	1.95786	13.6804	2.80476	2.50219	1	0.0357	0.809192	no	atnudt11 (Arabidopsis thaliana Nudix hydrolase homolog 11); hydrolase
XLOC_017007	Prupe.5G143700	Pp05:13288962-13297362	E	B	OK	82.9238	333.77	2.009	2.13279	1	0.03575	0.809192	no	ACP4 (acyl carrier protein 4); acyl carrier
XLOC_022174	Prupe.7G190300	Pp07:18243289-18246068	E	B	OK	25.4506	86.2195	1.76031	2.1784	1	0.0358	0.809192	no	pectinesterase family protein
XLOC_011004	Prupe.3G050400	Pp03:3561854-3562342	E	B	OK	1.14221	0	-Inf	NA	1	0.03585	0.809192	no	NA
XLOC_014496	Prupe.4G156000	Pp04:8944005-8945130	E	B	OK	0.208319	0	-Inf	NA	1	0.03585	0.809192	no	F-box family protein
XLOC_023761	Prupe.7G257200	Pp07:21520653-21521413	E	B	OK	0.372695	0	-Inf	NA	1	0.03585	0.809192	no	DGK1 (DIACYLGLYCEROL KINASE1); calcium ion binding / diacylglycerol kinase
XLOC_005489	Prupe.1G520000	Pp01:42680642-42684196	E	B	OK	19.4351	5.46851	-1.82944	-2.19642	1	0.0359	0.809192	no	AtUGT85A2 (UDP-glucosyl transferase 85A2); UDP-glycosyltransferase/ glucuronosyltransferase/ transferase, transferring glycosyl groups
XLOC_008302	Prupe.2G160300	Pp02:21234774-21236542	E	B	OK	0.194059	0	-Inf	NA	1	0.0359	0.809192	no	NA
XLOC_018854	Prupe.6G264000	Pp06:25340872-25342740	E	B	OK	5.51786	21.369	1.95334	2.1831	1	0.0359	0.809192	no	glyoxal oxidase-related
XLOC_022802	Prupe.7G049000	Pp07:8595784-8597045	E	B	OK	0.889222	36.5555	5.3614	3.50639	1	0.0359	0.809192	no	gibberellin-responsive protein, putative
XLOC_004702	Prupe.1G349700	Pp01:32592856-32596510	E	B	OK	33.2758	8.84142	-1.91212	-2.06409	1	0.03605	0.811232	no	myb family transcription factor
XLOC_025620	Prupe.8G085400	Pp08:11825035-11828600	E	B	OK	2.0154	8.72059	2.11336	2.0402	1	0.03615	0.811232	no	AtGH9B18 (Arabidopsis thaliana glycosyl hydrolase 9B18); catalytic/ hydrolase, hydrolyzing O-glycosyl compounds
XLOC_005639	Prupe.1G552800	Pp01:45162866-45164323	E	B	OK	66.0467	214.772	1.70125	2.08442	1	0.0362	0.811232	no	unknown protein
XLOC_008105	Prupe.2G116000	Pp02:17408510-17412014	E	B	OK	11.4315	2.20783	-2.37232	-2.38232	1	0.0362	0.811232	no	leucine-rich repeat transmembrane protein kinase, putative
XLOC_009032	Prupe.2G319300	Pp02:29805587-29806118	E	B	OK	5.02738	31.7159	2.65733	2.23588	1	0.0362	0.811232	no	zinc finger (C3HC4-type RING finger) family protein
XLOC_019810	Prupe.6G088700	Pp06:6042589-6047070	E	B	OK	16.4883	4.6017	-1.84121	-2.20898	1	0.0363	0.811381	no	unknown protein
XLOC_011618	Prupe.3G181200	Pp03:19695773-19699125	E	B	OK	12.1007	3.14354	-1.94463	-2.04618	1	0.0364	0.811381	no	WAKL2 (wall associated kinase-like 2); kinase
XLOC_014421	Prupe.4G140700	Pp04:7877718-7879029	E	B	OK	4.38822	21.2615	2.27653	2.23928	1	0.0364	0.811381	no	transferase family protein
XLOC_005861	Prupe.2G010900	Pp02:972506-973128	E	B	OK	2.82432	17.0474	2.59357	2.08969	1	0.03645	0.811381	no	NA
XLOC_003514	Prupe.1G101900	Pp01:8141923-8142682	E	B	OK	5.23984	36.5417	2.80195	2.48933	1	0.0365	0.811381	no	NA
XLOC_021360	Prupe.7G037500	Pp07:6888828-6900912	E	B	OK	8.86084	2.7097	-1.70931	-1.98409	1	0.0365	0.811381	no	NA
XLOC_023759	Prupe.7G256300	Pp07:21468284-21470009	E	B	OK	31.9803	107.215	1.74526	2.16282	1	0.0365	0.811381	no	CRR6 (chlororespiratory reduction 6)
XLOC_017060	Prupe.5G156400	Pp05:13938416-13942611	E	B	OK	9.29334	32.8764	1.82278	2.06977	1	0.0366	0.812671	no	ATP binding / protein kinase
XLOC_022196	Prupe.7G194400	Pp07:18466161-18467172	E	B	OK	0.444033	253.54	9.15733	5.99041	1	0.03665	0.812849	no	AP2 domain-containing transcription factor, putative
XLOC_011179	Prupe.3G087500	Pp03:6484606-6487138	E	B	OK	3.30361	15.0567	2.18829	2.23707	1	0.03685	0.813291	no	phosphatidic acid phosphatase-related / PAP2-related
XLOC_020544	Prupe.6G243600	Pp06:24142592-24145178	E	B	OK	4.84033	0.774982	-2.64287	-2.18762	1	0.03685	0.813291	no	NA
XLOC_018451	Prupe.6G185200	Pp06:19399951-19400435	E	B	OK	6.05687	38.787	2.67893	2.24936	1	0.0369	0.813291	no	NA
XLOC_023653	Prupe.7G233400	Pp07:20359159-20361709	E	B	OK	1.52624	9.72872	2.67227	2.36441	1	0.0369	0.813291	no	ABIL1 (Abi-1-like 1)
XLOC_000701	Prupe.1G127900	Pp01:10014968-10015956	E	B	OK	63.2044	15.7986	-2.00023	-2.24498	1	0.03695	0.813291	no	NA
XLOC_020277	Prupe.6G186600	Pp06:19501687-19504280	E	B	OK	15.729	57.1227	1.86064	2.22042	1	0.037	0.813291	no	ANNAT2 (Annexin Arabidopsis 2); calcium ion binding / calcium-dependent phospholipid binding
XLOC_021055	Prupe.6G342100	Pp06:29503936-29506892	E	B	OK	10.137	2.3124	-2.13217	-2.05634	1	0.037	0.813291	no	oxidoreductase
XLOC_013977	Prupe.4G042800	Pp04:2020922-2022326	E	B	OK	0.732023	5.12818	2.80849	2.14263	1	0.03705	0.813291	no	alpha 1,4-glycosyltransferase family protein / glycosyltransferase sugar-binding DXD motif-containing protein
XLOC_000068	Prupe.1G012400	Pp01:948386-949533	E	B	OK	0.201547	0	-Inf	NA	1	0.0373	0.813291	no	F-box family protein
XLOC_000957	Prupe.1G179600	Pp01:15526180-15527023	E	B	OK	1.39542	0	-Inf	NA	1	0.0373	0.813291	no	NA
XLOC_005253	Prupe.1G470600	Pp01:39187728-39188457	E	B	OK	0.272759	0	-Inf	NA	1	0.0373	0.813291	no	NA
XLOC_010547	Prupe.3G279200	Pp03:25565161-25566041	E	B	OK	0.21196	0	-Inf	NA	1	0.0373	0.813291	no	NA
XLOC_012240	Prupe.4G005600	Pp04:326290-326630	E	B	OK	1.02926	0	-Inf	NA	1	0.0373	0.813291	no	NA
XLOC_021540	Prupe.7G071400	Pp07:10900312-10900922	E	B	OK	0.521133	0	-Inf	NA	1	0.0373	0.813291	no	LCR68 (LOW-MOLECULAR-WEIGHT CYSTEINE-RICH 68); peptidase inhibitor
XLOC_021601	Prupe.7G082600	Pp07:11784477-11785382	E	B	OK	10.1122	0	-Inf	NA	1	0.0373	0.813291	no	NA
XLOC_017104	Prupe.5G163500	Pp05:14277385-14279507	E	B	OK	13.6789	2.954	-2.21121	-2.26202	1	0.0374	0.814554	no	CYP71A22; electron carrier/ heme binding / iron ion binding / monooxygenase/ oxygen binding
XLOC_023234	Prupe.7G141500	Pp07:15687546-15689911	E	B	OK	58.7665	17.9207	-1.71337	-2.10736	1	0.03745	0.814727	no	MES3 (METHYL ESTERASE 3); hydrolase, acting on ester bonds / methyl indole-3-acetate esterase/ methyl jasmonate esterase
XLOC_013598	Prupe.4G257800	Pp04:18302707-18307625	E	B	OK	0.283738	6.81081	4.5852	2.86357	1	0.0376	0.817072	no	condensation domain-containing protein
XLOC_012443	Prupe.4G044300	Pp04:2130486-2132423	E	B	OK	21.633	70.8541	1.71161	2.11961	1	0.03785	0.819493	no	FUNCTIONS IN: molecular_function unknown; INVOLVED IN: response to wounding; LOCATED IN: cellular_component unknown; EXPRESSED IN: male gametophyte, pollen tube; EXPRESSED DURING: L mature pollen stage; CONTAINS InterPro DOMAIN/s: Cystathionine beta-synthase, core (InterPro:IPR000644); BEST Arabidopsis thaliana protein match is: CBS domain-containing protein (TAIR:AT4G27460.1); Has 79 Blast hits …
XLOC_011550	Prupe.3G168100	Pp03:18702147-18706312	E	B	OK	25.7888	7.32322	-1.81619	-2.17489	1	0.0379	0.819493	no	PGDH (3-PHOSPHOGLYCERATE DEHYDROGENASE); phosphoglycerate dehydrogenase
XLOC_018581	Prupe.6G211700	Pp06:21998535-22005761	E	B	OK	2.484	9.78766	1.9783	2.17143	1	0.0379	0.819493	no	kinesin motor protein-related
XLOC_009023	Prupe.2G316600	Pp02:29687565-29689086	E	B	OK	5.20425	0.771278	-2.75437	-2.10915	1	0.03795	0.819493	no	ATHB-12 (ARABIDOPSIS THALIANA HOMEOBOX 12); transcription activator/ transcription factor
XLOC_022323	Prupe.7G218200	Pp07:19644252-19644713	E	B	OK	59.6245	207.072	1.79616	2.13296	1	0.03795	0.819493	no	NA
XLOC_023573	Prupe.7G218900	Pp07:19682271-19685737	E	B	OK	1.89687	0.275811	-2.78187	-2.12633	1	0.038	0.819493	no	leucine-rich repeat family protein / protein kinase family protein
XLOC_017707	Prupe.6G038100	Pp06:2864741-2868370	E	B	OK	8.38647	0.213653	-5.29472	-3.48506	1	0.03805	0.819493	no	CYP714A1; electron carrier/ heme binding / iron ion binding / monooxygenase/ oxygen binding
XLOC_025794	Prupe.8G122000	Pp08:14773503-14774464	E	B	OK	2.91084	18.1431	2.63991	2.3396	1	0.03805	0.819493	no	ATCXE13 (ARABIDOPSIS THALIANA CARBOXYESTERASE 13); hydrolase
XLOC_007197	Prupe.2G259900	Pp02:26995897-26997990	E	B	OK	6.9378	34.4354	2.31134	2.31456	1	0.03835	0.82428	no	EXPRESSED IN: 20 plant structures; EXPRESSED DURING: 13 growth stages; BEST Arabidopsis thaliana protein match is: transcription regulator (TAIR:AT3G56220.1); Has 165 Blast hits to 165 proteins in 20 species: Archae - 0; Bacteria - 0; Metazoa - 0; Fungi - 0; Plants - 165; Viruses - 0; Other Eukaryotes - 0 (source: NCBI BLink).
XLOC_007499	Prupe.2G318000	Pp02:29758019-29764510	E	B	OK	0	0.365735	Inf	NA	1	0.0384	0.82428	no	NA
XLOC_022558	Prupe.7G265200	Pp07:21893032-21895488	E	B	OK	3.24173	0.453657	-2.83709	-2.15206	1	0.0384	0.82428	no	HSP70 (heat shock protein 70); ATP binding
XLOC_008683	Prupe.2G243300	Pp02:26185274-26187180	E	B	OK	121.054	463.026	1.93544	2.17403	1	0.03845	0.82444	no	NA
XLOC_018323	Prupe.6G160700	Pp06:14903025-14904417	E	B	OK	11.242	1.8251	-2.62285	-2.32335	1	0.0385	0.824598	no	NA
XLOC_018716	Prupe.6G235900	Pp06:23672583-23674938	E	B	OK	746.07	157.229	-2.24644	-2.25248	1	0.0386	0.825827	no	29 kDa ribonucleoprotein, chloroplast, putative / RNA-binding protein cp29, putative
XLOC_009485	Prupe.3G080000	Pp03:5904277-5906363	E	B	OK	1.05906	7.19574	2.76436	2.11636	1	0.03875	0.826608	no	zinc finger (Ran-binding) family protein
XLOC_003160	Prupe.1G021700	Pp01:1502642-1503865	E	B	OK	21.7401	3.35179	-2.69735	-2.29114	1	0.0388	0.826608	no	ELIP1 (EARLY LIGHT-INDUCABLE PROTEIN); chlorophyll binding
XLOC_022796	Prupe.7G048000	Pp07:8471882-8476896	E	B	OK	1.76921	7.18792	2.02247	1.9709	1	0.0388	0.826608	no	DCL2 (DICER-LIKE 2); ATP binding / ATP-dependent helicase/ RNA binding / double-stranded RNA binding / helicase/ nucleic acid binding / ribonuclease III
XLOC_012902	Prupe.4G130400	Pp04:7199258-7206656	E	B	OK	0.0610371	0.802471	3.71669	2.19188	1	0.03885	0.826608	no	NA
XLOC_016457	Prupe.5G025400	Pp05:2844641-2847509	E	B	OK	2.95613	0.501999	-2.55796	-2.09534	1	0.03885	0.826608	no	RPM1 (RESISTANCE TO P. SYRINGAE PV MACULICOLA 1); nucleotide binding / protein binding
XLOC_018161	Prupe.6G127500	Pp06:9848685-9850829	E	B	OK	4.35438	16.207	1.89607	2.08895	1	0.03895	0.827826	no	glycosyl transferase family 29 protein / sialyltransferase family protein
XLOC_009588	Prupe.3G098100	Pp03:7521381-7523749	E	B	OK	15.7423	58.1223	1.88445	2.21915	1	0.03905	0.829042	no	WRKY40; transcription factor
XLOC_012843	Prupe.4G121100	Pp04:6563547-6565306	E	B	OK	70.2777	20.8854	-1.75057	-2.13205	1	0.03915	0.830254	no	DREPP plasma membrane polypeptide family protein
XLOC_011442	Prupe.3G145700	Pp03:15899119-15902414	E	B	OK	12.4168	44.5693	1.84376	2.18341	1	0.0393	0.832524	no	serine/threonine protein kinase, putative
XLOC_019221	Prupe.6G341100	Pp06:29465615-29469971	E	B	OK	1.86142	11.4169	2.6167	2.36366	1	0.03935	0.832672	no	ATNEK1 (ARABIDOPSIS THALIANA NIMA-RELATED SERINE/THREONINE KINASE 1); ATP binding / kinase/ protein kinase/ protein serine/threonine kinase
XLOC_015275	Prupe.5G034500	Pp05:3936486-3937899	E	B	OK	11.6846	40.2227	1.7834	2.10234	1	0.0394	0.83282	no	unknown protein
XLOC_000266	Prupe.1G045600	Pp01:3249999-3258588	E	B	OK	6.33424	0.893298	-2.82596	-2.42694	1	0.03975	0.833995	no	PTR3 (PEPTIDE TRANSPORTER 3); dipeptide transporter/ transporter/ tripeptide transporter
XLOC_011889	Prupe.3G242700	Pp03:23566385-23570574	E	B	OK	0.0986481	1.1327	3.52133	2.10258	1	0.03975	0.833995	no	zinc finger (C3HC4-type RING finger) family protein / BRCT domain-containing protein
XLOC_016954	Prupe.5G132800	Pp05:12744232-12749648	E	B	OK	487.648	82.7457	-2.55908	-2.4918	1	0.03975	0.833995	no	starch synthase, putative
XLOC_022050	Prupe.7G165400	Pp07:16968675-16970735	E	B	OK	78.1904	305.359	1.96544	2.20293	1	0.03975	0.833995	no	fructose-bisphosphate aldolase, putative
XLOC_016476	Prupe.5G028800	Pp05:3389573-3396412	E	B	OK	3.62176	12.2843	1.76205	2.05578	1	0.0399	0.833995	no	transcription factor jumonji (jmj) family protein
XLOC_011914	Prupe.3G248600	Pp03:23905961-23907898	E	B	OK	142.209	627.372	2.14131	2.12758	1	0.0402	0.833995	no	pollen Ole e 1 allergen and extensin family protein
XLOC_023212	Prupe.7G138500	Pp07:15482390-15486012	E	B	OK	2.58917	12.278	2.24551	2.16942	1	0.0402	0.833995	no	disease resistance protein (CC-NBS-LRR class), putative
XLOC_002853	Prupe.1G547400	Pp01:44738795-44741304	E	B	OK	1.62562	10.6874	2.71685	2.38088	1	0.0404	0.833995	no	GDSL-motif lipase/hydrolase family protein
XLOC_008807	Prupe.2G271100	Pp02:27504000-27505966	E	B	OK	1.80722	11.4147	2.65906	2.24365	1	0.04045	0.833995	no	CYCP4;1 (cyclin p4;1); cyclin-dependent protein kinase
XLOC_016242	Prupe.5G223600	Pp05:17341414-17344750	E	B	OK	66.6869	20.7646	-1.68328	-2.09053	1	0.04045	0.833995	no	calmodulin binding
XLOC_025128	Prupe.8G252700	Pp08:21664417-21665186	E	B	OK	4.30945	28.1096	2.70549	2.37338	1	0.0405	0.833995	no	NA
XLOC_008607	Prupe.2G226200	Pp02:25275487-25277401	E	B	OK	9.37573	0.27518	-5.09048	-3.37852	1	0.04065	0.833995	no	NA
XLOC_023813	Prupe.7G268000	Pp07:22070451-22075617	E	B	OK	17.5455	4.58283	-1.93679	-2.16803	1	0.04075	0.833995	no	calcium-binding mitochondrial protein-related
XLOC_001242	Prupe.1G241300	Pp01:25540892-25543014	E	B	OK	12.2591	2.63982	-2.21534	-2.19614	1	0.04085	0.833995	no	transducin family protein / WD-40 repeat family protein
XLOC_026028	Prupe.8G170300	Pp08:17469402-17483747	E	B	OK	2.29269	0.420693	-2.4462	-2.15326	1	0.041	0.833995	no	ATRAD3; binding / inositol or phosphatidylinositol kinase/ phosphotransferase, alcohol group as acceptor / protein serine/threonine kinase
XLOC_011200	Prupe.3G092800	Pp03:6933928-6939100	E	B	OK	52.2739	16.1771	-1.69214	-2.02287	1	0.04105	0.833995	no	PTAC17 (PLASTID TRANSCRIPTIONALLY ACTIVE17)
XLOC_023305	Prupe.7G162300	Pp07:16774864-16780876	E	B	OK	29.1878	3.90151	-2.90326	-2.45919	1	0.0411	0.833995	no	epoxide hydrolase, putative
XLOC_025117	Prupe.8G250000	Pp08:21554578-21555422	E	B	OK	0.81364	24.8152	4.93069	3.19866	1	0.04115	0.833995	no	GAMMA-H2AX (GAMMA HISTONE VARIANT H2AX); DNA binding
XLOC_012281	Prupe.4G014100	Pp04:654715-658075	E	B	OK	0.1312	2.30045	4.13208	2.57806	1	0.0412	0.833995	no	ankyrin repeat family protein
XLOC_025215	Prupe.8G271200	Pp08:22482317-22496111	E	B	OK	24.4079	5.961	-2.03372	-1.64368	1	0.04125	0.833995	no	PIT1 (pitchoun 1); protein binding / zinc ion binding
XLOC_010974	Prupe.3G044200	Pp03:3137897-3174657	E	B	OK	2.448	0.72734	-1.7509	-1.99579	1	0.0413	0.833995	no	ATP binding / ATPase/ nucleoside-triphosphatase/ nucleotide binding / transcription factor binding
XLOC_017945	Prupe.6G086800	Pp06:5873391-5875682	E	B	OK	1.81338	7.58373	2.06423	1.97661	1	0.0413	0.833995	no	KCS3 (3-KETOACYL-COA SYNTHASE 3); acyltransferase/ catalytic/ transferase, transferring acyl groups other than amino-acyl groups
XLOC_018374	Prupe.6G172200	Pp06:17716708-17720796	E	B	OK	81.4408	259.686	1.67295	2.04995	1	0.0413	0.833995	no	unknown protein
XLOC_025847	Prupe.8G134500	Pp08:15535983-15540361	E	B	OK	0.56541	3.43723	2.60387	2.20655	1	0.0413	0.833995	no	leucine-rich repeat family protein / protein kinase family protein
XLOC_011774	Prupe.3G216300	Pp03:21865694-21866370	E	B	OK	0	0.484534	Inf	NA	1	0.04135	0.833995	no	NA
XLOC_012291	Prupe.4G015300	Pp04:718959-720854	E	B	OK	0	0.249558	Inf	NA	1	0.04135	0.833995	no	ribosomal protein L4 family protein
XLOC_015213	Prupe.5G022300	Pp05:2475399-2476035	E	B	OK	0	0.369448	Inf	NA	1	0.04135	0.833995	no	MAPKKK15; ATP binding / kinase/ protein kinase/ protein serine/threonine kinase
XLOC_018188	Prupe.6G133400	Pp06:10476652-10477279	E	B	OK	0	0.316269	Inf	NA	1	0.04135	0.833995	no	GLP10 (GERMIN-LIKE PROTEIN 10); manganese ion binding / nutrient reservoir
XLOC_020052	Prupe.6G141400	Pp06:11443819-11444455	E	B	OK	0	0.309897	Inf	NA	1	0.04135	0.833995	no	NHL1
XLOC_020969	Prupe.6G327300	Pp06:28715978-28717142	E	B	OK	0	0.196158	Inf	NA	1	0.04135	0.833995	no	unknown protein
XLOC_025352	Prupe.8G025700	Pp08:2342029-2343052	E	B	OK	0	0.231991	Inf	NA	1	0.04135	0.833995	no	germin-like protein, putative
XLOC_007742	Prupe.2G035200	Pp02:3785981-3789448	E	B	OK	2.26012	0.402403	-2.48969	-1.8919	1	0.0414	0.833995	no	transporter
XLOC_001248	Prupe.1G242800	Pp01:25651183-25659862	E	B	OK	30.028	7.5633	-1.98922	-2.12306	1	0.0416	0.833995	no	MKP1 (MITOGEN-ACTIVATED PROTEIN KINASE PHOSPHATASE 1); MAP kinase tyrosine/serine/threonine phosphatase
XLOC_018596	Prupe.6G213600	Pp06:22139409-22141164	E	B	OK	649.526	162.92	-1.99522	-2.04625	1	0.04165	0.833995	no	xyloglucan:xyloglucosyl transferase, putative / xyloglucan endotransglycosylase, putative / endo-xyloglucan transferase, putative
XLOC_022062	Prupe.7G168000	Pp07:17094991-17118254	E	B	OK	17.1775	5.08546	-1.75607	-2.08111	1	0.0417	0.833995	no	binding / inositol or phosphatidylinositol kinase/ phosphotransferase, alcohol group as acceptor
XLOC_005344	Prupe.1G490200	Pp01:40798955-40801759	E	B	OK	1.9739	0.117982	-4.06441	-2.54209	1	0.042	0.833995	no	BAT1 (BIDIRECTIONAL AMINO ACID TRANSPORTER 1); amino acid transmembrane transporter
XLOC_014818	Prupe.4G232400	Pp04:14891557-14899267	E	B	OK	6.22589	0.974545	-2.67548	-2.31117	1	0.0421	0.833995	no	NA
XLOC_020538	Prupe.6G242700	Pp06:24104545-24108026	E	B	OK	27.0277	88.4665	1.71069	2.08182	1	0.0421	0.833995	no	myb family transcription factor
XLOC_020619	Prupe.6G258400	Pp06:25024798-25026873	E	B	OK	11.2919	39.7138	1.81436	2.15538	1	0.0421	0.833995	no	zinc finger (C3HC4-type RING finger) family protein
XLOC_023960	Prupe.8G024800	Pp08:2253079-2255075	E	B	OK	40.3399	132.275	1.71326	2.05608	1	0.0422	0.833995	no	NA
XLOC_022519	Prupe.7G257500	Pp07:21530538-21535233	E	B	OK	36.9962	11.8401	-1.6437	-2.02024	1	0.04225	0.833995	no	ubiquitin-associated (UBA)/TS-N domain-containing protein
XLOC_013898	Prupe.4G025300	Pp04:1198739-1199317	E	B	OK	3.76763	25.701	2.7701	2.10865	1	0.04235	0.833995	no	nuclear transport factor 2 (NTF2), putative
XLOC_003219	Prupe.1G037800	Pp01:2621430-2622231	E	B	OK	0.209949	0	-Inf	NA	1	0.0424	0.833995	no	ethylene-responsive factor, putative
XLOC_000387	Prupe.1G067300	Pp01:4806888-4807737	E	B	OK	0.194359	0	-Inf	NA	1	0.0424	0.833995	no	NA
XLOC_001137	Prupe.1G221100	Pp01:23566856-23568518	E	B	OK	0.814876	5.34466	2.71344	2.08021	1	0.0424	0.833995	no	FUNCTIONS IN: molecular_function unknown; INVOLVED IN: biological_process unknown; EXPRESSED IN: 22 plant structures; EXPRESSED DURING: 13 growth stages; CONTAINS InterPro DOMAIN/s: Pollen Ole e 1 allergen and extensin (InterPro:IPR006041); BEST Arabidopsis thaliana protein match is: unknown protein (TAIR:AT3G26960.1); Has 90 Blast hits to 85 proteins in 14 species: Archae - 0; Bacteria - 0; Meta…
XLOC_002994	Prupe.1G574400	Pp01:46787176-46787533	E	B	OK	0.8059	0	-Inf	NA	1	0.0424	0.833995	no	NA
XLOC_009179	Prupe.3G021100	Pp03:1534740-1535682	E	B	OK	0.198976	0	-Inf	NA	1	0.0424	0.833995	no	NA
XLOC_011310	Prupe.3G117400	Pp03:10016309-10016639	E	B	OK	0.966707	0	-Inf	NA	1	0.0424	0.833995	no	NA
XLOC_009876	Prupe.3G154100	Pp03:16947242-16954836	E	B	OK	0.259893	0	-Inf	NA	1	0.0424	0.833995	no	NA
XLOC_012831	Prupe.4G118600	Pp04:6414674-6417550	E	B	OK	20.434	6.10252	-1.74349	-2.05463	1	0.0424	0.833995	no	CAT5 (CATIONIC AMINO ACID TRANSPORTER 5); L-glutamate transmembrane transporter/ L-lysine transmembrane transporter/ arginine transmembrane transporter/ cationic amino acid transmembrane transporter
XLOC_017033	Prupe.5G148800	Pp05:13578451-13579219	E	B	OK	0.222202	0	-Inf	NA	1	0.0424	0.833995	no	NA
XLOC_017664	Prupe.6G030500	Pp06:2385786-2386728	E	B	OK	0.264266	0	-Inf	NA	1	0.0424	0.833995	no	NA
XLOC_020643	Prupe.6G262600	Pp06:25253798-25254476	E	B	OK	0.576819	0	-Inf	NA	1	0.0424	0.833995	no	NA
XLOC_010840	Prupe.3G017600	Pp03:1253343-1255112	E	B	OK	57.8156	180.907	1.64572	2.02354	1	0.04245	0.833995	no	atnudt17 (Arabidopsis thaliana Nudix hydrolase homolog 17); hydrolase
XLOC_019445	Prupe.6G017400	Pp06:1278624-1281075	E	B	OK	34.6367	10.8244	-1.67802	-2.06491	1	0.04245	0.833995	no	NA
XLOC_008888	Prupe.2G289500	Pp02:28398584-28399274	E	B	OK	0.589166	103.006	7.44984	5.10958	1	0.0425	0.833995	no	CBF4 (C- REPEAT-BINDING FACTOR 4); DNA binding / transcription activator/ transcription factor
XLOC_013442	Prupe.4G226400	Pp04:14374668-14376498	E	B	OK	273.997	77.8526	-1.81534	-2.16519	1	0.04255	0.833995	no	NA
XLOC_024405	Prupe.8G109200	Pp08:13923231-13928969	E	B	OK	5.41033	0.801825	-2.75436	-2.38166	1	0.04255	0.833995	no	disease resistance protein (TIR-NBS-LRR class), putative
XLOC_000954	Prupe.1G179300	Pp01:15474603-15475873	E	B	OK	0	0.430374	Inf	NA	1	0.0426	0.833995	no	NA
XLOC_003955	Prupe.1G193700	Pp01:18218068-18219352	E	B	OK	0	0.608994	Inf	NA	1	0.0426	0.833995	no	unknown protein
XLOC_007640	Prupe.2G015200	Pp02:1349915-1350234	E	B	OK	0	1.17482	Inf	NA	1	0.0426	0.833995	no	NA
XLOC_008653	Prupe.2G237500	Pp02:25843711-25846615	E	B	OK	1.46822	7.82125	2.41333	2.17032	1	0.0426	0.833995	no	FZR3 (FIZZY-RELATED 3); signal transducer
XLOC_011790	Prupe.3G219800	Pp03:22081993-22082734	E	B	OK	0	0.230084	Inf	NA	1	0.0426	0.833995	no	NA
XLOC_010587	Prupe.3G287700	Pp03:25945412-25946141	E	B	OK	0	0.219852	Inf	NA	1	0.0426	0.833995	no	NA
XLOC_013909	Prupe.4G027500	Pp04:1279168-1279588	E	B	OK	0	0.745673	Inf	NA	1	0.0426	0.833995	no	NA
XLOC_013201	Prupe.4G185400	Pp04:11006407-11008051	E	B	OK	46.2097	13.6441	-1.75991	-2.07183	1	0.0426	0.833995	no	unknown protein
XLOC_016759	Prupe.5G090400	Pp05:10079682-10080225	E	B	OK	0	0.335472	Inf	NA	1	0.0426	0.833995	no	AP2 domain-containing protein
XLOC_019405	Prupe.6G011200	Pp06:824671-826429	E	B	OK	0	0.202931	Inf	NA	1	0.0426	0.833995	no	NA
XLOC_021325	Prupe.7G032600	Pp07:6019396-6020982	E	B	OK	0	1.19706	Inf	NA	1	0.0426	0.833995	no	NA
XLOC_021608	Prupe.7G083900	Pp07:11946835-11947426	E	B	OK	0	0.295384	Inf	NA	1	0.0426	0.833995	no	NA
XLOC_025592	Prupe.8G080400	Pp08:11404018-11404243	E	B	OK	0	2.56343	Inf	NA	1	0.0426	0.833995	no	auxin-responsive protein, putative
XLOC_025749	Prupe.8G111800	Pp08:14082285-14083090	E	B	OK	0	0.192713	Inf	NA	1	0.0426	0.833995	no	NA
XLOC_024640	Prupe.8G158000	Pp08:16799337-16800140	E	B	OK	0	0.193341	Inf	NA	1	0.0426	0.833995	no	auxin-responsive family protein
XLOC_018247	Prupe.6G143400	Pp06:11626815-11631566	E	B	OK	28.1013	8.43865	-1.73555	-2.0535	1	0.04265	0.834131	no	pyridine nucleotide-disulphide oxidoreductase family protein
XLOC_024099	Prupe.8G052000	Pp08:5702611-5706861	E	B	OK	2.56607	0.396578	-2.69388	-2.05849	1	0.04275	0.834535	no	MATE efflux family protein
XLOC_003288	Prupe.1G055000	Pp01:3877730-3878762	E	B	OK	109.874	31.6219	-1.79685	-2.11787	1	0.0428	0.834535	no	ATGSTU8 (GLUTATHIONE S-TRANSFERASE TAU 8); glutathione transferase
XLOC_015827	Prupe.5G138200	Pp05:13005273-13010327	E	B	OK	14.9755	3.90625	-1.93875	-2.1615	1	0.0428	0.834535	no	ERD1 (EARLY RESPONSIVE TO DEHYDRATION 1); ATP binding / ATPase/ nucleoside-triphosphatase/ nucleotide binding / protein binding
XLOC_018446	Prupe.6G184700	Pp06:19356817-19358820	E	B	OK	25.5305	81.0435	1.66647	2.06355	1	0.0429	0.835644	no	unknown protein
XLOC_017280	Prupe.5G198700	Pp05:16005811-16013163	E	B	OK	17.1623	53.999	1.65369	2.0046	1	0.04295	0.835777	no	zinc finger (C3HC4-type RING finger) family protein
XLOC_008390	Prupe.2G183500	Pp02:22551866-22552777	E	B	OK	3.18809	18.971	2.57303	2.16588	1	0.04305	0.836042	no	AGP16 (ARABINOGALACTAN PROTEIN 16)
XLOC_026554	Prupe.I002900	scaffold_20:11961-14328	E	B	OK	6.2608	0.245179	-4.67444	-3.0965	1	0.04305	0.836042	no	leucine-rich repeat transmembrane protein kinase, putative
XLOC_018521	Prupe.6G199000	Pp06:20565100-20570023	E	B	OK	28.4188	94.1441	1.72802	1.98323	1	0.0431	0.836175	no	SVP (SHORT VEGETATIVE PHASE); transcription factor/ translation repressor, nucleic acid binding
XLOC_003522	Prupe.1G103700	Pp01:8270740-8277530	E	B	OK	18.9672	58.5641	1.62651	2.02142	1	0.04345	0.841951	no	hydroxyproline-rich glycoprotein family protein
XLOC_003629	Prupe.1G128200	Pp01:10023219-10024097	E	B	OK	78.4257	20.0588	-1.96709	-2.18413	1	0.0435	0.841951	no	NA
XLOC_008119	Prupe.2G118000	Pp02:17591534-17605976	E	B	OK	5.01665	1.08123	-2.21405	-2.22762	1	0.04355	0.841951	no	disease resistance protein (CC-NBS-LRR class), putative
XLOC_000777	Prupe.1G142400	Pp01:11192682-11195625	E	B	OK	24.5477	76.4847	1.63958	2.01496	1	0.0436	0.841951	no	BMY3; beta-amylase/ catalytic/ cation binding
XLOC_021418	Prupe.7G047600	Pp07:8435216-8440476	E	B	OK	5.28398	1.49051	-1.82582	-1.94764	1	0.04365	0.841951	no	calmodulin binding
XLOC_005151	Prupe.1G450200	Pp01:37947286-37950562	E	B	OK	10.4631	38.0442	1.86237	2.07244	1	0.04375	0.841951	no	NA
XLOC_016826	Prupe.5G104700	Pp05:11139699-11144547	E	B	OK	6.69532	23.0622	1.78431	2.13527	1	0.0438	0.841951	no	fringe-related protein
XLOC_010998	Prupe.3G049600	Pp03:3489180-3493905	E	B	OK	0.184392	6.94311	5.23473	3.3537	1	0.04385	0.841951	no	HTH (HOTHEAD); FAD binding / aldehyde-lyase/ mandelonitrile lyase
XLOC_010433	Prupe.3G256300	Pp03:24453373-24455782	E	B	OK	3.51032	0.508383	-2.78761	-2.11907	1	0.04385	0.841951	no	UDP-glucoronosyl/UDP-glucosyl transferase family protein
XLOC_016888	Prupe.5G117600	Pp05:11899546-11904050	E	B	OK	23.6958	71.9911	1.60319	1.96777	1	0.0439	0.841951	no	glycoside hydrolase family 28 protein / polygalacturonase (pectinase) family protein
XLOC_012236	Prupe.4G005100	Pp04:307540-309009	E	B	OK	2.99015	20.2976	2.76302	2.37864	1	0.04395	0.841951	no	metal ion binding
XLOC_026502	Prupe.8G267100	Pp08:22306387-22307187	E	B	OK	43.8326	135.939	1.63288	2.0151	1	0.044	0.841951	no	ATBZIP53 (BASIC REGION/LEUCINE ZIPPER MOTIF 53); DNA binding / protein heterodimerization/ sequence-specific DNA binding / transcription factor
XLOC_019867	Prupe.6G101100	Pp06:7040938-7042177	E	B	OK	4.96583	22.1146	2.15489	2.1253	1	0.04405	0.841951	no	NA
XLOC_018482	Prupe.6G190600	Pp06:19784275-19786429	E	B	OK	171.964	50.7233	-1.76138	-2.08498	1	0.04405	0.841951	no	AtUGT85A2 (UDP-glucosyl transferase 85A2); UDP-glycosyltransferase/ glucuronosyltransferase/ transferase, transferring glycosyl groups
XLOC_023412	Prupe.7G183700,Prupe.7G183800	Pp07:17826239-17832287	E	B	OK	59.4455	18.1492	-1.71166	-1.97195	1	0.04405	0.841951	no	NA
XLOC_014061	Prupe.4G061900	Pp04:2965915-2968062	E	B	OK	3.32605	15.0293	2.1759	2.17393	1	0.0442	0.843985	no	unknown protein
XLOC_006523	Prupe.2G134500	Pp02:19231218-19239637	E	B	OK	11.7115	2.53359	-2.20866	-2.22645	1	0.04425	0.844107	no	mitochondrial elongation factor, putative
XLOC_019852	Prupe.6G098300	Pp06:6843895-6844935	E	B	OK	0.20001	0	-Inf	NA	1	0.0443	0.844229	no	ANAC087; transcription factor
XLOC_015402	Prupe.5G059100	Pp05:6374218-6375864	E	B	OK	149.426	651.534	2.12441	2.12461	1	0.04435	0.844351	no	NA
XLOC_017401	Prupe.5G221900	Pp05:17253982-17259526	E	B	OK	36.8785	11.6571	-1.66158	-2.05145	1	0.04455	0.847325	no	ATSYTF
XLOC_002622	Prupe.1G503700	Pp01:41640103-41647300	E	B	OK	0.0635823	0.673738	3.40549	1.99951	1	0.0447	0.847798	no	protein kinase family protein
XLOC_010535	Prupe.3G276100	Pp03:25425918-25431184	E	B	OK	7.48718	1.60563	-2.22128	-2.16774	1	0.0447	0.847798	no	ABC transporter family protein
XLOC_008243	Prupe.2G147300	Pp02:20358447-20359638	E	B	OK	13.948	53.715	1.94527	2.17073	1	0.04475	0.847798	no	ZPR2 (LITTLE ZIPPER 2); protein binding
XLOC_021257	Prupe.7G018300	Pp07:2701792-2709835	E	B	OK	26.4063	5.91472	-2.1585	-2.20918	1	0.04475	0.847798	no	CS26; cysteine synthase
XLOC_008441	Prupe.2G194400	Pp02:23259152-23260534	E	B	OK	23.217	5.35462	-2.11633	-2.15648	1	0.04485	0.848033	no	ATHB-7 (ARABIDOPSIS THALIANA HOMEOBOX 7); transcription activator/ transcription factor
XLOC_021771	Prupe.7G114300	Pp07:13989860-13993699	E	B	OK	0.0574884	0.998332	4.11818	2.46811	1	0.04485	0.848033	no	subtilase family protein
XLOC_016985	Prupe.5G139100	Pp05:13052152-13054939	E	B	OK	181.322	55.3123	-1.71289	-1.98286	1	0.0449	0.84815	no	calnexin 1 (CNX1)
XLOC_007392	Prupe.2G296600	Pp02:28719775-28721962	E	B	OK	25.325	7.66178	-1.72481	-2.04785	1	0.045	0.849211	no	CYP89A6; electron carrier/ heme binding / iron ion binding / monooxygenase/ oxygen binding
XLOC_025790	Prupe.8G121500	Pp08:14751230-14752193	E	B	OK	127.693	40.8953	-1.64267	-2.03806	1	0.04505	0.849326	no	ATCXE13 (ARABIDOPSIS THALIANA CARBOXYESTERASE 13); hydrolase
XLOC_025808	Prupe.8G125200,Prupe.8G125300	Pp08:15014228-15016736	E	B	OK	0.240227	3.91551	4.02673	1.82222	1	0.0451	0.849442	no	NA
XLOC_014937	Prupe.4G256900	Pp04:18092496-18094392	E	B	OK	1.18748	7.7519	2.70665	2.07278	1	0.0452	0.850498	no	UBC19 (ubiquitin-conjugating enzyme19); ubiquitin-protein ligase
XLOC_016776	Prupe.5G093400	Pp05:10338381-10342007	E	B	OK	0.569001	6.3553	3.48146	2.72808	1	0.0453	0.850726	no	PC-MYB1; DNA binding / transcription coactivator/ transcription factor
XLOC_019420	Prupe.6G013600	Pp06:950189-952287	E	B	OK	22.3466	0.192663	-6.85784	-4.72073	1	0.0453	0.850726	no	peroxidase, putative
XLOC_017455	Prupe.5G233000	Pp05:17717102-17721902	E	B	OK	7.95226	25.4554	1.67853	1.94501	1	0.04535	0.85084	no	XPL1 (XIPOTL 1); methyltransferase/ phosphoethanolamine N-methyltransferase
XLOC_001420	Prupe.1G274600	Pp01:28052036-28056149	E	B	OK	5.52474	1.36049	-2.02178	-1.92846	1	0.04555	0.853287	no	structural constituent of ribosome
XLOC_001955	Prupe.1G377700	Pp01:34168772-34172431	E	B	OK	0.283095	1.61973	2.51639	1.8809	1	0.04575	0.853287	no	AtTLP6 (TUBBY LIKE PROTEIN 6); phosphoric diester hydrolase/ transcription factor
XLOC_006602	Prupe.2G148600	Pp02:20428144-20431091	E	B	OK	5.76807	0.160522	-5.16725	-3.43222	1	0.04575	0.853287	no	CYP704A2; electron carrier/ heme binding / iron ion binding / monooxygenase/ oxygen binding
XLOC_017304	Prupe.5G203700	Pp05:16354726-16359236	E	B	OK	19.8322	5.79488	-1.77499	-2.12425	1	0.04575	0.853287	no	ATHSP101 (ARABIDOPSIS THALIANA HEAT SHOCK PROTEIN 101); ATP binding / ATPase/ nucleoside-triphosphatase/ nucleotide binding / protein binding
XLOC_019987	Prupe.6G126900	Pp06:9788333-9793904	E	B	OK	4.73373	16.2286	1.77749	1.93693	1	0.04575	0.853287	no	CER4 (ECERIFERUM 4); fatty acyl-CoA reductase (alcohol-forming)/ oxidoreductase, acting on the CH-CH group of donors
XLOC_001285	Prupe.1G250400	Pp01:26246633-26247836	E	B	OK	35.7824	124.954	1.80407	2.14561	1	0.04585	0.853287	no	unknown protein
XLOC_004782	Prupe.1G367500	Pp01:33632694-33635215	E	B	OK	10.7918	34.7075	1.68531	1.9685	1	0.04585	0.853287	no	unknown protein
XLOC_005251	Prupe.1G470400	Pp01:39167338-39168906	E	B	OK	8.61224	0.207539	-5.37494	-3.66764	1	0.0459	0.853287	no	NA
XLOC_013385	Prupe.4G216300	Pp04:13560043-13562275	E	B	OK	7.7744	28.1879	1.85827	2.07955	1	0.04595	0.853287	no	GDSL-motif lipase/hydrolase family protein
XLOC_025171	Prupe.8G261300	Pp08:22064409-22065375	E	B	OK	0.282124	19.2229	6.09035	4.19451	1	0.046	0.853287	no	invertase/pectin methylesterase inhibitor family protein
XLOC_002671	Prupe.1G513600	Pp01:42272649-42274716	E	B	OK	53.5248	172.539	1.68864	1.97342	1	0.04605	0.853287	no	RAP2.4 (related to AP2 4); DNA binding / transcription factor
XLOC_008485	Prupe.2G201700,Prupe.2G201800	Pp02:23822933-23826779	E	B	OK	2.90336	17.9605	2.62903	2.27395	1	0.04605	0.853287	no	NA
XLOC_017584	Prupe.6G010300	Pp06:786168-787159	E	B	OK	10.9954	38.875	1.82194	2.01241	1	0.0461	0.853287	no	disease resistance-responsive protein-related / dirigent protein-related
XLOC_000166	Prupe.1G030500	Pp01:2170018-2172394	E	B	OK	0.169534	9.42778	5.79727	3.90284	1	0.04615	0.853287	no	basic helix-loop-helix (bHLH) family protein
XLOC_024601	Prupe.8G146700	Pp08:16205358-16207834	E	B	OK	0.83708	4.54721	2.44155	2.03453	1	0.0462	0.853287	no	CYCD1;1 (CYCLIN D1;1); cyclin-dependent protein kinase regulator
XLOC_016138	Prupe.5G200800	Pp05:16133914-16138781	E	B	OK	4.78242	14.4535	1.5956	1.77764	1	0.04635	0.853287	no	AtGUS2 (Arabidopsis thaliana glucuronidase 2); beta-glucuronidase
XLOC_022445	Prupe.7G243900	Pp07:20862749-20864056	E	B	OK	2.51695	15.1137	2.58611	2.27956	1	0.04635	0.853287	no	unknown protein
XLOC_004247	Prupe.1G249700	Pp01:26199379-26204560	E	B	OK	2.74005	11.4065	2.05759	2.16194	1	0.0464	0.853287	no	unknown protein
XLOC_017717	Prupe.6G039400	Pp06:2968628-2973293	E	B	OK	6.30817	21.2722	1.75367	2.08697	1	0.0464	0.853287	no	leucine-rich repeat transmembrane protein kinase, putative
XLOC_006233	Prupe.2G078900	Pp02:12106337-12111161	E	B	OK	29.4019	8.87324	-1.72838	-2.04329	1	0.04645	0.853287	no	mevalonate diphosphate decarboxylase, putative
XLOC_013388	Prupe.4G216800	Pp04:13589256-13590385	E	B	OK	0.25186	16.604	6.04276	4.13492	1	0.04645	0.853287	no	NA
XLOC_025312	Prupe.8G019200	Pp08:1774994-1779004	E	B	OK	153.813	42.405	-1.85887	-2.03679	1	0.04645	0.853287	no	scpl42 (serine carboxypeptidase-like 42); serine-type carboxypeptidase
XLOC_014305	Prupe.4G113000	Pp04:5995411-5997350	E	B	OK	10.0058	2.40553	-2.0564	-1.97941	1	0.0465	0.853396	no	AAA-type ATPase family protein
XLOC_011824	Prupe.3G227200	Pp03:22645108-22647031	E	B	OK	35.8321	10.7719	-1.73397	-2.08218	1	0.04655	0.853505	no	NA
XLOC_007948	Prupe.2G083500	Pp02:13266922-13270648	E	B	OK	1.74808	8.79045	2.33016	2.08971	1	0.0466	0.853613	no	calmodulin-binding family protein
XLOC_002509	Prupe.1G481200	Pp01:40178425-40182125	E	B	OK	0.201267	5.07008	4.65483	3.03582	1	0.0468	0.856467	no	unknown protein
XLOC_015700	Prupe.5G114700	Pp05:11762237-11765896	E	B	OK	1.57153	6.82944	2.1196	2.01307	1	0.04695	0.857695	no	protein kinase family protein
XLOC_018636	Prupe.6G222100	Pp06:22723419-22733164	E	B	OK	291.567	78.5408	-1.89232	-1.99357	1	0.047	0.857695	no	BT4 (BTB AND TAZ DOMAIN PROTEIN 4); protein binding / transcription regulator
XLOC_026520	Prupe.8G270600	Pp08:22454003-22457476	E	B	OK	10.5945	32.8447	1.63235	1.96287	1	0.047	0.857695	no	DNAJ heat shock N-terminal domain-containing protein
XLOC_008990	Prupe.2G310200	Pp02:29363694-29365662	E	B	OK	6.78113	1.12289	-2.59431	-2.21132	1	0.04715	0.858916	no	emb1796 (embryo defective 1796); ATP binding
XLOC_001299	Prupe.1G252800	Pp01:26382899-26385003	E	B	OK	2.71664	11.2363	2.04827	2.00586	1	0.0472	0.858916	no	NA
XLOC_011163	Prupe.3G083900	Pp03:6197134-6198319	E	B	OK	0	0.252166	Inf	NA	1	0.0472	0.858916	no	NA
XLOC_006846	Prupe.2G190200	Pp02:22952939-22953685	E	B	OK	54.5957	168.237	1.62363	2.01162	1	0.0473	0.859927	no	AP2 domain-containing transcription factor, putative
XLOC_024583	Prupe.8G143900	Pp08:16068148-16071623	E	B	OK	10.1783	1.51573	-2.74741	-2.35101	1	0.0474	0.860937	no	glycosyl hydrolase family 3 protein
XLOC_010153	Prupe.3G205100	Pp03:21287807-21290065	E	B	OK	29.5399	87.0324	1.55889	1.94671	1	0.04745	0.861037	no	FLA7 (FASCICLIN-LIKE ARABINOOGALACTAN 7)
XLOC_001856	Prupe.1G357100	Pp01:33065511-33070690	E	B	OK	13.7649	43.0272	1.64425	2.03767	1	0.0476	0.862424	no	sks5 (SKU5 Similar 5); copper ion binding / oxidoreductase
XLOC_002391	Prupe.1G457800	Pp01:38356189-38360604	E	B	OK	1.80548	7.76392	2.1044	2.134	1	0.04775	0.862424	no	ATCSLC5 (CELLULOSE-SYNTHASE LIKE C5); cellulose synthase/ transferase, transferring glycosyl groups
XLOC_006964	Prupe.2G216600	Pp02:24696358-24697436	E	B	OK	2.28789	13.5138	2.56234	2.1354	1	0.04775	0.862424	no	reverse transcriptase, putative / RNA-dependent DNA polymerase, putative
XLOC_020604	Prupe.6G256300	Pp06:24912778-24917335	E	B	OK	4.58989	18.3785	2.00149	2.17395	1	0.04775	0.862424	no	SPL9 (SQUAMOSA PROMOTER BINDING PROTEIN-LIKE 9); transcription factor
XLOC_021638	Prupe.7G090300	Pp07:12379314-12381129	E	B	OK	5.61018	19.8883	1.8258	2.0299	1	0.04785	0.862424	no	unknown protein
XLOC_003789	Prupe.1G162200	Pp01:12988505-12991775	E	B	OK	4.48267	0.777315	-2.52778	-2.15429	1	0.0479	0.862424	no	disease resistance protein (TIR-NBS-LRR class), putative
XLOC_017866	Prupe.6G071500	Pp06:4881619-4882682	E	B	OK	13.7217	50.1157	1.8688	2.10485	1	0.0479	0.862424	no	unknown protein
XLOC_025116	Prupe.8G249900	Pp08:21550749-21552799	E	B	OK	16.691	3.62407	-2.20338	-2.20521	1	0.0479	0.862424	no	ankyrin repeat family protein
XLOC_022892	Prupe.7G068100	Pp07:10649464-10649665	E	B	OK	8.64265	305.425	5.1432	3.47354	1	0.04795	0.862424	no	NA
XLOC_013865	Prupe.4G020000	Pp04:926083-933823	E	B	OK	0.45341	2.47609	2.44917	2.01229	1	0.048	0.862424	no	NA
XLOC_024466	Prupe.8G120800	Pp08:14736019-14736942	E	B	OK	68.3879	20.8347	-1.71475	-2.03519	1	0.0481	0.862424	no	hydrolase
XLOC_006886	Prupe.2G198700	Pp02:23605685-23609669	E	B	OK	20.6831	5.96384	-1.79414	-2.04411	1	0.04815	0.862424	no	ZAT (ZINC TRANSPORTER OF ARABIDOPSIS THALIANA); inorganic anion transmembrane transporter/ metal ion transmembrane transporter/ zinc ion transmembrane transporter
XLOC_025594	Prupe.8G080600	Pp08:11445367-11447102	E	B	OK	6.26614	22.4913	1.84372	2.06957	1	0.04815	0.862424	no	auxin-responsive protein, putative
XLOC_026281	Prupe.8G221200	Pp08:20072856-20075555	E	B	OK	12.9586	43.1154	1.7343	2.07502	1	0.04815	0.862424	no	ABC transporter family protein
XLOC_007796	Prupe.2G048900	Pp02:5615870-5624534	E	B	OK	13.3389	2.9955	-2.15477	-2.24958	1	0.0484	0.862967	no	leucine-rich repeat transmembrane protein kinase, putative
XLOC_023488	Prupe.7G200200	Pp07:18717869-18720441	E	B	OK	0.170901	4.91252	4.84523	3.13349	1	0.0484	0.862967	no	GER3 (GERMIN 3); oxalate oxidase
XLOC_004022	Prupe.1G204700	Pp01:20510635-20512098	E	B	OK	4.67926	19.658	2.07076	2.03606	1	0.04845	0.862967	no	ATEP3; chitinase
XLOC_008933	Prupe.2G298900	Pp02:28818741-28822326	E	B	OK	35.1011	119.375	1.76592	2.12255	1	0.04845	0.862967	no	MATE efflux family protein
XLOC_013840	Prupe.4G013800	Pp04:642532-644360	E	B	OK	48.4205	14.1974	-1.77	-2.04221	1	0.0485	0.862967	no	EFE (ETHYLENE-FORMING ENZYME); 1-aminocyclopropane-1-carboxylate oxidase
XLOC_023809	Prupe.7G266800	Pp07:22001927-22003318	E	B	OK	9.84516	1.72771	-2.51055	-2.1434	1	0.04855	0.862967	no	oxidoreductase, 2OG-Fe(II) oxygenase family protein
XLOC_026472	Prupe.8G261600	Pp08:22082370-22084618	E	B	OK	1.26876	9.16268	2.85235	2.04952	1	0.0486	0.862967	no	ATOEP16-4; P-P-bond-hydrolysis-driven protein transmembrane transporter/ protein transporter
XLOC_002063	Prupe.1G398200	Pp01:35247718-35251222	E	B	OK	111.636	36.3778	-1.61767	-2.00944	1	0.04865	0.862967	no	chloroplast nucleoid DNA-binding protein, putative
XLOC_008791	Prupe.2G267600	Pp02:27337057-27340307	E	B	OK	13.5853	2.53455	-2.42225	-2.21616	1	0.04865	0.862967	no	CYP714A1; electron carrier/ heme binding / iron ion binding / monooxygenase/ oxygen binding
XLOC_018237	Prupe.6G141600	Pp06:11470370-11472873	E	B	OK	18.2657	5.18577	-1.81651	-2.01768	1	0.04875	0.862967	no	NA
XLOC_002990	Prupe.1G573800	Pp01:46753153-46758358	E	B	OK	18.8019	5.22558	-1.84722	-2.02135	1	0.04905	0.862967	no	AGT2 (ALANINE:GLYOXYLATE AMINOTRANSFERASE 2); alanine-glyoxylate transaminase/ catalytic/ pyridoxal phosphate binding / transaminase
XLOC_025752	Prupe.8G112200	Pp08:14108821-14109267	E	B	OK	18.7851	80.0397	2.09113	2.05533	1	0.0491	0.862967	no	NA
XLOC_026381	Prupe.8G241500	Pp08:21145109-21150623	E	B	OK	39.2151	12.9829	-1.5948	-1.97321	1	0.04915	0.862967	no	MIRO2 (MIRO-RELATED GTP-ASE 2); GTPase/ calcium ion binding
XLOC_004753	Prupe.1G361800	Pp01:33292868-33296561	E	B	OK	0.198044	3.2821	4.05073	2.50756	1	0.0492	0.862967	no	family II extracellular lipase 3 (EXL3)
XLOC_007579	Prupe.2G003200	Pp02:351855-352376	E	B	OK	0	0.298103	Inf	NA	1	0.04925	0.862967	no	pectinesterase family protein
XLOC_007643	Prupe.2G015600	Pp02:1384145-1384461	E	B	OK	0	2.3675	Inf	NA	1	0.04925	0.862967	no	PSAE-1 (PSA E1 KNOCKOUT); catalytic
XLOC_013050	Prupe.4G160400	Pp04:9185332-9185840	E	B	OK	0	0.310263	Inf	NA	1	0.04925	0.862967	no	NA
XLOC_016001	Prupe.5G172300	Pp05:14689976-14690531	E	B	OK	0	0.289378	Inf	NA	1	0.04925	0.862967	no	NA
XLOC_020855	Prupe.6G306400	Pp06:27642425-27642820	E	B	OK	0	0.480473	Inf	NA	1	0.04925	0.862967	no	NA
XLOC_019205	Prupe.6G337400	Pp06:29271163-29271667	E	B	OK	0	0.314206	Inf	NA	1	0.04925	0.862967	no	GCN5-related N-acetyltransferase (GNAT) family protein
XLOC_022593	Prupe.7G002500	Pp07:319599-321859	E	B	OK	0	0.423042	Inf	NA	1	0.04925	0.862967	no	NA
XLOC_023369	Prupe.7G175900	Pp07:17491081-17491288	E	B	OK	0	2.97463	Inf	NA	1	0.04925	0.862967	no	RTFL6 (ROTUNDIFOLIA LIKE 6)
XLOC_026052	Prupe.8G173900	Pp08:17675048-17676209	E	B	OK	0	0.388199	Inf	NA	1	0.04925	0.862967	no	protein phosphatase 2C, putative / PP2C, putative
XLOC_024904	Prupe.8G208700	Pp08:19416378-19416765	E	B	OK	0	0.499832	Inf	NA	1	0.04925	0.862967	no	FUNCTIONS IN: molecular_function unknown; INVOLVED IN: biological_process unknown; LOCATED IN: endomembrane system; CONTAINS InterPro DOMAIN/s: Plant self-incompatibility S1 (InterPro:IPR010264); BEST Arabidopsis thaliana protein match is: SPH1 (S-PROTEIN HOMOLOGUE 1) (TAIR:AT4G16295.1); Has 58 Blast hits to 57 proteins in 8 species: Archae - 0; Bacteria - 0; Metazoa - 0; Fungi - 0; Plants - 58; …
XLOC_003056	Prupe.1G587600	Pp01:47719090-47720760	E	B	OK	0.793719	4.64369	2.54857	1.95412	1	0.04935	0.863937	no	FUNCTIONS IN: molecular_function unknown; INVOLVED IN: biological_process unknown; EXPRESSED IN: 12 plant structures; EXPRESSED DURING: 4 anthesis, F mature embryo stage, C globular stage, petal differentiation and expansion stage, D bilateral stage; CONTAINS InterPro DOMAIN/s: Lipid-binding START (InterPro:IPR002913); Has 156 Blast hits to 155 proteins in 50 species: Archae - 0; Bacteria - 14; M…
XLOC_018723	Prupe.6G237000	Pp06:23754178-23756193	E	B	OK	4.23672	17.9211	2.08064	2.11548	1	0.0494	0.864031	no	PIP2;5 (PLASMA MEMBRANE INTRINSIC PROTEIN 2;5); water channel
XLOC_019478	Prupe.6G021700	Pp06:1752308-1752919	E	B	OK	0.527343	15.9445	4.91818	3.19945	1	0.04955	0.865873	no	histone H3
XLOC_006923	Prupe.2G208100	Pp02:24153629-24156194	E	B	OK	8.36661	28.6149	1.77405	1.95312	1	0.0496	0.865965	no	VPS24.1
XLOC_019389	Prupe.6G006200	Pp06:544254-545838	E	B	OK	23.5947	6.57897	-1.84253	-2.05262	1	0.04965	0.866057	no	kelch repeat-containing F-box family protein
XLOC_018641	Prupe.6G223100	Pp06:22810917-22812912	E	B	OK	2.65992	11.0432	2.05371	2.0202	1	0.0499	0.869634	no	LBD38 (LOB DOMAIN-CONTAINING PROTEIN 38)
XLOC_016163	Prupe.5G206100	Pp05:16462700-16463801	E	B	OK	70.7975	213.062	1.5895	1.95992	1	0.04995	0.869723	no	FUNCTIONS IN: molecular_function unknown; INVOLVED IN: biological_process unknown; LOCATED IN: thylakoid, chloroplast thylakoid membrane, chloroplast; EXPRESSED IN: 21 plant structures; EXPRESSED DURING: 13 growth stages; CONTAINS InterPro DOMAIN/s: Protein of unknown function DUF1118 (InterPro:IPR009500), Uncharacterised conserved protein UCP022207 (InterPro:IPR016801); Has 41 Blast hits to 41 p…
XLOC_011714	Prupe.3G204800	Pp03:21267235-21269277	E	B	OK	6.90143	30.6558	2.15119	2.11529	1	0.05	0.869811	no	unknown protein
XLOC_009110	Prupe.3G006100	Pp03:366565-369707	E	B	OK	13.2621	45.4902	1.77824	2.11583	1	0.05005	0.8699	no	protein phosphatase 2C, putative / PP2C, putative
XLOC_004984	Prupe.1G414400	Pp01:36066680-36069863	E	B	OK	7.75336	28.6072	1.88348	2.07714	1	0.0502	0.871724	no	FC1 (ferrochelatase 1); ferrochelatase
XLOC_016130	Prupe.5G199400	Pp05:16054381-16058307	E	B	OK	2.45971	0.447184	-2.45955	-2.05207	1	0.0504	0.874413	no	leucine-rich repeat transmembrane protein kinase, putative
XLOC_017013	Prupe.5G144900	Pp05:13338446-13340200	E	B	OK	0.772315	4.73811	2.61705	2.01463	1	0.05045	0.874497	no	integral membrane family protein
XLOC_012813	Prupe.4G115900	Pp04:6262934-6270395	E	B	OK	40.8881	13.3173	-1.61838	-1.9435	1	0.0507	0.875622	no	RAN1 (RESPONSIVE-TO-ANTAGONIST 1); ATPase, coupled to transmembrane movement of ions, phosphorylative mechanism / copper ion transmembrane transporter
XLOC_013053	Prupe.4G160700	Pp04:9219605-9223388	E	B	OK	6.13639	0.153782	-5.31843	-3.37668	1	0.05085	0.875622	no	embryo-abundant protein-related
XLOC_019831	Prupe.6G093200	Pp06:6417124-6423972	E	B	OK	12.0035	3.44636	-1.80032	-2.06237	1	0.05085	0.875622	no	ATATH1; ATPase, coupled to transmembrane movement of substances / transporter
XLOC_020130	Prupe.6G156400	Pp06:13799396-13800946	E	B	OK	75.9597	23.5949	-1.68676	-1.993	1	0.05085	0.875622	no	NA
XLOC_015462	Prupe.5G069300	Pp05:8339251-8339883	E	B	OK	1.37928	30.4209	4.46308	2.91568	1	0.0509	0.875622	no	NA
XLOC_017227	Prupe.5G188200	Pp05:15500147-15502708	E	B	OK	1.95117	11.207	2.52199	2.20075	1	0.05095	0.875622	no	unknown protein
XLOC_001152	Prupe.1G224000	Pp01:23777967-23784786	E	B	OK	21.3644	5.82617	-1.87459	-2.0253	1	0.05105	0.875622	no	calmodulin binding / transcription regulator
XLOC_016585	Prupe.5G050100	Pp05:5295914-5307605	E	B	OK	79.5849	24.7977	-1.68229	-1.9267	1	0.05105	0.875622	no	LON2 (LON PROTEASE 2); ATP binding / ATP-dependent peptidase/ nucleoside-triphosphatase/ nucleotide binding / serine-type endopeptidase/ serine-type peptidase
XLOC_019327	Prupe.6G360300	Pp06:30416376-30418493	E	B	OK	34.4221	10.6184	-1.69677	-1.93452	1	0.0511	0.875622	no	PIN5 (PIN-FORMED 5); auxin:hydrogen symporter/ transporter
XLOC_022847	Prupe.7G058100	Pp07:9732184-9760222	E	B	OK	12.1761	4.32882	-1.492	-1.84981	1	0.0513	0.875622	no	ATPase, coupled to transmembrane movement of substances / amino acid transmembrane transporter
XLOC_025859	Prupe.8G136500	Pp08:15658186-15659842	E	B	OK	300.079	82.0098	-1.87148	-2.07713	1	0.05135	0.875622	no	secretory protein, putative
XLOC_010190	Prupe.3G213100	Pp03:21709458-21715897	E	B	OK	22.5385	6.34787	-1.82805	-2.0542	1	0.0514	0.875622	no	CERK1 (CHITIN ELICITOR RECEPTOR KINASE 1); kinase/ receptor signaling protein/ transmembrane receptor protein kinase
XLOC_017983	Prupe.6G093800	Pp06:6464169-6469583	E	B	OK	10.5071	2.83977	-1.88752	-2.09807	1	0.0515	0.875622	no	CARB (CARBAMOYL PHOSPHATE SYNTHETASE B); ATP binding / carbamoyl-phosphate synthase/ catalytic
XLOC_004732	Prupe.1G356700	Pp01:33046746-33049864	E	B	OK	0.772208	6.35343	3.04048	2.37801	1	0.05155	0.875622	no	alcohol dehydrogenase, putative
XLOC_018537	Prupe.6G201100	Pp06:20909224-20912486	E	B	OK	5.20011	1.31709	-1.98118	-1.88764	1	0.05155	0.875622	no	RPM1 (RESISTANCE TO P. SYRINGAE PV MACULICOLA 1); nucleotide binding / protein binding
XLOC_002323	Prupe.1G443900	Pp01:37624914-37627881	E	B	OK	0.320982	7.7579	4.5951	2.95141	1	0.05165	0.875622	no	AtAUR1 (ATAURORA1); histone kinase(H3-S10 specific) / kinase/ protein serine/threonine kinase
XLOC_014171	Prupe.4G088000	Pp04:4316519-4319726	E	B	OK	0.720517	3.96714	2.461	2.11839	1	0.05165	0.875622	no	PID (PINOID); kinase/ protein kinase/ protein serine/threonine kinase
XLOC_004589	Prupe.1G322400	Pp01:30831797-30833355	E	B	OK	0.198628	4.58007	4.52723	2.9309	1	0.0517	0.875622	no	NA
XLOC_026536	Prupe.I000800	scaffold_139:2928-3874	E	B	OK	11.3612	1.82835	-2.6355	-2.02235	1	0.0517	0.875622	no	ATCXE13 (ARABIDOPSIS THALIANA CARBOXYESTERASE 13); hydrolase
XLOC_007977	Prupe.2G088600	Pp02:13974011-13974648	E	B	OK	0.261301	0	-Inf	NA	1	0.0518	0.875622	no	disease resistance protein (TIR-NBS-LRR class), putative
XLOC_010264	Prupe.3G227100	Pp03:22641081-22645108	E	B	OK	52.4635	173.994	1.72965	1.90167	1	0.0518	0.875622	no	leucine-rich repeat family protein
XLOC_017373	Prupe.5G216700	Pp05:16984332-16984701	E	B	OK	0.53553	0	-Inf	NA	1	0.0518	0.875622	no	CLE13 (CLAVATA3/ESR-RELATED 13); protein binding / receptor binding
XLOC_018499	Prupe.6G195000	Pp06:20243170-20245168	E	B	OK	0.634562	0	-Inf	NA	1	0.0518	0.875622	no	OPCL1 (OPC-8:0 COA LIGASE1); 4-coumarate-CoA ligase
XLOC_024347	Prupe.8G099200	Pp08:13063160-13063713	E	B	OK	0.256084	0	-Inf	NA	1	0.0518	0.875622	no	NA
XLOC_025715	Prupe.8G103200	Pp08:13432020-13432909	E	B	OK	0.360962	0	-Inf	NA	1	0.0518	0.875622	no	NA
XLOC_002647	Prupe.1G509100	Pp01:41964776-41970151	E	B	OK	3.75615	0.280358	-3.74391	-2.2647	1	0.05185	0.875622	no	ALD1 (AGD2-LIKE DEFENSE RESPONSE PROTEIN1); catalytic/ pyridoxal phosphate binding / transaminase/ transferase, transferring nitrogenous groups
XLOC_017067	Prupe.5G157800	Pp05:13998178-13999903	E	B	OK	28.5848	86.6876	1.60058	1.99049	1	0.05185	0.875622	no	GDSL-motif lipase/hydrolase family protein
XLOC_020658	Prupe.6G265900	Pp06:25422850-25425169	E	B	OK	5.70356	0.296512	-4.2657	-2.7868	1	0.05195	0.875622	no	AtUGT85A7 (UDP-glucosyl transferase 85A7); UDP-glycosyltransferase/ glucuronosyltransferase/ transferase, transferring glycosyl groups
XLOC_002222	Prupe.1G426700	Pp01:36682516-36683790	E	B	OK	527.705	155.922	-1.75891	-1.92763	1	0.052	0.875622	no	gibberellin-regulated family protein
XLOC_008481	Prupe.2G201300	Pp02:23798314-23802572	E	B	OK	0.658263	3.75828	2.51334	2.14791	1	0.05205	0.875622	no	NA
XLOC_019966	Prupe.6G121800	Pp06:9059968-9067644	E	B	OK	2.71828	0.126366	-4.42701	-2.78651	1	0.05205	0.875622	no	PDR6; ATPase, coupled to transmembrane movement of substances
XLOC_002032	Prupe.1G392300	Pp01:34929879-34933224	E	B	OK	2.76802	10.6661	1.94611	1.87588	1	0.05215	0.875622	no	armadillo/beta-catenin repeat family protein
XLOC_018835	Prupe.6G261400	Pp06:25163421-25166308	E	B	OK	36.77	12.5633	-1.54932	-1.86469	1	0.05215	0.875622	no	RLK (receptor lectin kinase); kinase
XLOC_022935	Prupe.7G078300	Pp07:11422075-11427084	E	B	OK	0.243801	1.42288	2.54503	1.9646	1	0.05225	0.875622	no	NA
XLOC_023335	Prupe.7G168100	Pp07:17120009-17121941	E	B	OK	0.299044	6.31644	4.40068	2.87798	1	0.0523	0.875622	no	unknown protein
XLOC_006111	Prupe.2G055300	Pp02:6574945-6577891	E	B	OK	3.98342	13.7962	1.7922	1.9744	1	0.05235	0.875622	no	NA
XLOC_006496	Prupe.2G129100	Pp02:18641587-18642811	E	B	OK	5.636	23.9192	2.08542	2.06896	1	0.05235	0.875622	no	CDC20.1; signal transducer
XLOC_015397	Prupe.5G057900	Pp05:6263458-6265439	E	B	OK	78.6994	23.4256	-1.74827	-2.07463	1	0.05235	0.875622	no	ATEXLB1 (ARABIDOPSIS THALIANA EXPANSIN-LIKE B1)
XLOC_022554	Prupe.7G264200	Pp07:21857779-21865860	E	B	OK	4.05346	19.0809	2.23491	2.07899	1	0.05235	0.875622	no	BRS1 (BRI1 SUPPRESSOR 1); serine-type carboxypeptidase
XLOC_009029	Prupe.2G318800	Pp02:29787296-29789932	E	B	OK	140.346	42.1562	-1.73517	-2.05318	1	0.05245	0.875622	no	30S ribosomal protein, putative
XLOC_009334	Prupe.3G050900	Pp03:3585656-3592033	E	B	OK	5.76914	19.5659	1.76192	1.99383	1	0.05245	0.875622	no	CYP90D1; oxidoreductase, acting on paired donors, with incorporation or reduction of molecular oxygen, NADH or NADPH as one donor, and incorporation of one atom of oxygen / oxygen binding
XLOC_010403	Prupe.3G252400	Pp03:24200301-24208292	E	B	OK	5.40905	27.5121	2.34662	2.11025	1	0.0525	0.875622	no	unknown protein
XLOC_012048	Prupe.3G277900	Pp03:25515174-25516110	E	B	OK	16.7633	2.96619	-2.49863	-2.14562	1	0.0525	0.875622	no	matrixin family protein
XLOC_013580	Prupe.4G254900	Pp04:17646127-17653343	E	B	OK	5.55129	1.37189	-2.01666	-1.95151	1	0.05255	0.875622	no	NA
XLOC_020280	Prupe.6G187200	Pp06:19567711-19576045	E	B	OK	0.839677	4.7594	2.50287	2.17517	1	0.05255	0.875622	no	DOT3 (DEFECTIVELY ORGANIZED TRIBUTARIES 3); protein binding / signal transducer
XLOC_022409	Prupe.7G236700	Pp07:20533988-20536979	E	B	OK	16.7268	50.2987	1.58836	1.97582	1	0.0526	0.875702	no	KCS11 (3-KETOACYL-COA SYNTHASE 11); acyltransferase/ catalytic/ transferase, transferring acyl groups other than amino-acyl groups
XLOC_018046	Prupe.6G106900	Pp06:7606913-7614280	E	B	OK	5.5896	16.346	1.54812	1.88767	1	0.05265	0.875781	no	2-phosphoglycerate kinase-related
XLOC_002558	Prupe.1G491500	Pp01:40885580-40887774	E	B	OK	73.6709	24.0691	-1.61392	-2.00031	1	0.0527	0.87586	no	FUNCTIONS IN: molecular_function unknown; INVOLVED IN: biological_process unknown; LOCATED IN: plasma membrane, vacuole, plant-type cell wall; EXPRESSED IN: 25 plant structures; EXPRESSED DURING: 13 growth stages; CONTAINS InterPro DOMAIN/s: WD40-like Beta Propeller (InterPro:IPR011659), Six-bladed beta-propeller, TolB-like (InterPro:IPR011042); BEST Arabidopsis thaliana protein match is: unknown…
XLOC_018589	Prupe.6G212700	Pp06:22099623-22102291	E	B	OK	11.7911	38.1486	1.69393	2.03321	1	0.05285	0.876926	no	TUA2; structural constituent of cytoskeleton
XLOC_004454	Prupe.1G295300	Pp01:29219746-29221177	E	B	OK	11.7618	3.01	-1.96627	-1.86861	1	0.0529	0.876926	no	UDP-glucoronosyl/UDP-glucosyl transferase family protein
XLOC_026166	Prupe.8G196900	Pp08:18829144-18831138	E	B	OK	0.179756	4.05745	4.49646	2.85848	1	0.0529	0.876926	no	CYP82G1; electron carrier/ heme binding / iron ion binding / monooxygenase/ oxygen binding
XLOC_021793	Prupe.7G118900	Pp07:14318293-14319107	E	B	OK	98.8677	332.357	1.74916	2.09348	1	0.05295	0.877004	no	peroxiredoxin type 2, putative
XLOC_004708	Prupe.1G350900	Pp01:32654998-32658806	E	B	OK	33.7212	10.1693	-1.72944	-1.99095	1	0.05305	0.877909	no	unknown protein
XLOC_004977	Prupe.1G411400	Pp01:35918114-35918986	E	B	OK	2.54711	13.7881	2.43649	2.0606	1	0.0531	0.877987	no	FUNCTIONS IN: molecular_function unknown; LOCATED IN: plasma membrane; EXPRESSED IN: 12 plant structures; EXPRESSED DURING: 6 growth stages; CONTAINS InterPro DOMAIN/s: Harpin-induced 1 (InterPro:IPR010847); BEST Arabidopsis thaliana protein match is: unknown protein (TAIR:AT1G17620.1); Has 455 Blast hits to 454 proteins in 19 species: Archae - 0; Bacteria - 0; Metazoa - 0; Fungi - 0; Plants - 45…
XLOC_004461	Prupe.1G296600	Pp01:29293008-29295475	E	B	OK	4.0287	0.787726	-2.35455	-1.93023	1	0.05315	0.878063	no	BAS1 (PHYB ACTIVATION TAGGED SUPPRESSOR 1); oxygen binding / steroid hydroxylase
XLOC_008057	Prupe.2G106300	Pp02:16432623-16435004	E	B	OK	72.1405	255.4	1.82388	2.00757	1	0.0533	0.879791	no	NA
XLOC_025509	Prupe.8G060300	Pp08:8493097-8503751	E	B	OK	31.4658	10.4459	-1.59085	-1.96992	1	0.05335	0.879866	no	NA
XLOC_002645	Prupe.1G508700	Pp01:41942402-41945753	E	B	OK	3.87651	0.656728	-2.56139	-2.18361	1	0.05345	0.880091	no	INVOLVED IN: biological_process unknown; EXPRESSED IN: 21 plant structures; EXPRESSED DURING: 9 growth stages; CONTAINS InterPro DOMAIN/s: Pentatricopeptide repeat (InterPro:IPR002885); BEST Arabidopsis thaliana protein match is: pentatricopeptide (PPR) repeat-containing protein (TAIR:AT4G39530.1); Has 16698 Blast hits to 4567 proteins in 114 species: Archae - 0; Bacteria - 4; Metazoa - 97; Fungi…
XLOC_002923	Prupe.1G560100	Pp01:45724264-45726152	E	B	OK	0.235823	4.17673	4.1466	2.48586	1	0.0535	0.880091	no	XND1; transcription factor
XLOC_011443	Prupe.3G145800	Pp03:15911514-15916864	E	B	OK	11.0781	2.66312	-2.05652	-2.06551	1	0.0535	0.880091	no	serine/threonine protein kinase, putative
XLOC_022192	Prupe.7G193700	Pp07:18416979-18418060	E	B	OK	0.694704	14.1047	4.34363	2.72959	1	0.0538	0.884275	no	invertase/pectin methylesterase inhibitor family protein
XLOC_026250	Prupe.8G215000	Pp08:19750488-19758953	E	B	OK	89.629	333.566	1.89593	2.00178	1	0.05385	0.884346	no	PSB28 (PHOTOSYSTEM II REACTION CENTER PSB28 PROTEIN)
XLOC_018057	Prupe.6G108500	Pp06:7738491-7739254	E	B	OK	0.640528	13.7881	4.42802	2.82254	1	0.05395	0.885237	no	auxin-responsive family protein
XLOC_011416	Prupe.3G140300	Pp03:14785926-14791015	E	B	OK	0.200936	1.98148	3.30177	2.33398	1	0.05415	0.887767	no	targeting protein-related
XLOC_019818	Prupe.6G090100	Pp06:6165383-6169736	E	B	OK	8.01273	25.9769	1.69687	1.98269	1	0.05425	0.888654	no	protein kinase family protein
XLOC_010277	Prupe.3G229400	Pp03:22749611-22948040	E	B	OK	0.205485	0	-Inf	NA	1	0.05435	0.888748	no	wound-responsive family protein
XLOC_017944	Prupe.6G086700	Pp06:5858143-5860407	E	B	OK	12.1982	36.3247	1.57428	1.93986	1	0.05435	0.888748	no	ATEXO70H7 (EXOCYST SUBUNIT EXO70 FAMILY PROTEIN H7); protein binding
XLOC_005355	Prupe.1G491700	Pp01:40893607-40897357	E	B	OK	0.167602	4.13437	4.62455	2.92741	1	0.0545	0.888748	no	CYCA1;1 (Cyclin A1;1); cyclin-dependent protein kinase regulator
XLOC_006525	Prupe.2G134900	Pp02:19258151-19260995	E	B	OK	0.616066	5.44465	3.14368	2.41774	1	0.0545	0.888748	no	SPL8 (SQUAMOSA PROMOTER BINDING PROTEIN-LIKE 8); DNA binding
XLOC_017147	Prupe.5G173100	Pp05:14742367-14744693	E	B	OK	1.15517	6.4807	2.48804	2.11962	1	0.0546	0.888748	no	Dof-type zinc finger domain-containing protein
XLOC_002495	Prupe.1G477800	Pp01:40006702-40008883	E	B	OK	371.768	4065.74	3.45104	2.39382	1	0.05465	0.888748	no	RD22; nutrient reservoir
XLOC_012251	Prupe.4G007600,Prupe.4G007700	Pp04:398839-404271	E	B	OK	0.0919278	0.884884	3.26692	1.78216	1	0.0547	0.888748	no	NA
XLOC_019418	Prupe.6G013400	Pp06:937301-942302	E	B	OK	6.25156	26.5118	2.08434	2.05766	1	0.05475	0.888748	no	peroxidase, putative
XLOC_001793	Prupe.1G345900	Pp01:32341996-32352344	E	B	OK	41.5136	14.0164	-1.56647	-1.9358	1	0.05485	0.888748	no	ALATS (ALANYL-TRNA SYNTHETASE); ATP binding / alanine-tRNA ligase/ ligase, forming aminoacyl-tRNA and related compounds / nucleic acid binding / nucleotide binding
XLOC_008846	Prupe.2G279000	Pp02:27916980-27917741	E	B	OK	0	0.190334	Inf	NA	1	0.0549	0.888748	no	NA
XLOC_015785	Prupe.5G130400	Pp05:12598069-12601165	E	B	OK	0.201929	3.77117	4.22309	2.74024	1	0.0549	0.888748	no	basic helix-loop-helix (bHLH) family protein
XLOC_002705	Prupe.1G520400	Pp01:42705269-42708128	E	B	OK	17.9599	5.40021	-1.73369	-1.94038	1	0.055	0.888748	no	AtUGT85A2 (UDP-glucosyl transferase 85A2); UDP-glycosyltransferase/ glucuronosyltransferase/ transferase, transferring glycosyl groups
XLOC_021132	Prupe.6G360500	Pp06:30425949-30426819	E	B	OK	19.6386	68.8503	1.80977	2.03654	1	0.0552	0.888748	no	unknown protein
XLOC_005393	Prupe.1G500600	Pp01:41439844-41442586	E	B	OK	10.184	1.84871	-2.46171	-2.17541	1	0.05525	0.888748	no	nodulin MtN21 family protein
XLOC_020610	Prupe.6G257300	Pp06:24974284-24977010	E	B	OK	34.1738	107.307	1.65078	2.01288	1	0.05525	0.888748	no	haloacid dehalogenase-like hydrolase family protein
XLOC_002545	Prupe.1G488100	Pp01:40640953-40643139	E	B	OK	0.633185	3.6953	2.54499	1.96637	1	0.0553	0.888748	no	NA
XLOC_023874	Prupe.8G007000	Pp08:539173-549056	E	B	OK	0.699268	3.68285	2.3969	2.06718	1	0.05545	0.888748	no	bifunctional aspartate kinase/homoserine dehydrogenase, putative / AK-HSDH, putative
XLOC_006821	Prupe.2G184900	Pp02:22628576-22631012	E	B	OK	7.2917	25.8251	1.82445	2.02327	1	0.05555	0.888748	no	BEN1; binding / catalytic/ coenzyme binding / oxidoreductase, acting on CH-OH group of donors
XLOC_015590	Prupe.5G093500	Pp05:10358295-10359909	E	B	OK	1.00334	11.7295	3.54726	2.46633	1	0.0556	0.888748	no	ATOSM34 (osmotin 34)
XLOC_011657	Prupe.3G187300	Pp03:20112466-20113825	E	B	OK	56.0951	160.807	1.51939	1.83329	1	0.05575	0.888748	no	NA
XLOC_003787	Prupe.1G162000	Pp01:12978061-12978451	E	B	OK	0	1.25046	Inf	NA	1	0.0558	0.888748	no	NA
XLOC_001044	Prupe.1G201200	Pp01:19818819-19819605	E	B	OK	0	0.195463	Inf	NA	1	0.0558	0.888748	no	NA
XLOC_005706	Prupe.1G567700	Pp01:46306236-46307458	E	B	OK	0	0.274	Inf	NA	1	0.0558	0.888748	no	NA
XLOC_008290	Prupe.2G157800	Pp02:21116327-21117536	E	B	OK	0	0.880507	Inf	NA	1	0.0558	0.888748	no	thioesterase family protein
XLOC_016762	Prupe.5G090700	Pp05:10105429-10105987	E	B	OK	0	0.214549	Inf	NA	1	0.0558	0.888748	no	AP2 domain-containing protein
XLOC_017667	Prupe.6G030900	Pp06:2409981-2412063	E	B	OK	0	0.382526	Inf	NA	1	0.0558	0.888748	no	NA
XLOC_022760	Prupe.7G039300	Pp07:7235191-7235395	E	B	OK	0	2.53305	Inf	NA	1	0.0558	0.888748	no	NA
XLOC_022335	Prupe.7G220500	Pp07:19752437-19753043	E	B	OK	0	0.189833	Inf	NA	1	0.0558	0.888748	no	NA
XLOC_024262	Prupe.8G079400	Pp08:11317659-11318049	E	B	OK	0	0.393915	Inf	NA	1	0.0558	0.888748	no	NA
XLOC_025625	Prupe.8G086200	Pp08:11915395-11915769	E	B	OK	0	0.537002	Inf	NA	1	0.0558	0.888748	no	synaptobrevin-related family protein
XLOC_026024	Prupe.8G169600	Pp08:17435438-17435687	E	B	OK	0	1.202	Inf	NA	1	0.0558	0.888748	no	NA
XLOC_026307	Prupe.8G226400	Pp08:20305042-20305336	E	B	OK	0	0.741642	Inf	NA	1	0.0558	0.888748	no	EMB1444 (EMBRYO DEFECTIVE 1444)
XLOC_025009	Prupe.8G230500	Pp08:20567216-20568419	E	B	OK	0	1.35812	Inf	NA	1	0.0558	0.888748	no	40S ribosomal protein S15 (RPS15C)
XLOC_011808	Prupe.3G224900	Pp03:22415594-22419331	E	B	OK	12.0451	3.61959	-1.73455	-1.85946	1	0.0559	0.888748	no	ARK3 (A. THALIANA RECEPTOR KINASE 3); kinase/ transmembrane receptor protein serine/threonine kinase
XLOC_014507	Prupe.4G157700	Pp04:9025404-9035945	E	B	OK	1.71885	0.295841	-2.53855	-1.92049	1	0.0559	0.888748	no	leucine-rich repeat family protein / protein kinase family protein
XLOC_005170	Prupe.1G453900	Pp01:38148167-38162978	E	B	OK	3.14082	0.593701	-2.40333	-2.07062	1	0.056	0.888748	no	DNA-directed DNA polymerase family protein
XLOC_010164	Prupe.3G208100	Pp03:21427849-21431366	E	B	OK	8.31708	25.9816	1.64334	1.8852	1	0.056	0.888748	no	GDSL-motif lipase/hydrolase family protein
XLOC_018923	Prupe.6G278000	Pp06:26094269-26096076	E	B	OK	40.1135	118.692	1.56506	1.92864	1	0.056	0.888748	no	DNAJ heat shock protein, putative
XLOC_005662	Prupe.1G558400	Pp01:45579638-45581645	E	B	OK	0.472591	7.06948	3.90294	2.32245	1	0.05605	0.888813	no	copper-binding family protein
XLOC_008945	Prupe.2G300700	Pp02:28897835-28902807	E	B	OK	2.54633	0.452067	-2.49381	-1.9239	1	0.0562	0.889798	no	NA
XLOC_016294	Prupe.5G234500	Pp05:17800214-17801314	E	B	OK	2.02826	10.5752	2.38237	1.9911	1	0.05625	0.889798	no	unknown protein
XLOC_024408	Prupe.8G109500	Pp08:13932832-13937361	E	B	OK	3.35305	0.634625	-2.4015	-2.05356	1	0.05625	0.889798	no	disease resistance protein (TIR-NBS-LRR class), putative
XLOC_014390	Prupe.4G132700	Pp04:7335921-7345470	E	B	OK	12.9545	3.53707	-1.87283	-2.07466	1	0.0563	0.889862	no	FTSH12 (FTSH PROTEASE 12); ATP-dependent peptidase/ ATPase/ metallopeptidase
XLOC_004393	Prupe.1G281300	Pp01:28446625-28448198	E	B	OK	10.3521	34.2646	1.7268	1.9025	1	0.05635	0.889926	no	unknown protein
XLOC_015615	Prupe.5G098200	Pp05:10671484-10676439	E	B	OK	0.138001	2.07537	3.91062	2.34818	1	0.0564	0.889989	no	C2 domain-containing protein
XLOC_014164	Prupe.4G086000	Pp04:4234021-4239844	E	B	OK	16.2781	5.02061	-1.697	-1.88711	1	0.0565	0.890841	no	PTAC12 (PLASTID TRANSCRIPTIONALLY ACTIVE12)
XLOC_014043	Prupe.4G056600	Pp04:2710460-2713981	E	B	OK	1.99512	0.277918	-2.84374	-2.10266	1	0.0566	0.891692	no	ATGLR2.7; intracellular ligand-gated ion channel
XLOC_002480	Prupe.1G475200	Pp01:39514087-39517362	E	B	OK	40.5697	138.558	1.77201	1.82919	1	0.05665	0.891754	no	RD22; nutrient reservoir
XLOC_012760	Prupe.4G105200	Pp04:5436443-5437078	E	B	OK	0.913139	17.0826	4.22555	2.75072	1	0.0567	0.891816	no	unknown protein
XLOC_010461	Prupe.3G261900	Pp03:24755379-24756974	E	B	OK	0.489867	10.1568	4.37391	2.76477	1	0.05675	0.891878	no	ATMINE1 (Arabidopsis homologue of bacterial MinE 1); protein binding
XLOC_026257	Prupe.8G216200	Pp08:19816129-19818295	E	B	OK	0.702665	3.9586	2.49408	1.93038	1	0.0568	0.89194	no	PDLP2 (PLASMODESMATA-LOCATED PROTEIN 2)
XLOC_009151	Prupe.3G013700	Pp03:978502-980732	E	B	OK	28.4567	9.06974	-1.64964	-1.97885	1	0.05695	0.892125	no	BZO1 (BENZOYLOXYGLUCOSINOLATE 1); benzoate-CoA ligase
XLOC_012383	Prupe.4G033500	Pp04:1559882-1560893	E	B	OK	1.3543	7.86973	2.53876	1.95551	1	0.05695	0.892125	no	calcium-binding EF hand family protein
XLOC_016030	Prupe.5G179600	Pp05:15110248-15110916	E	B	OK	2.19812	12.8892	2.55182	1.9677	1	0.05695	0.892125	no	unknown protein
XLOC_013051	Prupe.4G160500	Pp04:9206350-9211472	E	B	OK	24.3931	75.8655	1.63697	1.92674	1	0.057	0.892186	no	unknown protein
XLOC_024452	Prupe.8G117300	Pp08:14412157-14414110	E	B	OK	8.46504	0.401662	-4.39746	-2.86153	1	0.0571	0.893029	no	NA
XLOC_021927	Prupe.7G145600	Pp07:15892827-15896583	E	B	OK	1.63271	6.11883	1.90599	1.92556	1	0.0572	0.893871	no	phototropic-responsive NPH3 family protein
XLOC_014825	Prupe.4G233900	Pp04:15091720-15092659	E	B	OK	122.272	353.22	1.53048	1.84839	1	0.0573	0.894712	no	unknown protein
XLOC_004090	Prupe.1G217600	Pp01:23021334-23026772	E	B	OK	5.96556	1.41651	-2.07432	-2.05855	1	0.05755	0.897168	no	CPL3 (C-TERMINAL DOMAIN PHOSPHATASE-LIKE 3); CTD phosphatase/ phosphoprotein phosphatase
XLOC_006485	Prupe.2G127000	Pp02:18454238-18459007	E	B	OK	12.126	3.63583	-1.73775	-1.88507	1	0.05755	0.897168	no	disease resistance protein (TIR-NBS-LRR class), putative
XLOC_001387	Prupe.1G268300	Pp01:27560645-27569462	E	B	OK	66.8997	20.7002	-1.69236	-1.94661	1	0.0577	0.897679	no	AMY3 (ALPHA-AMYLASE-LIKE 3); alpha-amylase
XLOC_016408	Prupe.5G013200	Pp05:1411847-1415095	E	B	OK	6.18234	1.53871	-2.00643	-1.9816	1	0.0577	0.897679	no	transcription-coupled DNA repair protein-related
XLOC_024858	Prupe.8G199400	Pp08:18934153-18937446	E	B	OK	9.68011	29.9352	1.62875	1.92439	1	0.05775	0.897679	no	AtFaTA (Arabidopsis FatA acyl-ACP thioesterase); acyl carrier/ acyl-[acyl-carrier-protein] hydrolase
XLOC_002152	Prupe.1G412700	Pp01:35985844-35990894	E	B	OK	5.02812	1.2152	-2.04882	-2.03862	1	0.05785	0.897679	no	ATGLR2.7; intracellular ligand-gated ion channel
XLOC_003150	Prupe.1G019000	Pp01:1312929-1318025	E	B	OK	30.9305	8.87251	-1.80162	-2.0213	1	0.0579	0.897679	no	protein kinase, putative
XLOC_002855	Prupe.1G548200	Pp01:44839184-44849577	E	B	OK	3.63022	0.949978	-1.93409	-1.86191	1	0.05795	0.897679	no	INVOLVED IN: ribosome biogenesis; LOCATED IN: nucleus; EXPRESSED IN: 21 plant structures; EXPRESSED DURING: 13 growth stages; CONTAINS InterPro DOMAIN/s: AARP2CN (InterPro:IPR012948), Protein of unknown function DUF663 (InterPro:IPR007034); BEST Arabidopsis thaliana protein match is: unknown protein (TAIR:AT1G42440.1); Has 7944 Blast hits to 5342 proteins in 373 species: Archae - 33; Bacteria - 6…
XLOC_025829	Prupe.8G131400	Pp08:15380770-15382485	E	B	OK	22.7928	66.6084	1.54712	1.92362	1	0.05795	0.897679	no	leucine-rich repeat family protein
XLOC_011952	Prupe.3G258800	Pp03:24562917-24567552	E	B	OK	2.54235	9.74798	1.93894	1.92417	1	0.058	0.897679	no	NA
XLOC_020457	Prupe.6G223400	Pp06:22845315-22847543	E	B	OK	84.4982	29.0032	-1.54271	-1.92218	1	0.058	0.897679	no	peroxidase, putative
XLOC_026072	Prupe.8G177900	Pp08:17935513-17939299	E	B	OK	0.549783	3.1566	2.52144	1.94191	1	0.05805	0.897735	no	NA
XLOC_002866	Prupe.1G550000	Pp01:44954320-44961039	E	B	OK	19.3273	5.81809	-1.73202	-1.92023	1	0.05815	0.898564	no	Smg-4/UPF3 family protein
XLOC_012260	Prupe.4G010300	Pp04:514054-515926	E	B	OK	53.6843	15.7758	-1.76679	-1.9741	1	0.0583	0.899501	no	Rho GDP-dissociation inhibitor family protein
XLOC_012351	Prupe.4G027900	Pp04:1291829-1294784	E	B	OK	8.82919	2.20471	-2.00169	-1.98582	1	0.05835	0.899501	no	NA
XLOC_024621	Prupe.8G152100	Pp08:16518759-16520865	E	B	OK	4.83906	15.8614	1.71272	1.87449	1	0.05835	0.899501	no	unknown protein
XLOC_022128	Prupe.7G182000	Pp07:17741527-17742854	E	B	OK	0.56674	10.9595	4.27335	2.79003	1	0.0584	0.899555	no	NA
XLOC_015487	Prupe.5G073600	Pp05:8781047-8784920	E	B	OK	4.26383	12.7753	1.58314	1.6818	1	0.05845	0.89961	no	NRT1.1; nitrate transmembrane transporter/ transporter
XLOC_013548	Prupe.4G248400	Pp04:16583650-16585489	E	B	OK	4.63692	0.873986	-2.40748	-1.86092	1	0.0586	0.900487	no	oxidoreductase, 2OG-Fe(II) oxygenase family protein
XLOC_017476	Prupe.5G236900	Pp05:17911321-17912829	E	B	OK	69.3366	214.218	1.62739	1.93046	1	0.0586	0.900487	no	NA
XLOC_017569	Prupe.6G008000	Pp06:653119-655026	E	B	OK	8.49175	1.57332	-2.43225	-2.10659	1	0.05865	0.90054	no	UGT76E2 (UDP-GLUCOSYL TRANSFERASE 76E2); UDP-glycosyltransferase/ quercetin 3-O-glucosyltransferase/ quercetin 7-O-glucosyltransferase
XLOC_021615	Prupe.7G085300	Pp07:12032264-12033951	E	B	OK	10.3621	32.1906	1.63532	1.9434	1	0.05885	0.902895	no	kelch repeat-containing F-box family protein
XLOC_001439	Prupe.1G278600	Pp01:28275331-28284874	E	B	OK	0.0412527	0.376821	3.19132	1.75029	1	0.0591	0.904681	no	EXS family protein / ERD1/XPR1/SYG1 family protein
XLOC_004271	Prupe.1G255600	Pp01:26616252-26617631	E	B	OK	5.21459	0.957984	-2.44448	-1.87716	1	0.05915	0.904681	no	unknown protein
XLOC_002653	Prupe.1G509800	Pp01:42002987-42003790	E	B	OK	2.60067	12.7605	2.29473	1.90009	1	0.05915	0.904681	no	NA
XLOC_008344	Prupe.2G171800	Pp02:21864919-21866524	E	B	OK	0.255962	4.8331	4.23895	2.62277	1	0.0592	0.904681	no	CYP86A8; fatty acid (omega-1)-hydroxylase/ oxygen binding
XLOC_015497	Prupe.5G075700	Pp05:8964127-8968485	E	B	OK	12.8616	37.8303	1.55647	1.9276	1	0.0592	0.904681	no	SKU5; copper ion binding / oxidoreductase
XLOC_002699	Prupe.1G518600	Pp01:42590647-42594328	E	B	OK	46.4606	145.831	1.65022	1.88095	1	0.05925	0.904731	no	NA
XLOC_006110	Prupe.2G055200	Pp02:6542067-6547629	E	B	OK	4.09869	0.772661	-2.40726	-1.98501	1	0.05935	0.905543	no	disease resistance protein (TIR-NBS-LRR class), putative
XLOC_005513	Prupe.1G524500	Pp01:42988156-42990414	E	B	OK	0.232665	3.67231	3.98036	2.42927	1	0.05945	0.905642	no	basic helix-loop-helix (bHLH) family protein (bHLH096)
XLOC_019567	Prupe.6G041500	Pp06:3063924-3064737	E	B	OK	14.8632	2.96055	-2.32781	-1.925	1	0.05945	0.905642	no	LP1; calmodulin binding
XLOC_004806	Prupe.1G371400	Pp01:33849986-33856464	E	B	OK	2.58001	9.65956	1.90458	1.82843	1	0.0596	0.907213	no	VHA-A3 (VACUOLAR PROTON ATPASE A3); ATPase
XLOC_022438	Prupe.7G242500	Pp07:20792653-20810726	E	B	OK	5.28431	1.2659	-2.06155	-2.05922	1	0.0597	0.908022	no	unknown protein
XLOC_025208	Prupe.8G269600	Pp08:22407171-22408204	E	B	OK	0.49711	10.0787	4.3416	2.79481	1	0.0598	0.908257	no	unknown protein
XLOC_019762	Prupe.6G077800	Pp06:5300153-5300953	E	B	OK	382.568	1217.02	1.66957	1.84185	1	0.05985	0.908257	no	NA
XLOC_000528	Prupe.1G094600	Pp01:7362087-7365378	E	B	OK	2.26602	0.415271	-2.44804	-1.90381	1	0.05995	0.908257	no	NA
XLOC_010478	Prupe.3G265800	Pp03:24933871-24936121	E	B	OK	16.413	49.0342	1.57895	1.86647	1	0.05995	0.908257	no	ATEXPA15 (ARABIDOPSIS THALIANA EXPANSIN A15)
XLOC_026427	Prupe.8G252200,Prupe.8G252300	Pp08:21638421-21647720	E	B	OK	4.65447	36.0941	2.95507	1.64204	1	0.05995	0.908257	no	NA
XLOC_022494	Prupe.7G253800	Pp07:21377073-21378105	E	B	OK	0.95214	17.999	4.2406	2.68909	1	0.06005	0.908443	no	unknown protein
XLOC_014833	Prupe.4G235200	Pp04:15200038-15206329	E	B	OK	50.1598	16.1846	-1.63191	-1.96336	1	0.0601	0.908443	no	ATMRP3; ATPase, coupled to transmembrane movement of substances / chlorophyll catabolite transporter/ glutathione S-conjugate-exporting ATPase
XLOC_004063	Prupe.1G212400	Pp01:22587413-22589224	E	B	OK	24.1303	7.54962	-1.67637	-1.80326	1	0.06015	0.908443	no	unknown protein
XLOC_015480	Prupe.5G072500	Pp05:8722018-8729839	E	B	OK	3.64461	29.2079	3.00252	2.09193	1	0.06015	0.908443	no	NA
XLOC_019729	Prupe.6G071600	Pp06:4883566-4892090	E	B	OK	21.07	7.06963	-1.57548	-1.9257	1	0.0602	0.90849	no	APUM2 (Arabidopsis Pumilio 2); RNA binding / binding
XLOC_009725	Prupe.3G123200	Pp03:11010147-11013507	E	B	OK	90.5382	28.3985	-1.67271	-2.02824	1	0.0603	0.908675	no	unknown protein
XLOC_026205	Prupe.8G204700	Pp08:19185933-19189264	E	B	OK	1.3443	7.04842	2.39045	2.04761	1	0.06035	0.908675	no	ATSDI1 (SULPHUR DEFICIENCY-INDUCED 1); binding
XLOC_013099	Prupe.4G169600	Pp04:9997361-9999714	E	B	OK	2.25354	0.118813	-4.24543	-2.79699	1	0.0604	0.908675	no	leucine-rich repeat transmembrane protein kinase, putative
XLOC_013419	Prupe.4G222300	Pp04:13957294-13959001	E	B	OK	23.7534	69.6568	1.55213	1.9321	1	0.0604	0.908675	no	ERF7 (ETHYLINE RESPONSE FACTOR 7); DNA binding / protein binding / transcription factor/ transcription repressor
XLOC_008516	Prupe.2G206500	Pp02:24075939-24078660	E	B	OK	28.5202	9.00424	-1.66331	-1.99826	1	0.0605	0.908767	no	nodulin family protein
XLOC_018675	Prupe.6G228500	Pp06:23234968-23236018	E	B	OK	10.0816	0.551422	-4.19243	-2.7217	1	0.0605	0.908767	no	unknown protein
XLOC_012543	Prupe.4G062600	Pp04:3002238-3008537	E	B	OK	0.809938	3.94253	2.28324	1.8952	1	0.0606	0.909564	no	leucine-rich repeat transmembrane protein kinase, putative
XLOC_004601	Prupe.1G325700	Pp01:31029144-31033955	E	B	OK	25.9583	8.0122	-1.69593	-1.93162	1	0.06075	0.911109	no	MPK9 (MAP KINASE 9); MAP kinase
XLOC_015756	Prupe.5G125900	Pp05:12342678-12347322	E	B	OK	255.706	65.2155	-1.9712	-1.94045	1	0.06085	0.911902	no	BIP1; ATP binding
XLOC_025704	Prupe.8G100900	Pp08:13225761-13228930	E	B	OK	4.77754	0.880615	-2.43968	-2.08959	1	0.06095	0.912694	no	ATPLT5 (POLYOL TRANSPORTER 5); D-ribose transmembrane transporter/ D-xylose transmembrane transporter/ carbohydrate transmembrane transporter/ galactose transmembrane transporter/ glucose transmembrane transporter/ glycerol transmembrane transporter/ mann
XLOC_007094	Prupe.2G240300	Pp02:26018545-26024334	E	B	OK	10.0533	31.7349	1.6584	1.90455	1	0.06105	0.913035	no	regulator of chromosome condensation (RCC1) family protein
XLOC_018681	Prupe.6G229300	Pp06:23285700-23288146	E	B	OK	0.406745	6.5332	4.00559	2.57694	1	0.0611	0.913035	no	ATEB1C (microtubule end binding protein 1); microtubule binding
XLOC_009275	Prupe.3G039200	Pp03:2823226-2827724	E	B	OK	43.7437	144.32	1.72213	1.93543	1	0.0612	0.913035	no	LOX3; electron carrier/ iron ion binding / lipoxygenase/ metal ion binding / oxidoreductase, acting on single donors with incorporation of molecular oxygen, incorporation of two atoms of oxygen
XLOC_003730	Prupe.1G149400	Pp01:11710973-11713998	E	B	OK	117.282	40.3866	-1.53804	-1.91653	1	0.0613	0.913035	no	dienelactone hydrolase family protein
XLOC_015498	Prupe.5G075800	Pp05:8982626-8985763	E	B	OK	0.500169	8.02816	4.00458	2.59559	1	0.0613	0.913035	no	AFO (ABNORMAL FLORAL ORGANS); protein binding / transcription factor/ transcription regulator
XLOC_025140	Prupe.8G255400	Pp08:21797747-21807879	E	B	OK	16.4024	5.65324	-1.53675	-1.9146	1	0.0613	0.913035	no	zinc ion binding
XLOC_000281	Prupe.1G048600	Pp01:3427284-3428419	E	B	OK	2.04041	10.0999	2.30741	1.96542	1	0.06135	0.913035	no	AGL29 (AGAMOUS-LIKE 29); transcription factor
XLOC_012041	Prupe.3G277100	Pp03:25472889-25475721	E	B	OK	7.3584	1.84079	-1.99907	-1.98929	1	0.06135	0.913035	no	NA
XLOC_001267	Prupe.1G245800	Pp01:25934708-25938018	E	B	OK	20.3552	58.427	1.52124	1.89193	1	0.0615	0.913204	no	glycosyl transferase family 17 protein
XLOC_011427	Prupe.3G142800	Pp03:15454636-15455623	E	B	OK	0	0.191566	Inf	NA	1	0.06155	0.913204	no	NA
XLOC_014079	Prupe.4G066900	Pp04:3229715-3234195	E	B	OK	95.514	32.4596	-1.55707	-1.86807	1	0.06155	0.913204	no	binding / catalytic/ transcription repressor
XLOC_019391	Prupe.6G006500	Pp06:553678-555731	E	B	OK	5.28629	1.01863	-2.37563	-2.03546	1	0.06155	0.913204	no	amino acid permease family protein
XLOC_024758	Prupe.8G180300	Pp08:18100154-18101721	E	B	OK	0.1447	4.42096	4.93322	3.22235	1	0.0616	0.913246	no	PHT4;6 (PHOSPHATE TRANSPORTER 4;6); carbohydrate transmembrane transporter/ inorganic phosphate transmembrane transporter/ organic anion transmembrane transporter/ sugar:hydrogen symporter
XLOC_001652	Prupe.1G320500	Pp01:30744179-30752340	E	B	OK	5.77011	0.413713	-3.8019	-1.00034	1	0.0617	0.914029	no	MATE efflux protein-related
XLOC_001096	Prupe.1G211300	Pp01:22474392-22476663	E	B	OK	3.85273	0.788458	-2.28878	-1.9055	1	0.06175	0.91407	no	DOT4 (DEFECTIVELY ORGANIZED TRIBUTARIES 4)
XLOC_010304	Prupe.3G233700	Pp03:22962774-22965346	E	B	OK	1.0908	5.46103	2.32379	2.03983	1	0.0619	0.914276	no	NA
XLOC_022903	Prupe.7G070200	Pp07:10802241-10808225	E	B	OK	11.2229	35.4329	1.65864	1.9849	1	0.0619	0.914276	no	basic helix-loop-helix (bHLH) family protein
XLOC_023480	Prupe.7G198600	Pp07:18656454-18658092	E	B	OK	4.98905	0.859969	-2.53641	-1.95904	1	0.06195	0.914276	no	pentatricopeptide (PPR) repeat-containing protein
XLOC_014681	Prupe.4G202900	Pp04:12626450-12628791	E	B	OK	2.52805	0.140964	-4.16462	-2.7336	1	0.062	0.914276	no	ankyrin repeat family protein
XLOC_026369	Prupe.8G238400	Pp08:20995710-20996643	E	B	OK	53.4452	15.6619	-1.7708	-1.96288	1	0.062	0.914276	no	unknown protein
XLOC_009900	Prupe.3G157900	Pp03:17665309-17669713	E	B	OK	62.2034	20.1773	-1.62426	-1.95253	1	0.06205	0.914317	no	leucine-rich repeat transmembrane protein kinase, putative
XLOC_004629	Prupe.1G333300	Pp01:31550533-31560192	E	B	OK	6.60032	2.01442	-1.71217	-1.89154	1	0.0621	0.914358	no	NUP155; nucleocytoplasmic transporter
XLOC_017117	Prupe.5G166400	Pp05:14405157-14408373	E	B	OK	24.8749	7.95645	-1.64449	-1.87195	1	0.0622	0.915134	no	FRO8 (FERRIC REDUCTION OXIDASE 8); ferric-chelate reductase/ oxidoreductase
XLOC_000943	Prupe.1G177200	Pp01:15112037-15114254	E	B	OK	12.8556	2.19902	-2.54746	-2.16816	1	0.06245	0.915242	no	amino acid transporter family protein
XLOC_009087	Prupe.3G001000	Pp03:95036-97662	E	B	OK	6.891	21.9327	1.6703	1.79853	1	0.06245	0.915242	no	peptidyl-prolyl cis-trans isomerase, chloroplast / cyclophilin / rotamase / cyclosporin A-binding protein (ROC4)
XLOC_020806	Prupe.6G296400	Pp06:27094441-27098269	E	B	OK	8.16227	25.7271	1.65625	1.938	1	0.06245	0.915242	no	unknown protein
XLOC_012640	Prupe.4G078900	Pp04:3830765-3834868	E	B	OK	0.992367	5.49736	2.46979	2.12116	1	0.0625	0.915242	no	RDR1 (RNA-DEPENDENT RNA POLYMERASE 1); RNA-directed RNA polymerase/ nucleic acid binding
XLOC_013861	Prupe.4G019100	Pp04:878093-880303	E	B	OK	10.2692	31.4534	1.61489	1.9103	1	0.06255	0.915242	no	catalytic/ cation binding / hydrolase, hydrolyzing O-glycosyl compounds
XLOC_019315	Prupe.6G358100	Pp06:30324932-30332939	E	B	OK	19.1977	6.00705	-1.67621	-1.94848	1	0.0626	0.915242	no	emb1507 (embryo defective 1507); ATP binding / ATP-dependent helicase/ helicase/ nucleic acid binding / nucleoside-triphosphatase/ nucleotide binding
XLOC_024609	Prupe.8G150400	Pp08:16378343-16381058	E	B	OK	22.3394	6.81407	-1.713	-1.90784	1	0.06265	0.915242	no	EGY3 (ETHYLENE-DEPENDENT GRAVITROPISM-DEFICIENT AND YELLOW-GREEN-LIKE 3)
XLOC_023489	Prupe.7G200300	Pp07:18724993-18725720	E	B	OK	209.217	616.735	1.55965	1.81676	1	0.0627	0.915242	no	GER3 (GERMIN 3); oxalate oxidase
XLOC_016753	Prupe.5G089800	Pp05:10042927-10046847	E	B	OK	0.560019	3.17333	2.50245	1.92729	1	0.0628	0.915242	no	unknown protein
XLOC_023552	Prupe.7G214800	Pp07:19470635-19472915	E	B	OK	45.2236	14.835	-1.60807	-1.9357	1	0.0628	0.915242	no	unknown protein
XLOC_011496	Prupe.3G156600	Pp03:17503391-17509706	E	B	OK	0.21977	2.00235	3.18762	1.94398	1	0.06285	0.915242	no	epoxide hydrolase, putative
XLOC_025789	Prupe.8G121400	Pp08:14748067-14749018	E	B	OK	47.9151	14.2533	-1.74919	-1.94976	1	0.06285	0.915242	no	ATCXE13 (ARABIDOPSIS THALIANA CARBOXYESTERASE 13); hydrolase
XLOC_002075	Prupe.1G400000	Pp01:35341379-35346482	E	B	OK	10.762	3.52519	-1.61018	-1.90757	1	0.06295	0.915242	no	ATGLR2.8; intracellular ligand-gated ion channel
XLOC_010425	Prupe.3G255500	Pp03:24401235-24408635	E	B	OK	6.29407	1.57794	-1.99595	-1.98539	1	0.06295	0.915242	no	AMY3 (ALPHA-AMYLASE-LIKE 3); alpha-amylase
XLOC_021954	Prupe.7G150400	Pp07:16187469-16191011	E	B	OK	1.35938	0.0797949	-4.0905	-2.67795	1	0.06295	0.915242	no	NA
XLOC_011282	Prupe.3G111000	Pp03:9184198-9188553	E	B	OK	33.312	106.909	1.68227	1.97974	1	0.063	0.915242	no	BGLU15 (BETA GLUCOSIDASE 15); catalytic/ cation binding / hydrolase, hydrolyzing O-glycosyl compounds
XLOC_003237	Prupe.1G043100	Pp01:3074396-3080116	E	B	OK	1.93569	0.338132	-2.51719	-2.00772	1	0.0631	0.915242	no	RPP8 (RECOGNITION OF PERONOSPORA PARASITICA 8); nucleotide binding
XLOC_004209	Prupe.1G242100	Pp01:25590124-25594062	E	B	OK	5.36344	1.05733	-2.34274	-1.94375	1	0.0632	0.915242	no	RGLG1 (RING domain Ligase1); protein binding / zinc ion binding
XLOC_010455	Prupe.3G260200	Pp03:24650368-24651770	E	B	OK	5.41703	0.326136	-4.05396	-2.55673	1	0.0632	0.915242	no	GT72B1; UDP-glucosyltransferase/ UDP-glycosyltransferase/ transferase, transferring glycosyl groups
XLOC_015884	Prupe.5G150100	Pp05:13637004-13640393	E	B	OK	15.0419	4.45031	-1.75701	-1.93958	1	0.0632	0.915242	no	nodulin family protein
XLOC_020751	Prupe.6G285400	Pp06:26481395-26482762	E	B	OK	4.06928	0.134331	-4.92091	-3.21109	1	0.0632	0.915242	no	F-box protein-related / C-type lectin-related
XLOC_026454	Prupe.8G258100	Pp08:21938620-21940448	E	B	OK	20.2712	70.1683	1.79139	1.98598	1	0.06325	0.915281	no	FUNCTIONS IN: molecular_function unknown; INVOLVED IN: biological_process unknown; LOCATED IN: cellular_component unknown; CONTAINS InterPro DOMAIN/s: Heat shock factor binding 1 (InterPro:IPR009643); Has 178 Blast hits to 178 proteins in 62 species: Archae - 0; Bacteria - 0; Metazoa - 122; Fungi - 0; Plants - 37; Viruses - 0; Other Eukaryotes - 19 (source: NCBI BLink).
XLOC_011455	Prupe.3G147800	Pp03:16183002-16183554	E	B	OK	153.474	482.161	1.65152	1.95752	1	0.0633	0.915321	no	protease inhibitor/seed storage/lipid transfer protein (LTP) family protein
XLOC_000691	Prupe.1G126300	Pp01:9941877-9945248	E	B	OK	3.30052	10.6915	1.69569	1.83461	1	0.06335	0.91536	no	COBL7 (COBRA-LIKE 7)
XLOC_021974	Prupe.7G153500	Pp07:16363655-16367933	E	B	OK	25.84	8.23208	-1.65028	-1.80351	1	0.0634	0.9154	no	DWF4 (DWARF 4); steroid 22-alpha hydroxylase
XLOC_003739	Prupe.1G150800	Pp01:11919571-11921953	E	B	OK	8.65424	1.56468	-2.46754	-2.13114	1	0.0635	0.91554	no	IPT5; ATP binding / tRNA isopentenyltransferase/ transferase, transferring alkyl or aryl (other than methyl) groups
XLOC_008716	Prupe.2G250900	Pp02:26556628-26559581	E	B	OK	1.86795	9.41608	2.33367	2.02759	1	0.0636	0.91554	no	oxidoreductase, 2OG-Fe(II) oxygenase family protein
XLOC_016222	Prupe.5G219700	Pp05:17141700-17144772	E	B	OK	8.55354	0.470261	-4.18499	-2.68002	1	0.0636	0.91554	no	CYP71B10; electron carrier/ heme binding / iron ion binding / monooxygenase/ oxygen binding
XLOC_021159	Prupe.7G000700	Pp07:131057-132603	E	B	OK	0.40846	6.24724	3.93495	2.52588	1	0.06365	0.91554	no	SYP111 (SYNTAXIN OF PLANTS 111); SNAP receptor
XLOC_003585	Prupe.1G116100	Pp01:9156383-9158795	E	B	OK	0.290636	2.16624	2.89791	1.9833	1	0.0637	0.91554	no	GDSL-motif lipase/hydrolase family protein
XLOC_020868	Prupe.6G309400	Pp06:27801694-27803481	E	B	OK	0.609466	3.01319	2.30567	1.70357	1	0.0637	0.91554	no	AtGolS2 (Arabidopsis thaliana galactinol synthase 2); transferase, transferring glycosyl groups / transferase, transferring hexosyl groups
XLOC_011186	Prupe.3G089700	Pp03:6664346-6667041	E	B	OK	30.19	9.28371	-1.7013	-1.9604	1	0.0638	0.91554	no	NA
XLOC_003287	Prupe.1G054900	Pp01:3868044-3870293	E	B	OK	24.1238	5.93841	-2.0223	-1.98897	1	0.06385	0.91554	no	ATGSTU8 (GLUTATHIONE S-TRANSFERASE TAU 8); glutathione transferase
XLOC_019791	Prupe.6G084100	Pp06:5667949-5668753	E	B	OK	5.31207	29.4366	2.47026	2.13235	1	0.06395	0.91554	no	zinc finger (C2H2 type) family protein
XLOC_013368	Prupe.4G213200	Pp04:13294201-13297865	E	B	OK	23.8751	67.6202	1.50195	1.8597	1	0.064	0.91554	no	thylakoid lumenal 20 kDa protein
XLOC_015812	Prupe.5G135700	Pp05:12873743-12874574	E	B	OK	7.65432	29.708	1.95651	1.94166	1	0.064	0.91554	no	FUNCTIONS IN: molecular_function unknown; INVOLVED IN: biological_process unknown; LOCATED IN: cellular_component unknown; EXPRESSED IN: 23 plant structures; EXPRESSED DURING: 13 growth stages; BEST Arabidopsis thaliana protein match is: oxidoreductase, acting on NADH or NADPH (TAIR:AT1G75260.1); Has 35 Blast hits to 35 proteins in 7 species: Archae - 0; Bacteria - 0; Metazoa - 0; Fungi - 0; Plan…
XLOC_005739	Prupe.1G574600	Pp01:46797375-46815091	E	B	OK	4.66963	1.2687	-1.87996	-1.84187	1	0.06405	0.91554	no	NRPA2; DNA binding / DNA-directed RNA polymerase/ ribonucleoside binding
XLOC_018836	Prupe.6G261500	Pp06:25168152-25170168	E	B	OK	6.07252	1.1851	-2.35728	-2.0294	1	0.0642	0.91554	no	RLK (receptor lectin kinase); kinase
XLOC_016433	Prupe.5G019500	Pp05:2128544-2130491	E	B	OK	199.886	592.259	1.56705	1.83799	1	0.06435	0.91554	no	ACBP6 (acyl-CoA-binding protein 6); acyl-CoA binding / phosphatidylcholine binding
XLOC_011946	Prupe.3G257100	Pp03:24488618-24492410	E	B	OK	0.23583	2.89242	3.61646	2.13533	1	0.0644	0.91554	no	EXPRESSED IN: 8 plant structures; EXPRESSED DURING: L mature pollen stage, M germinated pollen stage, 4 anthesis, F mature embryo stage, D bilateral stage; CONTAINS InterPro DOMAIN/s: Targeting for Xklp2 (InterPro:IPR009675); BEST Arabidopsis thaliana protein match is: unknown protein (TAIR:AT5G15510.1); Has 341 Blast hits to 320 proteins in 58 species: Archae - 0; Bacteria - 0; Metazoa - 122; Fu…
XLOC_007652	Prupe.2G016900	Pp02:1594365-1595353	E	B	OK	0.266352	0	-Inf	NA	1	0.06445	0.91554	no	NA
XLOC_008188	Prupe.2G134100	Pp02:19210901-19211563	E	B	OK	0.189214	0	-Inf	NA	1	0.06445	0.91554	no	NA
XLOC_012234	Prupe.4G004700	Pp04:292124-292468	E	B	OK	0.500846	0	-Inf	NA	1	0.06445	0.91554	no	NA
XLOC_013259	Prupe.4G194700	Pp04:11836854-11837494	E	B	OK	0.205453	0	-Inf	NA	1	0.06445	0.91554	no	TPS21 (TERPENE SYNTHASE 21); (-)-E-beta-caryophyllene synthase/ alpha-humulene synthase
XLOC_014841	Prupe.4G236300	Pp04:15304244-15304544	E	B	OK	0.70396	0	-Inf	NA	1	0.06445	0.91554	no	NA
XLOC_017924	Prupe.6G083300	Pp06:5629642-5630261	E	B	OK	0.24714	0	-Inf	NA	1	0.06445	0.91554	no	NA
XLOC_020330	Prupe.6G197900	Pp06:20491195-20491759	E	B	OK	0.198635	0	-Inf	NA	1	0.06445	0.91554	no	NA
XLOC_015742	Prupe.5G123300	Pp05:12189466-12193067	E	B	OK	1.47782	8.27037	2.48448	2.13108	1	0.0645	0.915578	no	KAS I (3-KETOACYL-ACYL CARRIER PROTEIN SYNTHASE I); catalytic/ fatty-acid synthase/ transferase, transferring acyl groups other than amino-acyl groups
XLOC_023706	Prupe.7G245400	Pp07:20926005-20928146	E	B	OK	128.157	437.416	1.77109	1.96894	1	0.06455	0.915617	no	chloroplast thylakoid lumen protein
XLOC_005417	Prupe.1G505200	Pp01:41733001-41735985	E	B	OK	5.99852	20.049	1.74085	1.95206	1	0.06465	0.916364	no	UDP-glucoronosyl/UDP-glucosyl transferase family protein
XLOC_007617	Prupe.2G010300	Pp02:942017-944094	E	B	OK	47.0153	140.218	1.57647	1.88059	1	0.06485	0.91674	no	zinc finger (AN1-like) family protein
XLOC_014895	Prupe.4G247300	Pp04:16442034-16452405	E	B	OK	23.9322	6.99734	-1.77407	-1.96241	1	0.06485	0.91674	no	emb2738 (embryo defective 2738); GTP binding
XLOC_017445	Prupe.5G231000	Pp05:17629016-17631139	E	B	OK	5.1284	20.2869	1.98396	1.97212	1	0.06485	0.91674	no	unknown protein
XLOC_004949	Prupe.1G404000	Pp01:35569748-35571618	E	B	OK	2.33707	11.616	2.31334	1.98566	1	0.06495	0.91674	no	NA
XLOC_005965	Prupe.2G031800	Pp02:3444154-3446593	E	B	OK	16.0501	49.0329	1.61117	1.93071	1	0.0651	0.91674	no	ANNAT4 (ANNEXIN ARABIDOPSIS 4); calcium ion binding / calcium-dependent phospholipid binding
XLOC_019407	Prupe.6G011600	Pp06:839935-847311	E	B	OK	0.0790265	0.95312	3.59225	2.17528	1	0.0651	0.91674	no	CMT3 (chromomethylase 3); DNA (cytosine-5-)-methyltransferase
XLOC_020262	Prupe.6G181800	Pp06:18855309-18860281	E	B	OK	5.9943	1.66878	-1.84479	-1.75758	1	0.0651	0.91674	no	ACX2 (ACYL-COA OXIDASE 2); acyl-CoA oxidase
XLOC_020788	Prupe.6G293600	Pp06:26978539-26980111	E	B	OK	6.60207	1.32154	-2.3207	-1.96561	1	0.0651	0.91674	no	pentatricopeptide (PPR) repeat-containing protein
XLOC_021461	Prupe.7G056700	Pp07:9586417-9588814	E	B	OK	13.0616	3.62994	-1.84731	-1.77764	1	0.06515	0.91674	no	AT-HSFB3; DNA binding / transcription factor
XLOC_023189	Prupe.7G132100	Pp07:15097071-15098566	E	B	OK	15.5955	48.4952	1.63671	1.95437	1	0.06515	0.91674	no	MAPKKK19; ATP binding / kinase/ protein kinase/ protein serine/threonine kinase
XLOC_022453	Prupe.7G244900	Pp07:20900630-20902052	E	B	OK	1.67794	8.64675	2.36547	2.02792	1	0.06525	0.91748	no	SEC14 cytosolic factor, putative / phosphoglyceride transfer protein, putative
XLOC_015313	Prupe.5G040700	Pp05:4486276-4488971	E	B	OK	44.9425	15.8393	-1.50457	-1.87601	1	0.0655	0.918993	no	pentatricopeptide (PPR) repeat-containing protein
XLOC_017164	Prupe.5G175800	Pp05:14928925-14931268	E	B	OK	0.486355	2.57094	2.40221	1.85198	1	0.0655	0.918993	no	armadillo/beta-catenin repeat family protein / U-box domain-containing protein
XLOC_018169	Prupe.6G129600	Pp06:10060916-10061642	E	B	OK	62.9912	179.223	1.50853	1.87682	1	0.0655	0.918993	no	NA
XLOC_013778	Prupe.4G001700	Pp04:150239-156329	E	B	OK	33.3302	100.401	1.59087	1.90157	1	0.06555	0.919029	no	AtSIP2 (Arabidopsis thaliana seed imbibition 2); hydrolase, hydrolyzing O-glycosyl compounds
XLOC_009698	Prupe.3G119100	Pp03:10376845-10378212	E	B	OK	0.283196	4.47831	3.98308	2.55457	1	0.0656	0.919065	no	NA
XLOC_004680	Prupe.1G344800	Pp01:32284478-32285872	E	B	OK	0.934008	5.08867	2.44578	1.90016	1	0.06565	0.9191	no	BPS1 (BYPASS 1)
XLOC_005457	Prupe.1G513300	Pp01:42239178-42246088	E	B	OK	7.41296	1.37031	-2.43555	-2.1016	1	0.0657	0.919135	no	kinase
XLOC_010593	Prupe.3G289200	Pp03:26009484-26011807	E	B	OK	16.3547	4.03643	-2.01855	-1.99953	1	0.0658	0.91987	no	ATNRT2.7 (Arabidopsis thaliana high affinity nitrate transporter 2.7); nitrate transmembrane transporter
XLOC_005060	Prupe.1G430500	Pp01:36900761-36902991	E	B	OK	11.4276	36.1472	1.66136	1.88957	1	0.0659	0.920043	no	CYCD3;1 (CYCLIN D3;1); cyclin-dependent protein kinase regulator/ protein binding
XLOC_005109	Prupe.1G442500	Pp01:37544088-37546683	E	B	OK	4.69089	0.952477	-2.3001	-1.9827	1	0.06605	0.920043	no	WAK3 (wall associated kinase 3); kinase/ protein serine/threonine kinase
XLOC_008665	Prupe.2G239400	Pp02:25968619-25972276	E	B	OK	0.940006	4.68253	2.31655	1.98437	1	0.06605	0.920043	no	fringe-related protein
XLOC_014047	Prupe.4G057800	Pp04:2759583-2768197	E	B	OK	9.26613	2.09861	-2.14253	-2.22109	1	0.06605	0.920043	no	leucine-rich repeat transmembrane protein kinase, putative
XLOC_026356	Prupe.8G235400	Pp08:20842936-20846312	E	B	OK	0.417886	2.16525	2.37335	1.82356	1	0.06605	0.920043	no	NA
XLOC_001367	Prupe.1G264700	Pp01:27324597-27326287	E	B	OK	106.122	317.52	1.58112	1.87942	1	0.0661	0.920078	no	ERD9 (EARLY-RESPONSIVE TO DEHYDRATION 9); glutathione transferase
XLOC_014135	Prupe.4G079800	Pp04:3866912-3870984	E	B	OK	16.4631	46.3677	1.49388	1.83604	1	0.06615	0.920112	no	INVOLVED IN: biological_process unknown; LOCATED IN: plasma membrane, anchored to membrane; EXPRESSED IN: 24 plant structures; EXPRESSED DURING: 13 growth stages; CONTAINS InterPro DOMAIN/s: Protein of unknown function DUF642 (InterPro:IPR006946), Galactose-binding like (InterPro:IPR008979); BEST Arabidopsis thaliana protein match is: unknown protein (TAIR:AT2G34510.1); Has 180 Blast hits to 163 …
XLOC_005244	Prupe.1G469600	Pp01:39126380-39127570	E	B	OK	7.6525	24.2473	1.66382	1.7873	1	0.0662	0.920147	no	NA
XLOC_008028	Prupe.2G098900	Pp02:15456972-15472818	E	B	OK	37.2868	10.9627	-1.76607	-2.02265	1	0.0663	0.920876	no	NA
XLOC_007382	Prupe.2G295200	Pp02:28644736-28647321	E	B	OK	12.7143	39.2555	1.62645	1.93454	1	0.06635	0.920909	no	TUB8; structural constituent of cytoskeleton
XLOC_007963	Prupe.2G086300	Pp02:13672517-13674076	E	B	OK	8.62735	28.9763	1.74788	1.94096	1	0.06645	0.920977	no	CYP77A4; electron carrier/ heme binding / iron ion binding / monooxygenase/ oxygen binding
XLOC_015188	Prupe.5G018000	Pp05:1936040-1937728	E	B	OK	0.752331	11.9666	3.9915	2.61189	1	0.06645	0.920977	no	transferase family protein
XLOC_014046	Prupe.4G057600	Pp04:2747321-2749210	E	B	OK	4.94343	19.2229	1.95924	1.95335	1	0.0666	0.921836	no	transferase family protein
XLOC_021365	Prupe.7G038600	Pp07:7157804-7160194	E	B	OK	2.04196	9.55618	2.22648	1.71974	1	0.06665	0.921836	no	unknown protein
XLOC_024731	Prupe.8G174600	Pp08:17742813-17745543	E	B	OK	1.98444	10.7674	2.43987	2.08514	1	0.0667	0.921836	no	unknown protein
XLOC_005120	Prupe.1G444700	Pp01:37668754-37672508	E	B	OK	1.15849	0.0572741	-4.33822	-2.79445	1	0.06675	0.921836	no	leucine-rich repeat family protein / protein kinase family protein
XLOC_006584	Prupe.2G144800	Pp02:20171666-20174320	E	B	OK	67.4539	23.7561	-1.5056	-1.87747	1	0.06675	0.921836	no	BEN1; binding / catalytic/ coenzyme binding / oxidoreductase, acting on CH-OH group of donors
XLOC_015110	Prupe.5G004000	Pp05:518921-522584	E	B	OK	19.4073	6.23982	-1.63702	-1.78962	1	0.0668	0.921869	no	auxin efflux carrier family protein
XLOC_024935	Prupe.8G215100	Pp08:19761083-19764832	E	B	OK	2.59778	0.506723	-2.35801	-1.88915	1	0.067	0.923243	no	FUNCTIONS IN: molecular_function unknown; INVOLVED IN: biological_process unknown; LOCATED IN: mitochondrion; EXPRESSED IN: 23 plant structures; EXPRESSED DURING: 13 growth stages; CONTAINS InterPro DOMAIN/s: Haem oxygenase-like, multi-helical (InterPro:IPR016084), TENA/THI-4 protein/Coenzyme PQQ biosynthesis protein C (InterPro:IPR004305); Has 1039 Blast hits to 1039 proteins in 384 species: Arc…
XLOC_005600	Prupe.1G543500	Pp01:44415524-44415863	E	B	OK	229.816	654.129	1.5091	1.87365	1	0.06705	0.923243	no	NA
XLOC_002731	Prupe.1G525900	Pp01:43074052-43076565	E	B	OK	9.52676	2.50259	-1.92857	-1.93827	1	0.0671	0.923243	no	pentatricopeptide (PPR) repeat-containing protein
XLOC_016745	Prupe.5G088900	Pp05:9955687-9960814	E	B	OK	63.9043	23.5684	-1.43906	-1.78408	1	0.06725	0.923243	no	MVA1; acetyl-CoA C-acetyltransferase/ hydroxymethylglutaryl-CoA synthase
XLOC_016271	Prupe.5G229400	Pp05:17556417-17562518	E	B	OK	1.181	6.21726	2.39626	2.04813	1	0.06725	0.923243	no	NA
XLOC_003130	Prupe.1G015800	Pp01:1124354-1127303	E	B	OK	0.862644	4.56452	2.40363	2.03764	1	0.0673	0.923243	no	unknown protein
XLOC_017819	Prupe.6G060300	Pp06:4185525-4186229	E	B	OK	570.067	2052.8	1.84839	1.81187	1	0.0674	0.923243	no	unknown protein
XLOC_011135	Prupe.3G077200	Pp03:5693178-5695448	E	B	OK	5.94684	1.13098	-2.39455	-2.0206	1	0.06745	0.923243	no	sulfate transmembrane transporter
XLOC_020875	Prupe.6G310500	Pp06:27841445-27842672	E	B	OK	68.2597	210.54	1.62499	1.9532	1	0.0675	0.923243	no	VQ motif-containing protein
XLOC_017898	Prupe.6G078500	Pp06:5334413-5337964	E	B	OK	15.9561	5.42979	-1.55514	-1.83188	1	0.06755	0.923243	no	PLL5; catalytic/ protein serine/threonine phosphatase
XLOC_000091	Prupe.1G016700	Pp01:1180236-1180772	E	B	OK	12.787	2.60441	-2.29565	-1.73716	1	0.0676	0.923243	no	GCN5-related N-acetyltransferase (GNAT) family protein
XLOC_013935	Prupe.4G034400	Pp04:1601220-1603271	E	B	OK	0.126752	7.69386	5.92363	3.93032	1	0.0676	0.923243	no	CYCD6;1 (Cyclin D6;1); cyclin-dependent protein kinase
XLOC_005029	Prupe.1G423400	Pp01:36508728-36510371	E	B	OK	13.9522	42.0981	1.59326	1.91381	1	0.06765	0.923243	no	esterase/lipase/thioesterase family protein
XLOC_017116	Prupe.5G166200	Pp05:14396532-14398095	E	B	OK	6.90371	25.606	1.89104	1.93821	1	0.06765	0.923243	no	octicosapeptide/Phox/Bem1p (PB1) domain-containing protein
XLOC_013796	Prupe.4G004800	Pp04:293534-297000	E	B	OK	89.6665	292.876	1.70765	1.95431	1	0.06775	0.923243	no	metal ion binding
XLOC_001908	Prupe.1G367800	Pp01:33658383-33660037	E	B	OK	0.53174	2.60573	2.29289	1.70552	1	0.06785	0.923243	no	auxin-responsive protein, putative
XLOC_005364	Prupe.1G493800	Pp01:41026400-41037620	E	B	OK	106.552	37.5053	-1.5064	-1.81684	1	0.0679	0.923243	no	ALDH3H1 (ALDEHYDE DEHYDROGENASE 3H1); 3-chloroallyl aldehyde dehydrogenase/ aldehyde dehydrogenase (NAD)
XLOC_019649	Prupe.6G058000	Pp06:4054565-4059561	E	B	OK	6.33162	18.7366	1.56521	1.71526	1	0.06795	0.923243	no	DDB2 (damaged DNA-binding 2); nucleic acid binding / nucleotide binding / zinc ion binding
XLOC_025754	Prupe.8G112500	Pp08:14117405-14135673	E	B	OK	6.53688	2.34548	-1.47872	-1.83605	1	0.068	0.923243	no	TOR (TARGET OF RAPAMYCIN); 1-phosphatidylinositol-3-kinase/ protein binding
XLOC_026378	Prupe.8G240800	Pp08:21110531-21113091	E	B	OK	12.344	37.7744	1.61361	1.85279	1	0.06805	0.923243	no	CYCP1;1 (cyclin p1;1); cyclin-dependent protein kinase
XLOC_004578	Prupe.1G320400	Pp01:30744179-30752340	E	B	OK	28.4394	8.86375	-1.6819	-1.84722	1	0.0681	0.923243	no	MATE efflux family protein
XLOC_003360	Prupe.1G071900	Pp01:5100317-5105347	E	B	OK	12.0384	37.9625	1.65693	1.85109	1	0.0682	0.923243	no	transporter-related
XLOC_014628	Prupe.4G186500	Pp04:11092450-11093649	E	B	OK	0.272596	6.30037	4.5306	2.91939	1	0.0682	0.923243	no	NA
XLOC_013224	Prupe.4G189800	Pp04:11289618-11292044	E	B	OK	0.318928	4.57762	3.84329	2.42318	1	0.0682	0.923243	no	unknown protein
XLOC_025499	Prupe.8G058900	Pp08:7590020-7590725	E	B	OK	5.82293	30.4478	2.38652	2.07148	1	0.0682	0.923243	no	unknown protein
XLOC_003096	Prupe.1G007400	Pp01:637072-641157	E	B	OK	0.0456518	1.74828	5.25912	3.35665	1	0.06825	0.923243	no	(R)-mandelonitrile lyase, putative / (R)-oxynitrilase, putative
XLOC_011559	Prupe.3G170800	Pp03:18974244-18977821	E	B	OK	18.6793	53.3141	1.51308	1.88459	1	0.06825	0.923243	no	RHM1 (RHAMNOSE BIOSYNTHESIS 1); UDP-L-rhamnose synthase/ UDP-glucose 4,6-dehydratase/ catalytic
XLOC_020108	Prupe.6G151900	Pp06:13170356-13174303	E	B	OK	4.68949	17.463	1.8968	1.88384	1	0.06825	0.923243	no	short-chain dehydrogenase/reductase (SDR) family protein
XLOC_015603	Prupe.5G095100	Pp05:10482490-10485302	E	B	OK	25.4611	67.7463	1.41185	1.70192	1	0.06845	0.923243	no	FUNCTIONS IN: molecular_function unknown; INVOLVED IN: biological_process unknown; EXPRESSED IN: 23 plant structures; EXPRESSED DURING: 13 growth stages; CONTAINS InterPro DOMAIN/s: Stress responsive alpha-beta barrel (InterPro:IPR013097), Dimeric alpha-beta barrel (InterPro:IPR011008); BEST Arabidopsis thaliana protein match is: unknown protein (TAIR:AT2G31670.1); Has 36 Blast hits to 33 protein…
XLOC_015444	Prupe.5G065500	Pp05:7963397-7964781	E	B	OK	12.5218	41.067	1.71354	1.91069	1	0.0685	0.923243	no	MYB4; DNA binding / transcription factor
XLOC_002168	Prupe.1G415000	Pp01:36092585-36096869	E	B	OK	293.412	92.4267	-1.66654	-1.82576	1	0.0686	0.923243	no	GAMMA-VPE (GAMMA VACUOLAR PROCESSING ENZYME); cysteine-type endopeptidase
XLOC_000071	Prupe.1G012700	Pp01:964698-966234	E	B	OK	0.727798	4.48443	2.62332	1.88976	1	0.06865	0.923243	no	F-box family protein
XLOC_003374	Prupe.1G074700	Pp01:5362773-5365595	E	B	OK	64.1243	199.012	1.63391	1.80952	1	0.06865	0.923243	no	macrophage migration inhibitory factor family protein / MIF family protein
XLOC_003541	Prupe.1G107700	Pp01:8625760-8627555	E	B	OK	5.12572	1.02762	-2.31844	-1.77713	1	0.06865	0.923243	no	meprin and TRAF homology domain-containing protein / MATH domain-containing protein
XLOC_010416	Prupe.3G254200	Pp03:24334867-24336246	E	B	OK	6.94496	26.9857	1.95815	1.93421	1	0.06865	0.923243	no	transferase family protein
XLOC_022117	Prupe.7G179100	Pp07:17618919-17621709	E	B	OK	37.5999	12.3908	-1.60146	-1.90419	1	0.06875	0.923243	no	YLS2; strictosidine synthase
XLOC_023932	Prupe.8G018300	Pp08:1697766-1704518	E	B	OK	18.3679	6.77948	-1.43794	-1.77611	1	0.06875	0.923243	no	ADH1 (ALCOHOL DEHYDROGENASE 1); alcohol dehydrogenase
XLOC_012460	Prupe.4G047200	Pp04:2242857-2248174	E	B	OK	9.95257	3.31273	-1.58705	-1.90023	1	0.06885	0.923243	no	GSL1 (GLUCAN SYNTHASE-LIKE 1); 1,3-beta-glucan synthase/ transferase, transferring glycosyl groups
XLOC_014279	Prupe.4G107300	Pp04:5604730-5609455	E	B	OK	15.3481	49.3835	1.68597	1.87608	1	0.06885	0.923243	no	FUNCTIONS IN: molecular_function unknown; INVOLVED IN: biological_process unknown; LOCATED IN: integral to membrane; EXPRESSED IN: 24 plant structures; EXPRESSED DURING: 13 growth stages; CONTAINS InterPro DOMAIN/s: TRAM, LAG1 and CLN8 homology (InterPro:IPR006634); BEST Arabidopsis thaliana protein match is: unknown protein (TAIR:AT4G19645.2); Has 478 Blast hits to 478 proteins in 104 species: A…
XLOC_011542	Prupe.3G166700	Pp03:18550729-18553883	E	B	OK	3.35078	0.687027	-2.28606	-1.97348	1	0.0689	0.923243	no	NA
XLOC_024037	Prupe.8G038700	Pp08:3849051-3850873	E	B	OK	11.4157	2.99165	-1.93201	-1.92831	1	0.0689	0.923243	no	protein kinase family protein
XLOC_001932	Prupe.1G373600	Pp01:33968412-33971925	E	B	OK	26.8547	8.02145	-1.74324	-1.85482	1	0.06895	0.923243	no	BLH3 (BEL1-LIKE HOMEODOMAIN 3); DNA binding / transcription factor
XLOC_021004	Prupe.6G334000	Pp06:29017582-29022883	E	B	OK	7.85063	1.79718	-2.12708	-1.95689	1	0.06895	0.923243	no	MEE32 (MATERNAL EFFECT EMBRYO ARREST 32); 3-dehydroquinate dehydratase/ NADP or NADPH binding / binding / catalytic/ shikimate 5-dehydrogenase
XLOC_023758	Prupe.7G256100	Pp07:21459368-21461207	E	B	OK	0.221479	4.2624	4.26642	2.74777	1	0.069	0.923274	no	NA
XLOC_002073	Prupe.1G399800	Pp01:35332026-35336843	E	B	OK	4.50645	1.30317	-1.78997	-1.69541	1	0.0692	0.923551	no	ATGLR2.7; intracellular ligand-gated ion channel
XLOC_008612	Prupe.2G227200	Pp02:25313757-25315422	E	B	OK	7.51922	28.082	1.90099	1.89768	1	0.06925	0.923551	no	Overexpression leads to PEL (Pseudo-Etiolation in Light) phenotype.
XLOC_011053	Prupe.3G062300	Pp03:4445733-4449725	E	B	OK	9.92213	3.20918	-1.62845	-1.78869	1	0.0693	0.923551	no	ankyrin repeat family protein
XLOC_018114	Prupe.6G118300,Prupe.6G118400	Pp06:8692247-8698625	E	B	OK	7.59831	24.0997	1.66526	1.76471	1	0.0693	0.923551	no	NA
XLOC_018193	Prupe.6G134400	Pp06:10621078-10622787	E	B	OK	0.611631	9.02154	3.88264	2.48441	1	0.0693	0.923551	no	anac090 (Arabidopsis NAC domain containing protein 90); transcription factor
XLOC_023877	Prupe.8G007500	Pp08:571485-572211	E	B	OK	1.71451	27.8193	4.02022	2.5325	1	0.06935	0.923551	no	Protein is tyrosine-phosphorylated and its phosphorylation state is modulated in response to ABA in Arabidopsis thaliana seeds.
XLOC_026475	Prupe.8G262300	Pp08:22105365-22110625	E	B	OK	13.2949	4.41098	-1.5917	-1.81817	1	0.0694	0.923551	no	FUNCTIONS IN: molecular_function unknown; INVOLVED IN: rRNA processing; LOCATED IN: small-subunit processome; EXPRESSED IN: 23 plant structures; EXPRESSED DURING: 13 growth stages; CONTAINS InterPro DOMAIN/s: Small-subunit processome, Utp14 (InterPro:IPR006709); BEST Arabidopsis thaliana protein match is: U3 ribonucleoprotein (Utp) family protein (TAIR:AT5G08600.1); Has 7412 Blast hits to 4272 pr…
XLOC_003987	Prupe.1G198500	Pp01:19086314-19093335	E	B	OK	45.374	16.2424	-1.4821	-1.81728	1	0.06945	0.923551	no	CRT3 (CALRETICULIN 3); calcium ion binding / unfolded protein binding
XLOC_004559	Prupe.1G316400	Pp01:30512142-30512674	E	B	OK	3.32326	17.0812	2.36174	1.83083	1	0.06945	0.923551	no	protease inhibitor/seed storage/lipid transfer protein (LTP) family protein
XLOC_001663	Prupe.1G323000	Pp01:30855753-30857600	E	B	OK	112.605	40.411	-1.47845	-1.82523	1	0.06965	0.925575	no	heavy-metal-associated domain-containing protein / copper chaperone (CCH)-related
XLOC_012757	Prupe.4G104700	Pp04:5404723-5411719	E	B	OK	4.88538	0.941476	-2.37547	-2.0462	1	0.06975	0.92575	no	leucine-rich repeat family protein / protein kinase family protein
XLOC_013434	Prupe.4G225500	Pp04:14230744-14231513	E	B	OK	33.1265	108.778	1.71533	1.8846	1	0.06985	0.92575	no	NA
XLOC_020582	Prupe.6G251400	Pp06:24615249-24618443	E	B	OK	20.0878	56.0123	1.47943	1.82411	1	0.06985	0.92575	no	short-chain dehydrogenase/reductase (SDR) family protein
XLOC_015306	Prupe.5G039900	Pp05:4405896-4408622	E	B	OK	9.72546	2.6202	-1.89209	-1.88959	1	0.0699	0.92575	no	leucine-rich repeat family protein
XLOC_010912	Prupe.3G030200	Pp03:2257966-2262122	E	B	OK	9.41117	27.215	1.53196	1.79314	1	0.06995	0.92575	no	unknown protein
XLOC_020085	Prupe.6G148600	Pp06:12595435-12595876	E	B	OK	3.2337	50.5955	3.96775	2.45471	1	0.06995	0.92575	no	NA
XLOC_026382	Prupe.8G242100	Pp08:21178199-21184013	E	B	OK	28.035	83.6441	1.57704	1.87535	1	0.07	0.925779	no	TT8 (TRANSPARENT TESTA 8); DNA binding / transcription factor
XLOC_015659	Prupe.5G106100	Pp05:11237167-11238761	E	B	OK	68.9342	23.2418	-1.5685	-1.85846	1	0.07015	0.927129	no	heavy-metal-associated domain-containing protein
XLOC_017785	Prupe.6G051900	Pp06:3643353-3649148	E	B	OK	7.2915	1.84904	-1.97944	-1.91605	1	0.0702	0.927157	no	ATUBA1; ubiquitin activating enzyme/ ubiquitin-protein ligase
XLOC_003149	Prupe.1G018900	Pp01:1306268-1310016	E	B	OK	9.80349	2.75559	-1.83093	-1.77728	1	0.07035	0.928505	no	HMT3; homocysteine S-methyltransferase
XLOC_025853	Prupe.8G135800	Pp08:15628313-15630394	E	B	OK	171.417	57.8735	-1.56653	-1.87145	1	0.07045	0.929191	no	UGT84A1; UDP-glycosyltransferase/ sinapate 1-glucosyltransferase/ transferase, transferring glycosyl groups
XLOC_017542	Prupe.6G003500	Pp06:379545-380926	E	B	OK	94.4007	306.676	1.69985	1.88899	1	0.0705	0.929218	no	NA
XLOC_024247	Prupe.8G077200	Pp08:11143397-11148272	E	B	OK	1.89508	0.414194	-2.19388	-1.81786	1	0.0706	0.929714	no	disease resistance protein (NBS-LRR class), putative
XLOC_004026	Prupe.1G205100	Pp01:20599877-20603013	E	B	OK	1.32405	0.126469	-3.38809	-2.03832	1	0.0709	0.929714	no	NA
XLOC_006036	Prupe.2G045000	Pp02:5037443-5038706	E	B	OK	25.947	6.64886	-1.96439	-1.94542	1	0.0709	0.929714	no	AtCXE17 (Arabidopsis thaliana carboxyesterase 17); hydrolase
XLOC_012655	Prupe.4G083000	Pp04:4050991-4053738	E	B	OK	30.0672	84.4641	1.49015	1.85351	1	0.0709	0.929714	no	DEG5 (DEGP PROTEASE 5); catalytic/ serine-type endopeptidase/ serine-type peptidase
XLOC_019528	Prupe.6G032200	Pp06:2476496-2477224	E	B	OK	15.406	47.2091	1.61557	1.75452	1	0.0709	0.929714	no	DNAJ heat shock N-terminal domain-containing protein
XLOC_005040	Prupe.1G425100	Pp01:36608156-36608784	E	B	OK	26.1668	96.57	1.88384	1.8654	1	0.07095	0.929714	no	unknown protein
XLOC_010121	Prupe.3G200900	Pp03:20959255-20962524	E	B	OK	2.24633	0.423112	-2.40846	-1.87278	1	0.071	0.929714	no	calcium-transporting ATPase, plasma membrane-type, putative / Ca(2+)-ATPase, putative (ACA13)
XLOC_017743	Prupe.6G043300	Pp06:3165705-3167991	E	B	OK	21.6577	60.2675	1.4765	1.8391	1	0.07105	0.929714	no	SIP4 (SOS3-INTERACTING PROTEIN 4); kinase/ protein kinase
XLOC_020506	Prupe.6G235500	Pp06:23651216-23652105	E	B	OK	41.0216	125.311	1.61105	1.84782	1	0.0711	0.929714	no	NA
XLOC_021256	Prupe.7G017900	Pp07:2596580-2598078	E	B	OK	34.4937	100.632	1.54468	1.82334	1	0.0712	0.929714	no	unknown protein
XLOC_021984	Prupe.7G155200	Pp07:16435961-16438413	E	B	OK	5.81218	21.4883	1.8864	1.87623	1	0.07125	0.929714	no	Maf family protein
XLOC_025064	Prupe.8G241100	Pp08:21120901-21122707	E	B	OK	0.942578	4.70629	2.31991	1.79866	1	0.07125	0.929714	no	unknown protein
XLOC_025114	Prupe.8G249500	Pp08:21522232-21524408	E	B	OK	6.985	19.9871	1.51674	1.77325	1	0.07125	0.929714	no	leucine-rich repeat family protein
XLOC_017738	Prupe.6G042600	Pp06:3124532-3130125	E	B	OK	34.1325	10.8953	-1.64744	-1.96214	1	0.0713	0.929714	no	WNK4 (WITH NO K (=LYSINE) 4); kinase/ protein kinase
XLOC_009509	Prupe.3G084900	Pp03:6262183-6263130	E	B	OK	37.2187	114.419	1.62022	1.91703	1	0.07135	0.929714	no	unknown protein
XLOC_025326	Prupe.8G022200	Pp08:2004828-2006052	E	B	OK	0.140575	8.33288	5.8894	3.92924	1	0.0714	0.929714	no	Dof-type zinc finger domain-containing protein
XLOC_025584	Prupe.8G078700	Pp08:11272703-11273458	E	B	OK	1.23463	17.8634	3.85486	2.47044	1	0.0714	0.929714	no	auxin-responsive protein, putative
XLOC_012545	Prupe.4G062900	Pp04:3012359-3014902	E	B	OK	5.62894	16.2237	1.52716	1.77943	1	0.07145	0.929714	no	CIPK20 (CBL-INTERACTING PROTEIN KINASE 20); kinase/ protein serine/threonine kinase
XLOC_018637	Prupe.6G222300	Pp06:22738428-22741000	E	B	OK	0.631799	2.78624	2.14078	1.63666	1	0.07145	0.929714	no	glycosyl hydrolase family protein 17
XLOC_020562	Prupe.6G247000	Pp06:24350994-24355993	E	B	OK	0.386266	1.53488	1.99046	1.58115	1	0.07165	0.931691	no	protein binding
XLOC_004995	Prupe.1G416800	Pp01:36184541-36186251	E	B	OK	3.55476	0.750744	-2.24336	-1.71833	1	0.0719	0.934314	no	HAT22; transcription factor
XLOC_006414	Prupe.2G114500	Pp02:17249669-17251897	E	B	OK	0.0708924	2.40556	5.0846	3.2943	1	0.072	0.934359	no	RNA helicase, putative
XLOC_022083	Prupe.7G171000	Pp07:17277136-17279292	E	B	OK	0.0867898	2.94072	5.0825	3.29294	1	0.072	0.934359	no	male sterility MS5, putative
XLOC_012346	Prupe.4G027300	Pp04:1266234-1271530	E	B	OK	19.6246	6.64539	-1.56224	-1.84842	1	0.07205	0.934382	no	NA
XLOC_000979	Prupe.1G184000	Pp01:16450512-16452558	E	B	OK	0.408614	6.06554	3.89182	2.40616	1	0.07225	0.934517	no	NA
XLOC_010624	Prupe.3G294300	Pp03:26262413-26263895	E	B	OK	3.26864	0.688392	-2.24739	-1.70003	1	0.07225	0.934517	no	ATRABE1B (ARABIDOPSIS RAB GTPASE HOMOLOG E1B); GTP binding / GTPase/ translation elongation factor
XLOC_009797	Prupe.3G138600	Pp03:14619378-14641876	E	B	OK	12.6958	4.12605	-1.62152	-1.79942	1	0.07235	0.934517	no	ATTPC1 (TWO-PORE CHANNEL 1); calcium channel/ voltage-gated calcium channel
XLOC_015806	Prupe.5G134000	Pp05:12798605-12799148	E	B	OK	2.89963	14.0339	2.27498	1.75361	1	0.07235	0.934517	no	histone H4
XLOC_017453	Prupe.5G232500	Pp05:17693031-17694488	E	B	OK	1.6118	7.62155	2.24141	1.89	1	0.07235	0.934517	no	ATLP-1
XLOC_023896	Prupe.8G011000	Pp08:895261-898388	E	B	OK	2.83839	0.144263	-4.2983	-2.63503	1	0.07235	0.934517	no	oxidoreductase, 2OG-Fe(II) oxygenase family protein
XLOC_022087	Prupe.7G172300	Pp07:17333733-17336081	E	B	OK	0.317156	4.6077	3.86078	2.38455	1	0.0725	0.935432	no	family II extracellular lipase 3 (EXL3)
XLOC_009526	Prupe.3G088200	Pp03:6559799-6570124	E	B	OK	31.0674	10.5061	-1.56418	-1.87519	1	0.07265	0.935432	no	SUS2 (ABNORMAL SUSPENSOR 2)
XLOC_025211	Prupe.8G270200	Pp08:22429205-22433386	E	B	OK	40.3844	14.6764	-1.4603	-1.79566	1	0.07265	0.935432	no	ATERDJ3B; heat shock protein binding / unfolded protein binding
XLOC_008740	Prupe.2G256000	Pp02:26804498-26807195	E	B	OK	0.0942933	4.54079	5.58964	3.53145	1	0.0727	0.935432	no	F-box family protein
XLOC_000843	Prupe.1G155800	Pp01:12326523-12335720	E	B	OK	38.9614	14.2285	-1.45326	-1.81333	1	0.0728	0.935432	no	LACS7 (LONG-CHAIN ACYL-COA SYNTHETASE 7); long-chain-fatty-acid-CoA ligase/ protein binding
XLOC_024878	Prupe.8G204300	Pp08:19172789-19176581	E	B	OK	16.9852	5.2495	-1.69402	-1.88897	1	0.0728	0.935432	no	GTP-binding family protein
XLOC_000201	Prupe.1G035800	Pp01:2509703-2512096	E	B	OK	24.0522	7.45442	-1.69	-1.88703	1	0.07285	0.935432	no	2-oxoglutarate-dependent dioxygenase, putative
XLOC_024795	Prupe.8G187300	Pp08:18417626-18424976	E	B	OK	44.9876	124.501	1.46856	1.7816	1	0.0729	0.935432	no	hydrolase, alpha/beta fold family protein
XLOC_005038	Prupe.1G424800	Pp01:36599102-36600684	E	B	OK	40.0609	118.184	1.56076	1.86687	1	0.07295	0.935432	no	40S ribosomal protein S29 (RPS29C)
XLOC_016754	Prupe.5G089900	Pp05:10049938-10050631	E	B	OK	0.292781	8.16627	4.80178	3.0794	1	0.07315	0.935432	no	CBF4 (C- REPEAT-BINDING FACTOR 4); DNA binding / transcription activator/ transcription factor
XLOC_003725	Prupe.1G148600	Pp01:11652665-11654476	E	B	OK	2.12124	10.4721	2.30356	1.97439	1	0.0732	0.935432	no	AWPM-19-like membrane family protein
XLOC_016866	Prupe.5G112700	Pp05:11638573-11647369	E	B	OK	0.0930032	1.09149	3.55288	2.1747	1	0.07335	0.935432	no	ATMRP14; ATPase, coupled to transmembrane movement of substances
XLOC_008273	Prupe.2G153800	Pp02:20790704-20794055	E	B	OK	57.5772	168.223	1.5468	1.83775	1	0.07345	0.935432	no	FUNCTIONS IN: molecular_function unknown; INVOLVED IN: biological_process unknown; LOCATED IN: cellular_component unknown; EXPRESSED IN: leaf whorl, petal, male gametophyte, flower, pollen tube; EXPRESSED DURING: L mature pollen stage, 4 anthesis, petal differentiation and expansion stage; CONTAINS InterPro DOMAIN/s: UAA transporter (InterPro:IPR013657); BEST Arabidopsis thaliana protein match is…
XLOC_010090	Prupe.3G196400	Pp03:20715025-20722699	E	B	OK	0.0188623	0.5767	4.93425	1.4274	1	0.0735	0.935432	no	NA
XLOC_007265	Prupe.2G273000	Pp02:27594306-27609171	E	B	OK	4.20813	1.35435	-1.63557	-1.73555	1	0.0737	0.935432	no	binding
XLOC_001250	Prupe.1G243100	Pp01:25667354-25668348	E	B	OK	9.02607	34.0854	1.91698	1.90481	1	0.07375	0.935432	no	unknown protein
XLOC_015805	Prupe.5G133800	Pp05:12792582-12797901	E	B	OK	3.40269	15.0601	2.14598	1.97741	1	0.07375	0.935432	no	subtilase family protein
XLOC_024337	Prupe.8G097600,Prupe.8G097700	Pp08:12950665-12958098	E	B	OK	0.329701	0.0249472	-3.72421	-1.61389	1	0.0739	0.935432	no	NA
XLOC_021167	Prupe.7G001600	Pp07:223111-225642	E	B	OK	67.561	25.2224	-1.42148	-1.75332	1	0.0741	0.935432	no	ACHT4 (ATYPICAL CYS HIS RICH THIOREDOXIN 4); oxidoreductase, acting on sulfur group of donors, disulfide as acceptor
XLOC_010125	Prupe.3G201400	Pp03:20984687-20990399	E	B	OK	15.9614	5.39993	-1.56358	-1.85995	1	0.07415	0.935432	no	ATP binding
XLOC_011042	Prupe.3G059900	Pp03:4259975-4268895	E	B	OK	0.822046	0.0414599	-4.30943	-2.64602	1	0.07425	0.935432	no	PEN3 (PENETRATION 3); ATPase, coupled to transmembrane movement of substances / cadmium ion transmembrane transporter
XLOC_023399	Prupe.7G180800	Pp07:17684082-17687728	E	B	OK	0.13157	1.77087	3.75056	2.21198	1	0.07425	0.935432	no	CYCB2;3 (Cyclin B2;3); cyclin-dependent protein kinase regulator
XLOC_025182	Prupe.8G264100	Pp08:22169288-22173300	E	B	OK	0.304723	4.11498	3.75532	2.39392	1	0.07425	0.935432	no	pectinesterase family protein
XLOC_024826	Prupe.8G195100	Pp08:18760708-18763184	E	B	OK	0.0431333	1.66227	5.26821	3.00136	1	0.0743	0.935432	no	oxidoreductase, zinc-binding dehydrogenase family protein
XLOC_004091	Prupe.1G218000	Pp01:23237747-23238182	E	B	OK	0	1.16409	Inf	NA	1	0.07435	0.935432	no	NADH-ubiquinone oxidoreductase-related
XLOC_005153	Prupe.1G450400	Pp01:37956483-37956840	E	B	OK	0	0.35309	Inf	NA	1	0.07435	0.935432	no	NA
XLOC_005736	Prupe.1G573500	Pp01:46742207-46742539	E	B	OK	0	0.610036	Inf	NA	1	0.07435	0.935432	no	NA
XLOC_007620	Prupe.2G010700	Pp02:964052-964548	E	B	OK	0	0.193441	Inf	NA	1	0.07435	0.935432	no	NA
XLOC_007511	Prupe.2G320800	Pp02:29865406-29865715	E	B	OK	0	0.490294	Inf	NA	1	0.07435	0.935432	no	OFP4 (ARABIDOPSIS THALIANA OVATE FAMILY PROTEIN 4)
XLOC_009941	Prupe.3G165900	Pp03:18487171-18488757	E	B	OK	21.7053	6.90935	-1.65142	-1.84528	1	0.07435	0.935432	no	aspartyl protease family protein
XLOC_010173	Prupe.3G209800	Pp03:21543541-21544381	E	B	OK	0	0.295437	Inf	NA	1	0.07435	0.935432	no	unknown protein
XLOC_010465	Prupe.3G262600	Pp03:24797951-24798251	E	B	OK	0	0.527977	Inf	NA	1	0.07435	0.935432	no	plastocyanin-like domain-containing protein
XLOC_016279	Prupe.5G231200	Pp05:17639394-17640522	E	B	OK	0	0.587412	Inf	NA	1	0.07435	0.935432	no	NA
XLOC_018980	Prupe.6G288900	Pp06:26704758-26705264	E	B	OK	0	0.301416	Inf	NA	1	0.07435	0.935432	no	NA
XLOC_025470	Prupe.8G051000	Pp08:5555051-5556005	E	B	OK	0	0.68124	Inf	NA	1	0.07435	0.935432	no	NA
XLOC_025646	Prupe.8G090300	Pp08:12342655-12343335	E	B	OK	0	0.263973	Inf	NA	1	0.07435	0.935432	no	NA
XLOC_025713	Prupe.8G102700	Pp08:13400562-13400886	E	B	OK	0	0.437661	Inf	NA	1	0.07435	0.935432	no	protease inhibitor/seed storage/lipid transfer protein (LTP) family protein
XLOC_010610	Prupe.3G292200	Pp03:26175542-26178196	E	B	OK	6.99551	25.0404	1.83975	1.80524	1	0.0744	0.935432	no	unknown protein
XLOC_012694	Prupe.4G089000	Pp04:4407879-4411805	E	B	OK	25.5508	8.64897	-1.56277	-1.86153	1	0.0744	0.935432	no	AAT1 (AMINO ACID TRANSPORTER 1); L-glutamate transmembrane transporter/ L-lysine transmembrane transporter/ arginine transmembrane transporter/ cationic amino acid transmembrane transporter
XLOC_014844	Prupe.4G237500	Pp04:15505901-15510507	E	B	OK	4.1275	0.887596	-2.21729	-1.69559	1	0.07445	0.935432	no	F-box family protein
XLOC_021511	Prupe.7G066300	Pp07:10463926-10465690	E	B	OK	10.1845	29.8882	1.5532	1.85066	1	0.07445	0.935432	no	unknown protein
XLOC_023050	Prupe.7G103600	Pp07:13310948-13317922	E	B	OK	0.300174	1.47061	2.29255	1.77192	1	0.07445	0.935432	no	kinesin motor protein-related
XLOC_024310	Prupe.8G090400	Pp08:12346191-12347744	E	B	OK	1.72782	8.68618	2.32977	1.99907	1	0.0746	0.93639	no	AtCXE18 (Arabidopsis thaliana carboxyesterase 18); carboxylesterase
XLOC_011561	Prupe.3G171200	Pp03:18993866-18998969	E	B	OK	1.04462	0.2234	-2.22528	-1.64052	1	0.07465	0.93639	no	kinase
XLOC_011195	Prupe.3G091300	Pp03:6802358-6803050	E	B	OK	19.9406	3.74445	-2.41288	-1.876	1	0.0747	0.93639	no	NA
XLOC_000790	Prupe.1G144800	Pp01:11370366-11374044	E	B	OK	2.96119	0.0585861	-5.65947	-3.44293	1	0.07475	0.93639	no	sugar transporter, putative
XLOC_008533	Prupe.2G210500	Pp02:24322036-24326101	E	B	OK	21.5397	59.4852	1.46553	1.77511	1	0.0748	0.93639	no	protein kinase, putative
XLOC_024321	Prupe.8G094400	Pp08:12717865-12724512	E	B	OK	12.2711	3.85433	-1.67072	-1.8583	1	0.07485	0.93639	no	FtsJ-like methyltransferase family protein
XLOC_026556	Prupe.I002800	scaffold_20:5490-7755	E	B	OK	2.9448	0.214238	-3.78089	-2.39381	1	0.07495	0.93639	no	leucine-rich repeat transmembrane protein kinase, putative
XLOC_012031	Prupe.3G274300	Pp03:25351368-25352856	E	B	OK	40.7022	13.9174	-1.54821	-1.86414	1	0.07505	0.93639	no	AATP1 (AAA-ATPase 1); ATP binding / ATPase/ nucleoside-triphosphatase/ nucleotide binding
XLOC_017617	Prupe.6G021100	Pp06:1715347-1716101	E	B	OK	1.52981	20.8017	3.76528	2.3168	1	0.07505	0.93639	no	NA
XLOC_020999	Prupe.6G333400	Pp06:28988995-28997886	E	B	OK	2.04678	0.165104	-3.63191	-2.34913	1	0.0751	0.93639	no	BON3 (BONZAI 3); calcium-dependent phospholipid binding
XLOC_015747	Prupe.5G123800,Prupe.5G123900	Pp05:12237241-12241512	E	B	OK	94.7607	33.4109	-1.50397	-1.79537	1	0.0752	0.93639	no	NA
XLOC_020468	Prupe.6G225900	Pp06:23005350-23008970	E	B	OK	37.7964	12.4215	-1.60541	-1.88943	1	0.0752	0.93639	no	NRAMP3 (NATURAL RESISTANCE-ASSOCIATED MACROPHAGE PROTEIN 3); inorganic anion transmembrane transporter/ manganese ion transmembrane transporter/ metal ion transmembrane transporter
XLOC_018699	Prupe.6G232300	Pp06:23489980-23490760	E	B	OK	0.497336	7.13087	3.84179	2.43808	1	0.07525	0.93639	no	auxin-responsive family protein
XLOC_024562	Prupe.8G139200	Pp08:15820005-15822856	E	B	OK	9.6979	3.20954	-1.59531	-1.74495	1	0.07525	0.93639	no	pentatricopeptide (PPR) repeat-containing protein
XLOC_005725	Prupe.1G571200	Pp01:46571110-46574309	E	B	OK	10.7691	3.28535	-1.71277	-1.84506	1	0.0753	0.93639	no	protein kinase family protein
XLOC_018735	Prupe.6G239200	Pp06:23873513-23877437	E	B	OK	16.6953	5.20535	-1.68137	-1.88693	1	0.0753	0.93639	no	MLO3 (MILDEW RESISTANCE LOCUS O 3); calmodulin binding
XLOC_006104	Prupe.2G054500	Pp02:6428084-6431952	E	B	OK	7.02418	2.32954	-1.59229	-1.73953	1	0.0756	0.938312	no	disease resistance protein (NBS-LRR class), putative
XLOC_011308	Prupe.3G117200	Pp03:10009610-10010760	E	B	OK	9.80608	2.38219	-2.04139	-1.74947	1	0.0756	0.938312	no	NA
XLOC_018366	Prupe.6G169200	Pp06:17457336-17471072	E	B	OK	4.23274	1.20569	-1.81173	-1.74812	1	0.0756	0.938312	no	unknown protein
XLOC_002124	Prupe.1G408700	Pp01:35781921-35782803	E	B	OK	1.26802	5.79533	2.19232	1.6494	1	0.0757	0.938952	no	NA
XLOC_014669	Prupe.4G200200	Pp04:12432036-12435892	E	B	OK	13.0709	36.9668	1.49987	1.8188	1	0.07585	0.94021	no	PAT1 (phytochrome a signal transduction 1); signal transducer/ transcription factor
XLOC_016447	Prupe.5G022700	Pp05:2517100-2521725	E	B	OK	17.7246	48.292	1.44603	1.77515	1	0.0759	0.940228	no	NA
XLOC_003680	Prupe.1G139700	Pp01:10949033-10958872	E	B	OK	29.4868	9.47859	-1.63733	-1.87247	1	0.076	0.940263	no	GTP1/OBG family protein
XLOC_017417	Prupe.5G226400	Pp05:17452588-17454872	E	B	OK	0.966927	4.78204	2.30615	1.79323	1	0.076	0.940263	no	NA
XLOC_014019	Prupe.4G052000	Pp04:2492173-2492989	E	B	OK	37.1886	9.68741	-1.94068	-1.91413	1	0.0761	0.940899	no	NA
XLOC_011409	Prupe.3G137400	Pp03:14500976-14502217	E	B	OK	45.36	124.441	1.45597	1.81172	1	0.07625	0.942152	no	NA
XLOC_011671	Prupe.3G191800	Pp03:20423217-20427499	E	B	OK	26.9185	8.89314	-1.59783	-1.81634	1	0.0764	0.943404	no	PMH2 (putative mitochondrial RNA helicase 2); ATP binding / ATP-dependent helicase/ helicase/ nucleic acid binding
XLOC_005142	Prupe.1G448600	Pp01:37887099-37888020	E	B	OK	5.37134	18.3782	1.77464	1.68594	1	0.0765	0.944036	no	TINY2 (TINY2); DNA binding / transcription factor
XLOC_015792	Prupe.5G131300	Pp05:12660395-12663252	E	B	OK	0.313141	4.03748	3.68857	2.34688	1	0.07655	0.944052	no	ATCEL2; cellulase/ hydrolase, hydrolyzing O-glycosyl compounds
XLOC_023114	Prupe.7G117600	Pp07:14232614-14236491	E	B	OK	29.8077	10.3294	-1.52893	-1.81334	1	0.0766	0.944067	no	unknown protein
XLOC_021137	Prupe.6G361600	Pp06:30462533-30464943	E	B	OK	71.6329	212.514	1.56886	1.81635	1	0.07665	0.944082	no	dimethylmenaquinone methyltransferase family protein
XLOC_006645	Prupe.2G155900	Pp02:20932957-20936487	E	B	OK	14.5009	5.01895	-1.53069	-1.82341	1	0.0769	0.946559	no	NA
XLOC_019766	Prupe.6G078200	Pp06:5309901-5314391	E	B	OK	2.83033	0.567572	-2.3181	-1.81174	1	0.07695	0.946573	no	NA
XLOC_025408	Prupe.8G039300	Pp08:3924349-3928728	E	B	OK	0.0901315	0.762755	3.08112	1.81081	1	0.077	0.946587	no	protein kinase family protein
XLOC_017110	Prupe.5G165100	Pp05:14354824-14359049	E	B	OK	18.2767	52.8888	1.53295	1.78058	1	0.0773	0.949082	no	ATDI19
XLOC_017059	Prupe.5G156300	Pp05:13936468-13938091	E	B	OK	1.02117	4.84473	2.24619	1.73452	1	0.07735	0.949082	no	NA
XLOC_026481	Prupe.8G263300	Pp08:22140824-22141382	E	B	OK	27.1167	82.7622	1.60979	1.79961	1	0.07735	0.949082	no	unknown protein
XLOC_017375	Prupe.5G217200	Pp05:17024858-17027440	E	B	OK	2.69679	0.561585	-2.26367	-1.75423	1	0.07745	0.949707	no	BRC1 (BRANCHED 1); transcription factor
XLOC_010773	Prupe.3G004700	Pp03:291575-294251	E	B	OK	14.743	39.8401	1.43419	1.76573	1	0.07755	0.950331	no	NA
XLOC_016735	Prupe.5G086700	Pp05:9816075-9818049	E	B	OK	68.0079	202.396	1.57341	1.83976	1	0.07765	0.950365	no	LDOX (LEUCOANTHOCYANIDIN DIOXYGENASE); leucocyanidin oxygenase
XLOC_009436	Prupe.3G070700	Pp03:5074391-5075127	E	B	OK	2.32167	11.72	2.33573	1.81185	1	0.0777	0.950365	no	unknown protein
XLOC_024181	Prupe.8G066200	Pp08:9801064-9801677	E	B	OK	7.25936	34.7723	2.26002	1.95088	1	0.0777	0.950365	no	NA
XLOC_010578	Prupe.3G286200	Pp03:25878601-25881431	E	B	OK	11.7743	35.5966	1.5961	1.88437	1	0.07775	0.950376	no	cinnamoyl-CoA reductase-related
XLOC_021105	Prupe.6G353500	Pp06:30055886-30060498	E	B	OK	1.42143	5.89941	2.05323	1.8294	1	0.0778	0.950387	no	unknown protein
XLOC_000320	Prupe.1G055400	Pp01:3902731-3905573	E	B	OK	3.90327	0.82747	-2.2379	-1.93932	1	0.0781	0.95285	no	NA
XLOC_022340	Prupe.7G221700	Pp07:19807471-19808290	E	B	OK	97.2323	262.713	1.43398	1.77124	1	0.0781	0.95285	no	unknown protein
XLOC_001797	Prupe.1G346800	Pp01:32421992-32427198	E	B	OK	59.8144	19.3163	-1.63067	-1.86018	1	0.07815	0.952859	no	NA
XLOC_023306	Prupe.7G162400	Pp07:16781536-16783615	E	B	OK	35.8119	12.0895	-1.56668	-1.81275	1	0.07845	0.952916	no	epoxide hydrolase, putative
XLOC_023139	Prupe.7G121600	Pp07:14471117-14474276	E	B	OK	0.296996	3.67895	3.63078	2.26488	1	0.0783	0.952917	no	LOCATED IN: membrane; EXPRESSED IN: embryo, sepal, flower; EXPRESSED DURING: C globular stage, petal differentiation and expansion stage; CONTAINS InterPro DOMAIN/s: Exostosin-like (InterPro:IPR004263); BEST Arabidopsis thaliana protein match is: exostosin family protein (TAIR:AT3G07620.1); Has 866 Blast hits to 860 proteins in 87 species: Archae - 0; Bacteria - 9; Metazoa - 265; Fungi - 4; Plant…
XLOC_026329	Prupe.8G230100	Pp08:20548010-20550028	E	B	OK	2.18494	0.486619	-2.16673	-1.63195	1	0.0783	0.952917	no	helicase domain-containing protein / pentatricopeptide (PPR) repeat-containing protein
XLOC_012588	Prupe.4G069800	Pp04:3409246-3415998	E	B	OK	0.0737751	1.10584	3.90587	2.38959	1	0.07835	0.952917	no	leucine-rich repeat transmembrane protein kinase, putative
XLOC_020542	Prupe.6G243400	Pp06:24129178-24133237	E	B	OK	6.94842	2.18789	-1.66714	-1.73311	1	0.0784	0.952917	no	disease resistance protein (NBS-LRR class), putative
XLOC_014675	Prupe.4G201900	Pp04:12543934-12552032	E	B	OK	48.4028	18.3958	-1.39572	-1.6944	1	0.07845	0.952917	no	AtATG18f
XLOC_006710	Prupe.2G166500	Pp02:21546249-21551931	E	B	OK	6.69941	2.15027	-1.63952	-1.79493	1	0.0785	0.952926	no	PGP11 (P-GLYCOPROTEIN 11); ATPase, coupled to transmembrane movement of substances
XLOC_024404	Prupe.8G109000	Pp08:13911209-13916195	E	B	OK	3.01332	0.634361	-2.24798	-1.94524	1	0.07865	0.953624	no	disease resistance protein (TIR-NBS-LRR class), putative
XLOC_000268	Prupe.1G046000	Pp01:3276782-3278352	E	B	OK	0.332259	4.16338	3.64738	2.3238	1	0.0788	0.953624	no	unknown protein
XLOC_008439	Prupe.2G194200	Pp02:23246096-23248256	E	B	OK	12.5321	3.30342	-1.92359	-1.89264	1	0.0788	0.953624	no	CYP78A8; electron carrier/ heme binding / iron ion binding / monooxygenase/ oxygen binding
XLOC_024946	Prupe.8G217200	Pp08:19861811-19863881	E	B	OK	4.78643	1.07251	-2.15796	-1.84781	1	0.0788	0.953624	no	NA
XLOC_003401	Prupe.1G082000	Pp01:6065663-6072953	E	B	OK	37.4209	13.763	-1.44304	-1.7984	1	0.0789	0.953624	no	AHA2; ATPase/ hydrogen-exporting ATPase, phosphorylative mechanism
XLOC_009568	Prupe.3G094800,Prupe.3G094900	Pp03:7117152-7121467	E	B	OK	20.0372	7.3603	-1.44485	-1.71499	1	0.07895	0.953624	no	NA
XLOC_000574	Prupe.1G105500	Pp01:8478479-8480751	E	B	OK	2.0989	0.465252	-2.17355	-1.65879	1	0.079	0.953624	no	pentatricopeptide (PPR) repeat-containing protein
XLOC_014673	Prupe.4G201300	Pp04:12511062-12518009	E	B	OK	50.7631	135.9	1.42069	1.68454	1	0.079	0.953624	no	oxygen evolving enhancer 3 (PsbQ) family protein
XLOC_003501	Prupe.1G099900	Pp01:7964739-7970588	E	B	OK	0.0214037	0.359729	4.07098	2.07291	1	0.07905	0.953624	no	epsin N-terminal homology (ENTH) domain-containing protein
XLOC_012170	Prupe.3G304600	Pp03:26730797-26734446	E	B	OK	0.136936	0.918674	2.74605	1.65046	1	0.07905	0.953624	no	CLC-B (CHLORIDE CHANNEL B); anion channel/ voltage-gated chloride channel
XLOC_015102	Prupe.5G003100	Pp05:436755-438971	E	B	OK	0.376165	4.69169	3.64067	2.29569	1	0.07925	0.955441	no	pentatricopeptide (PPR) repeat-containing protein
XLOC_013661	Prupe.4G270300	Pp04:21790425-21813998	E	B	OK	16.933	5.52697	-1.61527	-1.78514	1	0.0793	0.955449	no	binding
XLOC_016574	Prupe.5G048000	Pp05:5069293-5074543	E	B	OK	0.540764	0.0364027	-3.89288	-1.90574	1	0.07945	0.956661	no	purine permease family protein
XLOC_001700	Prupe.1G328600	Pp01:31212777-31213774	E	B	OK	0.348837	5.20492	3.89925	2.37358	1	0.07955	0.956898	no	MLP28 (MLP-LIKE PROTEIN 28)
XLOC_003235	Prupe.1G042500	Pp01:3032996-3041186	E	B	OK	9.03034	2.74502	-1.71796	-1.82245	1	0.0797	0.956898	no	PHO1 (phosphate 1)
XLOC_026464	Prupe.8G260000	Pp08:22011036-22014354	E	B	OK	10.6387	30.9627	1.54121	1.78342	1	0.0797	0.956898	no	NLA (nitrogen limitation adaptation); ubiquitin-protein ligase
XLOC_014068	Prupe.4G064200	Pp04:3083675-3092828	E	B	OK	14.9099	5.03284	-1.56682	-1.81801	1	0.07975	0.956898	no	leucine-rich repeat transmembrane protein kinase, putative
XLOC_025595	Prupe.8G080700	Pp08:11447102-11448991	E	B	OK	1.09622	5.01447	2.19356	1.85663	1	0.07975	0.956898	no	auxin-responsive protein, putative
XLOC_015771	Prupe.5G127900	Pp05:12465707-12469414	E	B	OK	5.3101	1.50103	-1.82278	-1.81148	1	0.07985	0.956898	no	NA
XLOC_023026	Prupe.7G098500	Pp07:12970042-12972513	E	B	OK	7.33877	21.6292	1.55937	1.719	1	0.07985	0.956898	no	OFP13 (ARABIDOPSIS THALIANA OVATE FAMILY PROTEIN 13)
XLOC_011993	Prupe.3G266100	Pp03:24943714-24944941	E	B	OK	22.1231	60.2091	1.44443	1.64753	1	0.08005	0.956898	no	NA
XLOC_017379	Prupe.5G218200	Pp05:17082963-17086478	E	B	OK	17.9175	48.8832	1.44797	1.8062	1	0.08025	0.956898	no	lipase family protein
XLOC_014980	Prupe.4G266700	Pp04:19928293-19928530	E	B	OK	6.23895	75.1549	3.59049	2.28281	1	0.0803	0.956898	no	NA
XLOC_005562	Prupe.1G533900	Pp01:43620033-43629076	E	B	OK	9.16335	2.61659	-1.80819	-1.87964	1	0.0804	0.956898	no	serine/threonine protein kinase, putative
XLOC_022911	Prupe.7G073200	Pp07:11088471-11093476	E	B	OK	8.42989	2.46656	-1.77301	-1.76083	1	0.08045	0.956898	no	CNGC1 (CYCLIC NUCLEOTIDE GATED CHANNEL 1); calmodulin binding / cation channel/ cyclic nucleotide binding / intracellular cyclic nucleotide activated cation channel/ inward rectifier potassium channel
XLOC_024414	Prupe.8G110400	Pp08:14007771-14009917	E	B	OK	8.40425	23.9015	1.50791	1.80074	1	0.08045	0.956898	no	transducin family protein / WD-40 repeat family protein
XLOC_002488	Prupe.1G476700	Pp01:39848119-39849058	E	B	OK	7.4823	27.4857	1.87713	1.87799	1	0.08055	0.956898	no	NA
XLOC_006976	Prupe.2G219400	Pp02:24824287-24827114	E	B	OK	10.9994	3.13998	-1.8086	-1.77988	1	0.08055	0.956898	no	catalytic
XLOC_016601	Prupe.5G053500	Pp05:5730113-5734290	E	B	OK	12.8247	35.4291	1.46601	1.71869	1	0.08055	0.956898	no	ABA4 (abscisic acid (ABA)-deficient 4); intramolecular oxidoreductase
XLOC_002370	Prupe.1G454100	Pp01:38178832-38183092	E	B	OK	0.0798172	1.18138	3.88763	2.37274	1	0.08065	0.956898	no	INVOLVED IN: N-terminal protein myristoylation; EXPRESSED IN: 20 plant structures; EXPRESSED DURING: 13 growth stages; CONTAINS InterPro DOMAIN/s: Protein of unknown function DUF630 (InterPro:IPR006868), Protein of unknown function DUF632 (InterPro:IPR006867), Actin-binding FH2 (InterPro:IPR015425); BEST Arabidopsis thaliana protein match is: unknown protein (TAIR:AT1G52320.4); Has 31848 Blast hi…
XLOC_013773	Prupe.4G001200	Pp04:131825-132365	E	B	OK	29.0412	88.1945	1.60259	1.79598	1	0.08065	0.956898	no	C/VIF2 (CELL WALL / VACUOLAR INHIBITOR OF FRUCTOSIDASE 2); enzyme inhibitor/ pectinesterase/ pectinesterase inhibitor
XLOC_005247	Prupe.1G469900	Pp01:39144459-39147109	E	B	OK	0.737249	0.0360898	-4.35249	-2.3963	1	0.0807	0.956898	no	NA
XLOC_022006	Prupe.7G158900	Pp07:16622072-16624962	E	B	OK	16.3622	4.70352	-1.79855	-1.86929	1	0.0807	0.956898	no	BCS1 (CYTOCHROME BC1 SYNTHESIS); ATP binding / ATPase/ nucleoside-triphosphatase/ nucleotide binding
XLOC_020217	Prupe.6G172000	Pp06:17703281-17708048	E	B	OK	91.4349	30.8024	-1.5697	-1.75014	1	0.0808	0.956898	no	UBP1 interacting protein 2a (UBA2a)
XLOC_000837	Prupe.1G154000	Pp01:12122407-12124247	E	B	OK	2.11287	9.74473	2.20542	1.8867	1	0.08095	0.956898	no	unknown protein
XLOC_024085	Prupe.8G049600	Pp08:5395477-5407979	E	B	OK	14.5207	5.39983	-1.42712	-1.73638	1	0.08105	0.956898	no	HIRA (Arabidopsis homolog of histone chaperone HIRA); nucleotide binding / protein binding
XLOC_001566	Prupe.1G302200	Pp01:29687404-29687756	E	B	OK	0.356456	0	-Inf	NA	1	0.08115	0.956898	no	NA
XLOC_001876	Prupe.1G361200	Pp01:33279393-33279905	E	B	OK	0.383337	0	-Inf	NA	1	0.08115	0.956898	no	NA
XLOC_005403	Prupe.1G502200	Pp01:41545326-41545940	E	B	OK	0.212325	0	-Inf	NA	1	0.08115	0.956898	no	NA
XLOC_009108	Prupe.3G005600	Pp03:333477-338232	E	B	OK	48.734	18.093	-1.4295	-1.77679	1	0.08115	0.956898	no	BOR1 (REQUIRES HIGH BORON 1); anion exchanger/ boron transporter
XLOC_010931	Prupe.3G035100	Pp03:2561777-2562092	E	B	OK	0.464832	0	-Inf	NA	1	0.08115	0.956898	no	auxin-responsive family protein
XLOC_009734	Prupe.3G126200	Pp03:11620107-11621001	E	B	OK	0.257759	0	-Inf	NA	1	0.08115	0.956898	no	secretory protein, putative
XLOC_012055	Prupe.3G279100	Pp03:25564428-25564914	E	B	OK	0.56837	0	-Inf	NA	1	0.08115	0.956898	no	NA
XLOC_017434	Prupe.5G229000	Pp05:17539726-17542058	E	B	OK	8.09293	29.6475	1.87318	1.87953	1	0.08115	0.956898	no	S-adenosyl-L-methionine:carboxyl methyltransferase family protein
XLOC_021397	Prupe.7G044100	Pp07:8019854-8020395	E	B	OK	0.234392	0	-Inf	NA	1	0.08115	0.956898	no	NA
XLOC_023226	Prupe.7G140300	Pp07:15586451-15586922	E	B	OK	0.200505	0	-Inf	NA	1	0.08115	0.956898	no	NA
XLOC_025708	Prupe.8G101600	Pp08:13307394-13307700	E	B	OK	0.500937	0	-Inf	NA	1	0.08115	0.956898	no	NA
XLOC_020968	Prupe.6G327200	Pp06:28714786-28715804	E	B	OK	4.76861	23.3926	2.29441	1.9507	1	0.0813	0.958083	no	unknown protein
XLOC_025815	Prupe.8G126300	Pp08:15074898-15079830	E	B	OK	0.319983	0.0678476	-2.23763	-1.14405	1	0.0814	0.95812	no	unknown protein
XLOC_019497	Prupe.6G025100	Pp06:2004660-2008198	E	B	OK	8.19385	2.33743	-1.80962	-1.78321	1	0.0815	0.95812	no	ATCSLE1; cellulose synthase/ transferase, transferring glycosyl groups
XLOC_008927	Prupe.2G298200	Pp02:28785330-28789537	E	B	OK	14.1265	5.05668	-1.48214	-1.65898	1	0.08155	0.95812	no	transmembrane protein, putative
XLOC_009811	Prupe.3G140400	Pp03:14813054-14817304	E	B	OK	0.0816567	1.69657	4.37691	2.66204	1	0.08155	0.95812	no	unknown protein
XLOC_005382	Prupe.1G498200	Pp01:41271719-41274198	E	B	OK	3.70466	0.753567	-2.29753	-1.78862	1	0.0816	0.95812	no	NA
XLOC_019003	Prupe.6G292800	Pp06:26940844-26942242	E	B	OK	0.161306	2.98179	4.20831	2.54286	1	0.0816	0.95812	no	LP1; calmodulin binding
XLOC_016327	Prupe.5G241700	Pp05:18195910-18200676	E	B	OK	0.710431	3.2285	2.1841	1.89142	1	0.0817	0.958132	no	SUS6 (SUCROSE SYNTHASE 6); UDP-glycosyltransferase/ sucrose synthase
XLOC_019339	Prupe.6G362300	Pp06:30501422-30507253	E	B	OK	20.1857	52.7774	1.38659	1.64003	1	0.0817	0.958132	no	unknown protein
XLOC_011387	Prupe.3G132900	Pp03:13804144-13806781	E	B	OK	0.0944388	1.94696	4.3657	2.65401	1	0.08185	0.95931	no	reticulon family protein
XLOC_011076	Prupe.3G066300	Pp03:4773174-4781004	E	B	OK	4.3566	13.08	1.58608	1.60455	1	0.08195	0.959901	no	SGB1 (SUPPRESSOR OF G PROTEIN BETA1); carbohydrate transmembrane transporter/ sugar:hydrogen symporter
XLOC_005723	Prupe.1G570300	Pp01:46464250-46469737	E	B	OK	2.21915	0.467122	-2.24814	-1.7266	1	0.0821	0.960518	no	protein kinase family protein
XLOC_015608	Prupe.5G096300	Pp05:10545076-10550636	E	B	OK	3.01258	9.20317	1.61113	1.7828	1	0.08215	0.960518	no	unknown protein
XLOC_017031	Prupe.5G148300	Pp05:13554476-13555894	E	B	OK	13.4504	42.2068	1.64983	1.78803	1	0.0822	0.960518	no	ATHVA22D
XLOC_011569	Prupe.3G172700	Pp03:19062846-19063369	E	B	OK	1.40021	16.1789	3.53039	2.24525	1	0.0823	0.960518	no	PAR2 (PHY RAPIDLY REGULATED 2)
XLOC_010041	Prupe.3G188500	Pp03:20174395-20176258	E	B	OK	6.43167	0.521839	-3.62352	-2.25937	1	0.08235	0.960518	no	NA
XLOC_022683	Prupe.7G021500	Pp07:3270764-3280285	E	B	OK	25.4633	9.55934	-1.41344	-1.70924	1	0.08235	0.960518	no	ASD1 (ALPHA-L-ARABINOFURANOSIDASE 1); alpha-N-arabinofuranosidase/ hydrolase, acting on glycosyl bonds / xylan 1,4-beta-xylosidase
XLOC_023328	Prupe.7G167000	Pp07:17051801-17052822	E	B	OK	0.52633	6.25337	3.5706	2.2259	1	0.08235	0.960518	no	auxin-responsive family protein
XLOC_016842	Prupe.5G109000	Pp05:11428887-11429421	E	B	OK	55.9923	161.158	1.52517	1.82691	1	0.0826	0.962854	no	FUNCTIONS IN: molecular_function unknown; INVOLVED IN: biological_process unknown; LOCATED IN: plasma membrane; EXPRESSED IN: 15 plant structures; EXPRESSED DURING: 7 growth stages; CONTAINS InterPro DOMAIN/s: Harpin-induced 1 (InterPro:IPR010847); BEST Arabidopsis thaliana protein match is: unknown protein (TAIR:AT3G54200.1); Has 137 Blast hits to 136 proteins in 12 species: Archae - 0; Bacteria…
XLOC_023611	Prupe.7G226800	Pp07:20067239-20069725	E	B	OK	0.64021	3.11699	2.28353	1.78641	1	0.08265	0.962858	no	unknown protein
XLOC_003637	Prupe.1G130300	Pp01:10131680-10133753	E	B	OK	105.047	38.8201	-1.43616	-1.74492	1	0.08275	0.962867	no	ATEBP (ETHYLENE-RESPONSIVE ELEMENT BINDING PROTEIN); DNA binding / protein binding / transcription activator/ transcription factor
XLOC_005486	Prupe.1G519700	Pp01:42670302-42672367	E	B	OK	0.223286	2.63047	3.55835	2.25891	1	0.0828	0.962867	no	AtUGT85A2 (UDP-glucosyl transferase 85A2); UDP-glycosyltransferase/ glucuronosyltransferase/ transferase, transferring glycosyl groups
XLOC_016479	Prupe.5G029500	Pp05:3459745-3462801	E	B	OK	0.588747	2.65225	2.1715	1.60022	1	0.0828	0.962867	no	calmodulin, putative
XLOC_015488	Prupe.5G073900	Pp05:8817851-8819164	E	B	OK	13.5127	37.5021	1.47265	1.74176	1	0.0829	0.963451	no	unknown protein
XLOC_008487	Prupe.2G202000	Pp02:23841598-23845657	E	B	OK	0.618098	4.7772	2.95026	2.139	1	0.083	0.964035	no	no apical meristem (NAM) family protein
XLOC_009119	Prupe.3G007300	Pp03:441167-442640	E	B	OK	0.577791	6.8916	3.57622	2.27531	1	0.08315	0.964078	no	NA
XLOC_011545	Prupe.3G167200	Pp03:18579857-18584177	E	B	OK	8.50213	23.7122	1.47973	1.72552	1	0.08315	0.964078	no	ATCSLC5 (CELLULOSE-SYNTHASE LIKE C5); cellulose synthase/ transferase, transferring glycosyl groups
XLOC_010898	Prupe.3G027700	Pp03:2061339-2063165	E	B	OK	5.72298	0.0969576	-5.88327	-3.89843	1	0.0832	0.964078	no	NA
XLOC_019362	Prupe.6G366000	Pp06:30715316-30727521	E	B	OK	23.9145	8.74077	-1.45205	-1.76536	1	0.08325	0.964078	no	SYN4 (SISTER CHROMATID COHESION 1 PROTEIN 4)
XLOC_002208	Prupe.1G423500	Pp01:36519313-36525850	E	B	OK	41.2767	15.4091	-1.42154	-1.64732	1	0.08335	0.964078	no	ACA1 (AUTO-INHIBITED CA2+-ATPASE 1); calcium channel/ calcium-transporting ATPase/ calmodulin binding
XLOC_008427	Prupe.2G191200	Pp02:23051432-23054709	E	B	OK	2.23629	7.95731	1.83117	1.83719	1	0.08345	0.964078	no	kinesin light chain-related
XLOC_017187	Prupe.5G180000	Pp05:15125584-15129094	E	B	OK	0.343012	2.78663	3.02219	1.79631	1	0.08345	0.964078	no	DEL1 (DP-E2F-LIKE 1); DNA binding / transcription factor
XLOC_023558	Prupe.7G215700	Pp07:19521772-19522749	E	B	OK	1.18354	15.7761	3.73656	2.3159	1	0.08345	0.964078	no	NA
XLOC_000438	Prupe.1G076600	Pp01:5525068-5533086	E	B	OK	11.7074	30.0935	1.36203	1.66063	1	0.0835	0.964078	no	SLP3; serine-type peptidase
XLOC_013562	Prupe.4G250500	Pp04:16756966-16761317	E	B	OK	110.773	39.58	-1.48476	-1.7695	1	0.08355	0.964078	no	SIR; sulfite reductase (ferredoxin)/ sulfite reductase
XLOC_023770	Prupe.7G259400	Pp07:21620869-21624689	E	B	OK	6.91309	1.7038	-2.02058	-1.82912	1	0.0836	0.964078	no	calmodulin-binding protein
XLOC_014042	Prupe.4G056100	Pp04:2687637-2690764	E	B	OK	0.0916661	1.30613	3.83276	2.31848	1	0.0837	0.964078	no	peroxidase, putative
XLOC_024663	Prupe.8G161400	Pp08:16963407-16965285	E	B	OK	0.0872609	7.15616	6.35771	3.95779	1	0.0837	0.964078	no	proline-rich family protein
XLOC_010332	Prupe.3G238800	Pp03:23339531-23344664	E	B	OK	30.5736	10.7671	-1.50565	-1.79103	1	0.08385	0.964078	no	chaperonin, putative
XLOC_025066	Prupe.8G241400	Pp08:21137505-21139618	E	B	OK	1.1274	5.08847	2.17424	1.88208	1	0.08385	0.964078	no	unknown protein
XLOC_010212	Prupe.3G217600	Pp03:21960715-21964750	E	B	OK	19.6031	52.0323	1.40833	1.73151	1	0.0839	0.964078	no	MATE efflux family protein
XLOC_022072	Prupe.7G169500	Pp07:17204079-17206731	E	B	OK	18.5478	6.70918	-1.46704	-1.71434	1	0.0839	0.964078	no	thaumatin, putative
XLOC_025341	Prupe.8G024000	Pp08:2180491-2186573	E	B	OK	5.71695	1.70028	-1.74947	-1.89692	1	0.0839	0.964078	no	PUR4 (purine biosynthesis 4); ATP binding / catalytic/ phosphoribosylformylglycinamidine synthase
XLOC_008046	Prupe.2G103300	Pp02:15907214-15911325	E	B	OK	25.7248	8.79399	-1.54857	-1.83212	1	0.084	0.964083	no	NA
XLOC_012352	Prupe.4G028000	Pp04:1295469-1297143	E	B	OK	13.1747	2.75463	-2.25784	-1.91908	1	0.084	0.964083	no	NA
XLOC_021945	Prupe.7G149000	Pp07:16103927-16106834	E	B	OK	23.8877	63.6644	1.41422	1.76019	1	0.0841	0.964659	no	BZR1 (BRASSINAZOLE-RESISTANT 1); DNA binding / transcription regulator/ transcription repressor
XLOC_000959	Prupe.1G179900	Pp01:15585770-15586531	E	B	OK	0.257129	4.77355	4.2145	2.56372	1	0.08415	0.964661	no	DIR1 (DEFECTIVE IN INDUCED RESISTANCE 1); lipid binding / lipid transporter
XLOC_020667	Prupe.6G267500	Pp06:25534192-25544126	E	B	OK	5.90444	20.5523	1.79943	1.78625	1	0.08425	0.965236	no	zinc finger (C3HC4-type RING finger) family protein
XLOC_008786	Prupe.2G266400	Pp02:27278753-27283403	E	B	OK	2.22966	7.20536	1.69224	1.7205	1	0.0843	0.965237	no	leucine-rich repeat transmembrane protein kinase, putative
XLOC_016227	Prupe.5G220900	Pp05:17204837-17207070	E	B	OK	1.35512	11.4324	3.07663	2.51134	1	0.0844	0.965243	no	LYM1 (LYSM DOMAIN GPI-ANCHORED PROTEIN 1 PRECURSOR)
XLOC_006075	Prupe.2G050600	Pp02:5860068-5862983	E	B	OK	3.32179	0.754524	-2.13832	-1.83547	1	0.08445	0.965243	no	unknown protein
XLOC_026273	Prupe.8G219900	Pp08:20000098-20006012	E	B	OK	5.8986	1.47412	-2.00052	-1.73488	1	0.08445	0.965243	no	CAD1 (CADMIUM SENSITIVE 1); cadmium ion binding / copper ion binding / glutathione gamma-glutamylcysteinyltransferase
XLOC_014271	Prupe.4G106100	Pp04:5496175-5498961	E	B	OK	1.05389	0.115505	-3.18969	-1.92487	1	0.0845	0.965244	no	anac042 (Arabidopsis NAC domain containing protein 42); transcription factor
XLOC_008708	Prupe.2G248800	Pp02:26433622-26436868	E	B	OK	30.39	79.5493	1.38825	1.64405	1	0.08455	0.965246	no	yippee family protein
XLOC_019575	Prupe.6G044300	Pp06:3217326-3220720	E	B	OK	166.968	57.3529	-1.54164	-1.83374	1	0.0846	0.965248	no	peroxidase, putative
XLOC_017619	Prupe.6G021300	Pp06:1726934-1729946	E	B	OK	0.230752	2.70202	3.54962	2.18119	1	0.08465	0.965249	no	CYC1BAT; cyclin-dependent protein kinase regulator
XLOC_001715	Prupe.1G330600	Pp01:31342839-31344892	E	B	OK	1.409	6.54753	2.21628	1.86983	1	0.0848	0.966391	no	HMGA (HIGH MOBILITY GROUP A); DNA binding
XLOC_008634	Prupe.2G232000	Pp02:25578220-25579128	E	B	OK	1.04318	12.9048	3.62885	2.27472	1	0.0849	0.966393	no	histone H4
XLOC_019002	Prupe.6G292700	Pp06:26938167-26939594	E	B	OK	0.264355	3.58436	3.76117	2.26422	1	0.0849	0.966393	no	LTP4 (LIPID TRANSFER PROTEIN 4); lipid binding
XLOC_014615	Prupe.4G183500	Pp04:10874328-10879071	E	B	OK	6.54708	1.60216	-2.03083	-1.79587	1	0.08495	0.966394	no	pentatricopeptide (PPR) repeat-containing protein
XLOC_010075	Prupe.3G193800	Pp03:20525761-20534933	E	B	OK	53.6995	148.328	1.4658	1.67943	1	0.085	0.966395	no	AIR3; serine-type endopeptidase
XLOC_006038	Prupe.2G045200	Pp02:5054082-5060312	E	B	OK	0.305651	0.0408323	-2.9041	-1.71638	1	0.08505	0.966396	no	disease resistance protein (TIR-NBS-LRR class), putative
XLOC_024808	Prupe.8G190400	Pp08:18550926-18552295	E	B	OK	0.613005	7.94822	3.69666	2.32638	1	0.0852	0.966966	no	unknown protein
XLOC_009234	Prupe.3G032600	Pp03:2412945-2416300	E	B	OK	0.0563681	0.527273	3.2256	1.78823	1	0.0853	0.966966	no	GLIP5; carboxylesterase/ lipase
XLOC_012196	Prupe.3G311200	Pp03:27002573-27008600	E	B	OK	35.5641	12.9112	-1.4618	-1.75806	1	0.0853	0.966966	no	NA
XLOC_019654	Prupe.6G058800	Pp06:4094474-4097079	E	B	OK	2.62977	0.556652	-2.24009	-1.75848	1	0.0853	0.966966	no	pentatricopeptide (PPR) repeat-containing protein
XLOC_000440	Prupe.1G076800	Pp01:5556108-5562962	E	B	OK	12.498	34.1207	1.44895	1.6728	1	0.0856	0.966978	no	ORP4B (OSBP(OXYSTEROL BINDING PROTEIN)-RELATED PROTEIN 4B); oxysterol binding
XLOC_008682	Prupe.2G243000	Pp02:26160624-26164384	E	B	OK	3.55546	10.3987	1.54829	1.68569	1	0.0856	0.966978	no	ROPGEF5 (ROP GUANINE NUCLEOTIDE EXCHANGE FACTOR 5); Rho guanyl-nucleotide exchange factor
XLOC_010483	Prupe.3G266900	Pp03:24977387-24980344	E	B	OK	1.82839	0.164023	-3.47861	-2.13359	1	0.0856	0.966978	no	FTSH6 (FTSH PROTEASE 6); ATP-dependent peptidase/ ATPase/ metallopeptidase/ peptidase/ zinc ion binding
XLOC_000684	Prupe.1G125300	Pp01:9879634-9882041	E	B	OK	0.285025	3.12314	3.45384	2.12699	1	0.08565	0.966978	no	AtMYB111 (myb domain protein 111); DNA binding / transcription factor
XLOC_000876	Prupe.1G162700	Pp01:13082014-13082846	E	B	OK	11.1781	2.27694	-2.2955	-1.7924	1	0.08565	0.966978	no	NA
XLOC_012070	Prupe.3G281300	Pp03:25650066-25658642	E	B	OK	8.59566	3.22903	-1.41251	-1.64824	1	0.08565	0.966978	no	UVH3 (ULTRAVIOLET HYPERSENSITIVE 3); DNA binding / catalytic/ endonuclease/ nuclease/ single-stranded DNA binding
XLOC_022347	Prupe.7G223600	Pp07:19916414-19919755	E	B	OK	15.3095	5.57947	-1.45623	-1.706	1	0.0858	0.966978	no	CAF1; RNA splicing factor, transesterification mechanism
XLOC_004224	Prupe.1G246100	Pp01:25941337-25942769	E	B	OK	17.9388	53.083	1.56517	1.78976	1	0.0859	0.966978	no	protein binding / zinc ion binding
XLOC_004422	Prupe.1G286400	Pp01:28687850-28691597	E	B	OK	33.9265	94.1898	1.47316	1.77387	1	0.08595	0.966978	no	hydrolase, alpha/beta fold family protein
XLOC_008711	Prupe.2G249300	Pp02:26469471-26471992	E	B	OK	9.44943	28.5231	1.59383	1.76263	1	0.086	0.966978	no	unknown protein
XLOC_017137	Prupe.5G170900	Pp05:14615402-14621545	E	B	OK	24.877	75.7955	1.6073	1.79965	1	0.086	0.966978	no	unknown protein
XLOC_014819	Prupe.4G233000	Pp04:14976361-14979513	E	B	OK	27.9624	9.79917	-1.51276	-1.73813	1	0.08605	0.966978	no	PAT1 (phytochrome a signal transduction 1); signal transducer/ transcription factor
XLOC_017574	Prupe.6G008600	Pp06:680161-682356	E	B	OK	0.109903	1.71559	3.9644	2.42206	1	0.08605	0.966978	no	UGT76E2 (UDP-GLUCOSYL TRANSFERASE 76E2); UDP-glycosyltransferase/ quercetin 3-O-glucosyltransferase/ quercetin 7-O-glucosyltransferase
XLOC_020381	Prupe.6G207500	Pp06:21610713-21613196	E	B	OK	12.2234	33.6593	1.46136	1.72899	1	0.08615	0.966978	no	ELI3-2 (ELICITOR-ACTIVATED GENE 3-2); aryl-alcohol dehydrogenase/ mannitol dehydrogenase
XLOC_019140	Prupe.6G322000	Pp06:28438257-28439020	E	B	OK	1.41647	16.9658	3.58226	2.2011	1	0.08615	0.966978	no	HTA7 (HISTONE H2A 7); DNA binding
XLOC_023220	Prupe.7G139500	Pp07:15544200-15547481	E	B	OK	8.06282	1.65034	-2.28852	-1.93339	1	0.08615	0.966978	no	disease resistance protein (CC-NBS-LRR class), putative
XLOC_026133	Prupe.8G190300	Pp08:18543199-18547731	E	B	OK	6.31705	1.31263	-2.26679	-1.87265	1	0.08615	0.966978	no	unknown protein
XLOC_018952	Prupe.6G282600	Pp06:26336832-26341135	E	B	OK	5.27099	1.69877	-1.63359	-1.62018	1	0.08635	0.9681	no	binding / protein transporter
XLOC_004861	Prupe.1G383800	Pp01:34464240-34466732	E	B	OK	0.0347348	0.868616	4.64427	1.98433	1	0.0864	0.9681	no	LPAT4 (LYSOPHOSPHATIDYL ACYLTRANSFERASE 4); acyltransferase
XLOC_019158	Prupe.6G326100	Pp06:28664359-28666509	E	B	OK	0.0989284	1.70115	4.10398	2.50982	1	0.0865	0.9681	no	NA
XLOC_000217	Prupe.1G037900	Pp01:2632300-2633915	E	B	OK	4.11723	0.873842	-2.23623	-1.76695	1	0.08655	0.9681	no	ERF1 (ETHYLENE RESPONSE FACTOR 1); DNA binding / transcription activator/ transcription factor
XLOC_005149	Prupe.1G450000	Pp01:37942484-37944633	E	B	OK	0.28992	3.56625	3.62068	2.24653	1	0.08655	0.9681	no	glyoxal oxidase-related
XLOC_015232	Prupe.5G025300	Pp05:2840143-2844024	E	B	OK	1.40102	0.14357	-3.28664	-2.01922	1	0.08655	0.9681	no	RPM1 (RESISTANCE TO P. SYRINGAE PV MACULICOLA 1); nucleotide binding / protein binding
XLOC_016755	Prupe.5G090000	Pp05:10052496-10053666	E	B	OK	0.111316	33.9973	8.25461	5.51883	1	0.08665	0.9681	no	CBF1 (C-REPEAT/DRE BINDING FACTOR 1); DNA binding / transcription activator/ transcription factor
XLOC_022422	Prupe.7G239400	Pp07:20658598-20660090	E	B	OK	0.131743	9.06997	6.1053	3.91604	1	0.08665	0.9681	no	binding / zinc ion binding
XLOC_014040	Prupe.4G055800	Pp04:2677593-2679479	E	B	OK	0.0830031	4.57152	5.78336	3.63013	1	0.0867	0.9681	no	GDSL-motif lipase/hydrolase family protein
XLOC_009577	Prupe.3G096600	Pp03:7309958-7314579	E	B	OK	0.263079	3.18742	3.59882	2.25648	1	0.08685	0.9681	no	NIP6;1 (NOD26-LIKE INTRINSIC PROTEIN 6;1); boron transporter/ glycerol transmembrane transporter/ urea transmembrane transporter/ water channel/ water transporter
XLOC_023002	Prupe.7G091600	Pp07:12454593-12456580	E	B	OK	28.6216	71.5811	1.32247	1.64586	1	0.08685	0.9681	no	dihydroneopterin aldolase, putative
XLOC_000470	Prupe.1G081900	Pp01:6056762-6058638	E	B	OK	0.415545	5.10736	3.6195	2.27411	1	0.0869	0.9681	no	NA
XLOC_020179	Prupe.6G164900	Pp06:16197632-16199954	E	B	OK	0.965411	0.0741786	-3.70207	-2.29921	1	0.0869	0.9681	no	NA
XLOC_018025	Prupe.6G101900	Pp06:7084899-7086612	E	B	OK	20.6223	59.6487	1.53229	1.78684	1	0.087	0.968657	no	unknown protein
XLOC_012573	Prupe.4G067700	Pp04:3283185-3290165	E	B	OK	10.3194	3.614	-1.51369	-1.70964	1	0.0872	0.970324	no	ATP binding / DNA binding / DNA-directed DNA polymerase/ nucleoside-triphosphatase/ nucleotide binding
XLOC_017188	Prupe.5G180100	Pp05:15130581-15132048	E	B	OK	5.2947	1.09888	-2.26851	-1.77919	1	0.08725	0.970324	no	OTP43 (organelle transcript processing defect 43)
XLOC_017475	Prupe.5G236800	Pp05:17903515-17908345	E	B	OK	62.8416	23.2115	-1.43688	-1.73244	1	0.0879	0.974727	no	dihydroorotate dehydrogenase family protein / dihydroorotate oxidase family protein
XLOC_010024	Prupe.3G184900	Pp03:19974184-19975917	E	B	OK	86.445	32.6021	-1.40682	-1.75235	1	0.08795	0.974727	no	UGT71B6 (UDP-glucosyl transferase 71B6); UDP-glycosyltransferase/ abscisic acid glucosyltransferase/ transferase, transferring glycosyl groups
XLOC_010675	Prupe.3G303300	Pp03:26678272-26684477	E	B	OK	11.6183	31.3539	1.43224	1.6957	1	0.088	0.974727	no	FUNCTIONS IN: molecular_function unknown; INVOLVED IN: biological_process unknown; LOCATED IN: plasma membrane; EXPRESSED IN: 21 plant structures; EXPRESSED DURING: 13 growth stages; BEST Arabidopsis thaliana protein match is: nucleolar protein gar2-related (TAIR:AT2G42320.2); Has 1293 Blast hits to 384 proteins in 97 species: Archae - 2; Bacteria - 96; Metazoa - 212; Fungi - 99; Plants - 59; Vir…
XLOC_018625	Prupe.6G219500	Pp06:22567570-22569204	E	B	OK	49.2497	131.259	1.41423	1.7215	1	0.088	0.974727	no	NA
XLOC_018811	Prupe.6G254400	Pp06:24757648-24761717	E	B	OK	12.1461	32.8706	1.4363	1.70869	1	0.088	0.974727	no	NA
XLOC_001246	Prupe.1G242200	Pp01:25596126-25599657	E	B	OK	22.517	8.3016	-1.43955	-1.6711	1	0.0881	0.974727	no	unknown protein
XLOC_001668	Prupe.1G323500	Pp01:30895851-30898880	E	B	OK	6.37577	17.7536	1.47744	1.75358	1	0.0881	0.974727	no	armadillo/beta-catenin repeat family protein / U-box domain-containing protein
XLOC_010835	Prupe.3G017100	Pp03:1224855-1227278	E	B	OK	7.8823	23.9166	1.60132	1.79229	1	0.0881	0.974727	no	MYB20 (myb domain protein 20); DNA binding / transcription factor
XLOC_018557	Prupe.6G204500	Pp06:21249880-21259760	E	B	OK	0.625285	0.0476885	-3.7128	-2.30067	1	0.0881	0.974727	no	binding
XLOC_006770	Prupe.2G178100	Pp02:22268315-22269180	E	B	OK	10.6724	0.384855	-4.79343	-2.86663	1	0.0882	0.974727	no	LEA14 (LATE EMBRYOGENESIS ABUNDANT 14)
XLOC_020161	Prupe.6G161900	Pp06:15104790-15106340	E	B	OK	0	0.249477	Inf	NA	1	0.0882	0.974727	no	NA
XLOC_025291	Prupe.8G015700	Pp08:1394661-1399295	E	B	OK	15.8273	5.83377	-1.43992	-1.67669	1	0.08825	0.974727	no	pescadillo-related
XLOC_011923	Prupe.3G249900	Pp03:23987828-23990407	E	B	OK	1.28509	5.52189	2.10329	1.78168	1	0.0884	0.975827	no	RGP1 (REVERSIBLY GLYCOSYLATED POLYPEPTIDE 1); cellulose synthase (UDP-forming)
XLOC_022607	Prupe.7G006500	Pp07:822956-826757	E	B	OK	54.887	165.645	1.59356	1.76809	1	0.0885	0.976374	no	NA
XLOC_010967	Prupe.3G042700	Pp03:3043298-3046207	E	B	OK	16.9737	48.7182	1.52116	1.67449	1	0.08865	0.976916	no	binding / catalytic
XLOC_016526	Prupe.5G039600	Pp05:4387241-4389632	E	B	OK	18.2043	59.0763	1.6983	1.92349	1	0.08865	0.976916	no	LOL1 (LSD ONE LIKE 1); DNA binding
XLOC_006595	Prupe.2G146900	Pp02:20317957-20319271	E	B	OK	3.64967	0.334071	-3.44954	-2.11279	1	0.0888	0.97783	no	polcalcin, putative / calcium-binding pollen allergen, putative
XLOC_014752	Prupe.4G217700	Pp04:13651236-13656034	E	B	OK	262.073	89.3571	-1.55232	-1.73047	1	0.08885	0.97783	no	aspartyl protease family protein
XLOC_007832	Prupe.2G060200	Pp02:7609097-7614809	E	B	OK	0.217181	2.33732	3.42789	2.1248	1	0.08895	0.97783	no	WRI1 (WRINKLED 1); DNA binding / transcription factor
XLOC_009671	Prupe.3G114000	Pp03:9588421-9596734	E	B	OK	6.29882	1.44925	-2.11978	-1.82415	1	0.089	0.97783	no	chaperonin, putative
XLOC_022493	Prupe.7G253300	Pp07:21353284-21354457	E	B	OK	32.219	84.714	1.39469	1.73682	1	0.08905	0.97783	no	NA
XLOC_020754	Prupe.6G285700	Pp06:26493117-26494680	E	B	OK	17.2699	49.5784	1.52145	1.79306	1	0.0892	0.97783	no	LOCATED IN: endomembrane system; EXPRESSED IN: sperm cell, male gametophyte, pollen tube; EXPRESSED DURING: L mature pollen stage, M germinated pollen stage; CONTAINS InterPro DOMAIN/s: Methyltransferase FkbM (InterPro:IPR006342); BEST Arabidopsis thaliana protein match is: methyltransferase (TAIR:AT4G24805.1); Has 224 Blast hits to 223 proteins in 16 species: Archae - 0; Bacteria - 7; Metazoa - …
XLOC_025730	Prupe.8G107500	Pp08:13834251-13834836	E	B	OK	0.37546	5.94728	3.9855	2.44175	1	0.0892	0.97783	no	unknown protein
XLOC_017688	Prupe.6G034000	Pp06:2576072-2577602	E	B	OK	15.1744	4.31814	-1.81315	-1.82336	1	0.08935	0.97783	no	pentatricopeptide (PPR) repeat-containing protein
XLOC_016103	Prupe.5G194800	Pp05:15829977-15831079	E	B	OK	17.6805	5.26505	-1.74764	-1.72758	1	0.0894	0.97783	no	calcium-binding EF hand family protein
XLOC_013969	Prupe.4G041500	Pp04:1958924-1960652	E	B	OK	0.341219	4.02263	3.55937	2.21877	1	0.08945	0.97783	no	NA
XLOC_000542	Prupe.1G098900	Pp01:7896024-7896649	E	B	OK	59.3995	154.503	1.37911	1.6984	1	0.0896	0.97783	no	NA
XLOC_011603	Prupe.3G178400	Pp03:19488218-19491801	E	B	OK	0.104994	1.09647	3.38449	2.02603	1	0.0896	0.97783	no	unknown protein
XLOC_002711	Prupe.1G521200	Pp01:42746161-42751584	E	B	OK	21.6599	61.095	1.49603	1.77026	1	0.08965	0.97783	no	2-dehydro-3-deoxyphosphoheptonate aldolase, putative / 3-deoxy-D-arabino-heptulosonate 7-phosphate synthase, putative / DAHP synthetase, putative
XLOC_007464	Prupe.2G310900	Pp02:29407662-29411612	E	B	OK	184.363	69.8218	-1.4008	-1.62948	1	0.08965	0.97783	no	FUNCTIONS IN: molecular_function unknown; INVOLVED IN: biological_process unknown; LOCATED IN: cellular_component unknown; EXPRESSED IN: 23 plant structures; EXPRESSED DURING: 13 growth stages; CONTAINS InterPro DOMAIN/s: CCT domain (InterPro:IPR010402); BEST Arabidopsis thaliana protein match is: unknown protein (TAIR:AT4G27900.2); Has 863 Blast hits to 863 proteins in 62 species: Archae - 0; Ba…
XLOC_005338	Prupe.1G489100	Pp01:40714277-40718491	E	B	OK	13.092	34.8631	1.41301	1.73931	1	0.0897	0.97783	no	protein kinase family protein
XLOC_016017	Prupe.5G176400	Pp05:14961099-14964327	E	B	OK	4.28103	0.929034	-2.20416	-1.86363	1	0.0897	0.97783	no	ATTPS9; transferase, transferring glycosyl groups / trehalose-phosphatase
XLOC_022324	Prupe.7G218400	Pp07:19650091-19653129	E	B	OK	0.233727	2.49701	3.4173	2.15751	1	0.0897	0.97783	no	pectinesterase family protein
XLOC_004035	Prupe.1G207300	Pp01:21149404-21160026	E	B	OK	10.8619	3.50987	-1.62978	-1.5969	1	0.08975	0.97783	no	C2 domain-containing protein / GRAM domain-containing protein
XLOC_005064	Prupe.1G431500	Pp01:36958039-36967793	E	B	OK	11.9134	29.5143	1.30883	1.63861	1	0.0898	0.97783	no	FRA1 (FRAGILE FIBER 1); microtubule motor
XLOC_002730	Prupe.1G525800	Pp01:43071747-43073583	E	B	OK	10.7161	0.958722	-3.48252	-2.16327	1	0.0898	0.97783	no	ATPUP3; purine transmembrane transporter
XLOC_024483	Prupe.8G123800	Pp08:14958409-14960626	E	B	OK	18.4881	6.77797	-1.44767	-1.69259	1	0.08985	0.97783	no	pentatricopeptide (PPR) repeat-containing protein
XLOC_008511	Prupe.2G205900	Pp02:24037305-24038858	E	B	OK	0.759149	3.30993	2.12435	1.61003	1	0.0899	0.97783	no	unknown protein
XLOC_010715	Prupe.3G310400	Pp03:26965824-26968911	E	B	OK	1.11179	4.45955	2.00401	1.73342	1	0.08995	0.97783	no	DRB3 (dsRNA-binding protein 3); RNA binding / double-stranded RNA binding
XLOC_011165	Prupe.3G084200	Pp03:6211727-6212816	E	B	OK	9.08117	43.1711	2.24912	1.92141	1	0.09005	0.97783	no	embryo-specific protein-related
XLOC_005180	Prupe.1G456100	Pp01:38267121-38269100	E	B	OK	25.1238	67.033	1.41582	1.68485	1	0.09015	0.97783	no	FUNCTIONS IN: molecular_function unknown; INVOLVED IN: biological_process unknown; LOCATED IN: endomembrane system; EXPRESSED IN: 11 plant structures; EXPRESSED DURING: 7 growth stages; CONTAINS InterPro DOMAIN/s: Butirosin biosynthesis, BtrG-like (InterPro:IPR013024), AIG2-like (InterPro:IPR009288); BEST Arabidopsis thaliana protein match is: avirulence-responsive protein-related / avirulence in…
XLOC_018780	Prupe.6G249200	Pp06:24481849-24489613	E	B	OK	0.281362	1.2693	2.17354	1.70742	1	0.0902	0.97783	no	kinesin motor protein-related
XLOC_026275	Prupe.8G220200	Pp08:20015466-20017225	E	B	OK	10.7428	36.5853	1.76789	1.83287	1	0.0902	0.97783	no	RIC7
XLOC_005320	Prupe.1G485100	Pp01:40405248-40409506	E	B	OK	40.0876	107.301	1.42044	1.71069	1	0.09025	0.97783	no	serine-rich protein-related
XLOC_006775	Prupe.2G178600	Pp02:22281278-22282468	E	B	OK	13.9599	37.784	1.43648	1.67718	1	0.09025	0.97783	no	NA
XLOC_019286	Prupe.6G353100	Pp06:30046623-30048162	E	B	OK	72.7108	27.9552	-1.37906	-1.72137	1	0.09025	0.97783	no	ATAMT1;2 (AMMONIUM TRANSPORTER 1;2); ammonium transmembrane transporter
XLOC_001504	Prupe.1G291800	Pp01:28979937-28982271	E	B	OK	1.84173	0.078754	-4.54757	-2.74409	1	0.09035	0.97783	no	NA
XLOC_008326	Prupe.2G167500	Pp02:21586759-21589660	E	B	OK	1.19774	0.0980943	-3.61	-2.22712	1	0.09035	0.97783	no	disease resistance family protein
XLOC_012349	Prupe.4G027700	Pp04:1282527-1285955	E	B	OK	14.0663	4.70124	-1.58113	-1.76131	1	0.09045	0.97783	no	protein kinase family protein
XLOC_025918	Prupe.8G148000	Pp08:16279903-16284215	E	B	OK	0.607833	0.078867	-2.94618	-1.6559	1	0.09045	0.97783	no	scpl6 (serine carboxypeptidase-like 6); serine-type carboxypeptidase
XLOC_005754	Prupe.1G577800	Pp01:47033609-47035164	E	B	OK	267.373	956.531	1.83896	1.83505	1	0.09065	0.978279	no	lactoylglutathione lyase family protein / glyoxalase I family protein
XLOC_003560	Prupe.1G111300	Pp01:8871615-8873857	E	B	OK	2.44594	0.115867	-4.39984	-2.67432	1	0.0907	0.978279	no	AtGolS2 (Arabidopsis thaliana galactinol synthase 2); transferase, transferring glycosyl groups / transferase, transferring hexosyl groups
XLOC_024059	Prupe.8G043900	Pp08:4534547-4537117	E	B	OK	2.59706	0.589598	-2.13908	-1.65615	1	0.0907	0.978279	no	pentatricopeptide (PPR) repeat-containing protein
XLOC_002803	Prupe.1G539800	Pp01:44104047-44108833	E	B	OK	1.80559	0.376597	-2.26138	-1.76447	1	0.09095	0.978279	no	disease resistance protein (TIR-NBS-LRR class), putative
XLOC_006353	Prupe.2G102700	Pp02:15852322-15863078	E	B	OK	46.7044	18.0304	-1.37313	-1.71108	1	0.09095	0.978279	no	NA
XLOC_006501	Prupe.2G130800	Pp02:18917825-18925486	E	B	OK	42.0244	16.2156	-1.37385	-1.71632	1	0.09095	0.978279	no	methionine--tRNA ligase, putative / methionyl-tRNA synthetase, putative / MetRS, putative
XLOC_022334	Prupe.7G220300	Pp07:19744343-19751320	E	B	OK	0.93089	0.221158	-2.07353	-1.54592	1	0.09095	0.978279	no	ABC transporter family protein
XLOC_015326	Prupe.5G044500	Pp05:4875647-4877523	E	B	OK	1.43722	0.070345	-4.35269	-2.63506	1	0.091	0.978279	no	NA
XLOC_015897	Prupe.5G151900	Pp05:13725202-13732233	E	B	OK	12.8339	4.14662	-1.62995	-1.68172	1	0.0911	0.978279	no	ATEXO70F1 (exocyst subunit EXO70 family protein F1); protein binding
XLOC_024258	Prupe.8G078900	Pp08:11275612-11276700	E	B	OK	0.628399	6.62333	3.3978	2.13672	1	0.09115	0.978279	no	auxin-responsive protein, putative
XLOC_005484	Prupe.1G519500	Pp01:42656019-42658221	E	B	OK	0.0843427	1.25633	3.89681	2.40628	1	0.0912	0.978279	no	AtUGT85A2 (UDP-glucosyl transferase 85A2); UDP-glycosyltransferase/ glucuronosyltransferase/ transferase, transferring glycosyl groups
XLOC_011978	Prupe.3G263600	Pp03:24842596-24845680	E	B	OK	46.9101	16.5074	-1.50679	-1.71065	1	0.0912	0.978279	no	pectinesterase family protein
XLOC_021473	Prupe.7G059000	Pp07:9831678-9836025	E	B	OK	2.21596	10.7793	2.28225	1.99154	1	0.0912	0.978279	no	NA
XLOC_010152	Prupe.3G205000	Pp03:21282158-21285326	E	B	OK	6.20337	17.7895	1.5199	1.68466	1	0.09125	0.978279	no	Rho GDP-dissociation inhibitor family protein
XLOC_015703	Prupe.5G115300	Pp05:11798822-11804817	E	B	OK	15.9366	6.24966	-1.3505	-1.62885	1	0.0913	0.978279	no	CIP1 (COP1-INTERACTIVE PROTEIN 1); protein binding
XLOC_025921	Prupe.8G148300	Pp08:16291510-16296741	E	B	OK	22.389	57.989	1.37299	1.7058	1	0.0913	0.978279	no	scpl18 (serine carboxypeptidase-like 18); serine-type carboxypeptidase
XLOC_013187	Prupe.4G183300	Pp04:10857121-10860549	E	B	OK	7.35375	21.4424	1.54392	1.68026	1	0.09145	0.979345	no	zinc finger (C3HC4-type RING finger) family protein
XLOC_011451	Prupe.3G146700	Pp03:16030829-16031721	E	B	OK	4.34317	0.370141	-3.5526	-2.15482	1	0.0916	0.97986	no	serine/threonine protein kinase, putative
XLOC_020310	Prupe.6G193200	Pp06:20046497-20047838	E	B	OK	16.1286	44.7463	1.47215	1.77218	1	0.0916	0.97986	no	NA
XLOC_008801	Prupe.2G269000	Pp02:27391652-27398025	E	B	OK	16.7432	5.65014	-1.56721	-1.72411	1	0.09165	0.97986	no	agenet domain-containing protein
XLOC_021155	Prupe.6G366200	Pp06:30736201-30742951	E	B	OK	23.149	7.97403	-1.53757	-1.69834	1	0.09175	0.980388	no	BGLU42 (BETA GLUCOSIDASE 42); beta-glucosidase/ catalytic/ cation binding / hydrolase, hydrolyzing O-glycosyl compounds
XLOC_002754	Prupe.1G531100	Pp01:43417245-43434717	E	B	OK	5.30225	18.3521	1.79127	1.66421	1	0.09195	0.981983	no	NA
XLOC_011520	Prupe.3G161900	Pp03:18085227-18088586	E	B	OK	10.612	2.40612	-2.14092	-1.67009	1	0.0922	0.982391	no	NA
XLOC_011807	Prupe.3G224800	Pp03:22406958-22407341	E	B	OK	0.594042	14.3848	4.59784	2.73713	1	0.0922	0.982391	no	PBP1 (PINOID-BINDING PROTEIN 1); calcium ion binding / protein binding
XLOC_020038	Prupe.6G138000	Pp06:11199713-11202278	E	B	OK	11.0196	3.0948	-1.83215	-1.84184	1	0.0922	0.982391	no	PR5K; kinase/ transmembrane receptor protein serine/threonine kinase
XLOC_026517	Prupe.8G269900	Pp08:22417887-22420616	E	B	OK	14.5506	36.0519	1.309	1.55644	1	0.0922	0.982391	no	sucrose-phosphatase-related
XLOC_005441	Prupe.1G510200	Pp01:42026337-42029123	E	B	OK	33.4799	12.1606	-1.46108	-1.78667	1	0.09225	0.982391	no	kelch repeat-containing F-box family protein
XLOC_014326	Prupe.4G116800	Pp04:6323510-6326516	E	B	OK	0.49938	2.30979	2.20955	1.72978	1	0.0923	0.982391	no	disease resistance family protein
XLOC_008158	Prupe.2G128200	Pp02:18537486-18538896	E	B	OK	2.32724	16.2937	2.80763	2.0901	1	0.0924	0.982391	no	FUNCTIONS IN: molecular_function unknown; INVOLVED IN: biological_process unknown; LOCATED IN: cellular_component unknown; EXPRESSED IN: 20 plant structures; EXPRESSED DURING: 12 growth stages; BEST Arabidopsis thaliana protein match is: calcium-binding EF hand family protein (TAIR:AT1G64850.1); Has 34 Blast hits to 34 proteins in 7 species: Archae - 0; Bacteria - 0; Metazoa - 0; Fungi - 0; Plant…
XLOC_000754	Prupe.1G137900	Pp01:10792612-10794899	E	B	OK	2.93667	13.1721	2.16523	1.87118	1	0.09245	0.982391	no	unknown protein
XLOC_021361	Prupe.7G037600	Pp07:6936920-6943937	E	B	OK	1.2801	0.120347	-3.41098	-2.13296	1	0.09245	0.982391	no	disease resistance protein (TIR-NBS-LRR class), putative
XLOC_002665	Prupe.1G512400	Pp01:42183764-42185378	E	B	OK	237.035	672.832	1.50514	1.67457	1	0.09255	0.982391	no	SAH7
XLOC_021425	Prupe.7G049200,Prupe.7G049300	Pp07:8606837-8620109	E	B	OK	139.658	473.934	1.76279	1.71178	1	0.0926	0.982391	no	NA
XLOC_004313	Prupe.1G265300	Pp01:27349116-27350767	E	B	OK	1.78031	0.152683	-3.54352	-2.14621	1	0.0927	0.982391	no	CRR28 (CHLORORESPIRATORY REDUCTION28); endonuclease
XLOC_004376	Prupe.1G278500	Pp01:28271771-28273899	E	B	OK	1.49978	0.128813	-3.5414	-2.14493	1	0.0927	0.982391	no	FT1 (FUCOSYLTRANSFERASE 1); fucosyltransferase/ transferase, transferring glycosyl groups
XLOC_015857	Prupe.5G144400	Pp05:13310534-13313354	E	B	OK	12.5555	3.5323	-1.82964	-1.81068	1	0.09275	0.982391	no	basic helix-loop-helix (bHLH) family protein
XLOC_022888	Prupe.7G067300	Pp07:10524476-10526213	E	B	OK	0.0893381	1.88227	4.39706	2.63898	1	0.09275	0.982391	no	unknown protein
XLOC_001986	Prupe.1G383300	Pp01:34430758-34434633	E	B	OK	8.27998	24.3791	1.55795	1.73931	1	0.0928	0.982391	no	unknown protein
XLOC_024589	Prupe.8G145000	Pp08:16105180-16108631	E	B	OK	6.64944	19.4427	1.54792	1.70222	1	0.0929	0.982912	no	APK (APS KINASE); ATP binding / adenylylsulfate kinase/ kinase/ transferase, transferring phosphorus-containing groups
XLOC_015828	Prupe.5G138300	Pp05:13011985-13022429	E	B	OK	9.66453	3.43536	-1.49224	-1.71901	1	0.0931	0.984491	no	RHD2 (ROOT HAIR DEFECTIVE 2); NAD(P)H oxidase
XLOC_001288	Prupe.1G251000	Pp01:26265116-26269041	E	B	OK	14.96	4.60337	-1.70035	-1.609	1	0.0932	0.984992	no	NA
XLOC_006949	Prupe.2G213600	Pp02:24517893-24521247	E	B	OK	71.1697	195.539	1.45812	1.75072	1	0.0933	0.984992	no	PIP2;5 (PLASMA MEMBRANE INTRINSIC PROTEIN 2;5); water channel
XLOC_010618	Prupe.3G293300	Pp03:26214668-26218779	E	B	OK	7.15032	2.15595	-1.72968	-1.70804	1	0.0933	0.984992	no	group II intron splicing factor CRS1-related
XLOC_007560	Prupe.2G329900	Pp02:30304373-30309924	E	B	OK	14.3524	5.11167	-1.48943	-1.65084	1	0.0935	0.985999	no	ribosomal protein S5 family protein
XLOC_020534	Prupe.6G242200	Pp06:24057519-24060068	E	B	OK	13.8573	3.1056	-2.1577	-1.82842	1	0.0935	0.985999	no	APX2 (ASCORBATE PEROXIDASE 2); L-ascorbate peroxidase
XLOC_002036	Prupe.1G392900	Pp01:34974804-34976767	E	B	OK	48.9383	18.8754	-1.37446	-1.71365	1	0.0936	0.985999	no	CIPK5 (CBL-INTERACTING PROTEIN KINASE 5); ATP binding / kinase/ protein kinase/ protein serine/threonine kinase
XLOC_011773	Prupe.3G216200	Pp03:21859171-21861175	E	B	OK	0.507216	5.04233	3.31342	2.0816	1	0.0936	0.985999	no	NA
XLOC_023501	Prupe.7G202600	Pp07:18835074-18835612	E	B	OK	895.848	3905.54	2.12419	1.82983	1	0.09365	0.985999	no	PSBX (photosystem II subunit X)
XLOC_023638	Prupe.7G230500	Pp07:20232684-20233616	E	B	OK	10.3602	36.8271	1.82972	1.78991	1	0.0938	0.986475	no	NA
XLOC_009393	Prupe.3G060900	Pp03:4380902-4382686	E	B	OK	0.929328	4.13243	2.15273	1.67794	1	0.09385	0.986475	no	zinc finger (GATA type) family protein
XLOC_019608	Prupe.6G050300	Pp06:3546087-3548123	E	B	OK	13.8486	4.37529	-1.66229	-1.6787	1	0.09385	0.986475	no	CONSTANS-like protein-related
XLOC_017995	Prupe.6G095700	Pp06:6634625-6637946	E	B	OK	245.409	80.5224	-1.60773	-1.72313	1	0.09395	0.986475	no	elongation factor 1-alpha / EF-1-alpha
XLOC_022861	Prupe.7G061700	Pp07:10084821-10086834	E	B	OK	5.86595	1.23932	-2.24282	-1.75693	1	0.09395	0.986475	no	FUNCTIONS IN: molecular_function unknown; INVOLVED IN: biological_process unknown; LOCATED IN: endomembrane system; EXPRESSED IN: root; CONTAINS InterPro DOMAIN/s: Protein of unknown function DUF642 (InterPro:IPR006946), Galactose-binding like (InterPro:IPR008979); BEST Arabidopsis thaliana protein match is: unknown protein (TAIR:AT2G41800.1); Has 161 Blast hits to 157 proteins in 12 species: Arc…
XLOC_010399	Prupe.3G251700	Pp03:24158261-24161103	E	B	OK	25.4256	9.03508	-1.49267	-1.75618	1	0.0943	0.989578	no	FER (FERONIA); kinase/ protein kinase
XLOC_009249	Prupe.3G034700	Pp03:2537243-2546529	E	B	OK	7.69197	2.85955	-1.42756	-1.5761	1	0.0944	0.989578	no	EDA25 (embryo sac development arrest 25)
XLOC_009651	Prupe.3G110400	Pp03:9076036-9077171	E	B	OK	2.69488	0.146376	-4.20247	-2.56673	1	0.09445	0.989578	no	F-box family protein
XLOC_013596	Prupe.4G257600	Pp04:18264794-18266851	E	B	OK	119.539	46.7084	-1.35573	-1.67054	1	0.09445	0.989578	no	RD22; nutrient reservoir
XLOC_024271	Prupe.8G081900	Pp08:11487551-11488319	E	B	OK	0.349175	4.68163	3.74499	2.30256	1	0.09455	0.99009	no	auxin-responsive protein, putative
XLOC_018704	Prupe.6G233600	Pp06:23546506-23548572	E	B	OK	7.08816	2.09955	-1.75533	-1.57287	1	0.09475	0.991648	no	UDP-glucoronosyl/UDP-glucosyl transferase family protein
XLOC_002026	Prupe.1G391300	Pp01:34868782-34870585	E	B	OK	47.8329	18.5633	-1.36555	-1.69073	1	0.09505	0.993985	no	glycosyl hydrolase family 18 protein
XLOC_023550	Prupe.7G213700	Pp07:19415558-19419759	E	B	OK	25.5909	9.46366	-1.43516	-1.70045	1	0.0952	0.993985	no	aminopeptidase/ manganese ion binding
XLOC_004633	Prupe.1G334000	Pp01:31595186-31598358	E	B	OK	10.8259	3.84227	-1.49445	-1.63484	1	0.0954	0.993985	no	FKF1 (FLAVIN-BINDING, KELCH REPEAT, F BOX 1); signal transducer/ two-component sensor/ ubiquitin-protein ligase
XLOC_004230	Prupe.1G246900	Pp01:25976986-25979370	E	B	OK	7.23995	1.64187	-2.14064	-1.80955	1	0.09545	0.993985	no	SUFE2 (SULFUR E 2); enzyme activator
XLOC_003031	Prupe.1G582500	Pp01:47314402-47323894	E	B	OK	15.7267	5.85205	-1.4262	-1.67671	1	0.09545	0.993985	no	catalytic/ glucosylceramidase
XLOC_012691	Prupe.4G088600	Pp04:4367525-4378000	E	B	OK	33.1679	11.7433	-1.49795	-1.70987	1	0.0955	0.993985	no	ATMRP2 (ARABIDOPSIS THALIANA MULTIDRUG RESISTANCE-ASSOCIATED PROTEIN 2); ATPase, coupled to transmembrane movement of substances
XLOC_017106	Prupe.5G163800	Pp05:14294373-14296467	E	B	OK	11.3746	3.24915	-1.80768	-1.8038	1	0.0955	0.993985	no	CYP71A26; electron carrier/ heme binding / iron ion binding / monooxygenase/ oxygen binding
XLOC_020648	Prupe.6G264100	Pp06:25343545-25346922	E	B	OK	16.3738	5.53744	-1.5641	-1.73064	1	0.0955	0.993985	no	proton-dependent oligopeptide transport (POT) family protein
XLOC_019024	Prupe.6G297100	Pp06:27136063-27140861	E	B	OK	4.7045	1.11338	-2.07909	-1.78439	1	0.09555	0.993985	no	NA
XLOC_008452	Prupe.2G196500	Pp02:23378982-23382293	E	B	OK	4.96028	14.958	1.59243	1.75502	1	0.0956	0.993985	no	IQD18 (IQ-domain 18)
XLOC_017778	Prupe.6G050900	Pp06:3570278-3572650	E	B	OK	0.831387	8.86784	3.41499	2.12195	1	0.0957	0.993985	no	ATFER4 (ferritin 4); binding / ferric iron binding / oxidoreductase/ transition metal ion binding
XLOC_024797	Prupe.8G187600	Pp08:18428943-18432284	E	B	OK	1.65849	0.163134	-3.34573	-2.10916	1	0.0957	0.993985	no	NA
XLOC_000469	Prupe.1G081800	Pp01:6034795-6039777	E	B	OK	35.8636	87.238	1.28243	1.60919	1	0.09575	0.993985	no	NFU3; structural molecule
XLOC_006756	Prupe.2G175000	Pp02:22090325-22092282	E	B	OK	1.44674	6.08569	2.07262	1.73303	1	0.0958	0.993985	no	transferase, transferring glycosyl groups
XLOC_026293	Prupe.8G223900	Pp08:20202687-20204462	E	B	OK	2.56289	0.146531	-4.1285	-2.53251	1	0.09585	0.993985	no	MYB14 (MYB DOMAIN PROTEIN 14); DNA binding / transcription factor
XLOC_015723	Prupe.5G120200	Pp05:12018891-12020039	E	B	OK	1.29094	5.67249	2.13556	1.67524	1	0.0959	0.993985	no	unknown protein
XLOC_020912	Prupe.6G317600	Pp06:28218848-28222269	E	B	OK	16.6856	42.6646	1.35444	1.68394	1	0.09595	0.993985	no	protein phosphatase 2C, putative / PP2C, putative
XLOC_005772	Prupe.1G580800	Pp01:47212537-47216125	E	B	OK	6.9882	2.17611	-1.68317	-1.61893	1	0.096	0.993985	no	phosphoribosylamine--glycine ligase (PUR2)
XLOC_017618	Prupe.6G021200	Pp06:1719782-1722829	E	B	OK	0.417296	4.42862	3.40771	2.09065	1	0.096	0.993985	no	CYC1BAT; cyclin-dependent protein kinase regulator
XLOC_021472	Prupe.7G058900	Pp07:9820486-9822498	E	B	OK	11.2089	30.8556	1.46089	1.73633	1	0.096	0.993985	no	unknown protein
XLOC_016214	Prupe.5G217400	Pp05:17039492-17048847	E	B	OK	24.6762	9.93915	-1.31193	-1.54986	1	0.09625	0.99548	no	zinc finger (C3HC4-type RING finger) family protein
XLOC_003645	Prupe.1G132200	Pp01:10413166-10415923	E	B	OK	0.617654	4.07478	2.72185	2.06222	1	0.0963	0.99548	no	NA
XLOC_011599	Prupe.3G178000	Pp03:19470345-19473006	E	B	OK	7.04495	1.53926	-2.19435	-1.70346	1	0.0963	0.99548	no	anac042 (Arabidopsis NAC domain containing protein 42); transcription factor
XLOC_025259	Prupe.8G008700	Pp08:647144-650766	E	B	OK	11.8276	4.5313	-1.38417	-1.62547	1	0.09635	0.99548	no	RPM1 (RESISTANCE TO P. SYRINGAE PV MACULICOLA 1); nucleotide binding / protein binding
XLOC_022193	Prupe.7G193800	Pp07:18420746-18428590	E	B	OK	13.5245	4.95391	-1.44894	-1.73184	1	0.09645	0.995981	no	binding
XLOC_008111	Prupe.2G116800	Pp02:17486481-17487687	E	B	OK	2.40555	9.891	2.03975	1.75236	1	0.09655	0.996377	no	NA
XLOC_004510	Prupe.1G307800	Pp01:30016828-30017893	E	B	OK	2.72161	0.240936	-3.49774	-2.19133	1	0.0966	0.996377	no	NA
XLOC_008287	Prupe.2G157400	Pp02:21059990-21060521	E	B	OK	13.8253	1.38902	-3.31517	-2.08515	1	0.09665	0.996377	no	BAP2 (BON ASSOCIATION PROTEIN 2)
XLOC_019801	Prupe.6G086400	Pp06:5815009-5817408	E	B	OK	0.860191	0.0745984	-3.52744	-2.17933	1	0.0967	0.996377	no	NA
XLOC_009013	Prupe.2G314600	Pp02:29584505-29588193	E	B	OK	0.117403	1.39366	3.56934	2.19151	1	0.0968	0.996377	no	ATXR6; DNA binding / protein binding
XLOC_022017	Prupe.7G160100	Pp07:16671180-16675405	E	B	OK	5.41845	1.65683	-1.70946	-1.63007	1	0.0968	0.996377	no	disease resistance protein (CC-NBS-LRR class), putative
XLOC_005110	Prupe.1G442600	Pp01:37548746-37558391	E	B	OK	15.2244	5.73157	-1.40938	-1.66449	1	0.09685	0.996377	no	SGR2 (SHOOT GRAVITROPISM 2); phospholipase A1
XLOC_010693	Prupe.3G306600	Pp03:26802545-26804090	E	B	OK	1.36375	5.47002	2.00396	1.67673	1	0.0969	0.996377	no	TSO2 (TSO meaning 'ugly' in Chinese); oxidoreductase/ ribonucleoside-diphosphate reductase/ transition metal ion binding
XLOC_004293	Prupe.1G260400	Pp01:26939948-26942739	E	B	OK	5.67785	16.3441	1.52535	1.70789	1	0.097	0.996876	no	IAR3 (IAA-ALANINE RESISTANT 3); IAA-Ala conjugate hydrolase/ metallopeptidase
XLOC_016941	Prupe.5G129000	Pp05:12509671-12511944	E	B	OK	1.06628	4.47946	2.07074	1.78875	1	0.09715	0.997312	no	unknown protein
XLOC_011661	Prupe.3G188200	Pp03:20163671-20164876	E	B	OK	0	0.256287	Inf	NA	1	0.0972	0.997312	no	JAZ8 (JASMONATE-ZIM-DOMAIN PROTEIN 8)
XLOC_025183	Prupe.8G264200	Pp08:22175605-22178164	E	B	OK	0.131234	1.68083	3.67896	2.27696	1	0.0972	0.997312	no	AtGH9B13 (Arabidopsis thaliana glycosyl hydrolase 9B13); catalytic/ hydrolase, hydrolyzing O-glycosyl compounds
XLOC_008358	Prupe.2G174100	Pp02:22021909-22022464	E	B	OK	8.55562	35.9614	2.0715	1.7519	1	0.0973	0.997312	no	BRH1 (BRASSINOSTEROID-RESPONSIVE RING-H2); protein binding / zinc ion binding
XLOC_011802	Prupe.3G222500	Pp03:22283479-22285248	E	B	OK	0.0687491	1.03902	3.91774	2.32212	1	0.0973	0.997312	no	basic helix-loop-helix (bHLH) family protein
XLOC_015092	Prupe.5G000600	Pp05:202890-203448	E	B	OK	1.16142	11.6393	3.32504	2.06704	1	0.0974	0.997809	no	calcium-binding EF hand family protein
XLOC_018726	Prupe.6G237300	Pp06:23762976-23765547	E	B	OK	1.96275	0.464964	-2.07769	-1.60916	1	0.0976	0.998471	no	CCR1 (ARABIDOPSIS THALIANA CRINKLY4 RELATED 1); ATP binding / kinase/ protein kinase/ protein serine/threonine kinase/ receptor
XLOC_020385	Prupe.6G208100	Pp06:21670164-21673838	E	B	OK	0.0841052	1.34515	3.99943	2.37782	1	0.09775	0.998471	no	CAD9 (CINNAMYL ALCOHOL DEHYDROGENASE 9); binding / catalytic/ oxidoreductase/ zinc ion binding
XLOC_009279	Prupe.3G040000	Pp03:2878719-2881172	E	B	OK	0.438167	3.12933	2.8363	1.75163	1	0.0979	0.998471	no	hydrolase, alpha/beta fold family protein
XLOC_012485	Prupe.4G053100	Pp04:2562703-2566597	E	B	OK	26.6557	10.3036	-1.3713	-1.71325	1	0.098	0.998471	no	HSL1 (HAESA-Like 1); ATP binding / kinase/ protein serine/threonine kinase
XLOC_016274	Prupe.5G230200	Pp05:17589566-17593339	E	B	OK	2.30391	0.0436594	-5.72165	-3.56484	1	0.09805	0.998471	no	pathogen-responsive alpha-dioxygenase, putative
XLOC_025120	Prupe.8G250300	Pp08:21561796-21567630	E	B	OK	25.4243	10.0671	-1.33657	-1.64701	1	0.09805	0.998471	no	kelch repeat-containing serine/threonine phosphoesterase family protein
XLOC_022198	Prupe.7G194900	Pp07:18494451-18500799	E	B	OK	0	0.267422	Inf	NA	1	0.0981	0.998471	no	NA
XLOC_026114	Prupe.8G186700	Pp08:18395822-18399198	E	B	OK	57.1011	22.6509	-1.33395	-1.65178	1	0.0981	0.998471	no	leucine-rich repeat family protein / protein kinase family protein
XLOC_003667	Prupe.1G137000	Pp01:10748093-10749234	E	B	OK	119.634	312.993	1.38751	1.63009	1	0.09815	0.998471	no	NA
XLOC_022160	Prupe.7G187500	Pp07:18072371-18075763	E	B	OK	1.87369	5.84828	1.64213	1.5778	1	0.0983	0.998471	no	HMG1 (HYDROXY METHYLGLUTARYL COA REDUCTASE 1); hydroxymethylglutaryl-CoA reductase
XLOC_003170	Prupe.1G023400	Pp01:1639098-1642188	E	B	OK	1.25564	0.109077	-3.525	-2.05469	1	0.09835	0.998471	no	calcium-transporting ATPase, plasma membrane-type, putative / Ca(2+)-ATPase, putative (ACA13)
XLOC_004099	Prupe.1G219000	Pp01:23384629-23386718	E	B	OK	0.449708	4.71282	3.38953	2.12272	1	0.0985	0.998471	no	protein binding
XLOC_014275	Prupe.4G106600	Pp04:5556448-5570664	E	B	OK	0.238226	1.29272	2.44	1.79085	1	0.0986	0.998471	no	NA
XLOC_010351	Prupe.3G242600	Pp03:23563899-23565163	E	B	OK	51.8808	162.343	1.64577	1.59466	1	0.09865	0.998471	no	MIR414 (MICRORNA 414)
XLOC_020827	Prupe.6G300100	Pp06:27270959-27272679	E	B	OK	69.0558	186.666	1.43463	1.72326	1	0.09865	0.998471	no	unknown protein
XLOC_002634	Prupe.1G506700	Pp01:41834876-41837294	E	B	OK	85.3033	211.159	1.30766	1.60809	1	0.0987	0.998471	no	NA
XLOC_000271	Prupe.1G046500	Pp01:3296426-3298154	E	B	OK	215.526	625.795	1.53783	1.62087	1	0.09875	0.998471	no	PGR5 (proton gradient regulation 5); electron carrier
XLOC_005738	Prupe.1G574200	Pp01:46781534-46781888	E	B	OK	0	0.239628	Inf	NA	1	0.09895	0.998471	no	NA
XLOC_013700	Prupe.4G277300	Pp04:23173617-23174140	E	B	OK	0	1.35144	Inf	NA	1	0.09895	0.998471	no	NA
XLOC_016901	Prupe.5G119400	Pp05:11987317-11987683	E	B	OK	0	0.223525	Inf	NA	1	0.09895	0.998471	no	lipid binding
XLOC_020332	Prupe.6G198100	Pp06:20499802-20500189	E	B	OK	0	0.199933	Inf	NA	1	0.09895	0.998471	no	NA
XLOC_022867	Prupe.7G063700	Pp07:10245819-10246131	E	B	OK	0	0.319223	Inf	NA	1	0.09895	0.998471	no	unknown protein
XLOC_021644	Prupe.7G091800	Pp07:12470454-12470829	E	B	OK	0	0.212775	Inf	NA	1	0.09895	0.998471	no	unknown protein
XLOC_021670	Prupe.7G095800	Pp07:12796224-12797096	E	B	OK	0	0.946998	Inf	NA	1	0.09895	0.998471	no	NA
XLOC_022025	Prupe.7G161000	Pp07:16736377-16737962	E	B	OK	4.75188	0.453397	-3.38965	-2.05823	1	0.09895	0.998471	no	NA
XLOC_025477	Prupe.8G052500	Pp08:5756363-5758457	E	B	OK	0	0.414637	Inf	NA	1	0.09895	0.998471	no	DEG5 (DEGP PROTEASE 5); catalytic/ serine-type endopeptidase/ serine-type peptidase
XLOC_024261	Prupe.8G079300	Pp08:11285738-11286129	E	B	OK	0	0.601002	Inf	NA	1	0.09895	0.998471	no	NA
XLOC_001097	Prupe.1G212000	Pp01:22503014-22507508	E	B	OK	1.18867	5.01417	2.07666	1.74934	1	0.09905	0.998471	no	zinc finger (DHHC type) family protein
XLOC_012275	Prupe.4G013200	Pp04:619766-622962	E	B	OK	0	5.44592	Inf	NA	1	0.09905	0.998471	no	protease inhibitor/seed storage/lipid transfer protein (LTP) family protein
XLOC_006297	Prupe.2G092200	Pp02:14503989-14505242	E	B	OK	0.495517	5.14972	3.37749	2.11683	1	0.0992	0.998471	no	NA
XLOC_019950	Prupe.6G119200	Pp06:8801749-8804150	E	B	OK	10.9564	27.6102	1.33343	1.6335	1	0.0992	0.998471	no	ADT6 (arogenate dehydratase 6); arogenate dehydratase/ prephenate dehydratase
XLOC_007280	Prupe.2G276000	Pp02:27774321-27778742	E	B	OK	3.83853	0.919262	-2.062	-1.60332	1	0.09955	0.998471	no	2-phosphoglycerate kinase-related
XLOC_020635	Prupe.6G260400	Pp06:25103431-25105818	E	B	OK	2.60559	0.614603	-2.08388	-1.63562	1	0.0996	0.998471	no	fringe-related protein
XLOC_001150	Prupe.1G223600	Pp01:23749661-23754532	E	B	OK	0.521193	5.16011	3.30751	2.06984	1	0.09965	0.998471	no	SEP3 (SEPALLATA3); DNA binding / protein binding / transcription factor
XLOC_026365	Prupe.8G237300	Pp08:20955841-20957155	E	B	OK	0.253859	2.73096	3.42731	2.11851	1	0.09965	0.998471	no	NA
XLOC_012359	Prupe.4G028700	Pp04:1340169-1343417	E	B	OK	3.3612	9.58589	1.51194	1.59898	1	0.09975	0.998471	no	NA
XLOC_000942	Prupe.1G177000	Pp01:15076851-15080639	E	B	OK	4.50586	11.8977	1.4008	1.66153	1	0.0998	0.998471	no	leucine-rich repeat transmembrane protein kinase, putative
XLOC_013153	Prupe.4G178100	Pp04:10580863-10583143	E	B	OK	0.0899721	0.763071	3.08427	1.71892	1	0.0998	0.998471	no	NA
XLOC_015107	Prupe.5G003700	Pp05:483416-485958	E	B	OK	1.53006	6.5339	2.09435	1.79889	1	0.0998	0.998471	no	CDKB2;2 (CYCLIN-DEPENDENT KINASE B2;2); cyclin-dependent protein kinase/ kinase
XLOC_003454	Prupe.1G092500	Pp01:7027823-7030070	E	B	OK	1.34956	0.118011	-3.5155	-2.18675	1	0.09985	0.998471	no	(R)-mandelonitrile lyase, putative / (R)-oxynitrilase, putative
XLOC_016373	Prupe.5G005800	Pp05:678525-679718	E	B	OK	0.279385	3.3477	3.58284	2.22175	1	0.09985	0.998471	no	metal ion binding
XLOC_015077	Prupe.4G285700	Pp04:24906867-24915824	E	B	OK	9.77409	2.97133	-1.71785	-1.7384	1	0.09995	0.998471	no	unknown protein
XLOC_020572	Prupe.6G248700	Pp06:24446127-24447511	E	B	OK	17.0517	4.96991	-1.77863	-1.63926	1	0.09995	0.998471	no	unknown protein
XLOC_007877	Prupe.2G068900	Pp02:9814084-9819386	E	B	OK	1.09101	0.26194	-2.05836	-1.56822	1	0.10005	0.998471	no	NA
XLOC_020928	Prupe.6G320400	Pp06:28363581-28367558	E	B	OK	9.15555	2.80957	-1.7043	-1.69436	1	0.10005	0.998471	no	unknown protein
XLOC_002726	Prupe.1G524600	Pp01:43002698-43004329	E	B	OK	6.65954	1.59112	-2.06538	-1.78646	1	0.1001	0.998471	no	zinc finger (C3HC4-type RING finger) family protein
XLOC_003582	Prupe.1G115800	Pp01:9144422-9148398	E	B	OK	7.40476	20.6131	1.47704	1.63822	1	0.10015	0.998471	no	protein phosphatase 2C family protein / PP2C family protein
XLOC_004205	Prupe.1G241400	Pp01:25546916-25551615	E	B	OK	3.42672	8.94507	1.38426	1.61018	1	0.10015	0.998471	no	unknown protein
XLOC_010211	Prupe.3G217500	Pp03:21955491-21960126	E	B	OK	0.279258	1.461	2.38728	1.57837	1	0.10025	0.998471	no	unknown protein
XLOC_019763	Prupe.6G077900	Pp06:5302682-5303300	E	B	OK	456.795	1220.62	1.418	1.70618	1	0.10025	0.998471	no	NA
XLOC_007953	Prupe.2G084500	Pp02:13369288-13369985	E	B	OK	4.73381	0.338342	-3.80645	-2.27371	1	0.10055	0.998471	no	NA
XLOC_017985	Prupe.6G094100	Pp06:6501727-6506317	E	B	OK	12.5282	3.78192	-1.72799	-1.7724	1	0.10055	0.998471	no	zinc finger (C3HC4-type RING finger) family protein
XLOC_023027	Prupe.7G098700	Pp07:12982457-12983530	E	B	OK	10.4957	29.1808	1.47522	1.62211	1	0.1006	0.998471	no	CCR4-NOT transcription complex protein, putative
XLOC_021189	Prupe.7G004800	Pp07:541990-553428	E	B	OK	22.9528	8.66794	-1.40491	-1.66675	1	0.10065	0.998471	no	emb2734 (embryo defective 2734); binding / lyase
XLOC_011980	Prupe.3G264000	Pp03:24853124-24855079	E	B	OK	1.54126	6.28842	2.02859	1.54734	1	0.1008	0.998471	no	emp24/gp25L/p24 family protein
XLOC_015341	Prupe.5G048500	Pp05:5168013-5170233	E	B	OK	2.31314	0.55507	-2.05911	-1.59122	1	0.1008	0.998471	no	intron maturase, type II family protein
XLOC_010762	Prupe.3G002700	Pp03:176104-185447	E	B	OK	58.2493	22.5573	-1.36864	-1.62776	1	0.1009	0.998471	no	preprotein translocase secA subunit, putative
XLOC_014685	Prupe.4G203500	Pp04:12655756-12658061	E	B	OK	4.09659	0.409286	-3.32325	-1.9991	1	0.1009	0.998471	no	ankyrin repeat family protein
XLOC_019693	Prupe.6G066100	Pp06:4567246-4568236	E	B	OK	5.88079	18.2022	1.63003	1.59461	1	0.101	0.998471	no	17.6 kDa class I small heat shock protein (HSP17.6B-CI)
XLOC_001777	Prupe.1G343000	Pp01:32184186-32187024	E	B	OK	0.326142	2.41719	2.88976	1.80251	1	0.10105	0.998471	no	MIOX1 (MYO-INISITOL OXYGENASE); inositol oxygenase/ oxidoreductase
XLOC_018464	Prupe.6G187700	Pp06:19617828-19627233	E	B	OK	24.4685	9.69687	-1.33534	-1.61175	1	0.10105	0.998471	no	SR1 (SIGNAL RESPONSIVE 1); calmodulin binding / transcription regulator
XLOC_020051	Prupe.6G141300	Pp06:11440259-11443128	E	B	OK	91.1514	38.2573	-1.25253	-1.52504	1	0.1011	0.998471	no	ATB2; oxidoreductase
XLOC_004345	Prupe.1G271700	Pp01:27854745-27856083	E	B	OK	6.97757	23.2157	1.73431	1.74626	1	0.10115	0.998471	no	KDR (KIDARI); transcription regulator
XLOC_021723	Prupe.7G104600	Pp07:13371051-13372211	E	B	OK	2.12948	8.89248	2.06208	1.58102	1	0.10115	0.998471	no	NA
XLOC_015454	Prupe.5G067800	Pp05:8191606-8198223	E	B	OK	3.9911	12.3616	1.63101	1.71779	1	0.10125	0.998471	no	unknown protein
XLOC_003399	Prupe.1G081300	Pp01:5959687-5962186	E	B	OK	0.143266	1.60844	3.4889	2.14383	1	0.1014	0.998471	no	GDSL-motif lipase/hydrolase family protein
XLOC_009101	Prupe.3G003500	Pp03:244488-245465	E	B	OK	14.6724	3.18775	-2.2025	-1.7289	1	0.10165	0.998471	no	NA
XLOC_009265	Prupe.3G037200	Pp03:2680820-2683870	E	B	OK	10.9807	1.89659	-2.5335	-1.98745	1	0.10175	0.998471	no	(S)-2-hydroxy-acid oxidase, peroxisomal, putative / glycolate oxidase, putative / short chain alpha-hydroxy acid oxidase, putative
XLOC_014541	Prupe.4G162700	Pp04:9376599-9378971	E	B	OK	10.1597	2.92635	-1.79568	-1.75411	1	0.1018	0.998471	no	leucine-rich repeat transmembrane protein kinase, putative
XLOC_023153	Prupe.7G124400	Pp07:14651628-14653089	E	B	OK	11.567	2.73684	-2.07943	-1.7577	1	0.10185	0.998471	no	UGT73C1 (UDP-GLUCOSYL TRANSFERASE 73C1); UDP-glucosyltransferase/ UDP-glycosyltransferase/ cis-zeatin O-beta-D-glucosyltransferase/ trans-zeatin O-beta-D-glucosyltransferase/ transferase, transferring glycosyl groups
XLOC_012651	Prupe.4G082300	Pp04:4022659-4025129	E	B	OK	11.1192	28.5659	1.36124	1.57936	1	0.1019	0.998471	no	unknown protein
XLOC_007067	Prupe.2G235000	Pp02:25732082-25734008	E	B	OK	18.8893	51.2055	1.43873	1.7057	1	0.102	0.998471	no	ACT11 (actin-11); structural constituent of cytoskeleton
XLOC_019887	Prupe.6G104300	Pp06:7334254-7334862	E	B	OK	15.3685	48.2971	1.65196	1.62155	1	0.102	0.998471	no	NA
XLOC_010313	Prupe.3G235100	Pp03:23046833-23048058	E	B	OK	97.7974	255.091	1.38315	1.64518	1	0.10205	0.998471	no	photosystem II family protein
XLOC_015064	Prupe.4G283700	Pp04:24447339-24451470	E	B	OK	1.25882	0.133591	-3.23618	-2.0319	1	0.10215	0.998471	no	leucine-rich repeat transmembrane protein kinase, putative
XLOC_014578	Prupe.4G172100	Pp04:10193599-10196933	E	B	OK	37.1181	13.6061	-1.44786	-1.71038	1	0.1023	0.998471	no	HGO (HOMOGENTISATE 1,2-DIOXYGENASE); homogentisate 1,2-dioxygenase
XLOC_016322	Prupe.5G241000	Pp05:18156284-18164969	E	B	OK	1.11623	7.17324	2.68399	1.85088	1	0.1023	0.998471	no	EPR1 (EARLY-PHYTOCHROME-RESPONSIVE1); DNA binding / transcription factor
XLOC_025553	Prupe.8G071000	Pp08:10378371-10380732	E	B	OK	22.8087	65.3454	1.5185	1.68417	1	0.1023	0.998471	no	unknown protein
XLOC_025660	Prupe.8G092600	Pp08:12534606-12537022	E	B	OK	4.5044	1.11989	-2.00797	-1.73093	1	0.10235	0.998471	no	BCS1 (CYTOCHROME BC1 SYNTHESIS); ATP binding / ATPase/ nucleoside-triphosphatase/ nucleotide binding
XLOC_010990	Prupe.3G047800	Pp03:3385720-3387623	E	B	OK	20.3274	7.33424	-1.47071	-1.63295	1	0.1025	0.998471	no	unknown protein
XLOC_003366	Prupe.1G073000	Pp01:5214871-5219856	E	B	OK	14.9098	5.31133	-1.48911	-1.6221	1	0.1026	0.998471	no	FUNCTIONS IN: molecular_function unknown; INVOLVED IN: biological_process unknown; LOCATED IN: nucleolus; EXPRESSED IN: 21 plant structures; EXPRESSED DURING: 13 growth stages; CONTAINS InterPro DOMAIN/s: LisH dimerisation motif (InterPro:IPR006594), SRP40, C-terminal (InterPro:IPR007718); Has 90949 Blast hits to 45608 proteins in 1620 species: Archae - 300; Bacteria - 8281; Metazoa - 37603; Fung…
XLOC_011366	Prupe.3G129400	Pp03:13128578-13130009	E	B	OK	36.8898	13.9576	-1.40217	-1.66905	1	0.10265	0.998471	no	NA
XLOC_018084	Prupe.6G113100	Pp06:8158798-8160139	E	B	OK	15.7502	42.0677	1.41734	1.70689	1	0.1027	0.998471	no	nucleic acid binding / transcription factor/ zinc ion binding
XLOC_023229	Prupe.7G141000	Pp07:15640560-15642878	E	B	OK	4.05318	0.423291	-3.25933	-2.00665	1	0.1028	0.998471	no	MES3 (METHYL ESTERASE 3); hydrolase, acting on ester bonds / methyl indole-3-acetate esterase/ methyl jasmonate esterase
XLOC_006527	Prupe.2G135400	Pp02:19313168-19314259	E	B	OK	1.08929	10.1676	3.22252	1.97865	1	0.1029	0.998471	no	zinc finger (GATA type) family protein
XLOC_022541	Prupe.7G261900	Pp07:21754130-21757783	E	B	OK	86.8737	240.077	1.4665	1.63518	1	0.1029	0.998471	no	FAD6 (FATTY ACID DESATURASE 6); omega-6 fatty acid desaturase
XLOC_024854	Prupe.8G198700	Pp08:18907925-18912830	E	B	OK	13.2009	37.5457	1.50802	1.6988	1	0.10295	0.998471	no	AP2 domain-containing transcription factor family protein
XLOC_008775	Prupe.2G263900	Pp02:27162471-27163918	E	B	OK	72.2813	178.88	1.3073	1.61437	1	0.103	0.998471	no	chalcone-flavanone isomerase family protein
XLOC_005703	Prupe.1G567000	Pp01:46280463-46281273	E	B	OK	0.443225	4.556	3.36166	2.05701	1	0.10305	0.998471	no	GNS1/SUR4 membrane family protein
XLOC_023880	Prupe.8G008000	Pp08:616665-619366	E	B	OK	5.21641	1.17195	-2.15415	-1.80225	1	0.10305	0.998471	no	pentatricopeptide (PPR) repeat-containing protein
XLOC_018277	Prupe.6G149700	Pp06:12861759-12863927	E	B	OK	23.943	59.5341	1.31411	1.59764	1	0.1031	0.998471	no	unknown protein
XLOC_020080	Prupe.6G147500	Pp06:12345411-12347215	E	B	OK	1.07089	0.103964	-3.36466	-2.06633	1	0.10315	0.998471	no	NA
XLOC_004394	Prupe.1G281400	Pp01:28448434-28451516	E	B	OK	0.873983	3.51816	2.00914	1.51661	1	0.1032	0.998471	no	CM3 (chorismate mutase 3); chorismate mutase
XLOC_016558	Prupe.5G045500	Pp05:4959394-4961008	E	B	OK	28.2932	81.5503	1.52724	1.69855	1	0.1032	0.998471	no	thioesterase family protein
XLOC_020101	Prupe.6G150900	Pp06:13059825-13069987	E	B	OK	15.4047	6.40406	-1.26631	-1.57763	1	0.1032	0.998471	no	AAO3 (Abscisic ALDEHYDE OXIDASE 3); abscisic aldehyde oxidase/ aldehyde oxidase/ indole-3-acetaldehyde oxidase
XLOC_008492	Prupe.2G202600	Pp02:23883008-23884343	E	B	OK	9.14029	30.7467	1.75012	1.71582	1	0.10325	0.998471	no	NA
XLOC_019675	Prupe.6G063000	Pp06:4338726-4352933	E	B	OK	228.882	65.4272	-1.80664	-1.77044	1	0.1033	0.998471	no	MEE59 (maternal effect embryo arrest 59)
XLOC_021358	Prupe.7G037300	Pp07:6851286-6852964	E	B	OK	19.1732	50.817	1.40622	1.68276	1	0.1033	0.998471	no	NA
XLOC_019432	Prupe.6G015600	Pp06:1117879-1120361	E	B	OK	0.921268	0.0431262	-4.41699	-2.62027	1	0.1034	0.998471	no	leucine-rich repeat transmembrane protein kinase, putative
XLOC_020600	Prupe.6G255500	Pp06:24825552-24836827	E	B	OK	15.64	6.30915	-1.30972	-1.57721	1	0.1034	0.998471	no	PRT6 (PROTEOLYSIS 6); ubiquitin-protein ligase
XLOC_026179	Prupe.8G200600	Pp08:18973367-18978072	E	B	OK	0.135309	0.728481	2.42863	1.42587	1	0.10355	0.998471	no	ubiquitin-associated (UBA)/TS-N domain-containing protein
XLOC_012436	Prupe.4G043200	Pp04:2063240-2065538	E	B	OK	18.4236	5.72723	-1.68565	-1.62901	1	0.1036	0.998471	no	epoxide hydrolase, putative
XLOC_016444	Prupe.5G022000	Pp05:2415271-2435086	E	B	OK	9.59285	3.634	-1.4004	-1.6855	1	0.10365	0.998471	no	NA
XLOC_014144	Prupe.4G081600	Pp04:3977688-3978588	E	B	OK	0.250403	2.79764	3.48189	2.12249	1	0.1037	0.998471	no	NA
XLOC_000525	Prupe.1G093900	Pp01:7237623-7239570	E	B	OK	51.7605	137.538	1.40991	1.70013	1	0.1038	0.998471	no	zinc finger (B-box type) family protein
XLOC_008176	Prupe.2G131000	Pp02:18930364-18933292	E	B	OK	2.70007	0.700398	-1.94675	-1.63226	1	0.10385	0.998471	no	NA
XLOC_011028	Prupe.3G057400	Pp03:4062533-4065578	E	B	OK	0.0698555	0.799268	3.51623	2.1352	1	0.1039	0.998471	no	NA
XLOC_001208	Prupe.1G235800	Pp01:24947285-24952877	E	B	OK	3.06334	0.744098	-2.04154	-1.73962	1	0.10395	0.998471	no	ATMRP3; ATPase, coupled to transmembrane movement of substances / chlorophyll catabolite transporter/ glutathione S-conjugate-exporting ATPase
XLOC_009893	Prupe.3G157000	Pp03:17543737-17547709	E	B	OK	27.2446	11.0082	-1.30739	-1.63669	1	0.10395	0.998471	no	EMB2770 (EMBRYO DEFECTIVE 2770); RNA splicing factor, transesterification mechanism
[truncated: 17,363 more rows]
