# Supplementary material for: Gene Expression Analysis of Induced Plum pox virus (Sharka) Resistance in Peach (Prunus persica) by Almond (P. dulcis) Grafting
Source: Int J Mol Sci. 2021 Mar 30;22(7):3585. doi: 10.3390/ijms22073585 (PMC8036523; doi:10.3390/ijms22073585)
Supplement: Supplementary file 1 [file ijms-22-03585-s001.zip › ijms-1159338 R1 Supplementary Materials/ijms-1159338 R1 Table S7.xlsx]

## Sheet: Table S7
Gene expression analysis of induced Plum pox virus resistance in peach (Prunus persica) by almond (P. dulcis) grafting
Manuel Rubio, Pedro J. Martínez-García, Azam Nikbakht-Dehkordi, Ángela S. Prudencio, Eva M. Gómez, Bernardo Rodamilans, Federico Dicenta, Juan Antonio García and Pedro Martínez-Gómez

## Sheet: Tested genes comparison E vs D
gene_id	gene	locus	sample_1	sample_2	status	value_1	value_2	log2.fold_change.	test_stat	FDR_ED	p_value	q_value	significant	gene description
XLOC_000250	Prupe.1G042800	Pp01:3066729-3068193	E	D	OK	35.9567	127.185	1.8226	5.29731	0.034	5e-05	0.0336875	yes	unknown protein
XLOC_000645	Prupe.1G120000	Pp01:9388595-9389248	E	D	OK	12.1417	46.751	1.94503	4.74046	0.034	5e-05	0.0336875	yes	NA
XLOC_001734	Prupe.1G334500	Pp01:31616734-31621759	E	D	OK	1.83409	6.64599	1.85742	4.67007	0.034	5e-05	0.0336875	yes	RDR1 (RNA-DEPENDENT RNA POLYMERASE 1); RNA-directed RNA polymerase/ nucleic acid binding
XLOC_004769	Prupe.1G364400	Pp01:33487793-33489045	E	D	OK	7.89147	24.0376	1.60693	4.14554	0.034	5e-05	0.0336875	yes	DNAJ heat shock protein, putative
XLOC_002544	Prupe.1G488000	Pp01:40636060-40637946	E	D	OK	9.68476	31.9924	1.72394	4.50988	0.034	5e-05	0.0336875	yes	BTB/POZ domain-containing protein
XLOC_002546	Prupe.1G488200	Pp01:40644166-40645375	E	D	OK	4.85499	25.8903	2.41487	5.56493	0.034	5e-05	0.0336875	yes	BTB/POZ domain-containing protein
XLOC_002547	Prupe.1G488300	Pp01:40652754-40654198	E	D	OK	5.72745	22.3104	1.96175	4.70298	0.034	5e-05	0.0336875	yes	NA
XLOC_006771	Prupe.2G178200	Pp02:22270295-22272692	E	D	OK	27.5266	68.9582	1.32489	3.95152	0.034	5e-05	0.0336875	yes	LEA14 (LATE EMBRYOGENESIS ABUNDANT 14)
XLOC_006904	Prupe.2G204700	Pp02:23984541-23986033	E	D	OK	3.63024	23.1109	2.67044	5.90683	0.034	5e-05	0.0336875	yes	no apical meristem (NAM) family protein
XLOC_008967	Prupe.2G305200	Pp02:29106160-29107545	E	D	OK	18.6824	52.1023	1.47967	4.26936	0.034	5e-05	0.0336875	yes	acidic endochitinase (CHIB1)
XLOC_009518	Prupe.3G086400	Pp03:6391772-6392408	E	D	OK	55.2484	210.841	1.93215	5.60418	0.034	5e-05	0.0336875	yes	NA
XLOC_009831	Prupe.3G144100	Pp03:15634966-15636052	E	D	OK	25.4666	2.27931	-3.48194	-7.13148	0.034	5e-05	0.0336875	yes	pathogenesis-related thaumatin family protein
XLOC_011434	Prupe.3G144200	Pp03:15653921-15654869	E	D	OK	1.07429	9.64603	3.16655	5.40074	0.034	5e-05	0.0336875	yes	tryptophan synthase, alpha subunit, putative
XLOC_011437	Prupe.3G144500	Pp03:15735007-15735958	E	D	OK	0.86121	16.0747	4.22228	7.06003	0.034	5e-05	0.0336875	yes	tryptophan synthase, alpha subunit, putative
XLOC_011560	Prupe.3G171000	Pp03:18988289-18990685	E	D	OK	0	0.274981	Inf	NA	0.034	5e-05	0.0336875	yes	PDF1 (PROTODERMAL FACTOR 1)
XLOC_010428	Prupe.3G255800	Pp03:24431840-24433436	E	D	OK	4.32734	19.7742	2.19207	5.28051	0.034	5e-05	0.0336875	yes	transcription initiation factor IIB-2 / general transcription factor TFIIB-2 (TFIIB2)
XLOC_012381	Prupe.4G033300	Pp04:1555867-1556684	E	D	OK	8.8055	33.4335	1.92482	4.66102	0.034	5e-05	0.0336875	yes	calcium-binding EF hand family protein
XLOC_012728	Prupe.4G098500	Pp04:5002499-5004448	E	D	OK	7.20243	0.54479	-3.72471	-6.75134	0.034	5e-05	0.0336875	yes	FAD-binding domain-containing protein
XLOC_015596	Prupe.5G094200	Pp05:10404525-10405456	E	D	OK	100.552	282.795	1.49182	4.4641	0.034	5e-05	0.0336875	yes	ATOSM34 (osmotin 34)
XLOC_015899	Prupe.5G152200	Pp05:13740113-13742121	E	D	OK	0.532093	4.36607	3.03658	5.21249	0.034	5e-05	0.0336875	yes	CYP94B3; electron carrier/ heme binding / iron ion binding / monooxygenase/ oxygen binding
XLOC_018923	Prupe.6G278000	Pp06:26094269-26096076	E	D	OK	43.6524	116.178	1.4122	4.22678	0.034	5e-05	0.0336875	yes	DNAJ heat shock protein, putative
XLOC_022796	Prupe.7G048000	Pp07:8471882-8476896	E	D	OK	1.9253	7.92678	2.04165	4.94182	0.034	5e-05	0.0336875	yes	DCL2 (DICER-LIKE 2); ATP binding / ATP-dependent helicase/ RNA binding / double-stranded RNA binding / helicase/ nucleic acid binding / ribonuclease III
XLOC_022813	Prupe.7G051800	Pp07:8972039-8974301	E	D	OK	17.97	47.6342	1.40641	4.09615	0.034	5e-05	0.0336875	yes	NA
XLOC_021734	Prupe.7G106700	Pp07:13538793-13541199	E	D	OK	0.225811	0	-Inf	NA	0.034	5e-05	0.0336875	yes	ERD2 (EARLY-RESPONSIVE TO DEHYDRATION 2); ATP binding
XLOC_023068	Prupe.7G107500	Pp07:13590036-13591438	E	D	OK	0	1.21339	Inf	NA	0.034	5e-05	0.0336875	yes	NA
XLOC_023075	Prupe.7G109300	Pp07:13737547-13741502	E	D	OK	50.5478	10.8039	-2.2261	-6.19343	0.034	5e-05	0.0336875	yes	ACA1 (ALPHA CARBONIC ANHYDRASE 1); carbonate dehydratase/ zinc ion binding
XLOC_022483	Prupe.7G251200	Pp07:21222165-21224374	E	D	OK	0	0.471866	Inf	NA	0.034	5e-05	0.0336875	yes	NA
XLOC_026538	Prupe.I001000	scaffold_141:4197-6068	E	D	OK	13.4511	36.8143	1.45254	4.18863	0.034	5e-05	0.0336875	yes	NA
XLOC_008493	Prupe.2G202700	Pp02:23886402-23889133	E	D	OK	3.11721	10.9377	1.81098	4.09866	0.059	0.0001	0.0589531	no	NA
XLOC_018236	Prupe.6G141100	Pp06:11424761-11425857	E	D	OK	127.525	326.161	1.35481	4.02903	0.059	0.0001	0.0589531	no	PR4 (PATHOGENESIS-RELATED 4); chitin binding
XLOC_022071	Prupe.7G169400	Pp07:17196733-17198952	E	D	OK	0.532529	4.23213	2.99045	5.00532	0.059	0.0001	0.0589531	no	pathogenesis-related thaumatin family protein
XLOC_026368	Prupe.8G237700,Prupe.8G237800	Pp08:20968469-20970755	E	D	OK	0	0.267007	Inf	NA	0.059	0.0001	0.0589531	no	NA
XLOC_004626	Prupe.1G332600	Pp01:31501170-31506619	E	D	OK	1.61004	4.83533	1.58652	3.93701	0.076	0.00015	0.0764797	no	RDR1 (RNA-DEPENDENT RNA POLYMERASE 1); RNA-directed RNA polymerase/ nucleic acid binding
XLOC_008487	Prupe.2G202000	Pp02:23841598-23845657	E	D	OK	0.672628	2.75963	2.03659	3.87803	0.076	0.00015	0.0764797	no	no apical meristem (NAM) family protein
XLOC_012640	Prupe.4G078900	Pp04:3830765-3834868	E	D	OK	1.07992	4.21144	1.96339	4.45965	0.076	0.00015	0.0764797	no	RDR1 (RNA-DEPENDENT RNA POLYMERASE 1); RNA-directed RNA polymerase/ nucleic acid binding
XLOC_018203	Prupe.6G135600	Pp06:10787433-10792516	E	D	OK	3.11721	11.0612	1.82718	4.40512	0.076	0.00015	0.0764797	no	NA
XLOC_020714	Prupe.6G276800	Pp06:26038892-26042376	E	D	OK	11.9461	31.7238	1.40902	4.01777	0.076	0.00015	0.0764797	no	CAX3 (CATION EXCHANGER 3); calcium:cation antiporter/ calcium:hydrogen antiporter/ cation:cation antiporter
XLOC_003645	Prupe.1G132200	Pp01:10413166-10415923	E	D	OK	0.672145	3.69237	2.4577	4.40261	0.097	0.0002	0.0967436	no	NA
XLOC_025179	Prupe.8G263100	Pp08:22134877-22136011	E	D	OK	336.803	840.817	1.31989	3.82652	0.097	0.0002	0.0967436	no	SAG21 (SENESCENCE-ASSOCIATED GENE 21)
XLOC_011290	Prupe.3G112300	Pp03:9382454-9383498	E	D	OK	4.56684	18.5964	2.02575	4.39076	0.115	0.00025	0.11503	no	ATBCB (ARABIDOPSIS BLUE-COPPER-BINDING PROTEIN); copper ion binding / electron carrier
XLOC_019291	Prupe.6G354200	Pp06:30120248-30122218	E	D	OK	7.11582	1.65698	-2.10247	-4.32894	0.115	0.00025	0.11503	no	GDSL-motif lipase/hydrolase family protein
XLOC_000701	Prupe.1G127900	Pp01:10014968-10015956	E	D	OK	68.7805	162.331	1.23887	3.70212	0.129	0.0003	0.128625	no	NA
XLOC_008492	Prupe.2G202600	Pp02:23883008-23884343	E	D	OK	9.94667	29.8739	1.5866	3.95064	0.129	0.0003	0.128625	no	NA
XLOC_019563	Prupe.6G040700	Pp06:3023633-3024868	E	D	OK	2.91395	11.5663	1.98888	4.06265	0.129	0.0003	0.128625	no	ATGSTU19 (GLUTATHIONE S-TRANSFERASE TAU 19); glutathione binding / glutathione transferase
XLOC_004012	Prupe.1G202100	Pp01:20038556-20043500	E	D	OK	1.63589	5.11673	1.64515	3.99724	0.144	0.00035	0.143538	no	tRNA-splicing endonuclease positive effector-related
XLOC_024611	Prupe.8G150600	Pp08:16390500-16392539	E	D	OK	8.41062	22.2407	1.40292	3.90376	0.144	0.00035	0.143538	no	UGT74F2 (UDP-GLUCOSYLTRANSFERASE 74F2); UDP-glucose:4-aminobenzoate acylglucosyltransferase/ UDP-glucosyltransferase/ UDP-glycosyltransferase/ transferase, transferring glycosyl groups / transferase, transferring hexosyl groups
XLOC_006906	Prupe.2G204900	Pp02:23987661-23991909	E	D	OK	0.841691	5.39826	2.68113	4.41107	0.16	0.0004	0.160175	no	no apical meristem (NAM) family protein
XLOC_012026	Prupe.3G273800	Pp03:25331782-25333231	E	D	OK	10.2954	24.8486	1.27117	3.47182	0.16	0.00045	0.160175	no	AATP1 (AAA-ATPase 1); ATP binding / ATPase/ nucleoside-triphosphatase/ nucleotide binding
XLOC_013053	Prupe.4G160700	Pp04:9219605-9223388	E	D	OK	6.67776	16.8804	1.33792	3.56554	0.16	0.00045	0.160175	no	embryo-abundant protein-related
XLOC_015598	Prupe.5G094400	Pp05:10443429-10444432	E	D	OK	7.66218	21.8397	1.51112	3.70201	0.16	0.00045	0.160175	no	ATOSM34 (osmotin 34)
XLOC_016075	Prupe.5G188100	Pp05:15498605-15499818	E	D	OK	3.03486	10.8383	1.83644	4.00318	0.16	0.00045	0.160175	no	F-box family protein
XLOC_018041	Prupe.6G105900,Prupe.6G106000	Pp06:7503827-7506250	E	D	OK	21.0241	49.3989	1.23244	3.42504	0.16	0.00045	0.160175	no	NA
XLOC_022811	Prupe.7G051300	Pp07:8932698-8933607	E	D	OK	2.5972	12.4011	2.25544	4.16486	0.16	0.00045	0.160175	no	PR5 (PATHOGENESIS-RELATED GENE 5)
XLOC_002602	Prupe.1G499300	Pp01:41342699-41345562	E	D	OK	3.76988	10.7357	1.50983	3.56341	0.165	0.0005	0.165482	no	oxidoreductase, 2OG-Fe(II) oxygenase family protein
XLOC_019561	Prupe.6G040200	Pp06:3005499-3006483	E	D	OK	20.8298	51.3344	1.30128	3.51101	0.165	0.0005	0.165482	no	NA
XLOC_018924	Prupe.6G278100	Pp06:26097708-26099126	E	D	OK	153.934	351.496	1.19119	3.54335	0.165	0.0005	0.165482	no	DNAJ heat shock protein, putative
XLOC_022810	Prupe.7G051200	Pp07:8900271-8901709	E	D	OK	34.699	83.0812	1.25963	3.73518	0.165	0.0005	0.165482	no	pathogenesis-related thaumatin family protein
XLOC_006797	Prupe.2G181700	Pp02:22445078-22450284	E	D	OK	17.9268	7.91832	-1.17885	-3.46233	0.173	0.00055	0.172929	no	BAG6 (BCL-2-ASSOCIATED ATHANOGENE 6); calmodulin binding / protein binding
XLOC_012387	Prupe.4G034000	Pp04:1578744-1580157	E	D	OK	0	0.250267	Inf	NA	0.173	0.00055	0.172929	no	MYB15 (MYB DOMAIN PROTEIN 15); DNA binding / transcription factor
XLOC_012473	Prupe.4G049700	Pp04:2377966-2379456	E	D	OK	1.45781	6.67202	2.19432	4.2245	0.173	0.00055	0.172929	no	late embryogenesis abundant domain-containing protein / LEA domain-containing protein
XLOC_008851	Prupe.2G279900	Pp02:27943415-27944548	E	D	OK	10.3912	28.1826	1.43944	3.78502	0.186	0.0006	0.185557	no	invertase/pectin methylesterase inhibitor family protein / DC 1.2 homolog (FL5-2I22)
XLOC_009744	Prupe.3G127600	Pp03:11947969-11949360	E	D	OK	1.61373	5.94444	1.88115	3.64514	0.228	0.00075	0.228206	no	NA
XLOC_012653	Prupe.4G082500	Pp04:4029200-4030403	E	D	OK	2.05049	9.76516	2.25167	3.95171	0.253	0.00085	0.25341	no	JAZ8 (JASMONATE-ZIM-DOMAIN PROTEIN 8)
XLOC_012675	Prupe.4G086200	Pp04:4246588-4248178	E	D	OK	0	0.201834	Inf	NA	0.253	0.0009	0.25341	no	ATOMT1 (O-METHYLTRANSFERASE 1); caffeate O-methyltransferase/ myricetin 3'-O-methyltransferase/ quercetin 3-O-methyltransferase
XLOC_015689	Prupe.5G112400	Pp05:11628276-11629640	E	D	OK	0	0.264439	Inf	NA	0.253	0.0009	0.25341	no	NA
XLOC_015945	Prupe.5G161200	Pp05:14178082-14179099	E	D	OK	0	0.300165	Inf	NA	0.253	0.0009	0.25341	no	NA
XLOC_022784	Prupe.7G045000	Pp07:8119046-8120748	E	D	OK	76.1097	167.108	1.13463	3.3941	0.253	0.0009	0.25341	no	embryo-abundant protein-related
XLOC_019986	Prupe.6G126400	Pp06:9713808-9716230	E	D	OK	0.193609	1.61951	3.06434	4.42083	0.255	0.00095	0.254932	no	CYP94C1; fatty acid (omega-1)-hydroxylase/ oxygen binding
XLOC_018857	Prupe.6G264500	Pp06:25361870-25362698	E	D	OK	5.25145	19.1892	1.8695	3.97962	0.255	0.00095	0.254932	no	NA
XLOC_001517	Prupe.1G294000	Pp01:29133919-29136514	E	D	OK	3.13255	0.743104	-2.0757	-3.79331	0.255	0.001	0.254932	no	unknown protein
XLOC_008491	Prupe.2G202500	Pp02:23868317-23871265	E	D	OK	39.5228	84.5239	1.09667	3.26105	0.255	0.001	0.254932	no	NA
XLOC_009360	Prupe.3G055200	Pp03:3890131-3896484	E	D	OK	1.40687	0.0916105	-3.94083	-4.94995	0.255	0.001	0.254932	no	light repressible receptor protein kinase
XLOC_013445	Prupe.4G227100	Pp04:14458602-14459460	E	D	OK	271.826	592.904	1.12512	3.34935	0.255	0.001	0.254932	no	NA
XLOC_025044	Prupe.8G238000	Pp08:20973765-20974818	E	D	OK	4.33427	14.7104	1.76297	3.74219	0.255	0.001	0.254932	no	protease inhibitor/seed storage/lipid transfer protein (LTP) family protein
XLOC_011875	Prupe.3G239900	Pp03:23392283-23393619	E	D	OK	45.1097	95.6836	1.08484	3.22266	0.261	0.00105	0.260635	no	AOC4 (ALLENE OXIDE CYCLASE 4); allene-oxide cyclase
XLOC_012450	Prupe.4G045500	Pp04:2170669-2175702	E	D	OK	14.8094	30.5052	1.04254	3.06236	0.261	0.00105	0.260635	no	SDE5 (silencing defective 5)
XLOC_006060	Prupe.2G048200	Pp02:5556342-5568700	E	D	OK	1.72761	4.76616	1.46405	3.59657	0.266	0.0011	0.266045	no	unknown protein
XLOC_013069	Prupe.4G165600	Pp04:9613835-9615393	E	D	OK	2.26239	7.45407	1.72018	3.72838	0.266	0.0011	0.266045	no	curculin-like (mannose-binding) lectin family protein
XLOC_013006	Prupe.4G149500	Pp04:8529267-8530590	E	D	OK	125.044	275.261	1.13837	3.39164	0.271	0.00115	0.271184	no	unknown protein
XLOC_023323	Prupe.7G165900	Pp07:16984205-16985320	E	D	OK	261.156	580.128	1.15146	3.40257	0.271	0.00115	0.271184	no	lactoylglutathione lyase family protein / glyoxalase I family protein
XLOC_000651	Prupe.1G120700	Pp01:9478919-9479430	E	D	OK	260.048	558.268	1.10218	3.29294	0.311	0.0014	0.310718	no	NA
XLOC_014556	Prupe.4G165500	Pp04:9611236-9612755	E	D	OK	7.19596	17.1614	1.25391	3.27532	0.311	0.0014	0.310718	no	curculin-like (mannose-binding) lectin family protein
XLOC_015480	Prupe.5G072500	Pp05:8722018-8729839	E	D	OK	3.96615	16.2128	2.03132	3.69817	0.311	0.0014	0.310718	no	NA
XLOC_018613	Prupe.6G217500	Pp06:22440309-22441230	E	D	OK	7.90782	21.7566	1.4601	3.20231	0.311	0.0014	0.310718	no	ATPSK2 (PHYTOSULFOKINE 2 PRECURSOR); growth factor
XLOC_021436	Prupe.7G050900	Pp07:8812100-8813486	E	D	OK	1.51828	5.77042	1.92624	3.613	0.311	0.0014	0.310718	no	PR5 (PATHOGENESIS-RELATED GENE 5)
XLOC_021929	Prupe.7G145800	Pp07:15905522-15908287	E	D	OK	0	0.212217	Inf	NA	0.314	0.00145	0.314417	no	COR413-PM2 (COLD-REGULATED 413-PLASMA MEMBRANE 2)
XLOC_005954	Prupe.2G029100	Pp02:3030920-3035156	E	D	OK	0	0.228844	Inf	NA	0.314	0.0015	0.314417	no	NA
XLOC_024559	Prupe.8G138800	Pp08:15789134-15791433	E	D	OK	0	0.30079	Inf	NA	0.314	0.0015	0.314417	no	tRNA synthetase class II (G, H, P and S) family protein
XLOC_005182	Prupe.1G456300	Pp01:38272593-38275608	E	D	OK	4.77797	12.0987	1.34038	3.25456	0.314	0.00155	0.314417	no	ChaC-like family protein
XLOC_003904	Prupe.1G184500	Pp01:16724249-16725571	E	D	OK	90.4824	191.635	1.08265	3.23483	0.314	0.0016	0.314417	no	NA
XLOC_001699	Prupe.1G328500	Pp01:31209533-31211114	E	D	OK	2.88642	8.83468	1.6139	3.50883	0.314	0.0016	0.314417	no	NA
XLOC_001736	Prupe.1G335000	Pp01:31655818-31657198	E	D	OK	0	0.402685	Inf	NA	0.314	0.0016	0.314417	no	NA
XLOC_009093	Prupe.3G002300	Pp03:162316-165766	E	D	OK	9.54356	3.92535	-1.28171	-3.30002	0.314	0.0016	0.314417	no	WRKY47; transcription factor
XLOC_011548	Prupe.3G167900	Pp03:18691352-18695566	E	D	OK	1.30862	0.360259	-1.86094	-3.41575	0.314	0.0016	0.314417	no	PEPR1 (PEP1 receptor 1); ATP binding / kinase/ protein binding / protein serine/threonine kinase
XLOC_018724	Prupe.6G237100	Pp06:23756416-23757531	E	D	OK	11.0672	3.68546	-1.58637	-3.45394	0.314	0.0016	0.314417	no	NA
XLOC_024730	Prupe.8G174500	Pp08:17730970-17732931	E	D	OK	10.516	23.8169	1.1794	3.22161	0.314	0.0016	0.314417	no	ATEXLA1 (ARABIDOPSIS THALIANA EXPANSIN-LIKE A1)
XLOC_000874	Prupe.1G160900	Pp01:12847000-12848291	E	D	OK	0.228063	0	-Inf	NA	0.318	0.00165	0.317625	no	NA
XLOC_010652	Prupe.3G298600	Pp03:26433099-26434267	E	D	OK	7.89022	19.2053	1.28336	3.22378	0.318	0.00165	0.317625	no	INVOLVED IN: biological_process unknown; EXPRESSED IN: 18 plant structures; EXPRESSED DURING: 10 growth stages; CONTAINS InterPro DOMAIN/s: EF-HAND 1 (InterPro:IPR018247); BEST Arabidopsis thaliana protein match is: unknown protein (TAIR:AT2G41730.1); Has 208 Blast hits to 177 proteins in 46 species: Archae - 0; Bacteria - 4; Metazoa - 51; Fungi - 25; Plants - 42; Viruses - 6; Other Eukaryotes - …
XLOC_020999	Prupe.6G333400	Pp06:28988995-28997886	E	D	OK	2.22735	0.535498	-2.05638	-3.63162	0.324	0.0017	0.323944	no	BON3 (BONZAI 3); calcium-dependent phospholipid binding
XLOC_016773	Prupe.5G093100	Pp05:10325597-10327815	E	D	OK	3.09149	7.77864	1.33122	3.2446	0.34	0.0018	0.33957	no	BAP2 (BON ASSOCIATION PROTEIN 2)
XLOC_024423	Prupe.8G113800	Pp08:14203372-14204733	E	D	OK	65.64	137.715	1.06904	3.18589	0.346	0.00185	0.345547	no	MEE14 (maternal effect embryo arrest 14)
XLOC_021772	Prupe.7G114600	Pp07:14008720-14011244	E	D	OK	0.4291	1.73707	2.01727	3.44823	0.351	0.0019	0.351407	no	unknown protein
XLOC_022957	Prupe.7G083100	Pp07:11827896-11828518	E	D	OK	7.77687	21.9378	1.49616	3.27169	0.357	0.00195	0.357153	no	disease resistance-responsive family protein
XLOC_003902	Prupe.1G184300	Pp01:16646107-16647295	E	D	OK	2.8752	9.31715	1.69622	3.42723	0.367	0.00215	0.367283	no	NA
XLOC_013986	Prupe.4G045400	Pp04:2169178-2170060	E	D	OK	1.03491	5.55459	2.42417	3.84311	0.367	0.00215	0.367283	no	NA
XLOC_017267	Prupe.5G195200	Pp05:15841790-15843588	E	D	OK	64.6728	30.2814	-1.09473	-3.23149	0.367	0.00215	0.367283	no	ATEXPA1 (ARABIDOPSIS THALIANA EXPANSIN A1)
XLOC_005522	Prupe.1G526000	Pp01:43076565-43078106	E	D	OK	14.6208	31.3096	1.09858	3.0751	0.367	0.0022	0.367283	no	ATGSTU7 (ARABIDOPSIS THALIANA GLUTATHIONE S-TRANSFERASE TAU 7); glutathione transferase
XLOC_006563	Prupe.2G141100	Pp02:19752034-19753206	E	D	OK	0	0.240995	Inf	NA	0.367	0.0022	0.367283	no	ribosomal protein L18 family protein
XLOC_009593	Prupe.3G098900	Pp03:7606991-7608357	E	D	OK	1.15839	4.30865	1.89512	3.45657	0.367	0.0022	0.367283	no	MAPKKK21; ATP binding / protein kinase/ protein serine/threonine kinase
XLOC_010269	Prupe.3G227900	Pp03:22700841-22702027	E	D	OK	0	0.211939	Inf	NA	0.367	0.0022	0.367283	no	MYB4; DNA binding / transcription factor
XLOC_014266	Prupe.4G104800	Pp04:5413155-5413628	E	D	OK	0	0.559677	Inf	NA	0.367	0.0022	0.367283	no	thioesterase family protein
XLOC_014771	Prupe.4G222000	Pp04:13936439-13937556	E	D	OK	0	0.401144	Inf	NA	0.367	0.0022	0.367283	no	NA
XLOC_015799	Prupe.5G133000	Pp05:12755098-12755933	E	D	OK	0	0.246947	Inf	NA	0.367	0.0022	0.367283	no	NA
XLOC_000068	Prupe.1G012400	Pp01:948386-949533	E	D	OK	0.219328	0	-Inf	NA	0.38	0.0024	0.380471	no	F-box family protein
XLOC_000178	Prupe.1G032400	Pp01:2273494-2274083	E	D	OK	0.54349	0	-Inf	NA	0.38	0.0024	0.380471	no	protease inhibitor, putative
XLOC_011971	Prupe.3G262400	Pp03:24783337-24785431	E	D	OK	0.215841	0	-Inf	NA	0.38	0.0024	0.380471	no	NA
XLOC_012301	Prupe.4G017000	Pp04:805095-805848	E	D	OK	0.319365	0	-Inf	NA	0.38	0.0024	0.380471	no	Encodes a Stigma-specific Stig1 family protein
XLOC_015654	Prupe.5G105300	Pp05:11181271-11182137	E	D	OK	0.284397	0	-Inf	NA	0.38	0.0024	0.380471	no	SP1L5 (SPIRAL1-LIKE5)
XLOC_021601	Prupe.7G082600	Pp07:11784477-11785382	E	D	OK	11.0044	0	-Inf	NA	0.38	0.0024	0.380471	no	NA
XLOC_024675	Prupe.8G162800	Pp08:17016923-17018459	E	D	OK	1.88958	5.54461	1.55302	3.19439	0.385	0.00245	0.38516	no	DNAJ heat shock protein, putative
XLOC_011262	Prupe.3G107200	Pp03:8529708-8531724	E	D	OK	6.84893	15.6529	1.19248	3.07055	0.391	0.00255	0.391104	no	zinc finger (C3HC4-type RING finger) family protein
XLOC_020698	Prupe.6G274400	Pp06:25911445-25913106	E	D	OK	6.46854	2.29295	-1.49624	-3.22801	0.391	0.00255	0.391104	no	transferase/ transferase, transferring glycosyl groups
XLOC_024354	Prupe.8G100600	Pp08:13177521-13182068	E	D	OK	71.6641	145.539	1.02208	3.06377	0.391	0.00255	0.391104	no	LEW1 (LEAF WILTING 1); dehydrodolichyl diphosphate synthase
XLOC_012894	Prupe.4G128900	Pp04:7117595-7118620	E	D	OK	76.3225	160.554	1.07288	3.19851	0.4	0.00265	0.399938	no	NA
XLOC_022843	Prupe.7G057100	Pp07:9640690-9641456	E	D	OK	13.0079	33.5439	1.36666	3.26346	0.4	0.00265	0.399938	no	lipid binding
XLOC_020658	Prupe.6G265900	Pp06:25422850-25425169	E	D	OK	6.20674	2.32925	-1.41397	-3.20177	0.404	0.0027	0.40425	no	AtUGT85A7 (UDP-glucosyl transferase 85A7); UDP-glycosyltransferase/ glucuronosyltransferase/ transferase, transferring glycosyl groups
XLOC_003229	Prupe.1G041200	Pp01:2950826-2953530	E	D	OK	6.75338	15.155	1.16611	3.01891	0.416	0.0028	0.415921	no	protein phosphatase 2C, putative / PP2C, putative
XLOC_004688	Prupe.1G346200	Pp01:32371009-32374924	E	D	OK	0.81233	2.49558	1.61924	3.15802	0.435	0.00295	0.434779	no	YSL7 (YELLOW STRIPE LIKE 7); oligopeptide transporter
XLOC_001217	Prupe.1G237800	Pp01:25209839-25211004	E	D	OK	5.43287	1.47399	-1.88199	-3.40802	0.443	0.00305	0.442602	no	HSP21 (HEAT SHOCK PROTEIN 21)
XLOC_022412	Prupe.7G237200	Pp07:20549210-20550340	E	D	OK	55.5676	115.474	1.05526	3.12469	0.443	0.00305	0.442602	no	EXLB3 (EXPANSIN-LIKE B3 PRECURSOR)
XLOC_017481	Prupe.5G237800	Pp05:17972761-17975835	E	D	OK	40.0583	80.3677	1.00452	2.99917	0.45	0.00315	0.450187	no	PAP3 (PURPLE ACID PHOSPHATASE 3); acid phosphatase/ protein serine/threonine phosphatase
XLOC_000090	Prupe.1G016600	Pp01:1177719-1179272	E	D	OK	8.11401	17.9348	1.14427	3.03617	0.45	0.00315	0.450188	no	GCN5-related N-acetyltransferase (GNAT) family protein
XLOC_011398	Prupe.3G134900	Pp03:14187848-14188736	E	D	OK	15.8722	35.011	1.1413	3.02761	0.454	0.0032	0.453895	no	NA
XLOC_016103	Prupe.5G194800	Pp05:15829977-15831079	E	D	OK	19.2403	40.7883	1.08402	3.04499	0.465	0.0033	0.464586	no	calcium-binding EF hand family protein
XLOC_000646	Prupe.1G120100	Pp01:9414528-9415136	E	D	OK	17.0543	39.8229	1.22346	3.01925	0.489	0.0035	0.489093	no	NA
XLOC_000066	Prupe.1G012200	Pp01:925568-929149	E	D	OK	4.71418	1.90698	-1.30572	-2.83793	0.492	0.00355	0.492432	no	HSP70T-2 (HEAT-SHOCK PROTEIN 70T-2); ATP binding
XLOC_013434	Prupe.4G225500	Pp04:14230744-14231513	E	D	OK	36.049	77.7541	1.10896	2.93005	0.516	0.00375	0.516378	no	NA
XLOC_004524	Prupe.1G309800	Pp01:30142008-30142338	E	D	OK	10.6702	35.1415	1.71959	3.16455	0.519	0.0038	0.519471	no	NA
XLOC_010307	Prupe.3G234300	Pp03:22987730-22993046	E	D	OK	6.82335	14.2595	1.06337	3.02788	0.523	0.00385	0.52252	no	TPS04 (TERPENE SYNTHASE 04); (E,E)-geranyllinalool synthase
XLOC_008485	Prupe.2G201700,Prupe.2G201800	Pp02:23822933-23826779	E	D	OK	3.1595	8.45229	1.41965	2.8811	0.532	0.00395	0.532263	no	NA
XLOC_009956	Prupe.3G168700	Pp03:18761481-18764783	E	D	OK	2.65036	0.725986	-1.86817	-3.20182	0.554	0.0042	0.554077	no	unknown protein
XLOC_022464	Prupe.7G246400	Pp07:20961298-20962330	E	D	OK	45.0669	91.1307	1.01587	2.9714	0.554	0.0042	0.554077	no	ATBCB (ARABIDOPSIS BLUE-COPPER-BINDING PROTEIN); copper ion binding / electron carrier
XLOC_024156	Prupe.8G061800	Pp08:8907650-8912888	E	D	OK	18.8767	37.9989	1.00935	2.81278	0.554	0.0042	0.554077	no	unknown protein
XLOC_012647	Prupe.4G080900	Pp04:3934069-3935561	E	D	OK	19.9571	41.7568	1.06511	2.8883	0.563	0.0043	0.56333	no	NA
XLOC_022870	Prupe.7G064000	Pp07:10256841-10262910	E	D	OK	10.0333	19.4079	0.951851	2.76881	0.566	0.00435	0.56595	no	AtSIP2 (Arabidopsis thaliana seed imbibition 2); hydrolase, hydrolyzing O-glycosyl compounds
XLOC_022113	Prupe.7G178600	Pp07:17594426-17599681	E	D	OK	8.18854	17.5321	1.09832	3.00992	0.569	0.0044	0.568534	no	AAE1 (ACYL ACTIVATING ENZYME 1); AMP binding
XLOC_019420	Prupe.6G013600	Pp06:950189-952287	E	D	OK	24.3181	11.7501	-1.04936	-2.89265	0.571	0.00445	0.571083	no	peroxidase, putative
XLOC_022016	Prupe.7G160000	Pp07:16667951-16669705	E	D	OK	10.1784	21.4154	1.07314	2.94973	0.574	0.0045	0.573598	no	AAA-type ATPase family protein
XLOC_023632	Prupe.7G229500	Pp07:20208130-20209109	E	D	OK	38.2417	77.6696	1.0222	2.90006	0.595	0.0047	0.59507	no	NA
XLOC_013117	Prupe.4G172800	Pp04:10235514-10237858	E	D	OK	253.254	483.975	0.934345	2.7761	0.596	0.00475	0.595737	no	unknown protein
XLOC_013435	Prupe.4G225600	Pp04:14235749-14238644	E	D	OK	5.74346	12.2303	1.09046	2.91098	0.596	0.0048	0.595737	no	NA
XLOC_020908	Prupe.6G317000	Pp06:28191589-28194201	E	D	OK	6.40592	14.714	1.19971	2.827	0.596	0.0048	0.595737	no	MTSSB (mitochondrially targeted single-stranded DNA binding protein); single-stranded DNA binding
XLOC_013416	Prupe.4G221600	Pp04:13921675-13922761	E	D	OK	3.95077	11.3487	1.52232	3.05978	0.598	0.00485	0.598008	no	NA
XLOC_021877	Prupe.7G134500	Pp07:15239841-15240732	E	D	OK	82.6754	161.893	0.969509	2.90099	0.606	0.00495	0.606375	no	calmodulin-related protein, putative
XLOC_006344	Prupe.2G101600	Pp02:15747080-15748241	E	D	OK	180.657	348.224	0.946762	2.82824	0.611	0.00505	0.610694	no	ATGSTU8 (GLUTATHIONE S-TRANSFERASE TAU 8); glutathione transferase
XLOC_017278	Prupe.5G198400	Pp05:15995368-15996815	E	D	OK	16.8198	35.8193	1.09058	2.7549	0.611	0.00505	0.610694	no	FUNCTIONS IN: molecular_function unknown; INVOLVED IN: biological_process unknown; LOCATED IN: cellular_component unknown; CONTAINS InterPro DOMAIN/s: Yippee-like protein (InterPro:IPR004910); BEST Arabidopsis thaliana protein match is: unknown protein (TAIR:AT4G27745.1); Has 684 Blast hits to 682 proteins in 148 species: Archae - 0; Bacteria - 0; Metazoa - 389; Fungi - 132; Plants - 111; Viruses…
XLOC_003840	Prupe.1G170200	Pp01:14009866-14016411	E	D	OK	4.39511	1.89005	-1.21747	-2.84826	0.619	0.0052	0.619008	no	transducin family protein / WD-40 repeat family protein
XLOC_022795	Prupe.7G047900	Pp07:8457810-8471404	E	D	OK	4.9065	11.3349	1.20801	2.8371	0.619	0.0052	0.619008	no	DCL2 (DICER-LIKE 2); ATP binding / ATP-dependent helicase/ RNA binding / double-stranded RNA binding / helicase/ nucleic acid binding / ribonuclease III
XLOC_008481	Prupe.2G201300	Pp02:23798314-23802572	E	D	OK	0.716336	2.07827	1.53667	3.08977	0.619	0.00525	0.619008	no	NA
XLOC_019762	Prupe.6G077800	Pp06:5300153-5300953	E	D	OK	416.319	808.714	0.957938	2.85408	0.619	0.00525	0.619008	no	NA
XLOC_002599	Prupe.1G498800	Pp01:41308013-41308708	E	D	OK	957.305	1927.3	1.00953	2.87458	0.627	0.00535	0.62688	no	NA
XLOC_019389	Prupe.6G006200	Pp06:544254-545838	E	D	OK	25.6763	50.3626	0.971917	2.87951	0.635	0.00545	0.634656	no	kelch repeat-containing F-box family protein
XLOC_001848	Prupe.1G356000	Pp01:33010547-33013007	E	D	OK	2.22193	0.672392	-1.72444	-3.06551	0.637	0.0055	0.636549	no	amino acid transporter family protein
XLOC_009048	Prupe.2G322300	Pp02:29912553-29913344	E	D	OK	6.83785	16.6252	1.28176	2.87653	0.65	0.00565	0.649922	no	NA
XLOC_015800	Prupe.5G133100	Pp05:12757424-12759464	E	D	OK	2.28545	5.42855	1.24809	2.81604	0.686	0.006	0.686	no	unknown protein
XLOC_010483	Prupe.3G266900	Pp03:24977387-24980344	E	D	OK	1.9897	0.662812	-1.58588	-2.91784	0.705	0.0062	0.704596	no	FTSH6 (FTSH PROTEASE 6); ATP-dependent peptidase/ ATPase/ metallopeptidase/ peptidase/ zinc ion binding
XLOC_010020	Prupe.3G184500	Pp03:19946715-19949920	E	D	OK	1.85732	0.648861	-1.51724	-2.9079	0.712	0.00635	0.712455	no	pentatricopeptide (PPR) repeat-containing protein
XLOC_011517	Prupe.3G161500	Pp03:18052693-18053754	E	D	OK	26.6336	53.0923	0.995255	2.69835	0.712	0.00665	0.712455	no	gibberellin-responsive protein, putative
XLOC_011565	Prupe.3G171600	Pp03:19020776-19022331	E	D	OK	1.1901	3.78043	1.66747	2.99386	0.712	0.00665	0.712455	no	XTR7 (XYLOGLUCAN ENDOTRANSGLYCOSYLASE 7); hydrolase, acting on glycosyl bonds / hydrolase, hydrolyzing O-glycosyl compounds / xyloglucan:xyloglucosyl transferase
XLOC_014051	Prupe.4G059600	Pp04:2843789-2845326	E	D	OK	290.234	567.11	0.966412	2.78627	0.712	0.00665	0.712455	no	cysteine proteinase, putative
XLOC_013232	Prupe.4G191200	Pp04:11497095-11502667	E	D	OK	7.5349	14.8371	0.977545	2.73784	0.712	0.00665	0.712455	no	ATCNGC4 (CYCLIC NUCLEOTIDE-GATED CATION CHANNEL 4); calmodulin binding / cation channel/ cation transmembrane transporter/ cyclic nucleotide binding
XLOC_023558	Prupe.7G215700	Pp07:19521772-19522749	E	D	OK	1.28796	4.6137	1.84084	3.00366	0.712	0.0067	0.712455	no	NA
XLOC_000463	Prupe.1G080600	Pp01:5898666-5900182	E	D	OK	284.487	550.25	0.951723	2.7958	0.712	0.00675	0.712455	no	ATEP3; chitinase
XLOC_006077	Prupe.2G050800	Pp02:5867190-5868718	E	D	OK	0	0.294815	Inf	NA	0.712	0.00685	0.712455	no	aldo/keto reductase family protein
XLOC_016757	Prupe.5G090200	Pp05:10059122-10059821	E	D	OK	0	0.2735	Inf	NA	0.712	0.00685	0.712455	no	CBF4 (C- REPEAT-BINDING FACTOR 4); DNA binding / transcription activator/ transcription factor
XLOC_022893	Prupe.7G068200	Pp07:10651267-10651487	E	D	OK	0	3.12752	Inf	NA	0.712	0.00685	0.712455	no	NA
XLOC_024000	Prupe.8G032000	Pp08:3032497-3033010	E	D	OK	0	0.429635	Inf	NA	0.712	0.00685	0.712455	no	NA
XLOC_025541	Prupe.8G068100	Pp08:10036951-10037248	E	D	OK	0	1.24769	Inf	NA	0.712	0.00685	0.712455	no	NA
XLOC_007049	Prupe.2G232600	Pp02:25616447-25618984	E	D	OK	5.7771	14.314	1.30901	2.81443	0.712	0.00695	0.712455	no	NA
XLOC_005040	Prupe.1G425100	Pp01:36608156-36608784	E	D	OK	28.4753	64.8001	1.18629	2.79086	0.712	0.007	0.712455	no	unknown protein
XLOC_013714	Prupe.4G279600	Pp04:23605885-23608135	E	D	OK	29.7826	56.5311	0.924575	2.75401	0.712	0.007	0.712455	no	ATAF1; transcription activator/ transcription factor
XLOC_025027	Prupe.8G234000	Pp08:20741870-20743397	E	D	OK	10.9883	23.367	1.08851	2.8408	0.712	0.007	0.712455	no	calmodulin, putative
XLOC_000218	Prupe.1G038200	Pp01:2685984-2686616	E	D	OK	0.773223	4.45076	2.52509	3.30679	0.712	0.00705	0.712455	no	NA
XLOC_009023	Prupe.2G316600	Pp02:29687565-29689086	E	D	OK	5.66338	12.2949	1.11832	2.732	0.712	0.00705	0.712455	no	ATHB-12 (ARABIDOPSIS THALIANA HOMEOBOX 12); transcription activator/ transcription factor
XLOC_017299	Prupe.5G202800	Pp05:16308378-16310777	E	D	OK	4.17756	9.01492	1.10966	2.71308	0.712	0.00705	0.712455	no	UDP-glucose 6-dehydrogenase, putative
XLOC_023153	Prupe.7G124400	Pp07:14651628-14653089	E	D	OK	12.5874	25.3681	1.01103	2.80175	0.712	0.00705	0.712455	no	UGT73C1 (UDP-GLUCOSYL TRANSFERASE 73C1); UDP-glucosyltransferase/ UDP-glycosyltransferase/ cis-zeatin O-beta-D-glucosyltransferase/ trans-zeatin O-beta-D-glucosyltransferase/ transferase, transferring glycosyl groups
XLOC_000877	Prupe.1G162800	Pp01:13085453-13089053	E	D	OK	27.0902	51.2511	0.919813	2.74792	0.712	0.0071	0.712455	no	NA
XLOC_001299	Prupe.1G252800	Pp01:26382899-26385003	E	D	OK	2.95631	6.81313	1.20452	2.75861	0.712	0.0071	0.712455	no	NA
XLOC_010842	Prupe.3G017900	Pp03:1280474-1284621	E	D	OK	0.351258	1.23338	1.81201	2.92643	0.714	0.00715	0.713676	no	ATRLI2; transporter
XLOC_004695	Prupe.1G347800	Pp01:32507588-32508964	E	D	OK	13.0671	36.2919	1.47371	2.96604	0.715	0.0072	0.714884	no	NA
XLOC_012666	Prupe.4G084800	Pp04:4158572-4159352	E	D	OK	34.0625	66.5205	0.965614	2.73092	0.716	0.00725	0.71608	no	FUNCTIONS IN: molecular_function unknown; INVOLVED IN: response to cytokinin stimulus; EXPRESSED IN: 18 plant structures; EXPRESSED DURING: 10 growth stages; BEST Arabidopsis thaliana protein match is: galactosyltransferase family protein (TAIR:AT4G21060.1); Has 16 Blast hits to 16 proteins in 5 species: Archae - 0; Bacteria - 0; Metazoa - 0; Fungi - 0; Plants - 16; Viruses - 0; Other Eukaryotes …
XLOC_024914	Prupe.8G210700	Pp08:19506344-19507500	E	D	OK	2.96683	8.01058	1.43298	2.87457	0.717	0.0073	0.717263	no	ATGSTU8 (GLUTATHIONE S-TRANSFERASE TAU 8); glutathione transferase
XLOC_010738	Prupe.3G314600	Pp03:27189691-27193084	E	D	OK	15.7517	30.2665	0.942215	2.58711	0.718	0.00735	0.718434	no	atnudt12 (Arabidopsis thaliana Nudix hydrolase homolog 12); hydrolase
XLOC_015801	Prupe.5G133200	Pp05:12760266-12761871	E	D	OK	10.6822	20.9721	0.973269	2.67617	0.732	0.00755	0.7315	no	unknown protein
XLOC_001693	Prupe.1G327700	Pp01:31155670-31157327	E	D	OK	115.311	216.377	0.908022	2.71673	0.732	0.0076	0.7315	no	major latex protein-related / MLP-related
XLOC_002545	Prupe.1G488100	Pp01:40640953-40643139	E	D	OK	0.689047	2.28655	1.7305	2.96354	0.732	0.0076	0.7315	no	NA
XLOC_008879	Prupe.2G287400	Pp02:28308283-28311682	E	D	OK	13.5627	7.05982	-0.941939	-2.65066	0.737	0.0077	0.737363	no	unknown protein
XLOC_010455	Prupe.3G260200	Pp03:24650368-24651770	E	D	OK	5.89493	12.9379	1.13406	2.79379	0.738	0.00775	0.738403	no	GT72B1; UDP-glucosyltransferase/ UDP-glycosyltransferase/ transferase, transferring glycosyl groups
XLOC_024199	Prupe.8G069300	Pp08:10173166-10180572	E	D	OK	2.51689	6.18279	1.29661	2.7142	0.745	0.0079	0.745167	no	NA
XLOC_015462	Prupe.5G069300	Pp05:8339251-8339883	E	D	OK	1.50096	5.93434	1.9832	3.05158	0.745	0.0079	0.745168	no	NA
XLOC_002023	Prupe.1G390800	Pp01:34842030-34843343	E	D	OK	3.60675	8.75505	1.27941	2.79205	0.746	0.008	0.746216	no	ethylene-responsive element-binding protein, putative
XLOC_013727	Prupe.4G282500	Pp04:24140809-24147830	E	D	OK	88.3243	48.1121	-0.876411	-2.59365	0.746	0.00835	0.746216	no	ankyrin repeat family protein
XLOC_025611	Prupe.8G083800	Pp08:11698755-11700614	E	D	OK	2.05611	5.25392	1.35348	2.76644	0.746	0.00835	0.746216	no	NA
XLOC_012632	Prupe.4G077900	Pp04:3794378-3795740	E	D	OK	2.25738	5.87223	1.37926	2.81997	0.746	0.0084	0.746216	no	NA
XLOC_012027	Prupe.3G273900	Pp03:25334159-25335710	E	D	OK	23.7698	44.7634	0.91319	2.68166	0.746	0.00845	0.746216	no	AATP1 (AAA-ATPase 1); ATP binding / ATPase/ nucleoside-triphosphatase/ nucleotide binding
XLOC_019436	Prupe.6G016300	Pp06:1165344-1168982	E	D	OK	1.62668	3.9247	1.27065	2.80843	0.746	0.00845	0.746216	no	NA
XLOC_020643	Prupe.6G262600	Pp06:25253798-25254476	E	D	OK	0.627708	0	-Inf	NA	0.746	0.00845	0.746216	no	NA
XLOC_021295	Prupe.7G026700	Pp07:4405589-4407455	E	D	OK	0.288186	0	-Inf	NA	0.746	0.00845	0.746216	no	NA
XLOC_025246	Prupe.8G004700	Pp08:371946-378482	E	D	OK	32.6158	60.7767	0.897945	2.64029	0.746	0.00845	0.746216	no	FUNCTIONS IN: molecular_function unknown; INVOLVED IN: biological_process unknown; LOCATED IN: mitochondrion; CONTAINS InterPro DOMAIN/s: Sad1/UNC-like, C-terminal (InterPro:IPR012919), Galactose-binding like (InterPro:IPR008979); BEST Arabidopsis thaliana protein match is: unknown protein (TAIR:AT1G22882.1); Has 9785 Blast hits to 6992 proteins in 496 species: Archae - 108; Bacteria - 691; Metaz…
XLOC_025156	Prupe.8G258000	Pp08:21937746-21938560	E	D	OK	0.223614	0	-Inf	NA	0.746	0.00845	0.746216	no	RALFL33 (ralf-like 33); signal transducer
XLOC_016301	Prupe.5G236200	Pp05:17881532-17882701	E	D	OK	24.0504	46.1719	0.940956	2.70839	0.746	0.0085	0.746216	no	NA
XLOC_007116	Prupe.2G244800	Pp02:26242290-26244504	E	D	OK	28.5424	54.5689	0.934971	2.68026	0.746	0.00855	0.746216	no	60S ribosomal protein L35a (RPL35aC)
XLOC_012452	Prupe.4G045700	Pp04:2182540-2184460	E	D	OK	0.511774	1.7425	1.76758	2.86986	0.746	0.00865	0.746216	no	NA
XLOC_008780	Prupe.2G265400	Pp02:27228566-27229409	E	D	OK	21.9587	42.9325	0.967276	2.66803	0.746	0.0087	0.746216	no	unknown protein
XLOC_017016	Prupe.5G145700	Pp05:13408224-13409076	E	D	OK	4.69179	11.6105	1.30722	2.7646	0.746	0.0087	0.746216	no	NA
XLOC_005925	Prupe.2G023500	Pp02:2273678-2279248	E	D	OK	7.51241	3.9699	-0.920171	-2.52692	0.746	0.0088	0.746216	no	disease resistance protein (NBS-LRR class), putative
XLOC_003787	Prupe.1G162000	Pp01:12978061-12978451	E	D	OK	0	1.82233	Inf	NA	0.746	0.0089	0.746216	no	NA
XLOC_003963	Prupe.1G195500	Pp01:18517850-18519750	E	D	OK	0	0.38112	Inf	NA	0.746	0.0089	0.746216	no	NA
XLOC_008483	Prupe.2G201500	Pp02:23815458-23815917	E	D	OK	0	0.441347	Inf	NA	0.746	0.0089	0.746216	no	NA
XLOC_011436	Prupe.3G144400	Pp03:15682999-15683734	E	D	OK	0	0.337216	Inf	NA	0.746	0.0089	0.746216	no	TSA1 (TRYPTOPHAN SYNTHASE ALPHA CHAIN); tryptophan synthase
XLOC_010107	Prupe.3G199100	Pp03:20849025-20849740	E	D	OK	0	0.227322	Inf	NA	0.746	0.0089	0.746216	no	NA
XLOC_010370	Prupe.3G245500	Pp03:23718862-23719744	E	D	OK	0	0.229936	Inf	NA	0.746	0.0089	0.746216	no	NA
XLOC_013436	Prupe.4G225700	Pp04:14240836-14241682	E	D	OK	0	0.317581	Inf	NA	0.746	0.0089	0.746216	no	NA
XLOC_014957	Prupe.4G260300	Pp04:18731720-18731963	E	D	OK	0	1.89571	Inf	NA	0.746	0.0089	0.746216	no	NA
XLOC_019919	Prupe.6G111400	Pp06:7995982-7996456	E	D	OK	0	0.418296	Inf	NA	0.746	0.0089	0.746216	no	NA
XLOC_019027	Prupe.6G297400	Pp06:27158164-27166121	E	D	OK	22.8052	12.2924	-0.891592	-2.66432	0.747	0.00895	0.747087	no	ATP binding / kinase/ protein serine/threonine kinase
XLOC_007767	Prupe.2G041200	Pp02:4528126-4529124	E	D	OK	38.2079	72.1627	0.91738	2.69637	0.763	0.00925	0.762628	no	NA
XLOC_020868	Prupe.6G309400	Pp06:27801694-27803481	E	D	OK	0.663235	2.33845	1.81796	2.85319	0.763	0.0093	0.762628	no	AtGolS2 (Arabidopsis thaliana galactinol synthase 2); transferase, transferring glycosyl groups / transferase, transferring hexosyl groups
XLOC_008448	Prupe.2G195800	Pp02:23336371-23337592	E	D	OK	1.43535	4.52918	1.65785	2.81098	0.763	0.00935	0.762628	no	NA
XLOC_008794	Prupe.2G268100	Pp02:27368773-27369305	E	D	OK	0.355716	0	-Inf	NA	0.763	0.00945	0.762628	no	NA
XLOC_014905	Prupe.4G250600	Pp04:16765039-16765609	E	D	OK	0.318945	0	-Inf	NA	0.763	0.00945	0.762628	no	NA
XLOC_019852	Prupe.6G098300	Pp06:6843895-6844935	E	D	OK	0.217655	0	-Inf	NA	0.763	0.00945	0.762628	no	ANAC087; transcription factor
XLOC_026555	Prupe.I002700	scaffold_20:2827-3811	E	D	OK	0.569085	0	-Inf	NA	0.763	0.00945	0.762628	no	NA
XLOC_015594	Prupe.5G093900	Pp05:10380340-10381529	E	D	OK	11.9596	23.5133	0.97531	2.60403	0.763	0.0095	0.762628	no	ATOSM34 (osmotin 34)
XLOC_016962	Prupe.5G134700	Pp05:12823115-12824906	E	D	OK	0.223236	1.4397	2.68913	3.28725	0.763	0.0095	0.762628	no	oxidoreductase, 2OG-Fe(II) oxygenase family protein
XLOC_019906	Prupe.6G108800	Pp06:7762695-7764905	E	D	OK	55.8846	104.617	0.904592	2.70672	0.777	0.00975	0.776794	no	heavy-metal-associated domain-containing protein
XLOC_003425	Prupe.1G086800	Pp01:6469890-6472221	E	D	OK	57.5424	102.922	0.838847	2.49606	0.777	0.0098	0.776794	no	40S ribosomal protein S7 (RPS7A)
XLOC_010121	Prupe.3G200900	Pp03:20959255-20962524	E	D	OK	2.44451	0.965389	-1.34036	-2.76141	0.777	0.0098	0.776794	no	calcium-transporting ATPase, plasma membrane-type, putative / Ca(2+)-ATPase, putative (ACA13)
XLOC_002486	Prupe.1G476200	Pp01:39697808-39699973	E	D	OK	229.274	124.005	-0.886675	-2.62254	0.782	0.00995	0.782111	no	RD22; nutrient reservoir
XLOC_019680	Prupe.6G063700	Pp06:4385127-4387871	E	D	OK	0.701297	1.99679	1.50959	2.7243	0.782	0.00995	0.782111	no	unknown protein
XLOC_013377	Prupe.4G214900	Pp04:13436356-13439356	E	D	OK	6.4035	12.8708	1.00717	2.53005	0.783	0.01	0.78278	no	unknown protein
XLOC_001690	Prupe.1G327400	Pp01:31106247-31107078	E	D	OK	356.501	661.352	0.891512	2.63678	0.822	0.01055	0.82242	no	MLP31 (MLP-LIKE PROTEIN 31)
XLOC_001692	Prupe.1G327600	Pp01:31126655-31127642	E	D	OK	28.9951	14.8165	-0.968608	-2.52485	0.831	0.0107	0.830681	no	major latex protein-related / MLP-related
XLOC_025813	Prupe.8G126000	Pp08:15056932-15060044	E	D	OK	35.0714	63.5304	0.857154	2.56192	0.855	0.0111	0.85506	no	NIR1 (NITRITE REDUCTASE 1); ferredoxin-nitrate reductase/ nitrite reductase (NO-forming)
XLOC_005306	Prupe.1G482500	Pp01:40256378-40256768	E	D	OK	83.7675	40.1708	-1.06024	-2.65377	0.855	0.01115	0.85506	no	protease inhibitor/seed storage/lipid transfer protein (LTP) family protein
XLOC_017112	Prupe.5G165500	Pp05:14372152-14373278	E	D	OK	322.011	599.144	0.895794	2.61239	0.855	0.01115	0.85506	no	NA
XLOC_001050	Prupe.1G202900	Pp01:20156337-20160175	E	D	OK	0.0857736	0.939372	3.45309	3.87222	0.856	0.01125	0.855771	no	unknown protein
XLOC_012477	Prupe.4G050400	Pp04:2410898-2412783	E	D	OK	7.73198	16.1411	1.06183	2.53664	0.856	0.01125	0.855771	no	SPL3 (SQUAMOSA PROMOTER BINDING PROTEIN-LIKE 3); DNA binding / transcription factor
XLOC_021093	Prupe.6G351200	Pp06:29930268-29932065	E	D	OK	38.0664	71.7071	0.9136	2.59382	0.856	0.0113	0.856122	no	emb2171 (embryo defective 2171); structural constituent of ribosome
XLOC_009833	Prupe.3G144800	Pp03:15816019-15819814	E	D	OK	3.97566	8.55061	1.10483	2.60677	0.868	0.01155	0.868091	no	unknown protein
XLOC_018675	Prupe.6G228500	Pp06:23234968-23236018	E	D	OK	10.9711	4.98287	-1.13866	-2.56658	0.868	0.01155	0.868091	no	unknown protein
XLOC_003288	Prupe.1G055000	Pp01:3877730-3878762	E	D	OK	119.567	214.775	0.845	2.52812	0.869	0.01165	0.868685	no	ATGSTU8 (GLUTATHIONE S-TRANSFERASE TAU 8); glutathione transferase
XLOC_005437	Prupe.1G508900	Pp01:41951917-41953965	E	D	OK	33.8245	18.3812	-0.87984	-2.58443	0.869	0.01165	0.868685	no	GPAT3 (GLYCEROL-3-PHOSPHATE ACYLTRANSFERASE 3); acyltransferase
XLOC_019763	Prupe.6G077900	Pp06:5302682-5303300	E	D	OK	497.094	929.538	0.902995	2.5751	0.895	0.01205	0.894973	no	NA
XLOC_007197	Prupe.2G259900	Pp02:26995897-26997990	E	D	OK	7.54987	15.2034	1.00987	2.4972	0.895	0.01215	0.895351	no	EXPRESSED IN: 20 plant structures; EXPRESSED DURING: 13 growth stages; BEST Arabidopsis thaliana protein match is: transcription regulator (TAIR:AT3G56220.1); Has 165 Blast hits to 165 proteins in 20 species: Archae - 0; Bacteria - 0; Metazoa - 0; Fungi - 0; Plants - 165; Viruses - 0; Other Eukaryotes - 0 (source: NCBI BLink).
XLOC_025733	Prupe.8G107900	Pp08:13847279-13849783	E	D	OK	18.0402	34.3838	0.930511	2.54788	0.895	0.01215	0.895351	no	NA
XLOC_006047	Prupe.2G046600	Pp02:5400274-5400697	E	D	OK	6.28096	17.2054	1.4538	2.62844	0.907	0.01235	0.906548	no	NA
XLOC_010416	Prupe.3G254200	Pp03:24334867-24336246	E	D	OK	7.55767	3.19626	-1.24156	-2.64182	0.914	0.0125	0.914002	no	transferase family protein
XLOC_008098	Prupe.2G114000	Pp02:17197874-17203516	E	D	OK	49.9644	89.2456	0.83688	2.45103	0.915	0.0126	0.914775	no	PYR6; cytidylate kinase/ uridylate kinase
XLOC_024298	Prupe.8G088200	Pp08:12124566-12125724	E	D	OK	46.9987	85.5219	0.863674	2.57522	0.915	0.01265	0.914775	no	unknown protein
XLOC_012003	Prupe.3G268000	Pp03:25033956-25036251	E	D	OK	0.0994329	0.718285	2.85276	2.92002	0.915	0.0127	0.914775	no	MYB30 (MYB DOMAIN PROTEIN 30); DNA binding / transcription factor
XLOC_021328	Prupe.7G032900	Pp07:6133084-6136137	E	D	OK	1.68566	3.64223	1.11151	2.55301	0.915	0.0128	0.914775	no	disease resistance family protein
XLOC_001428	Prupe.1G276100	Pp01:28149250-28150647	E	D	OK	1.16103	3.19	1.45816	2.61672	0.915	0.01285	0.914775	no	calcium-binding EF hand family protein
XLOC_014523	Prupe.4G159700	Pp04:9151271-9152571	E	D	OK	276.83	502.146	0.859105	2.54295	0.915	0.01285	0.914775	no	NA
XLOC_024588	Prupe.8G144700	Pp08:16093692-16096240	E	D	OK	1.33161	3.65005	1.45474	2.66978	0.915	0.01285	0.914775	no	VDAC2 (VOLTAGE DEPENDENT ANION CHANNEL 2); voltage-gated anion channel
XLOC_003774	Prupe.1G159700	Pp01:12702146-12709396	E	D	OK	1.049	0.410544	-1.35341	-2.47047	0.915	0.01295	0.914988	no	ATSPS3F (sucrose phosphate synthase 3F); sucrose-phosphate synthase/ transferase, transferring glycosyl groups
XLOC_004842	Prupe.1G378800	Pp01:34223994-34225119	E	D	OK	7.08439	14.8391	1.06669	2.49155	0.915	0.01295	0.914988	no	ATRL6 (ARABIDOPSIS RAD-LIKE 6); transcription factor
XLOC_002096	Prupe.1G403400	Pp01:35522533-35524022	E	D	OK	14.3224	27.411	0.936477	2.55162	0.919	0.0131	0.918704	no	unknown protein
XLOC_022450	Prupe.7G244400	Pp07:20883712-20885528	E	D	OK	0.231996	1.07113	2.20695	2.89896	0.919	0.0131	0.918704	no	unknown protein
XLOC_007594	Prupe.2G005900	Pp02:592602-596105	E	D	OK	9.33752	16.8623	0.852691	2.37158	0.94	0.0135	0.939769	no	UPM1 (UROPHORPHYRIN METHYLASE 1); uroporphyrin-III C-methyltransferase
XLOC_025215	Prupe.8G271200	Pp08:22482317-22496111	E	D	OK	26.5612	53.5369	1.01122	2.39702	0.94	0.0135	0.939769	no	PIT1 (pitchoun 1); protein binding / zinc ion binding
XLOC_009873	Prupe.3G153800	Pp03:16895761-16903963	E	D	OK	70.9309	40.4685	-0.809614	-2.39032	0.947	0.01365	0.946718	no	ankyrin repeat family protein
XLOC_019966	Prupe.6G121800	Pp06:9059968-9067644	E	D	OK	2.95809	1.46027	-1.01843	-2.48673	0.953	0.0138	0.953214	no	PDR6; ATPase, coupled to transmembrane movement of substances
XLOC_008426	Prupe.2G191100	Pp02:23050005-23050840	E	D	OK	1.06586	3.73018	1.80723	2.64953	0.953	0.01395	0.953214	no	LBD1 (LOB DOMAIN-CONTAINING PROTEIN 1)
XLOC_022658	Prupe.7G016700	Pp07:2411863-2414669	E	D	OK	0.456347	1.3396	1.55361	2.6156	0.953	0.014	0.953214	no	MYB105 (myb domain protein 105); DNA binding / transcription factor
XLOC_013628	Prupe.4G263400	Pp04:19284618-19286647	E	D	OK	0.541412	1.84612	1.7697	2.65996	0.953	0.01405	0.953214	no	ACA7 (ALPHA CARBONIC ANHYDRASE 7); carbonate dehydratase/ zinc ion binding
XLOC_023398	Prupe.7G180700	Pp07:17681972-17683859	E	D	OK	35.6216	64.195	0.84971	2.54091	0.953	0.01405	0.953214	no	PSAT; O-phospho-L-serine:2-oxoglutarate aminotransferase
XLOC_014862	Prupe.4G240700	Pp04:15841444-15843436	E	D	OK	1.15284	3.30207	1.51817	2.62923	0.953	0.01415	0.953214	no	short-chain dehydrogenase/reductase (SDR) family protein
XLOC_019062	Prupe.6G305000	Pp06:27559308-27561469	E	D	OK	0.720097	0.129021	-2.48059	-2.95281	0.953	0.01415	0.953214	no	catalytic/ pyridoxal phosphate binding
XLOC_007497	Prupe.2G317700	Pp02:29728789-29729985	E	D	OK	1.81375	0.191858	-3.24087	-3.50668	0.953	0.0142	0.953214	no	HSP21 (HEAT SHOCK PROTEIN 21)
XLOC_003166	Prupe.1G022900	Pp01:1567031-1576414	E	D	OK	9.12997	5.06905	-0.848894	-2.39504	0.953	0.0143	0.953214	no	ZLL (ZWILLE); translation initiation factor
XLOC_009778	Prupe.3G135800	Pp03:14327208-14332748	E	D	OK	3.48453	8.71598	1.3227	2.63128	0.953	0.01435	0.953214	no	NA
XLOC_013886	Prupe.4G023900	Pp04:1130733-1131087	E	D	OK	0.63833	0	-Inf	NA	0.953	0.01435	0.953214	no	unknown protein
XLOC_018499	Prupe.6G195000	Pp06:20243170-20245168	E	D	OK	0.690544	0	-Inf	NA	0.953	0.01435	0.953214	no	OPCL1 (OPC-8:0 COA LIGASE1); 4-coumarate-CoA ligase
XLOC_013805	Prupe.4G007200	Pp04:378323-378806	E	D	OK	0	0.337985	Inf	NA	0.956	0.01455	0.956396	no	NA
XLOC_021325	Prupe.7G032600	Pp07:6019396-6020982	E	D	OK	0	0.981916	Inf	NA	0.956	0.01455	0.956396	no	NA
XLOC_025009	Prupe.8G230500	Pp08:20567216-20568419	E	D	OK	0	1.64531	Inf	NA	0.956	0.01455	0.956396	no	40S ribosomal protein S15 (RPS15C)
XLOC_000644	Prupe.1G119900	Pp01:9385459-9387039	E	D	OK	3.58753	7.63782	1.09017	2.51501	0.96	0.01465	0.959626	no	NA
XLOC_017015	Prupe.5G145500	Pp05:13376834-13377071	E	D	OK	51.9187	122.156	1.2344	2.52246	0.966	0.0148	0.966097	no	NA
XLOC_014191	Prupe.4G093000	Pp04:4678990-4681543	E	D	OK	7.56907	14.1987	0.907574	2.49869	0.992	0.01525	0.992039	no	WAK3 (wall associated kinase 3); kinase/ protein serine/threonine kinase
XLOC_006557	Prupe.2G139800	Pp02:19670841-19671551	E	D	OK	76.5222	135.747	0.826969	2.44838	0.999	0.0155	0.999065	no	NA
XLOC_016095	Prupe.5G193400	Pp05:15779199-15780311	E	D	OK	2.09699	0.386532	-2.43966	-2.90153	0.999	0.0155	0.999065	no	gibberellin-responsive protein, putative
XLOC_010651	Prupe.3G298500	Pp03:26427908-26432388	E	D	OK	8.3937	15.2627	0.862635	2.43528	0.999	0.01555	0.999065	no	INVOLVED IN: biological_process unknown; EXPRESSED IN: 18 plant structures; EXPRESSED DURING: 10 growth stages; CONTAINS InterPro DOMAIN/s: EF-HAND 1 (InterPro:IPR018247); BEST Arabidopsis thaliana protein match is: unknown protein (TAIR:AT2G41730.1); Has 208 Blast hits to 177 proteins in 46 species: Archae - 0; Bacteria - 4; Metazoa - 51; Fungi - 25; Plants - 42; Viruses - 6; Other Eukaryotes - …
XLOC_008922	Prupe.2G296800	Pp02:28733468-28734877	E	D	OK	32.6383	60.018	0.878828	2.39685	0.999	0.0157	0.999065	no	60S ribosomal protein L36 (RPL36B)
XLOC_012641	Prupe.4G079900	Pp04:3873001-3875551	E	D	OK	13.5473	26.5175	0.968943	2.40123	0.999	0.0157	0.999065	no	PDF6 (PREFOLDIN 6); unfolded protein binding
XLOC_012708	Prupe.4G091400	Pp04:4557341-4565470	E	D	OK	44.377	77.6952	0.808014	2.3548	0.999	0.01585	0.999065	no	HEN1 (HUA ENHANCER 1); RNA methyltransferase
XLOC_003076	Prupe.1G003600	Pp01:368299-370066	E	D	OK	26.1365	46.3187	0.825529	2.38968	0.999	0.0162	0.999065	no	AtPP2-B12 (Phloem protein 2-B12); carbohydrate binding
XLOC_011232	Prupe.3G100300	Pp03:7687431-7689391	E	D	OK	24.4416	45.2678	0.889146	2.48184	0.999	0.0163	0.999065	no	J8; heat shock protein binding / unfolded protein binding
XLOC_017966	Prupe.6G090800	Pp06:6210878-6211864	E	D	OK	14.0613	26.7854	0.929718	2.44704	0.999	0.0163	0.999065	no	NA
XLOC_000507	Prupe.1G088900	Pp01:6644549-6646008	E	D	OK	1.65936	4.3551	1.39208	2.57033	0.999	0.0164	0.999065	no	XTR6 (XYLOGLUCAN ENDOTRANSGLYCOSYLASE 6); hydrolase, acting on glycosyl bonds / hydrolase, hydrolyzing O-glycosyl compounds / xyloglucan:xyloglucosyl transferase
XLOC_020662	Prupe.6G266600	Pp06:25481543-25483347	E	D	OK	0.999022	0.197226	-2.34066	-2.89111	0.999	0.0164	0.999065	no	AtUGT85A7 (UDP-glucosyl transferase 85A7); UDP-glycosyltransferase/ glucuronosyltransferase/ transferase, transferring glycosyl groups
XLOC_004355	Prupe.1G274500	Pp01:28046953-28049619	E	D	OK	52.5809	91.3435	0.796764	2.38174	0.999	0.01665	0.999065	no	60S ribosomal protein L34 (RPL34A)
XLOC_014788	Prupe.4G226500	Pp04:14393743-14395862	E	D	OK	1.12868	5.82049	2.36651	2.96712	0.999	0.0167	0.999065	no	NA
XLOC_015699	Prupe.5G114300	Pp05:11747915-11751026	E	D	OK	2.81235	6.35119	1.17525	2.42911	0.999	0.0168	0.999065	no	NA
XLOC_012672	Prupe.4G085700	Pp04:4204407-4206231	E	D	OK	8.92669	17.2548	0.950799	2.41281	0.999	0.0172	0.999065	no	NA
XLOC_011282	Prupe.3G111000	Pp03:9184198-9188553	E	D	OK	36.2509	20.9277	-0.792602	-2.36307	0.999	0.01725	0.999065	no	BGLU15 (BETA GLUCOSIDASE 15); catalytic/ cation binding / hydrolase, hydrolyzing O-glycosyl compounds
XLOC_009972	Prupe.3G171700	Pp03:19023525-19024892	E	D	OK	1.07523	3.09988	1.52756	2.51916	0.999	0.0173	0.999065	no	xyloglucan:xyloglucosyl transferase, putative / xyloglucan endotransglycosylase, putative / endo-xyloglucan transferase, putative
XLOC_023344	Prupe.7G171100	Pp07:17279292-17281509	E	D	OK	0.948736	2.75502	1.53798	2.47843	0.999	0.0173	0.999065	no	NA
XLOC_006266	Prupe.2G085900	Pp02:13614322-13616752	E	D	OK	0.466218	0	-Inf	NA	0.999	0.01735	0.999065	no	transcription coactivator
XLOC_001895	Prupe.1G365600	Pp01:33550304-33551364	E	D	OK	379.192	674.39	0.830655	2.44404	0.999	0.0174	0.999065	no	GASA1 (GAST1 PROTEIN HOMOLOG 1)
XLOC_022980	Prupe.7G086800	Pp07:12138072-12139680	E	D	OK	87.6211	153.563	0.809483	2.42025	0.999	0.01745	0.999065	no	40S ribosomal protein S28 (RPS28B)
XLOC_018001	Prupe.6G096700	Pp06:6711796-6713540	E	D	OK	9.45867	18.9285	1.00085	2.37153	0.999	0.01755	0.999065	no	NA
XLOC_004970	Prupe.1G409400	Pp01:35821397-35824359	E	D	OK	12.9065	23.5224	0.865938	2.31165	0.999	0.01765	0.999065	no	protein homodimerization
XLOC_008918	Prupe.2G295300	Pp02:28648261-28649566	E	D	OK	30.2634	53.6529	0.826082	2.42213	0.999	0.0178	0.999065	no	photoassimilate-responsive protein, putative
XLOC_003171	Prupe.1G023600	Pp01:1659922-1662734	E	D	OK	8.30494	15.9685	0.943184	2.39323	0.999	0.0179	0.999065	no	calmodulin, putative
XLOC_022273	Prupe.7G210100	Pp07:19241889-19243876	E	D	OK	54.614	31.4864	-0.794541	-2.36714	0.999	0.018	0.999065	no	GNC (GATA, nitrate-inducible, carbon metabolism-involved); transcription factor
XLOC_011682	Prupe.3G194000	Pp03:20546284-20548372	E	D	OK	13.3342	24.0121	0.84863	2.36146	0.999	0.01815	0.999065	no	cinnamyl-alcohol dehydrogenase, putative
XLOC_013253	Prupe.4G194100	Pp04:11704059-11707409	E	D	OK	6.63902	3.28126	-1.01672	-2.34445	0.999	0.0184	0.999065	no	NA
XLOC_024033	Prupe.8G037900	Pp08:3608583-3610558	E	D	OK	1.43157	3.64106	1.34676	2.47953	0.999	0.01855	0.999065	no	NA
XLOC_000462	Prupe.1G080500	Pp01:5885460-5887160	E	D	OK	540.577	968.766	0.841648	2.37598	0.999	0.01865	0.999065	no	ATEP3; chitinase
XLOC_018625	Prupe.6G219500	Pp06:22567570-22569204	E	D	OK	53.5946	93.3182	0.800071	2.36651	0.999	0.0187	0.999065	no	NA
XLOC_006361	Prupe.2G104600	Pp02:16156045-16158474	E	D	OK	7.48315	3.8622	-0.954224	-2.42162	0.999	0.019	0.999065	no	AtRLP3 (Receptor Like Protein 3); protein binding / protein kinase
XLOC_003221	Prupe.1G038100	Pp01:2674980-2676583	E	D	OK	3.29151	1.36999	-1.26459	-2.40436	0.999	0.01935	0.999065	no	NA
XLOC_017304	Prupe.5G203700	Pp05:16354726-16359236	E	D	OK	21.5818	12.296	-0.811626	-2.40463	0.999	0.0194	0.999065	no	ATHSP101 (ARABIDOPSIS THALIANA HEAT SHOCK PROTEIN 101); ATP binding / ATPase/ nucleoside-triphosphatase/ nucleotide binding / protein binding
XLOC_001539	Prupe.1G297700	Pp01:29359706-29361682	E	D	OK	4.15214	8.08204	0.960865	2.37885	0.999	0.0196	0.999065	no	NA
XLOC_001127	Prupe.1G218900	Pp01:23376003-23377645	E	D	OK	16.8146	29.8088	0.826024	2.36147	0.999	0.0197	0.999065	no	GRAM domain-containing protein / ABA-responsive protein-related
XLOC_010246	Prupe.3G223500	Pp03:22350765-22352989	E	D	OK	8.91179	16.6714	0.903585	2.32962	0.999	0.01975	0.999065	no	NA
XLOC_015316	Prupe.5G042300	Pp05:4680410-4685290	E	D	OK	32.2316	18.7139	-0.784364	-2.33062	0.999	0.01995	0.999065	no	NRT1.5 (NITRATE TRANSPORTER 1.5); nitrate transmembrane transporter/ transporter
XLOC_008716	Prupe.2G250900	Pp02:26556628-26559581	E	D	OK	2.03274	4.65195	1.19441	2.45268	0.999	0.02	0.999065	no	oxidoreductase, 2OG-Fe(II) oxygenase family protein
XLOC_016109	Prupe.5G196000	Pp05:15882584-15884747	E	D	OK	0.885585	2.22453	1.3288	2.42682	0.999	0.02	0.999065	no	ANAC100 (ARABIDOPSIS NAC DOMAIN CONTAINING PROTEIN 100); transcription factor
XLOC_002747	Prupe.1G529500	Pp01:43306344-43308503	E	D	OK	0.690812	0.105132	-2.71609	-2.97403	0.999	0.0202	0.999065	no	pectinesterase family protein
XLOC_007453	Prupe.2G309600	Pp02:29322871-29336695	E	D	OK	2.51919	1.27438	-0.983169	-2.20246	0.999	0.02035	0.999065	no	EXPRESSED IN: 17 plant structures; EXPRESSED DURING: 6 growth stages; BEST Arabidopsis thaliana protein match is: DMS3 (DEFECTIVE IN MERISTEM SILENCING 3) (TAIR:AT3G49250.1); Has 61 Blast hits to 57 proteins in 12 species: Archae - 0; Bacteria - 2; Metazoa - 8; Fungi - 2; Plants - 46; Viruses - 0; Other Eukaryotes - 3 (source: NCBI BLink).
XLOC_014768	Prupe.4G221700	Pp04:13923421-13925953	E	D	OK	1.41496	0.482368	-1.55255	-2.4041	0.999	0.0204	0.999065	no	AtGH9B8 (Arabidopsis thaliana glycosyl hydrolase 9B8); catalytic/ hydrolase, hydrolyzing O-glycosyl compounds
XLOC_023975	Prupe.8G027700	Pp08:2520243-2521322	E	D	OK	1.49315	3.92393	1.39394	2.43999	0.999	0.02045	0.999065	no	nodulin, putative
XLOC_003626	Prupe.1G127700	Pp01:10007663-10008722	E	D	OK	84.2192	145.492	0.788723	2.36218	0.999	0.0205	0.999065	no	MLP423 (MLP-LIKE PROTEIN 423)
XLOC_020038	Prupe.6G138000	Pp06:11199713-11202278	E	D	OK	11.9917	21.1979	0.821883	2.34975	0.999	0.02055	0.999065	no	PR5K; kinase/ transmembrane receptor protein serine/threonine kinase
XLOC_003852	Prupe.1G172900	Pp01:14453006-14454184	E	D	OK	3.12373	6.92242	1.148	2.40043	0.999	0.02065	0.999065	no	cysteine proteinase inhibitor-related
XLOC_011618	Prupe.3G181200	Pp03:19695773-19699125	E	D	OK	13.1683	22.4025	0.76659	2.2568	0.999	0.02125	0.999065	no	WAKL2 (wall associated kinase-like 2); kinase
XLOC_012906	Prupe.4G131300	Pp04:7248900-7253995	E	D	OK	43.3541	75.3094	0.79666	2.37325	0.999	0.02125	0.999065	no	FUNCTIONS IN: molecular_function unknown; INVOLVED IN: biological_process unknown; LOCATED IN: cellular_component unknown; EXPRESSED IN: 24 plant structures; EXPRESSED DURING: 15 growth stages; CONTAINS InterPro DOMAIN/s: Defective in cullin neddylation (InterPro:IPR014764), Ubiquitin-associated/translation elongation factor EF1B, N-terminal (InterPro:IPR000449), Protein of unknown function DUF29…
XLOC_005447	Prupe.1G511000	Pp01:42080347-42086135	E	D	OK	59.5416	102.228	0.77982	2.28221	0.999	0.0214	0.999065	no	60S ribosomal protein L30 (RPL30B)
XLOC_017810	Prupe.6G057700	Pp06:4033454-4036941	E	D	OK	36.4489	62.8474	0.785975	2.34783	0.999	0.02215	0.999065	no	CAX3 (CATION EXCHANGER 3); calcium:cation antiporter/ calcium:hydrogen antiporter/ cation:cation antiporter
XLOC_001563	Prupe.1G301600	Pp01:29647454-29653092	E	D	OK	7.69122	4.46888	-0.7833	-2.22103	0.999	0.02225	0.999065	no	TADA (TRNA ARGININE ADENOSINE DEAMINASE); catalytic/ hydrolase/ zinc ion binding
XLOC_005985	Prupe.2G035600	Pp02:3850626-3861624	E	D	OK	9.01094	4.99437	-0.851374	-2.33586	0.999	0.02225	0.999065	no	glycoside hydrolase family 2 protein
XLOC_009973	Prupe.3G171800	Pp03:19028230-19029748	E	D	OK	1.63154	3.95241	1.27649	2.39888	0.999	0.0223	0.999065	no	xyloglucan:xyloglucosyl transferase, putative / xyloglucan endotransglycosylase, putative / endo-xyloglucan transferase, putative
XLOC_006606	Prupe.2G149300	Pp02:20475941-20477826	E	D	OK	7.61333	13.9088	0.869401	2.32054	0.999	0.0224	0.999065	no	plastocyanin-like domain-containing protein
XLOC_025660	Prupe.8G092600	Pp08:12534606-12537022	E	D	OK	4.90179	9.24153	0.914822	2.36962	0.999	0.0224	0.999065	no	BCS1 (CYTOCHROME BC1 SYNTHESIS); ATP binding / ATPase/ nucleoside-triphosphatase/ nucleotide binding
XLOC_001682	Prupe.1G326400	Pp01:31067082-31067928	E	D	OK	11.0677	22.38	1.01585	2.32907	0.999	0.02245	0.999065	no	10 kDa chaperonin, putative
XLOC_011525	Prupe.3G163000	Pp03:18183273-18185592	E	D	OK	11.1443	5.63423	-0.98401	-2.29281	0.999	0.0225	0.999065	no	MYB113 (myb domain protein 113); DNA binding / transcription factor
XLOC_008608	Prupe.2G226300	Pp02:25282428-25283766	E	D	OK	92.5327	156.266	0.755971	2.22184	0.999	0.02275	0.999065	no	60S ribosomal protein L35 (RPL35B)
XLOC_013441	Prupe.4G226200,Prupe.4G226300	Pp04:14369671-14373607	E	D	OK	33.0554	63.0781	0.932253	2.24353	0.999	0.02285	0.999065	no	NA
XLOC_020818	Prupe.6G298900	Pp06:27234852-27235476	E	D	OK	29.7085	53.9295	0.8602	2.30971	0.999	0.0231	0.999065	no	NA
XLOC_022571	Prupe.7G267700	Pp07:22059089-22060876	E	D	OK	76.2095	135.354	0.828696	2.32205	0.999	0.0231	0.999065	no	NA
XLOC_012498	Prupe.4G055500	Pp04:2667164-2668806	E	D	OK	15.496	26.9813	0.800062	2.28873	0.999	0.0234	0.999065	no	ERF2 (ETHYLENE RESPONSIVE ELEMENT BINDING FACTOR 2); DNA binding / transcription activator/ transcription factor
XLOC_026257	Prupe.8G216200	Pp08:19816129-19818295	E	D	OK	0.764656	2.07457	1.43993	2.41457	0.999	0.02375	0.999065	no	PDLP2 (PLASMODESMATA-LOCATED PROTEIN 2)
XLOC_017217	Prupe.5G186500	Pp05:15429430-15431534	E	D	OK	2.6017	5.5024	1.08061	2.35496	0.999	0.0238	0.999065	no	VDAC1 (VOLTAGE DEPENDENT ANION CHANNEL 1); voltage-gated anion channel
XLOC_014194	Prupe.4G093300	Pp04:4701039-4704322	E	D	OK	5.67819	10.1788	0.842061	2.27722	0.999	0.02385	0.999065	no	WAK2; ATP binding / calcium ion binding / protein kinase/ protein serine/threonine kinase
XLOC_007602	Prupe.2G006800	Pp02:663912-664935	E	D	OK	5.47561	11.0054	1.00713	2.27064	0.999	0.0239	0.999065	no	NA
XLOC_018008	Prupe.6G098100	Pp06:6838840-6839763	E	D	OK	26.8133	47.0697	0.811849	2.29743	0.999	0.0239	0.999065	no	NA
XLOC_024550	Prupe.8G137000	Pp08:15682253-15684343	E	D	OK	181.315	107.998	-0.747484	-2.22809	0.999	0.0239	0.999065	no	unknown protein
XLOC_024609	Prupe.8G150400	Pp08:16378343-16381058	E	D	OK	24.3102	13.9484	-0.801458	-2.26105	0.999	0.0239	0.999065	no	EGY3 (ETHYLENE-DEPENDENT GRAVITROPISM-DEFICIENT AND YELLOW-GREEN-LIKE 3)
XLOC_026508	Prupe.8G268500	Pp08:22371729-22375503	E	D	OK	13.1356	7.79804	-0.752303	-2.17305	0.999	0.0239	0.999065	no	GATL7 (Galacturonosyltransferase-like 7); polygalacturonate 4-alpha-galacturonosyltransferase/ transferase, transferring glycosyl groups / transferase, transferring hexosyl groups
XLOC_003186	Prupe.1G026700	Pp01:1861300-1863583	E	D	OK	0.996411	0.327511	-1.6052	-2.41776	0.999	0.024	0.999065	no	pentatricopeptide (PPR) repeat-containing protein
XLOC_022682	Prupe.7G021400	Pp07:3235333-3238215	E	D	OK	1.97201	3.96378	1.00721	2.30008	0.999	0.02405	0.999065	no	NA
XLOC_003101	Prupe.1G008500	Pp01:700653-701484	E	D	OK	150.249	255.193	0.764233	2.27918	0.999	0.0242	0.999065	no	FUNCTIONS IN: molecular_function unknown; INVOLVED IN: biological_process unknown; LOCATED IN: cellular_component unknown; EXPRESSED IN: male gametophyte, pollen tube; EXPRESSED DURING: L mature pollen stage, M germinated pollen stage; CONTAINS InterPro DOMAIN/s: Four F5 protein (InterPro:IPR007513); BEST Arabidopsis thaliana protein match is: four F5 protein-related / 4F5 protein-related (TAIR:A…
XLOC_015978	Prupe.5G167500	Pp05:14459897-14467427	E	D	OK	20.4592	37.8526	0.887639	2.23983	0.999	0.0242	0.999065	no	NA
XLOC_018241	Prupe.6G142300	Pp06:11533373-11538598	E	D	OK	5.55529	11.2047	1.01217	2.2334	0.999	0.0243	0.999065	no	ATP binding / kinase/ protein kinase/ protein serine/threonine kinase
XLOC_024658	Prupe.8G160900	Pp08:16926557-16928829	E	D	OK	90.75	53.3546	-0.766284	-2.29023	0.999	0.0244	0.999065	no	NA
XLOC_010397	Prupe.3G251500	Pp03:24152080-24153379	E	D	OK	223.478	382.461	0.775179	2.28583	0.999	0.02445	0.999065	no	NA
XLOC_022818	Prupe.7G052400	Pp07:9050809-9054412	E	D	OK	13.554	24.5889	0.859294	2.24984	0.999	0.0245	0.999065	no	unknown protein
XLOC_006357	Prupe.2G104000	Pp02:16054152-16055615	E	D	OK	0.761175	2.15549	1.50172	2.30764	0.999	0.02455	0.999065	no	NA
XLOC_008111	Prupe.2G116800	Pp02:17486481-17487687	E	D	OK	2.61778	6.02703	1.2031	2.37628	0.999	0.02455	0.999065	no	NA
XLOC_016543	Prupe.5G042900	Pp05:4720632-4723672	E	D	OK	2.97575	6.14973	1.04727	2.21438	0.999	0.02475	0.999065	no	catalytic/ pyridoxal phosphate binding
XLOC_021976	Prupe.7G153700	Pp07:16381916-16385916	E	D	OK	28.0396	16.2782	-0.784527	-2.19559	0.999	0.0248	0.999065	no	scarecrow transcription factor family protein
XLOC_004461	Prupe.1G296600	Pp01:29293008-29295475	E	D	OK	4.38412	8.26808	0.915263	2.28374	0.999	0.0249	0.999065	no	BAS1 (PHYB ACTIVATION TAGGED SUPPRESSOR 1); oxygen binding / steroid hydroxylase
XLOC_009624	Prupe.3G104900	Pp03:8282566-8285759	E	D	OK	32.7149	55.6076	0.765335	2.17975	0.999	0.025	0.999065	no	PDF6 (PREFOLDIN 6); unfolded protein binding
XLOC_013283	Prupe.4G197700	Pp04:12103464-12104420	E	D	OK	97.1148	164.532	0.760606	2.27531	0.999	0.02515	0.999065	no	unknown protein
XLOC_026044	Prupe.8G172900	Pp08:17621126-17624915	E	D	OK	14.152	24.2602	0.777589	2.26408	0.999	0.0252	0.999065	no	sks5 (SKU5 Similar 5); copper ion binding / oxidoreductase
XLOC_018302	Prupe.6G155500	Pp06:13578501-13581286	E	D	OK	2.09255	4.58474	1.13158	2.30299	0.999	0.0254	0.999065	no	harpin-induced protein-related / HIN1-related / harpin-responsive protein-related
XLOC_003905	Prupe.1G184700	Pp01:16741371-16743099	E	D	OK	9.16172	17.6606	0.946842	2.19651	0.999	0.0255	0.999065	no	NA
XLOC_014656	Prupe.4G192800	Pp04:11606233-11607418	E	D	OK	18.2894	32.7448	0.840257	2.29317	0.999	0.0256	0.999065	no	calcium-binding EF hand family protein
XLOC_016268	Prupe.5G228100	Pp05:17517957-17518980	E	D	OK	2.22014	5.45529	1.29701	2.2753	0.999	0.0257	0.999065	no	ATGSTU7 (ARABIDOPSIS THALIANA GLUTATHIONE S-TRANSFERASE TAU 7); glutathione transferase
XLOC_000217	Prupe.1G037900	Pp01:2632300-2633915	E	D	OK	4.48046	8.68301	0.954548	2.29088	0.999	0.02575	0.999065	no	ERF1 (ETHYLENE RESPONSE FACTOR 1); DNA binding / transcription activator/ transcription factor
XLOC_006700	Prupe.2G164900	Pp02:21455238-21458920	E	D	OK	1.05328	2.39282	1.18381	2.3534	0.999	0.02585	0.999065	no	DTA2 (DOWNSTREAM TARGET OF AGL15 2)
XLOC_018403	Prupe.6G177700	Pp06:18284606-18287241	E	D	OK	1.33285	0.472568	-1.49592	-2.3753	0.999	0.0259	0.999065	no	LAC11 (laccase 11); laccase
XLOC_005762	Prupe.1G579200	Pp01:47127714-47133939	E	D	OK	2.91173	1.50744	-0.949773	-2.21733	0.999	0.02615	0.999065	no	BAM1 (BARELY ANY MERISTEM 1); ATP binding / kinase/ protein serine/threonine kinase
XLOC_011019	Prupe.3G054300	Pp03:3809187-3813813	E	D	OK	4.90285	2.65585	-0.884447	-2.15754	0.999	0.0265	0.999065	no	FUNCTIONS IN: molecular_function unknown; INVOLVED IN: biological_process unknown; LOCATED IN: cellular_component unknown; BEST Arabidopsis thaliana protein match is: ELF3 (EARLY FLOWERING 3); protein C-terminus binding / transcription factor (TAIR:AT2G25930.1); Has 39 Blast hits to 37 proteins in 14 species: Archae - 0; Bacteria - 0; Metazoa - 3; Fungi - 0; Plants - 34; Viruses - 0; Other Eukary…
XLOC_019791	Prupe.6G084100	Pp06:5667949-5668753	E	D	OK	5.78072	12.1251	1.06867	2.26375	0.999	0.0265	0.999065	no	zinc finger (C2H2 type) family protein
XLOC_015661	Prupe.5G106700	Pp05:11270758-11272245	E	D	OK	0.374818	1.25968	1.7488	2.34246	0.999	0.02655	0.999065	no	WRKY29; transcription factor
XLOC_025530	Prupe.8G064800	Pp08:9568902-9571289	E	D	OK	18.1523	32.3861	0.835217	2.27417	0.999	0.02665	0.999065	no	NA
XLOC_011515	Prupe.3G161200	Pp03:18006855-18011836	E	D	OK	2.96637	1.54765	-0.938623	-2.16163	0.999	0.0267	0.999065	no	unknown protein
XLOC_002862	Prupe.1G549500	Pp01:44916214-44919884	E	D	OK	6.86222	13.4296	0.968668	2.20471	0.999	0.02675	0.999065	no	NA
XLOC_005457	Prupe.1G513300	Pp01:42239178-42246088	E	D	OK	8.06695	13.979	0.793162	2.23995	0.999	0.02685	0.999065	no	kinase
XLOC_023160	Prupe.7G125700	Pp07:14755940-14757987	E	D	OK	12.224	22.045	0.850734	2.27197	0.999	0.02685	0.999065	no	ankyrin repeat family protein
XLOC_011453	Prupe.3G147300	Pp03:16085713-16091582	E	D	OK	6.20204	3.31675	-0.90297	-2.24977	0.999	0.027	0.999065	no	AIR3; serine-type endopeptidase
XLOC_008750	Prupe.2G258300	Pp02:26934718-26935568	E	D	OK	13.0233	24.8499	0.932141	2.21639	0.999	0.02705	0.999065	no	NA
XLOC_008869	Prupe.2G283600	Pp02:28136768-28143343	E	D	OK	1.23362	0.539686	-1.1927	-2.24668	0.999	0.0271	0.999065	no	ERL1 (ERECTA-LIKE 1); kinase
XLOC_006581	Prupe.2G144300	Pp02:20141118-20143258	E	D	OK	91.456	153.579	0.747831	2.23596	0.999	0.02715	0.999065	no	60S ribosomal protein L22-2 (RPL22B)
XLOC_003580	Prupe.1G115600	Pp01:9130534-9131457	E	D	OK	44.5402	79.3207	0.832587	2.25832	0.999	0.02735	0.999065	no	ATCP1 (Ca2+-binding protein 1); calcium ion binding
XLOC_001155	Prupe.1G224500	Pp01:23848377-23849981	E	D	OK	151.691	252.86	0.737206	2.17474	0.999	0.02735	0.999065	no	FUNCTIONS IN: molecular_function unknown; INVOLVED IN: response to oxidative stress; LOCATED IN: cellular_component unknown; EXPRESSED IN: male gametophyte, pollen tube; EXPRESSED DURING: L mature pollen stage, M germinated pollen stage; CONTAINS InterPro DOMAIN/s: Ribosome associated membrane RAMP4 (InterPro:IPR010580); BEST Arabidopsis thaliana protein match is: unknown protein (TAIR:AT1G27350.…
XLOC_014786	Prupe.4G225100	Pp04:14163700-14166350	E	D	OK	35.8526	62.0759	0.791958	2.26585	0.999	0.0276	0.999065	no	ATP synthase subunit H family protein
XLOC_006908	Prupe.2G205300	Pp02:23999620-24002075	E	D	OK	2.40676	5.14087	1.09492	2.26779	0.999	0.0281	0.999065	no	RABC2A (RAB GTPASE HOMOLOG C2A); GTP binding / GTP-dependent protein binding / myosin XI tail binding
XLOC_006623	Prupe.2G151900	Pp02:20675231-20680068	E	D	OK	5.09982	2.6806	-0.92789	-2.27751	0.999	0.02815	0.999065	no	XSP1 (xylem serine peptidase 1); identical protein binding / serine-type endopeptidase
XLOC_014255	Prupe.4G101900	Pp04:5208870-5209951	E	D	OK	0.19518	1.88341	3.27047	3.21042	0.999	0.02835	0.999065	no	integral membrane family protein
XLOC_005246	Prupe.1G469800	Pp01:39133667-39134429	E	D	OK	3.03753	7.27088	1.25923	2.3067	0.999	0.0284	0.999065	no	NA
XLOC_020056	Prupe.6G142200	Pp06:11530807-11533140	E	D	OK	3.95272	7.46935	0.918138	2.25266	0.999	0.0284	0.999065	no	NA
XLOC_022558	Prupe.7G265200	Pp07:21893032-21895488	E	D	OK	3.52772	1.76269	-1.00096	-2.19392	0.999	0.02845	0.999065	no	HSP70 (heat shock protein 70); ATP binding
XLOC_007034	Prupe.2G229500	Pp02:25454351-25455937	E	D	OK	1.06054	2.78877	1.39482	2.28373	0.999	0.0285	0.999065	no	TIP1;3 (TONOPLAST INTRINSIC PROTEIN 1;3); urea transmembrane transporter/ water channel
XLOC_011503	Prupe.3G158900,Prupe.3G159000	Pp03:17756376-17758572	E	D	OK	85.3304	148.581	0.800115	1.98577	0.999	0.0285	0.999065	no	NA
XLOC_003469	Prupe.1G094500	Pp01:7331710-7334734	E	D	OK	50.6782	85.4153	0.753128	2.21257	0.999	0.0287	0.999065	no	small nuclear ribonucleoprotein E, putative / snRNP-E, putative / Sm protein E, putative
XLOC_006898	Prupe.2G203600	Pp02:23930141-23932571	E	D	OK	2.16589	0.971805	-1.15622	-2.24587	0.999	0.02885	0.999065	no	NA
XLOC_023149	Prupe.7G124000	Pp07:14638702-14641199	E	D	OK	2.59639	4.93451	0.9264	2.20051	0.999	0.02895	0.999065	no	UGT73D1 (UDP-glucosyl transferase 73D1); UDP-glycosyltransferase/ transferase, transferring hexosyl groups
XLOC_012859	Prupe.4G123000	Pp04:6686757-6690441	E	D	OK	1.69431	3.24802	0.938862	2.21922	0.999	0.0291	0.999065	no	disease resistance family protein
XLOC_001114	Prupe.1G216000	Pp01:22909480-22916768	E	D	OK	1.43462	3.07527	1.10005	2.19186	0.999	0.02915	0.999065	no	SUVH4 (SU(VAR)3-9 HOMOLOG 4); double-stranded methylated DNA binding / histone methyltransferase(H3-K9 specific) / methyl-CpG binding / methyl-CpNpG binding / methyl-CpNpN binding
XLOC_011099	Prupe.3G069900	Pp03:5031557-5033274	E	D	OK	388.197	651.358	0.746661	2.2056	0.999	0.02915	0.999065	no	NA
XLOC_013439	Prupe.4G226000	Pp04:14283481-14284244	E	D	OK	409.483	686.625	0.74572	2.21927	0.999	0.0292	0.999065	no	NA
XLOC_014961	Prupe.4G261200	Pp04:18966376-18970777	E	D	OK	4.65843	8.5893	0.882698	2.14658	0.999	0.02925	0.999065	no	NA
XLOC_011852	Prupe.3G234900	Pp03:23034338-23035086	E	D	OK	5.65803	0.178287	-4.98802	-4.74014	0.999	0.0294	0.999065	no	cell wall protein precursor, putative
XLOC_018870	Prupe.6G267700	Pp06:25553842-25557920	E	D	OK	0.469903	0.146804	-1.67848	-2.31066	0.999	0.02945	0.999065	no	LAC7 (laccase 7); laccase
XLOC_019472	Prupe.6G020500	Pp06:1624757-1627133	E	D	OK	0.233653	0.74912	1.68083	2.36981	0.999	0.02955	0.999065	no	NA
XLOC_021972	Prupe.7G153300	Pp07:16325419-16328801	E	D	OK	56.2118	94.3804	0.747614	2.23506	0.999	0.02955	0.999065	no	unknown protein
XLOC_015828	Prupe.5G138300	Pp05:13011985-13022429	E	D	OK	10.5172	6.32059	-0.734614	-2.13046	0.999	0.0297	0.999065	no	RHD2 (ROOT HAIR DEFECTIVE 2); NAD(P)H oxidase
XLOC_017698	Prupe.6G036500	Pp06:2760025-2762306	E	D	OK	41.2781	68.729	0.735541	2.13827	0.999	0.0297	0.999065	no	dimethylmenaquinone methyltransferase family protein
XLOC_011876	Prupe.3G240000	Pp03:23394973-23395918	E	D	OK	1.63111	4.0109	1.29808	2.23465	0.999	0.02975	0.999065	no	TEM1 (TEMPRANILLO 1); transcription factor
XLOC_000181	Prupe.1G032800	Pp01:2282972-2284827	E	D	OK	0.969249	0.0599475	-4.0151	-3.73765	0.999	0.0299	0.999065	no	FAD-binding domain-containing protein
XLOC_008597	Prupe.2G224800	Pp02:25208112-25210363	E	D	OK	9.24901	5.17389	-0.838048	-2.19187	0.999	0.0299	0.999065	no	ABC transporter family protein
XLOC_008877	Prupe.2G286800	Pp02:28275406-28277374	E	D	OK	3.02978	1.36668	-1.14854	-2.23116	0.999	0.03015	0.999065	no	GA20OX2 (GIBBERELLIN 20 OXIDASE 2); gibberellin 20-oxidase
XLOC_013207	Prupe.4G186800	Pp04:11116813-11118655	E	D	OK	25.0718	41.8886	0.740491	2.19482	0.999	0.0304	0.999065	no	RD26 (RESPONSIVE TO DESICCATION 26); transcription activator/ transcription factor
XLOC_022816	Prupe.7G052100	Pp07:8996095-8997828	E	D	OK	74.5861	124.332	0.737219	2.20232	0.999	0.0304	0.999065	no	BG1 (BETA-1,3-GLUCANASE 1); catalytic/ cation binding / hydrolase, hydrolyzing O-glycosyl compounds
XLOC_021762	Prupe.7G113300	Pp07:13910035-13913543	E	D	OK	0.272752	0.892459	1.71019	2.31498	0.999	0.0304	0.999065	no	PAP22 (PURPLE ACID PHOSPHATASE 22); acid phosphatase/ protein serine/threonine phosphatase
XLOC_002598	Prupe.1G498700	Pp01:41303565-41304021	E	D	OK	1387.03	2310.16	0.735991	2.14182	0.999	0.03055	0.999065	no	NA
XLOC_018040	Prupe.6G105800	Pp06:7500445-7501329	E	D	OK	8.82828	16.6159	0.912364	2.15923	0.999	0.0308	0.999065	no	NA
XLOC_016557	Prupe.5G045300,Prupe.5G045400	Pp05:4954338-4956509	E	D	OK	2.86045	0.737546	-1.95544	-2.12513	0.999	0.03085	0.999065	no	NA
XLOC_005562	Prupe.1G533900	Pp01:43620033-43629076	E	D	OK	9.97177	5.84908	-0.769638	-2.17444	0.999	0.0309	0.999065	no	serine/threonine protein kinase, putative
XLOC_022861	Prupe.7G061700	Pp07:10084821-10086834	E	D	OK	6.38346	11.7692	0.882611	2.17933	0.999	0.0309	0.999065	no	FUNCTIONS IN: molecular_function unknown; INVOLVED IN: biological_process unknown; LOCATED IN: endomembrane system; EXPRESSED IN: root; CONTAINS InterPro DOMAIN/s: Protein of unknown function DUF642 (InterPro:IPR006946), Galactose-binding like (InterPro:IPR008979); BEST Arabidopsis thaliana protein match is: unknown protein (TAIR:AT2G41800.1); Has 161 Blast hits to 157 proteins in 12 species: Arc…
XLOC_011379	Prupe.3G131500	Pp03:13492783-13493983	E	D	OK	1.88845	4.38934	1.2168	2.19837	0.999	0.03095	0.999065	no	basic helix-loop-helix (bHLH) family protein
XLOC_014121	Prupe.4G076500	Pp04:3728975-3734372	E	D	OK	3.71816	6.87079	0.885886	2.18301	0.999	0.03105	0.999065	no	FLS2 (FLAGELLIN-SENSITIVE 2); ATP binding / kinase/ protein binding / protein serine/threonine kinase/ transmembrane receptor protein serine/threonine kinase
XLOC_006595	Prupe.2G146900	Pp02:20317957-20319271	E	D	OK	3.97166	7.86149	0.985063	2.19453	0.999	0.0314	0.999065	no	polcalcin, putative / calcium-binding pollen allergen, putative
XLOC_002829	Prupe.1G543700	Pp01:44434304-44436369	E	D	OK	0.878945	0.0684893	-3.68182	-3.3972	0.999	0.03145	0.999065	no	NADP-dependent oxidoreductase, putative
XLOC_013278	Prupe.4G197000	Pp04:12037349-12039788	E	D	OK	0.478857	1.21642	1.34498	2.20308	0.999	0.03155	0.999065	no	DFL1 (DWARF IN LIGHT 1); indole-3-acetic acid amido synthetase
XLOC_016776	Prupe.5G093400	Pp05:10338381-10342007	E	D	OK	0.619199	1.59797	1.36776	2.1457	0.999	0.03155	0.999065	no	PC-MYB1; DNA binding / transcription coactivator/ transcription factor
XLOC_005038	Prupe.1G424800	Pp01:36599102-36600684	E	D	OK	43.5951	74.3489	0.770144	2.16539	0.999	0.0316	0.999065	no	40S ribosomal protein S29 (RPS29C)
XLOC_003563	Prupe.1G111900,Prupe.1G112000	Pp01:8938878-8942671	E	D	OK	0.544714	1.45679	1.41922	2.11912	0.999	0.0317	0.999065	no	NA
XLOC_011455	Prupe.3G147800	Pp03:16183002-16183554	E	D	OK	167.014	276.987	0.729851	2.1814	0.999	0.0318	0.999065	no	protease inhibitor/seed storage/lipid transfer protein (LTP) family protein
XLOC_015812	Prupe.5G135700	Pp05:12873743-12874574	E	D	OK	8.32961	15.8718	0.930143	2.14728	0.999	0.0318	0.999065	no	FUNCTIONS IN: molecular_function unknown; INVOLVED IN: biological_process unknown; LOCATED IN: cellular_component unknown; EXPRESSED IN: 23 plant structures; EXPRESSED DURING: 13 growth stages; BEST Arabidopsis thaliana protein match is: oxidoreductase, acting on NADH or NADPH (TAIR:AT1G75260.1); Has 35 Blast hits to 35 proteins in 7 species: Archae - 0; Bacteria - 0; Metazoa - 0; Fungi - 0; Plan…
XLOC_013274	Prupe.4G196500	Pp04:11985950-11989897	E	D	OK	101.975	167.247	0.713771	2.13374	0.999	0.03195	0.999065	no	quinone reductase family protein
XLOC_003666	Prupe.1G136800	Pp01:10741942-10742500	E	D	OK	0	0.215717	Inf	NA	0.999	0.032	0.999065	no	benzodiazepine receptor-related
XLOC_001723	Prupe.1G332400	Pp01:31488007-31488758	E	D	OK	0	0.918825	Inf	NA	0.999	0.032	0.999065	no	NA
XLOC_006916	Prupe.2G207400	Pp02:24129585-24130193	E	D	OK	0	0.323964	Inf	NA	0.999	0.032	0.999065	no	NA
XLOC_015213	Prupe.5G022300	Pp05:2475399-2476035	E	D	OK	0	0.212283	Inf	NA	0.999	0.032	0.999065	no	MAPKKK15; ATP binding / kinase/ protein kinase/ protein serine/threonine kinase
XLOC_020789	Prupe.6G293700	Pp06:26980477-26980852	E	D	OK	0	0.424955	Inf	NA	0.999	0.032	0.999065	no	NA
XLOC_019205	Prupe.6G337400	Pp06:29271163-29271667	E	D	OK	0	0.252477	Inf	NA	0.999	0.032	0.999065	no	GCN5-related N-acetyltransferase (GNAT) family protein
XLOC_021116	Prupe.6G357300	Pp06:30283105-30283678	E	D	OK	0	0.207331	Inf	NA	0.999	0.032	0.999065	no	NHL3
XLOC_025473	Prupe.8G051300	Pp08:5589897-5591691	E	D	OK	0	0.771344	Inf	NA	0.999	0.032	0.999065	no	NA
XLOC_025590	Prupe.8G080200	Pp08:11368585-11368888	E	D	OK	0	0.678437	Inf	NA	0.999	0.032	0.999065	no	auxin-responsive protein, putative
XLOC_024267	Prupe.8G081200	Pp08:11473807-11474113	E	D	OK	0	0.662323	Inf	NA	0.999	0.032	0.999065	no	auxin-responsive protein, putative
XLOC_024401	Prupe.8G108700	Pp08:13900228-13901879	E	D	OK	0	0.278864	Inf	NA	0.999	0.032	0.999065	no	NA
XLOC_026307	Prupe.8G226400	Pp08:20305042-20305336	E	D	OK	0	0.731491	Inf	NA	0.999	0.032	0.999065	no	EMB1444 (EMBRYO DEFECTIVE 1444)
XLOC_025114	Prupe.8G249500	Pp08:21522232-21524408	E	D	OK	7.60123	4.1826	-0.861834	-2.15633	0.999	0.0321	0.999065	no	leucine-rich repeat family protein
XLOC_001705	Prupe.1G329100	Pp01:31266011-31268447	E	D	OK	0.754405	1.80995	1.26254	2.15483	0.999	0.0322	0.999065	no	FUNCTIONS IN: molecular_function unknown; INVOLVED IN: biological_process unknown; LOCATED IN: cellular_component unknown; EXPRESSED IN: root; CONTAINS InterPro DOMAIN/s: Rossmann-like alpha/beta/alpha sandwich fold (InterPro:IPR014729); BEST Arabidopsis thaliana protein match is: protein kinase family protein / U-box domain-containing protein (TAIR:AT2G45910.1); Has 196 Blast hits to 194 protein…
XLOC_002577	Prupe.1G495000	Pp01:41104554-41107099	E	D	OK	5.27234	9.63701	0.870141	2.15572	0.999	0.03245	0.999065	no	BTB/POZ domain-containing protein
XLOC_023835	Prupe.7G271400	Pp07:22234895-22240120	E	D	OK	16.0959	26.4793	0.718178	2.11659	0.999	0.03245	0.999065	no	MLO1; calmodulin binding
XLOC_009932	Prupe.3G164200	Pp03:18337852-18339197	E	D	OK	2.29098	4.81857	1.07264	2.1646	0.999	0.03265	0.999065	no	U-box domain-containing protein
XLOC_007071	Prupe.2G236000	Pp02:25770133-25773649	E	D	OK	293.775	479.73	0.707512	2.0823	0.999	0.0328	0.999065	no	TPI (TRIOSEPHOSPHATE ISOMERASE); triose-phosphate isomerase
XLOC_021736	Prupe.7G107400	Pp07:13585966-13588436	E	D	OK	5.44285	9.74043	0.839622	2.14758	0.999	0.0329	0.999065	no	HSC70-1 (HEAT SHOCK COGNATE PROTEIN 70-1); ATP binding
XLOC_012532	Prupe.4G060800	Pp04:2894701-2896660	E	D	OK	17.9418	31.0994	0.793563	2.08087	0.999	0.033	0.999065	no	copper-binding family protein
XLOC_004492	Prupe.1G303900	Pp01:29793717-29795134	E	D	OK	0.333906	1.34384	2.00885	2.47428	0.999	0.03315	0.999065	no	electron carrier/ oxidoreductase
XLOC_018615	Prupe.6G217800	Pp06:22465317-22469999	E	D	OK	0.844859	0.241625	-1.80594	-2.38266	0.999	0.0333	0.999065	no	ACR1 (ACT Domain Repeat 1); amino acid binding
XLOC_025553	Prupe.8G071000	Pp08:10378371-10380732	E	D	OK	24.821	43.2484	0.801087	2.15375	0.999	0.03335	0.999065	no	unknown protein
XLOC_014163	Prupe.4G085900	Pp04:4217232-4224131	E	D	OK	30.9816	19.0006	-0.705365	-2.10823	0.999	0.0334	0.999065	no	ARF6 (AUXIN RESPONSE FACTOR 6); transcription factor
XLOC_004475	Prupe.1G299600	Pp01:29463336-29463612	E	D	OK	975.588	465.486	-1.06753	-2.20329	0.999	0.03345	0.999065	no	CPuORF9 (Conserved peptide upstream open reading frame 9)
XLOC_019471	Prupe.6G020400	Pp06:1620360-1623647	E	D	OK	1.55144	2.97378	0.93869	2.13588	0.999	0.03355	0.999065	no	NA
XLOC_001423	Prupe.1G275300	Pp01:28105859-28107602	E	D	OK	3.20429	6.68824	1.06162	2.20272	0.999	0.0336	0.999065	no	RNS1 (RIBONUCLEASE 1); endoribonuclease/ ribonuclease
XLOC_003465	Prupe.1G093800	Pp01:7212935-7216720	E	D	OK	0.518053	1.30522	1.33312	2.14972	0.999	0.03365	0.999065	no	(R)-mandelonitrile lyase, putative / (R)-oxynitrilase, putative
XLOC_002653	Prupe.1G509800	Pp01:42002987-42003790	E	D	OK	2.83011	6.55946	1.21272	2.21928	0.999	0.0337	0.999065	no	NA
XLOC_005320	Prupe.1G485100	Pp01:40405248-40409506	E	D	OK	43.6242	26.782	-0.703866	-2.07757	0.999	0.03375	0.999065	no	serine-rich protein-related
XLOC_000780	Prupe.1G143200	Pp01:11275290-11293124	E	D	OK	13.6961	8.31817	-0.719431	-2.14849	0.999	0.034	0.999065	no	SYD (SPLAYED); ATPase/ chromatin binding
XLOC_002528	Prupe.1G485300	Pp01:40420869-40423421	E	D	OK	79.7138	131.263	0.719563	2.15027	0.999	0.0341	0.999065	no	RPS11-BETA (RIBOSOMAL PROTEIN S11-BETA); structural constituent of ribosome
XLOC_004488	Prupe.1G302700	Pp01:29707930-29715477	E	D	OK	17.17	10.4744	-0.713028	-2.10207	0.999	0.03435	0.999065	no	ATPPC4; phosphoenolpyruvate carboxylase
XLOC_023862	Prupe.8G005000	Pp08:392210-394769	E	D	OK	1.41738	2.90017	1.03291	2.17979	0.999	0.0344	0.999065	no	FMO GS-OX3 (FLAVIN-MONOOXYGENASE GLUCOSINOLATE S-OXYGENASE 3); 3-methylthiopropyl glucosinolate S-oxygenase/ 4-methylthiopropyl glucosinolate S-oxygenase/ 5-methylthiopropyl glucosinolate S-oxygenase/ 6-methylthiopropyl glucosinolate S-oxygenase/ 7-methyl
XLOC_001821	Prupe.1G351600	Pp01:32706292-32708784	E	D	OK	40.7559	67.6514	0.731111	2.1472	0.999	0.03445	0.999065	no	FUNCTIONS IN: molecular_function unknown; INVOLVED IN: biological_process unknown; LOCATED IN: chloroplast; CONTAINS InterPro DOMAIN/s: CHCH (InterPro:IPR010625); Has 224 Blast hits to 224 proteins in 106 species: Archae - 0; Bacteria - 0; Metazoa - 109; Fungi - 94; Plants - 20; Viruses - 0; Other Eukaryotes - 1 (source: NCBI BLink).
XLOC_011240	Prupe.3G102200	Pp03:7930416-7932900	E	D	OK	5.25661	2.87299	-0.87158	-2.0987	0.999	0.03445	0.999065	no	HSP70 (heat shock protein 70); ATP binding
XLOC_010414	Prupe.3G253900	Pp03:24314920-24317206	E	D	OK	14.6998	8.59368	-0.774449	-2.17983	0.999	0.03455	0.999065	no	transferase family protein
XLOC_008287	Prupe.2G157400	Pp02:21059990-21060521	E	D	OK	15.045	6.92151	-1.12012	-2.20008	0.999	0.03465	0.999065	no	BAP2 (BON ASSOCIATION PROTEIN 2)
XLOC_002490	Prupe.1G477000	Pp01:39882596-39884880	E	D	OK	34.7248	21.0628	-0.721268	-2.13731	0.999	0.0347	0.999065	no	RD22; nutrient reservoir
XLOC_002657	Prupe.1G510800	Pp01:42070535-42074147	E	D	OK	13.5098	8.07663	-0.742183	-2.15114	0.999	0.0347	0.999065	no	kinase
XLOC_020109	Prupe.6G152200	Pp06:13208799-13209141	E	D	OK	5.11003	13.4858	1.40004	2.15382	0.999	0.03485	0.999065	no	NA
XLOC_024572	Prupe.8G141900	Pp08:15926480-15927650	E	D	OK	144.111	237.022	0.717841	2.13229	0.999	0.03485	0.999065	no	NA
XLOC_020400	Prupe.6G210400	Pp06:21874703-21875836	E	D	OK	13.1731	23.6506	0.844286	2.16647	0.999	0.0349	0.999065	no	hydroxyproline-rich glycoprotein family protein
XLOC_010363	Prupe.3G244700	Pp03:23653142-23653839	E	D	OK	331.313	546.058	0.720859	2.15856	0.999	0.03495	0.999065	no	unknown protein
XLOC_002177	Prupe.1G416700	Pp01:36176925-36180792	E	D	OK	0.175042	0.599616	1.77634	2.1488	0.999	0.03505	0.999065	no	KNAT1 (KNOTTED-LIKE FROM ARABIDOPSIS THALIANA); transcription factor
XLOC_007652	Prupe.2G016900	Pp02:1594365-1595353	E	D	OK	0.28985	0	-Inf	NA	0.999	0.0351	0.999065	no	NA
XLOC_008188	Prupe.2G134100	Pp02:19210901-19211563	E	D	OK	0.205907	0	-Inf	NA	0.999	0.0351	0.999065	no	NA
XLOC_006887	Prupe.2G198800	Pp02:23614276-23617595	E	D	OK	1.21605	0.478676	-1.34508	-2.20409	0.999	0.0351	0.999065	no	basic helix-loop-helix (bHLH) family protein
XLOC_013259	Prupe.4G194700	Pp04:11836854-11837494	E	D	OK	0.223579	0	-Inf	NA	0.999	0.0351	0.999065	no	TPS21 (TERPENE SYNTHASE 21); (-)-E-beta-caryophyllene synthase/ alpha-humulene synthase
XLOC_020847	Prupe.6G304300	Pp06:27536792-27537059	E	D	OK	1.07187	0	-Inf	NA	0.999	0.0351	0.999065	no	unknown protein
XLOC_007456	Prupe.2G309900	Pp02:29344525-29353104	E	D	OK	6.25027	3.77762	-0.72644	-2.05961	0.999	0.03515	0.999065	no	transcription factor jumonji (jmjC) domain-containing protein
XLOC_022809	Prupe.7G051100	Pp07:8880988-8882378	E	D	OK	2.29377	4.8678	1.08555	2.16527	0.999	0.03515	0.999065	no	NA
XLOC_012358	Prupe.4G028600	Pp04:1336755-1337791	E	D	OK	31.2329	52.4947	0.749106	2.14651	0.999	0.0352	0.999065	no	NA
XLOC_011564	Prupe.3G171500	Pp03:19015316-19016455	E	D	OK	3.44804	7.45703	1.11282	2.19048	0.999	0.03545	0.999065	no	xyloglucan:xyloglucosyl transferase, putative / xyloglucan endotransglycosylase, putative / endo-xyloglucan transferase, putative
XLOC_005012	Prupe.1G420300	Pp01:36352793-36353809	E	D	OK	0	0.266651	Inf	NA	0.999	0.0355	0.999065	no	NA
XLOC_024114	Prupe.8G054100	Pp08:6139664-6142888	E	D	OK	8.60091	15.6789	0.866261	2.15804	0.999	0.0355	0.999065	no	unknown protein
XLOC_000659	Prupe.1G121500	Pp01:9555905-9556483	E	D	OK	2.65328	6.60087	1.31488	2.16658	0.999	0.03555	0.999065	no	NA
XLOC_003991	Prupe.1G198900	Pp01:19169571-19171762	E	D	OK	5.56993	11.5733	1.05507	2.14144	0.999	0.03555	0.999065	no	60S ribosomal protein L38 (RPL38B)
XLOC_016847	Prupe.5G109500	Pp05:11450359-11451417	E	D	OK	24.2029	41.1501	0.765716	2.17059	0.999	0.03555	0.999065	no	NA
XLOC_014817	Prupe.4G232200	Pp04:14889471-14891358	E	D	OK	0.939141	0.304013	-1.62721	-2.21277	0.999	0.0356	0.999065	no	NA
XLOC_010555	Prupe.3G281700	Pp03:25674241-25674764	E	D	OK	4.63218	1.48873	-1.63761	-2.28789	0.999	0.03585	0.999065	no	NA
XLOC_024928	Prupe.8G214000	Pp08:19677312-19684961	E	D	OK	20.4112	12.6389	-0.691489	-2.06206	0.999	0.03585	0.999065	no	PDR12 (PLEIOTROPIC DRUG RESISTANCE 12); ATPase, coupled to transmembrane movement of substances
XLOC_024300	Prupe.8G088400	Pp08:12149948-12155795	E	D	OK	0.167152	0.524754	1.65048	2.27337	0.999	0.0359	0.999065	no	DNA replication licensing factor, putative
XLOC_004486	Prupe.1G302400	Pp01:29695487-29696056	E	D	OK	2665.81	4488.4	0.751626	2.11044	0.999	0.03605	0.999065	no	NA
XLOC_026226	Prupe.8G209600	Pp08:19465802-19467948	E	D	OK	1.98509	0.799973	-1.31118	-2.16399	0.999	0.03615	0.999065	no	GDSL-motif lipase/hydrolase family protein
XLOC_025767	Prupe.8G117100	Pp08:14393409-14397239	E	D	OK	11.7673	19.582	0.734743	2.11481	0.999	0.0362	0.999065	no	FIB2 (FIBRILLARIN 2); snoRNA binding
XLOC_014667	Prupe.4G199500	Pp04:12346364-12348862	E	D	OK	11.647	6.6764	-0.802817	-2.0826	0.999	0.0363	0.999065	no	NA
XLOC_008932	Prupe.2G298800	Pp02:28815292-28816330	E	D	OK	37.641	62.142	0.723263	2.12408	0.999	0.03645	0.999065	no	C2 domain-containing protein
XLOC_016978	Prupe.5G137600	Pp05:12968714-12973735	E	D	OK	33.1654	20.7949	-0.673451	-2.00883	0.999	0.03685	0.999065	no	trihelix DNA-binding protein, putative
XLOC_002305	Prupe.1G440600	Pp01:37431921-37432476	E	D	OK	2.6047	6.74178	1.37201	2.20032	0.999	0.0369	0.999065	no	NA
XLOC_019124	Prupe.6G317800	Pp06:28228769-28232915	E	D	OK	33.1469	20.7715	-0.674269	-2.01957	0.999	0.037	0.999065	no	WBC11 (WHITE-BROWN COMPLEX HOMOLOG PROTEIN 11); ATPase, coupled to transmembrane movement of substances / fatty acid transporter
XLOC_008616	Prupe.2G227700	Pp02:25343725-25345338	E	D	OK	18.0849	33.5511	0.891576	2.13358	0.999	0.03705	0.999065	no	NA
XLOC_019021	Prupe.6G296700	Pp06:27106396-27111706	E	D	OK	2.57538	7.78262	1.59547	2.25622	0.999	0.03705	0.999065	no	TUF (VACUOLAR ATP SYNTHASE SUBUNIT E1); proton-transporting ATPase, rotational mechanism
XLOC_022279	Prupe.7G210700	Pp07:19278011-19280911	E	D	OK	0.212995	0.668895	1.65096	2.21877	0.999	0.0371	0.999065	no	NA
XLOC_010899	Prupe.3G027900	Pp03:2084744-2087659	E	D	OK	26.0019	16.2746	-0.675989	-1.96929	0.999	0.03745	0.999065	no	transferase family protein
XLOC_020509	Prupe.6G236300	Pp06:23717697-23720372	E	D	OK	211.128	346.459	0.714568	2.10377	0.999	0.03775	0.999065	no	UBL5 (UBIQUITIN-LIKE PROTEIN 5)
XLOC_007824	Prupe.2G057800	Pp02:7153596-7159989	E	D	OK	0.63253	1.25938	0.993504	1.97716	0.999	0.03785	0.999065	no	disease resistance protein (TIR-NBS-LRR class), putative
XLOC_001290	Prupe.1G251200	Pp01:26281820-26286306	E	D	OK	0.666391	0.0892228	-2.90088	-2.89727	0.999	0.03795	0.999065	no	polygalacturonase, putative / pectinase, putative
XLOC_021742	Prupe.7G108200	Pp07:13672248-13675173	E	D	OK	0.456423	0.132654	-1.7827	-2.21265	0.999	0.03795	0.999065	no	HSP70 (heat shock protein 70); ATP binding
XLOC_013442	Prupe.4G226400	Pp04:14374668-14376498	E	D	OK	298.17	487.895	0.710435	2.10412	0.999	0.038	0.999065	no	NA
XLOC_002933	Prupe.1G561600	Pp01:45848749-45849794	E	D	OK	219.203	357.272	0.704757	2.10922	0.999	0.03815	0.999065	no	unknown protein
XLOC_012494	Prupe.4G054900	Pp04:2646807-2649244	E	D	OK	32.0011	53.7993	0.749464	2.12512	0.999	0.03835	0.999065	no	unknown protein
XLOC_013676	Prupe.4G272900	Pp04:22534710-22535637	E	D	OK	1.12844	2.95771	1.39016	2.11987	0.999	0.03835	0.999065	no	FUNCTIONS IN: molecular_function unknown; INVOLVED IN: biological_process unknown; LOCATED IN: cellular_component unknown; BEST Arabidopsis thaliana protein match is: emb2170 (embryo defective 2170) (TAIR:AT1G21390.1).
XLOC_015909	Prupe.5G153800	Pp05:13820673-13823402	E	D	OK	0.127908	0.508613	1.99146	2.3012	0.999	0.0384	0.999065	no	unknown protein
XLOC_021878	Prupe.7G134600	Pp07:15241358-15242172	E	D	OK	28.8461	48.6516	0.754108	2.09973	0.999	0.0385	0.999065	no	NA
XLOC_024684	Prupe.8G164000	Pp08:17106437-17109135	E	D	OK	40.2389	24.5769	-0.711291	-2.12539	0.999	0.03855	0.999065	no	SLP2; serine-type peptidase
XLOC_026240	Prupe.8G212200	Pp08:19585562-19591215	E	D	OK	4.78364	2.70896	-0.820371	-2.04957	0.999	0.0386	0.999065	no	ALE2 (Abnormal Leaf Shape 2); kinase
XLOC_003170	Prupe.1G023400	Pp01:1639098-1642188	E	D	OK	1.36642	0.626854	-1.1242	-2.10131	0.999	0.0387	0.999065	no	calcium-transporting ATPase, plasma membrane-type, putative / Ca(2+)-ATPase, putative (ACA13)
XLOC_021406	Prupe.7G045400	Pp07:8139649-8144469	E	D	OK	4.63843	8.49442	0.872878	2.0658	0.999	0.0387	0.999065	no	P5CR (PYRROLINE-5- CARBOXYLATE (P5C) REDUCTASE); pyrroline-5-carboxylate reductase
XLOC_007595	Prupe.2G006000	Pp02:598484-598817	E	D	OK	32.0584	61.5321	0.940638	2.11065	0.999	0.03875	0.999065	no	NA
XLOC_023638	Prupe.7G230500	Pp07:20232684-20233616	E	D	OK	11.2742	20.5886	0.868823	2.10559	0.999	0.03935	0.999065	no	NA
XLOC_008391	Prupe.2G183600	Pp02:22555231-22555812	E	D	OK	95.3804	155.538	0.705504	2.0906	0.999	0.0395	0.999065	no	unknown protein
XLOC_021206	Prupe.7G008400	Pp07:1174583-1175958	E	D	OK	0.160511	1.3143	3.03355	2.78613	0.999	0.0396	0.999065	no	heat shock family protein
XLOC_018453	Prupe.6G185400	Pp06:19416036-19416540	E	D	OK	3.88719	8.96293	1.20524	2.05704	0.999	0.0397	0.999065	no	NA
XLOC_002759	Prupe.1G531700	Pp01:43473532-43480648	E	D	OK	2.58983	5.62	1.11771	2.13424	0.999	0.03995	0.999065	no	SVP (SHORT VEGETATIVE PHASE); transcription factor/ translation repressor, nucleic acid binding
XLOC_020044	Prupe.6G140000	Pp06:11343692-11346459	E	D	OK	34.247	56.7994	0.729898	1.98443	0.999	0.04	0.999065	no	unknown protein
XLOC_023244	Prupe.7G142600	Pp07:15734879-15738674	E	D	OK	0.0934736	0.351346	1.91026	2.25084	0.999	0.04	0.999065	no	GDSL-motif lipase/hydrolase family protein
XLOC_018170	Prupe.6G129700	Pp06:10064455-10067410	E	D	OK	100.46	163.474	0.702435	1.98109	0.999	0.0401	0.999065	no	60S ribosomal protein L10A (RPL10aA)
XLOC_006052	Prupe.2G047100	Pp02:5464280-5465702	E	D	OK	152.698	246.985	0.693744	2.07717	0.999	0.04035	0.999065	no	cysteine protease inhibitor, putative / cystatin, putative
XLOC_003127	Prupe.1G015400	Pp01:1110108-1112124	E	D	OK	19.2257	31.293	0.702807	2.0817	0.999	0.04055	0.999065	no	unknown protein
XLOC_011723	Prupe.3G206200	Pp03:21340915-21342694	E	D	OK	386.326	624.764	0.693493	2.01513	0.999	0.04095	0.999065	no	NA
XLOC_022847	Prupe.7G058100	Pp07:9732184-9760222	E	D	OK	13.2503	8.35523	-0.665269	-1.98556	0.999	0.04115	0.999065	no	ATPase, coupled to transmembrane movement of substances / amino acid transmembrane transporter
XLOC_023409	Prupe.7G183000	Pp07:17777557-17787717	E	D	OK	6.05663	3.33371	-0.861386	-2.02334	0.999	0.04115	0.999065	no	FUNCTIONS IN: molecular_function unknown; LOCATED IN: CUL4 RING ubiquitin ligase complex; EXPRESSED IN: 20 plant structures; EXPRESSED DURING: 7 growth stages; CONTAINS InterPro DOMAIN/s: WD40 repeat-like (InterPro:IPR011046), WD40 repeat (InterPro:IPR001680), WD40/YVTN repeat-like (InterPro:IPR015943), Lethal giant larvae (Lgl) like, C-terminal (InterPro:IPR013905); BEST Arabidopsis thaliana pro…
XLOC_024176	Prupe.8G065700	Pp08:9722490-9723136	E	D	OK	1.45357	3.96625	1.44817	2.16015	0.999	0.04125	0.999065	no	NA
XLOC_016676	Prupe.5G072000	Pp05:8686025-8686734	E	D	OK	1.88984	4.67536	1.30682	2.1193	0.999	0.0414	0.999065	no	NA
XLOC_019301	Prupe.6G355400	Pp06:30183320-30187203	E	D	OK	12.6208	7.46364	-0.757847	-2.07345	0.999	0.04145	0.999065	no	unknown protein
XLOC_017655	Prupe.6G029000	Pp06:2247139-2251266	E	D	OK	7.31842	4.39023	-0.737238	-2.04828	0.999	0.04155	0.999065	no	kinase
XLOC_005672	Prupe.1G560700	Pp01:45781289-45782238	E	D	OK	22.5391	43.9363	0.962984	2.08892	0.999	0.0418	0.999065	no	ubiquinol-cytochrome C reductase complex 7.8 kDa protein, putative / mitochondrial hinge protein, putative
XLOC_015428	Prupe.5G063400	Pp05:7730912-7733071	E	D	OK	27.7563	44.961	0.695858	2.04009	0.999	0.04205	0.999065	no	NA
XLOC_022433	Prupe.7G241400	Pp07:20751161-20753216	E	D	OK	42.9717	69.6403	0.696534	2.04519	0.999	0.04205	0.999065	no	ribosomal protein L7Ae/L30e/S12e/Gadd45 family protein
XLOC_001456	Prupe.1G283400	Pp01:28542831-28548406	E	D	OK	12.4435	7.67411	-0.697323	-1.99092	0.999	0.0425	0.999065	no	glucan phosphorylase, putative
XLOC_025810	Prupe.8G125500	Pp08:15025218-15027160	E	D	OK	33.5577	54.1474	0.690246	2.04546	0.999	0.0425	0.999065	no	AMY1 (ALPHA-AMYLASE-LIKE); alpha-amylase
XLOC_025875	Prupe.8G139600	Pp08:15830663-15833790	E	D	OK	1.00379	2.0371	1.02106	2.07903	0.999	0.0425	0.999065	no	leucine-rich repeat transmembrane protein kinase, putative
XLOC_006652	Prupe.2G156900	Pp02:21026887-21033545	E	D	OK	36.4345	22.842	-0.673618	-2.01699	0.999	0.0426	0.999065	no	ANL2 (ANTHOCYANINLESS 2); transcription factor/ transcription regulator
XLOC_002145	Prupe.1G411900	Pp01:35951474-35952452	E	D	OK	0.403017	1.51718	1.91248	2.33286	0.999	0.04265	0.999065	no	NA
XLOC_007437	Prupe.2G306300	Pp02:29157185-29161436	E	D	OK	49.6255	79.1118	0.672813	1.98247	0.999	0.04265	0.999065	no	UBC9 (UBIQUITIN CONJUGATING ENZYME 9); ubiquitin-protein ligase
XLOC_006328	Prupe.2G097800	Pp02:15323973-15325461	E	D	OK	0.121559	0.599516	2.30214	2.35641	0.999	0.043	0.999065	no	NA
XLOC_025326	Prupe.8G022200	Pp08:2004828-2006052	E	D	OK	0.152977	0.752175	2.29775	2.35191	0.999	0.043	0.999065	no	Dof-type zinc finger domain-containing protein
XLOC_011186	Prupe.3G089700	Pp03:6664346-6667041	E	D	OK	32.8535	52.2477	0.669323	1.98436	0.999	0.04305	0.999065	no	NA
XLOC_019798	Prupe.6G085500	Pp06:5758270-5761149	E	D	OK	47.2276	76.3526	0.693046	2.05307	0.999	0.04305	0.999065	no	RPL23AB (RIBOSOMAL PROTEIN L23AB); RNA binding / nucleotide binding / structural constituent of ribosome
XLOC_025205	Prupe.8G269100	Pp08:22390512-22395841	E	D	OK	26.1108	15.8974	-0.715859	-1.98353	0.999	0.04325	0.999065	no	aminotransferase class I and II family protein
XLOC_014931	Prupe.4G255600	Pp04:17840338-17842152	E	D	OK	172.045	276.177	0.682805	2.03492	0.999	0.0435	0.999065	no	catalytic/ cation binding / hydrolase, hydrolyzing O-glycosyl compounds
XLOC_021715	Prupe.7G102800	Pp07:13231559-13233487	E	D	OK	96.0462	154.371	0.684601	2.04447	0.999	0.04375	0.999065	no	UBQ1 (UBIQUITIN EXTENSION PROTEIN 1); protein binding / structural constituent of ribosome
XLOC_011095	Prupe.3G069000	Pp03:4990804-4992109	E	D	OK	114.39	184.291	0.688026	2.05626	0.999	0.044	0.999065	no	60S ribosomal protein L37 (RPL37C)
XLOC_013969	Prupe.4G041500	Pp04:1958924-1960652	E	D	OK	0.371322	0.999287	1.42823	2.0528	0.999	0.044	0.999065	no	NA
XLOC_012519	Prupe.4G058700	Pp04:2801099-2803313	E	D	OK	12.3659	7.16813	-0.7867	-2.06062	0.999	0.044	0.999065	no	lipase, putative
XLOC_012084	Prupe.3G284000	Pp03:25772070-25775788	E	D	OK	114.595	182.534	0.671615	1.97077	0.999	0.0441	0.999065	no	FDH (FORMATE DEHYDROGENASE); NAD or NADH binding / binding / catalytic/ cofactor binding / oxidoreductase, acting on the CH-OH group of donors, NAD or NADP as acceptor
XLOC_003629	Prupe.1G128200	Pp01:10023219-10024097	E	D	OK	85.3446	136.966	0.682444	2.02974	0.999	0.04425	0.999065	no	NA
XLOC_011737	Prupe.3G208800	Pp03:21468580-21470655	E	D	OK	1.41292	3.26646	1.20905	2.0507	0.999	0.04425	0.999065	no	MPL1 (MYZUS PERSICAE-INDUCED LIPASE 1); catalytic
XLOC_023760	Prupe.7G257100	Pp07:21509658-21510519	E	D	OK	31.1774	51.223	0.716291	2.03033	0.999	0.04425	0.999065	no	unknown protein
XLOC_004459	Prupe.1G296300	Pp01:29280602-29283004	E	D	OK	0.263584	0.780313	1.56579	2.13583	0.999	0.04455	0.999065	no	BAS1 (PHYB ACTIVATION TAGGED SUPPRESSOR 1); oxygen binding / steroid hydroxylase
XLOC_008341	Prupe.2G170700	Pp02:21776389-21782324	E	D	OK	8.87138	5.48958	-0.692464	-1.97825	0.999	0.0447	0.999065	no	unknown protein
XLOC_011050	Prupe.3G061900	Pp03:4424574-4426760	E	D	OK	0.778789	0.267265	-1.54296	-2.10065	0.999	0.0448	0.999065	no	ankyrin repeat family protein
XLOC_003771	Prupe.1G159200	Pp01:12626656-12642875	E	D	OK	4.29893	2.67057	-0.686833	-1.97742	0.999	0.04495	0.999065	no	ATP binding
XLOC_011644	Prupe.3G185300	Pp03:19995919-19997845	E	D	OK	0.29644	0.875189	1.56186	2.11837	0.999	0.04495	0.999065	no	ZIP5; cation transmembrane transporter/ metal ion transmembrane transporter
XLOC_014448	Prupe.4G147100	Pp04:8417313-8420648	E	D	OK	63.6059	100.377	0.658193	1.96573	0.999	0.04505	0.999065	no	ATGSTU19 (GLUTATHIONE S-TRANSFERASE TAU 19); glutathione binding / glutathione transferase
XLOC_005661	Prupe.1G558300	Pp01:45568038-45573888	E	D	OK	3.87027	6.54616	0.758217	1.94197	0.999	0.0451	0.999065	no	SULTR1;3; sulfate transmembrane transporter
XLOC_022396	Prupe.7G234500	Pp07:20422079-20423166	E	D	OK	0.446485	1.41978	1.66898	2.13551	0.999	0.04545	0.999065	no	protease inhibitor/seed storage/lipid transfer protein (LTP) family protein (YLS3)
XLOC_000829	Prupe.1G152900	Pp01:12062248-12064411	E	D	OK	9.23189	15.9963	0.793037	2.04409	0.999	0.0455	0.999065	no	unknown protein
XLOC_004621	Prupe.1G331900	Pp01:31429234-31432157	E	D	OK	18.3077	29.6668	0.696401	2.02363	0.999	0.0455	0.999065	no	PDLP6 (PLASMODESMATA-LOCATED PROTEIN 6)
XLOC_010970	Prupe.3G043400	Pp03:3081573-3082953	E	D	OK	7.11652	3.85574	-0.884163	-1.97628	0.999	0.0456	0.999065	no	unknown protein
XLOC_020834	Prupe.6G301500	Pp06:27372591-27380220	E	D	OK	32.2039	20.5682	-0.646821	-1.9184	0.999	0.04585	0.999065	no	leucine-rich repeat transmembrane protein kinase, putative
XLOC_026510	Prupe.8G268700	Pp08:22381212-22383839	E	D	OK	33.2163	20.5919	-0.689812	-2.04509	0.999	0.04595	0.999065	no	NA
XLOC_007105	Prupe.2G242400	Pp02:26139243-26143077	E	D	OK	1.95283	0.945722	-1.04608	-2.02503	0.999	0.0461	0.999065	no	subtilase family protein
XLOC_017386	Prupe.5G219100	Pp05:17115633-17118062	E	D	OK	0.728138	1.57877	1.11652	2.02273	0.999	0.0461	0.999065	no	CONTAINS InterPro DOMAIN/s: Uncharacterized conserved protein UCP015417, vWA (InterPro:IPR011205), von Willebrand factor, type A (InterPro:IPR002035); BEST Arabidopsis thaliana protein match is: unknown protein (TAIR:AT3G24780.1); Has 250 Blast hits to 233 proteins in 28 species: Archae - 0; Bacteria - 8; Metazoa - 0; Fungi - 23; Plants - 45; Viruses - 15; Other Eukaryotes - 159 (source: NCBI BLi…
XLOC_012604	Prupe.4G073000	Pp04:3568485-3574212	E	D	OK	0.305227	0.0957933	-1.67189	-2.17828	0.999	0.04665	0.999065	no	PGP9 (P-GLYCOPROTEIN 9); ATPase, coupled to transmembrane movement of substances
XLOC_022209	Prupe.7G197000	Pp07:18581022-18584572	E	D	OK	0.0557464	0.31413	2.49441	1.34149	0.999	0.0467	0.999065	no	NA
XLOC_024519	Prupe.8G130200	Pp08:15334337-15336563	E	D	OK	10.3382	16.8987	0.708928	2.00872	0.999	0.04675	0.999065	no	UGT73B3 (UDP-glucosyl transferase 73B3); UDP-glycosyltransferase/ abscisic acid glucosyltransferase/ quercetin 3-O-glucosyltransferase/ transferase, transferring hexosyl groups
XLOC_008746	Prupe.2G257400	Pp02:26897543-26900306	E	D	OK	0.0747121	0.341683	2.19324	2.23167	0.999	0.0468	0.999065	no	LAC12 (laccase 12); laccase
XLOC_018721	Prupe.6G236800	Pp06:23742503-23743435	E	D	OK	74.7883	120.011	0.682283	2.03769	0.999	0.0468	0.999065	no	60S ribosomal protein L12 (RPL12A)
XLOC_013033	Prupe.4G154600	Pp04:8854411-8855894	E	D	OK	0.146522	0.665433	2.18318	2.22143	0.999	0.04685	0.999065	no	NA
XLOC_000244	Prupe.1G041700	Pp01:2981458-2985099	E	D	OK	38.6127	62.4558	0.693761	1.93106	0.999	0.04695	0.999065	no	GLTP1 (glycolipid transfer protein 1); glycolipid binding / glycolipid transporter
XLOC_008860	Prupe.2G281300	Pp02:27999587-28001599	E	D	OK	94.4902	149.901	0.665769	1.9901	0.999	0.04695	0.999065	no	ATRPS13A (ARABIDOPSIS THALIANA RIBOSOMAL PROTEIN S13A); structural constituent of ribosome
XLOC_025154	Prupe.8G257700	Pp08:21923640-21925225	E	D	OK	3.97385	7.47343	0.911235	2.00149	0.999	0.04695	0.999065	no	unknown protein
XLOC_002180	Prupe.1G417100	Pp01:36195553-36198406	E	D	OK	3.1879	1.43715	-1.1494	-2.0248	0.999	0.0473	0.999065	no	ATBCAT-2 (ARABIDOPSIS THALIANA BRANCHED-CHAIN AMINO ACID TRANSAMINASE 2); branched-chain-amino-acid transaminase/ catalytic
XLOC_025672	Prupe.8G093900	Pp08:12662373-12667895	E	D	OK	79.3541	49.576	-0.678665	-2.03349	0.999	0.0474	0.999065	no	APL3; glucose-1-phosphate adenylyltransferase
XLOC_019246	Prupe.6G346000	Pp06:29667178-29669776	E	D	OK	11.2238	19.6574	0.808504	1.95263	0.999	0.04745	0.999065	no	NA
XLOC_002464	Prupe.1G473000	Pp01:39316897-39319407	E	D	OK	77.9652	124.16	0.671303	2.0078	0.999	0.04755	0.999065	no	RAN3 (RAN GTPASE 3); GTP binding / GTPase/ protein binding
XLOC_024434	Prupe.8G115000	Pp08:14246800-14248411	E	D	OK	0.840353	0.197047	-2.09246	-2.28981	0.999	0.0476	0.999065	no	MES10 (METHYL ESTERASE 10); hydrolase/ hydrolase, acting on ester bonds / methyl jasmonate esterase
XLOC_023771	Prupe.7G259500	Pp07:21625433-21627606	E	D	OK	33.8119	53.9731	0.674709	1.97808	0.999	0.04765	0.999065	no	unknown protein
XLOC_003254	Prupe.1G047000	Pp01:3320150-3323269	E	D	OK	125.1	198.375	0.665156	1.99113	0.999	0.0478	0.999065	no	emb2171 (embryo defective 2171); structural constituent of ribosome
XLOC_022080	Prupe.7G170700	Pp07:17261370-17267599	E	D	OK	25.0831	16.0963	-0.639988	-1.89548	0.999	0.04785	0.999065	no	ATHK1 (histidine kinase 1); histidine phosphotransfer kinase/ osmosensor/ protein histidine kinase
XLOC_005085	Prupe.1G437700	Pp01:37284812-37287025	E	D	OK	0.13149	0.541255	2.04136	1.87759	0.999	0.0479	0.999065	no	NA
XLOC_005465	Prupe.1G515300	Pp01:42385640-42389390	E	D	OK	14.9694	9.25702	-0.693392	-2.01679	0.999	0.04805	0.999065	no	leucine-rich repeat transmembrane protein kinase, putative
XLOC_023109	Prupe.7G116800	Pp07:14180245-14182390	E	D	OK	1.55859	0.69452	-1.16615	-2.02264	0.999	0.0481	0.999065	no	PAN domain-containing protein
XLOC_023253	Prupe.7G146900	Pp07:15985233-15992188	E	D	OK	35.4591	22.6569	-0.646208	-1.93291	0.999	0.0481	0.999065	no	BLH2 (BEL1-LIKE HOMEODOMAIN 2); DNA binding / transcription factor
XLOC_002596	Prupe.1G498400	Pp01:41296716-41297197	E	D	OK	1378.41	2217.36	0.68583	1.97961	0.999	0.04815	0.999065	no	NA
XLOC_015494	Prupe.5G075400	Pp05:8941700-8947141	E	D	OK	5.85346	3.27852	-0.836245	-1.95171	0.999	0.04815	0.999065	no	trehalose-6-phosphate phosphatase, putative
XLOC_022053	Prupe.7G166000	Pp07:16989879-16996797	E	D	OK	6.20098	3.76922	-0.71823	-1.92257	0.999	0.04815	0.999065	no	kinesin motor family protein
XLOC_024743	Prupe.8G176700	Pp08:17870862-17873406	E	D	OK	37.4023	58.8626	0.654226	1.94175	0.999	0.04865	0.999065	no	LYM2 (LYSM DOMAIN GPI-ANCHORED PROTEIN 2 PRECURSOR)
XLOC_011797	Prupe.3G221100	Pp03:22178542-22178896	E	D	OK	7.78762	17.5511	1.17231	2.0071	0.999	0.0487	0.999065	no	zinc ion binding
XLOC_020312	Prupe.6G193900	Pp06:20117614-20118271	E	D	OK	0.730684	2.34106	1.67984	2.09572	0.999	0.04875	0.999065	no	NA
XLOC_005893	Prupe.2G017700	Pp02:1656865-1661601	E	D	OK	15.8981	26.5323	0.738896	2.02345	0.999	0.0489	0.999065	no	cytochrome b5 domain-containing protein
XLOC_002204	Prupe.1G422700	Pp01:36479445-36485030	E	D	OK	24.7278	39.932	0.69141	1.94462	0.999	0.04905	0.999065	no	NA
XLOC_017456	Prupe.5G233100	Pp05:17731767-17735797	E	D	OK	12.6045	7.69818	-0.711351	-1.937	0.999	0.04945	0.999065	no	PIN1 (PIN-FORMED 1); transporter
XLOC_001289	Prupe.1G251100	Pp01:26269434-26275078	E	D	OK	4.58183	2.63759	-0.796707	-1.99704	0.999	0.0495	0.999065	no	NA
XLOC_007680	Prupe.2G023200	Pp02:2258390-2259397	E	D	OK	11.8732	20.0745	0.757656	1.95052	0.999	0.0496	0.999065	no	BPS1 (BYPASS 1)
XLOC_024180	Prupe.8G066100	Pp08:9798640-9799529	E	D	OK	3.01617	6.32548	1.06846	2.02363	0.999	0.04965	0.999065	no	NA
XLOC_007277	Prupe.2G275500	Pp02:27744000-27748279	E	D	OK	3.4994	1.99172	-0.813096	-1.97503	0.999	0.0497	0.999065	no	leucine-rich repeat transmembrane protein kinase, putative
XLOC_012521	Prupe.4G058900	Pp04:2813494-2816119	E	D	OK	6.55641	3.64543	-0.846814	-1.93636	0.999	0.0497	0.999065	no	lipase, putative
XLOC_010268	Prupe.3G227800	Pp03:22696088-22697287	E	D	OK	1.91433	4.17224	1.12398	1.9964	0.999	0.0498	0.999065	no	AtMYB41 (myb domain protein 41); DNA binding / transcription factor
XLOC_019663	Prupe.6G060200	Pp06:4181309-4183622	E	D	OK	0.224837	0.695893	1.62999	2.11864	0.999	0.05	0.999065	no	CYP86A1 (CYTOCHROME P450 86 A1); fatty acid (omega-1)-hydroxylase/ oxygen binding
XLOC_007502	Prupe.2G318400	Pp02:29777660-29778510	E	D	OK	0.558664	1.96337	1.81328	2.20807	0.999	0.05005	0.999065	no	NA
XLOC_023635	Prupe.7G230000	Pp07:20218644-20219432	E	D	OK	391.738	619.868	0.66207	1.97383	0.999	0.05005	0.999065	no	serine-rich protein-related
XLOC_021125	Prupe.6G358500	Pp06:30341058-30344478	E	D	OK	0.320446	0.822295	1.35958	1.98548	0.999	0.0501	0.999065	no	unknown protein
XLOC_004039	Prupe.1G208400	Pp01:22260115-22263634	E	D	OK	4.74576	2.68467	-0.821895	-1.91209	0.999	0.0502	0.999065	no	NA
XLOC_001132	Prupe.1G220100	Pp01:23448506-23449334	E	D	OK	3.23253	1.22801	-1.39634	-2.04386	0.999	0.05025	0.999065	no	NA
XLOC_019872	Prupe.6G101700	Pp06:7074366-7075202	E	D	OK	69.3794	110.616	0.672981	2.00885	0.999	0.0503	0.999065	no	60S ribosomal protein L12 (RPL12A)
XLOC_009126	Prupe.3G009700	Pp03:624863-629126	E	D	OK	2.967	1.67276	-0.826774	-1.93786	0.999	0.05035	0.999065	no	disease resistance protein (TIR-NBS-LRR class), putative
XLOC_005380	Prupe.1G496900,Prupe.1G497000	Pp01:41181833-41184437	E	D	OK	1.17155	2.60008	1.15014	1.85558	0.999	0.0504	0.999065	no	NA
XLOC_019260	Prupe.6G348500	Pp06:29765209-29765772	E	D	OK	23.6809	40.9199	0.789082	1.97921	0.999	0.0504	0.999065	no	ROC2 (ROTAMASE CYCLOPHILIN 2); cyclosporin A binding / peptidyl-prolyl cis-trans isomerase
XLOC_024468	Prupe.8G121000	Pp08:14738911-14740247	E	D	OK	4.13582	7.5891	0.875754	1.98325	0.999	0.0505	0.999065	no	hydrolase
XLOC_014110	Prupe.4G073600	Pp04:3596276-3598630	E	D	OK	22.3506	36.4121	0.704107	1.97954	0.999	0.05055	0.999065	no	60S ribosomal protein L32 (RPL32A)
XLOC_022303	Prupe.7G214300	Pp07:19456380-19457966	E	D	OK	0.347245	1.19558	1.78368	2.05879	0.999	0.0507	0.999065	no	NA
XLOC_013007	Prupe.4G149600	Pp04:8531055-8531691	E	D	OK	2.118	5.16854	1.28705	2.04932	0.999	0.05075	0.999065	no	unknown protein
XLOC_011388	Prupe.3G133100	Pp03:13837604-13841568	E	D	OK	1.74079	3.47744	0.998282	1.95018	0.999	0.0509	0.999065	no	aminotransferase, putative
XLOC_004092	Prupe.1G218100	Pp01:23298120-23306201	E	D	OK	0.78194	0.300402	-1.38016	-1.9661	0.999	0.05095	0.999065	no	unknown protein
XLOC_017935	Prupe.6G085300	Pp06:5753051-5755722	E	D	OK	2.31074	4.4881	0.957752	1.98266	0.999	0.051	0.999065	no	unknown protein
XLOC_020653	Prupe.6G265200	Pp06:25390923-25392153	E	D	OK	10.2936	17.9844	0.805003	1.94458	0.999	0.0512	0.999065	no	universal stress protein (USP) family protein
XLOC_018120	Prupe.6G119900	Pp06:8893645-8896250	E	D	OK	10.5732	19.7846	0.903965	1.92565	0.999	0.05125	0.999065	no	NA
XLOC_001768	Prupe.1G341000	Pp01:32046223-32051679	E	D	OK	34.2779	22.3242	-0.618671	-1.84946	0.999	0.0513	0.999065	no	AtIDD5 (Arabidopsis thaliana Indeterminate(ID)-Domain 5); nucleic acid binding / transcription factor/ zinc ion binding
XLOC_019827	Prupe.6G092700	Pp06:6390122-6391894	E	D	OK	159.515	247.678	0.63477	1.90233	0.999	0.0514	0.999065	no	40S ribosomal protein S23 (RPS23B)
XLOC_022565	Prupe.7G266900	Pp07:22003959-22007240	E	D	OK	109.263	172.918	0.662281	1.90672	0.999	0.0516	0.999065	no	60S ribosomal protein L5 (RPL5B)
XLOC_024583	Prupe.8G143900	Pp08:16068148-16071623	E	D	OK	11.0763	6.76414	-0.711498	-1.96286	0.999	0.0516	0.999065	no	glycosyl hydrolase family 3 protein
XLOC_012685	Prupe.4G087800	Pp04:4305662-4307054	E	D	OK	0.337852	0.986484	1.54591	1.92918	0.999	0.05165	0.999065	no	NA
XLOC_002310	Prupe.1G441600	Pp01:37493295-37494669	E	D	OK	10.3543	17.2532	0.736637	1.95246	0.999	0.0517	0.999065	no	unknown protein
XLOC_007726	Prupe.2G031900	Pp02:3447430-3450444	E	D	OK	0.0499213	0.437332	3.131	2.21501	0.999	0.05175	0.999065	no	annexin, putative
XLOC_011657	Prupe.3G187300	Pp03:20112466-20113825	E	D	OK	61.0439	94.7968	0.634991	1.89111	0.999	0.0518	0.999065	no	NA
XLOC_009729	Prupe.3G124900	Pp03:11435800-11439887	E	D	OK	32.304	20.3637	-0.66571	-1.92471	0.999	0.052	0.999065	no	TCP3; transcription factor
XLOC_020087	Prupe.6G149000	Pp06:12619511-12629441	E	D	OK	0.62888	0.290201	-1.11573	-1.91526	0.999	0.052	0.999065	no	NA
XLOC_002299	Prupe.1G439500	Pp01:37372056-37374459	E	D	OK	0.485121	0.136511	-1.82933	-1.94389	0.999	0.05205	0.999065	no	PLA2A (PHOSPHOLIPASE A 2A); lipase/ nutrient reservoir
XLOC_015590	Prupe.5G093500	Pp05:10358295-10359909	E	D	OK	1.09186	3.0371	1.47591	1.954	0.999	0.0521	0.999065	no	ATOSM34 (osmotin 34)
XLOC_022474	Prupe.7G248500	Pp07:21083441-21087627	E	D	OK	31.494	20.1265	-0.645981	-1.91139	0.999	0.0521	0.999065	no	DNA binding
XLOC_001566	Prupe.1G302200	Pp01:29687404-29687756	E	D	OK	0.387903	0	-Inf	NA	0.999	0.0522	0.999065	no	NA
XLOC_001876	Prupe.1G361200	Pp01:33279393-33279905	E	D	OK	0.417156	0	-Inf	NA	0.999	0.0522	0.999065	no	NA
XLOC_005403	Prupe.1G502200	Pp01:41545326-41545940	E	D	OK	0.231057	0	-Inf	NA	0.999	0.0522	0.999065	no	NA
XLOC_012055	Prupe.3G279100	Pp03:25564428-25564914	E	D	OK	0.618514	0	-Inf	NA	0.999	0.0522	0.999065	no	NA
XLOC_019297	Prupe.6G354800	Pp06:30149235-30160989	E	D	OK	6.95384	4.23171	-0.716568	-1.96384	0.999	0.0522	0.999065	no	PIR121; transcription activator
XLOC_023226	Prupe.7G140300	Pp07:15586451-15586922	E	D	OK	0.218195	0	-Inf	NA	0.999	0.0522	0.999065	no	NA
XLOC_000954	Prupe.1G179300	Pp01:15474603-15475873	E	D	OK	0	0.215915	Inf	NA	0.999	0.0523	0.999065	no	NA
XLOC_001348	Prupe.1G261600	Pp01:27038739-27039707	E	D	OK	0	0.364613	Inf	NA	0.999	0.0523	0.999065	no	NA
XLOC_001685	Prupe.1G326700	Pp01:31077384-31077843	E	D	OK	0	0.220674	Inf	NA	0.999	0.0523	0.999065	no	NA
XLOC_005007	Prupe.1G419700	Pp01:36338096-36338537	E	D	OK	0	0.23629	Inf	NA	0.999	0.0523	0.999065	no	ATBZIP4 (ARABIDOPSIS THALIANA BASIC LEUCINE-ZIPPER 4); DNA binding / transcription factor
XLOC_006298	Prupe.2G092400	Pp02:14557416-14559161	E	D	OK	0	0.327322	Inf	NA	0.999	0.0523	0.999065	no	NA
XLOC_009880	Prupe.3G154600	Pp03:17057783-17058459	E	D	OK	0	0.198763	Inf	NA	0.999	0.0523	0.999065	no	ankyrin repeat family protein
XLOC_014898	Prupe.4G247900	Pp04:16503388-16504286	E	D	OK	0	0.255345	Inf	NA	0.999	0.0523	0.999065	no	clathrin adaptor complexes medium subunit family protein
XLOC_023278	Prupe.7G151900	Pp07:16270330-16270639	E	D	OK	0	0.485187	Inf	NA	0.999	0.0523	0.999065	no	NA
XLOC_024262	Prupe.8G079400	Pp08:11317659-11318049	E	D	OK	0	0.295374	Inf	NA	0.999	0.0523	0.999065	no	NA
XLOC_025625	Prupe.8G086200	Pp08:11915395-11915769	E	D	OK	0	0.400412	Inf	NA	0.999	0.0523	0.999065	no	synaptobrevin-related family protein
XLOC_025713	Prupe.8G102700	Pp08:13400562-13400886	E	D	OK	0	0.434303	Inf	NA	0.999	0.0523	0.999065	no	protease inhibitor/seed storage/lipid transfer protein (LTP) family protein
XLOC_026211	Prupe.8G206000	Pp08:19311062-19311329	E	D	OK	0	0.711354	Inf	NA	0.999	0.0523	0.999065	no	NA
XLOC_012989	Prupe.4G146100	Pp04:8395357-8396817	E	D	OK	19.8976	11.9887	-0.730916	-1.94462	0.999	0.05235	0.999065	no	ATGSTU19 (GLUTATHIONE S-TRANSFERASE TAU 19); glutathione binding / glutathione transferase
XLOC_015102	Prupe.5G003100	Pp05:436755-438971	E	D	OK	0.409351	1.01058	1.30378	1.97433	0.999	0.05235	0.999065	no	pentatricopeptide (PPR) repeat-containing protein
XLOC_026179	Prupe.8G200600	Pp08:18973367-18978072	E	D	OK	0.147246	0.436752	1.56858	1.69959	0.999	0.05235	0.999065	no	ubiquitin-associated (UBA)/TS-N domain-containing protein
XLOC_025792	Prupe.8G121700	Pp08:14756650-14757598	E	D	OK	1.51973	3.36428	1.14648	1.92767	0.999	0.0524	0.999065	no	ATCXE13 (ARABIDOPSIS THALIANA CARBOXYESTERASE 13); hydrolase
XLOC_025061	Prupe.8G240600	Pp08:21094274-21096088	E	D	OK	2.05263	0.919944	-1.15785	-2.00898	0.999	0.05255	0.999065	no	PLP9 (PATATIN-LIKE PROTEIN 9); nutrient reservoir
XLOC_012853	Prupe.4G122300	Pp04:6624005-6627179	E	D	OK	0.0985984	0.341433	1.79197	2.17869	0.999	0.0527	0.999065	no	disease resistance family protein
XLOC_021058	Prupe.6G342600	Pp06:29522682-29524333	E	D	OK	1.70194	3.89585	1.19476	1.96474	0.999	0.0528	0.999065	no	calmodulin, putative
XLOC_019474	Prupe.6G020800	Pp06:1673025-1675378	E	D	OK	0.217987	0.618586	1.50473	2.05239	0.999	0.0529	0.999065	no	NA
XLOC_008206	Prupe.2G138400	Pp02:19548825-19552008	E	D	OK	26.8096	17.0732	-0.65102	-1.90677	0.999	0.05295	0.999065	no	scarecrow-like transcription factor 6 (SCL6)
XLOC_003733	Prupe.1G149700	Pp01:11744706-11748698	E	D	OK	3.02852	5.84605	0.948848	2.00195	0.999	0.05315	0.999065	no	dienelactone hydrolase family protein
XLOC_000774	Prupe.1G141700	Pp01:11138776-11141496	E	D	OK	0.950876	2.27965	1.26148	1.97704	0.999	0.0533	0.999065	no	integral membrane family protein
XLOC_016371	Prupe.5G005500	Pp05:634358-636669	E	D	OK	63.2074	97.7996	0.629735	1.87121	0.999	0.0533	0.999065	no	oxygen-evolving complex-related
XLOC_010277	Prupe.3G229400	Pp03:22749611-22948040	E	D	OK	0.223614	0	-Inf	NA	0.999	0.05345	0.999065	no	wound-responsive family protein
XLOC_004457	Prupe.1G296000	Pp01:29268732-29270948	E	D	OK	2.1573	4.11221	0.930691	1.95772	0.999	0.05355	0.999065	no	BAS1 (PHYB ACTIVATION TAGGED SUPPRESSOR 1); oxygen binding / steroid hydroxylase
XLOC_012644	Prupe.4G080600	Pp04:3904498-3907067	E	D	OK	0.460879	1.11923	1.28005	1.95463	0.999	0.0537	0.999065	no	unknown protein
XLOC_019543	Prupe.6G035800	Pp06:2682606-2690134	E	D	OK	17.3977	11.1403	-0.643109	-1.89231	0.999	0.0538	0.999065	no	INVOLVED IN: biological_process unknown; EXPRESSED IN: 22 plant structures; EXPRESSED DURING: 13 growth stages; BEST Arabidopsis thaliana protein match is: HAP8 (HAPLESS 8) (TAIR:AT5G56250.2); Has 259 Blast hits to 240 proteins in 69 species: Archae - 0; Bacteria - 13; Metazoa - 67; Fungi - 34; Plants - 31; Viruses - 0; Other Eukaryotes - 114 (source: NCBI BLink).
XLOC_004645	Prupe.1G336400	Pp01:31737462-31744740	E	D	OK	7.47711	4.7194	-0.663877	-1.88413	0.999	0.0539	0.999065	no	WOL (WOODEN LEG); cytokinin receptor/ osmosensor/ phosphoprotein phosphatase/ protein histidine kinase
XLOC_005255	Prupe.1G471200	Pp01:39211131-39218483	E	D	OK	34.5268	21.9716	-0.652079	-1.95107	0.999	0.05395	0.999065	no	PDR12 (PLEIOTROPIC DRUG RESISTANCE 12); ATPase, coupled to transmembrane movement of substances
XLOC_021936	Prupe.7G146600	Pp07:15957498-15969337	E	D	OK	14.3817	9.26142	-0.63493	-1.87433	0.999	0.05395	0.999065	no	nucleic acid binding / transcription factor/ zinc ion binding
XLOC_005107	Prupe.1G441800	Pp01:37502995-37503983	E	D	OK	0.228854	1.27263	2.47532	2.41465	0.999	0.05415	0.999065	no	glycine-rich protein
XLOC_023561	Prupe.7G216200	Pp07:19540082-19541295	E	D	OK	43.7059	27.6416	-0.660987	-1.93038	0.999	0.0544	0.999065	no	zinc finger (CCCH-type) family protein
XLOC_015037	Prupe.4G278500	Pp04:23437294-23452874	E	D	OK	4.06148	2.38207	-0.769791	-1.86512	0.999	0.05445	0.999065	no	BGAL10 (beta-galactosidase 10); beta-galactosidase/ catalytic/ cation binding
XLOC_011606	Prupe.3G178900	Pp03:19532039-19533262	E	D	OK	4.57467	8.35913	0.869684	1.96563	0.999	0.0545	0.999065	no	NA
XLOC_021727	Prupe.7G105400	Pp07:13441939-13445900	E	D	OK	6.10439	10.0648	0.721394	1.86885	0.999	0.0545	0.999065	no	BGLU17 (BETA GLUCOSIDASE 17); catalytic/ cation binding / hydrolase, hydrolyzing O-glycosyl compounds
XLOC_002279	Prupe.1G435600	Pp01:37191861-37194882	E	D	OK	4.1118	7.07678	0.783325	1.91045	0.999	0.05455	0.999065	no	AMY1 (ALPHA-AMYLASE-LIKE); alpha-amylase
XLOC_025954	Prupe.8G153800	Pp08:16598129-16598771	E	D	OK	46.9377	75.582	0.687294	1.94798	0.999	0.0546	0.999065	no	NA
XLOC_010412	Prupe.3G253700	Pp03:24299751-24302960	E	D	OK	0.40273	0.12948	-1.63709	-2.08979	0.999	0.05465	0.999065	no	transferase family protein
XLOC_014901	Prupe.4G249100	Pp04:16652539-16652996	E	D	OK	10.2802	20.0817	0.966019	1.94052	0.999	0.05465	0.999065	no	unknown protein
XLOC_008040	Prupe.2G101300	Pp02:15719506-15723356	E	D	OK	68.9857	108.602	0.65468	1.95222	0.999	0.05485	0.999065	no	calcium-binding EF hand family protein
XLOC_020437	Prupe.6G219700	Pp06:22581923-22584816	E	D	OK	57.9269	90.8965	0.649992	1.86466	0.999	0.05495	0.999065	no	FRO1 (FROSTBITE1); NADH dehydrogenase (ubiquinone)
XLOC_004952	Prupe.1G404900	Pp01:35616785-35623886	E	D	OK	50.6465	78.2957	0.628471	1.88191	0.999	0.055	0.999065	no	CYP72A15; electron carrier/ heme binding / iron ion binding / monooxygenase/ oxygen binding
XLOC_012449	Prupe.4G045300	Pp04:2167566-2169080	E	D	OK	0.968186	2.36241	1.2869	1.94877	0.999	0.055	0.999065	no	unknown protein
XLOC_021580	Prupe.7G078700	Pp07:11451918-11453595	E	D	OK	0.0711582	0.475481	2.74029	2.4853	0.999	0.0551	0.999065	no	disease resistance protein-related
XLOC_008841	Prupe.2G278100	Pp02:27875876-27879693	E	D	OK	0.975266	0.428324	-1.18709	-1.86738	0.999	0.05525	0.999065	no	ANAC007 (ARABIDOPSIS NAC 007); transcription factor
XLOC_011807	Prupe.3G224800	Pp03:22406958-22407341	E	D	OK	0.64645	3.67001	2.50518	2.39368	0.999	0.05525	0.999065	no	PBP1 (PINOID-BINDING PROTEIN 1); calcium ion binding / protein binding
XLOC_017881	Prupe.6G074700	Pp06:5098392-5101539	E	D	OK	1.50117	2.77799	0.887954	1.9643	0.999	0.05545	0.999065	no	leucine-rich repeat transmembrane protein kinase, putative
XLOC_001326	Prupe.1G257200	Pp01:26734933-26737470	E	D	OK	0.873975	1.84564	1.07846	1.89913	0.999	0.0556	0.999065	no	nodulin-related
XLOC_003158	Prupe.1G021500	Pp01:1496852-1498070	E	D	OK	16.8965	27.6583	0.710989	1.8684	0.999	0.0557	0.999065	no	ELIP1 (EARLY LIGHT-INDUCABLE PROTEIN); chlorophyll binding
XLOC_009994	Prupe.3G176200	Pp03:19349244-19359156	E	D	OK	5.51491	3.33498	-0.725661	-1.8312	0.999	0.05575	0.999065	no	disease resistance protein-related
XLOC_016091	Prupe.5G193000	Pp05:15751025-15753401	E	D	OK	0.880694	0.365424	-1.26907	-1.95697	0.999	0.05585	0.999065	no	pentatricopeptide (PPR) repeat-containing protein
XLOC_003463	Prupe.1G093600	Pp01:7152807-7156689	E	D	OK	0.441091	0.129477	-1.76839	-1.91002	0.999	0.05595	0.999065	no	NA
XLOC_023401	Prupe.7G181300	Pp07:17716941-17717514	E	D	OK	32.5293	54.5266	0.745219	1.94726	0.999	0.05595	0.999065	no	disease resistance-responsive family protein
XLOC_023081	Prupe.7G110400	Pp07:13796725-13798702	E	D	OK	54.8262	87.0422	0.666849	1.91766	0.999	0.056	0.999065	no	ubiquinol-cytochrome C reductase UQCRX/QCR9-like family protein
XLOC_002406	Prupe.1G461400	Pp01:38580144-38583075	E	D	OK	0.104595	0.580979	2.47367	2.35127	0.999	0.05605	0.999065	no	RPA2 (REPLICON PROTEIN A2); protein binding
XLOC_013713	Prupe.4G279200	Pp04:23551651-23562166	E	D	OK	0.242433	0.106486	-1.18692	-1.95618	0.999	0.05605	0.999065	no	leucine-rich repeat transmembrane protein kinase, putative
XLOC_015743	Prupe.5G123400	Pp05:12202421-12207274	E	D	OK	24.8028	15.8042	-0.65019	-1.93904	0.999	0.05605	0.999065	no	ARF9 (AUXIN RESPONSE FACTOR 9); transcription factor
XLOC_007757	Prupe.2G039300	Pp02:4218298-4219523	E	D	OK	0.114621	0.674378	2.55669	2.43178	0.999	0.0561	0.999065	no	NA
XLOC_008773	Prupe.2G263600	Pp02:27148380-27150400	E	D	OK	26.3919	41.2198	0.643242	1.85914	0.999	0.0561	0.999065	no	ATEXPA8 (ARABIDOPSIS THALIANA EXPANSIN A8)
XLOC_008313	Prupe.2G163700	Pp02:21378020-21381110	E	D	OK	0.0800253	0.459433	2.52132	2.39543	0.999	0.0564	0.999065	no	NA
XLOC_015993	Prupe.5G171100	Pp05:14628746-14634843	E	D	OK	0.0796942	0.515698	2.69398	2.43755	0.999	0.0564	0.999065	no	NA
XLOC_022301	Prupe.7G214100	Pp07:19439504-19442239	E	D	OK	3.74791	6.74286	0.847272	1.91879	0.999	0.0564	0.999065	no	PLA2-BETA (PHOSPHOLIPASE A2-BETA); calcium ion binding / phospholipase A2
XLOC_012101	Prupe.3G288100	Pp03:25955122-25956467	E	D	OK	347.13	542.982	0.645427	1.92283	0.999	0.0565	0.999065	no	glutaredoxin, putative
XLOC_012408	Prupe.4G037100	Pp04:1754539-1759605	E	D	OK	16.5712	25.8893	0.643684	1.9216	0.999	0.0565	0.999065	no	NDB3; NADH dehydrogenase
XLOC_017145	Prupe.5G172600	Pp05:14698111-14704598	E	D	OK	17.9751	11.4891	-0.645739	-1.92761	0.999	0.05655	0.999065	no	anion exchange family protein
XLOC_026371	Prupe.8G238900	Pp08:21011895-21014402	E	D	OK	63.1038	100.434	0.670452	1.83809	0.999	0.05655	0.999065	no	RPS18C (S18 RIBOSOMAL PROTEIN); RNA binding / nucleic acid binding / structural constituent of ribosome
XLOC_021660	Prupe.7G094600	Pp07:12723410-12725524	E	D	OK	33.8767	53.2697	0.653022	1.93437	0.999	0.05665	0.999065	no	NC domain-containing protein
XLOC_014907	Prupe.4G250800	Pp04:16777968-16782374	E	D	OK	1.89119	1.038	-0.86549	-1.90885	0.999	0.0567	0.999065	no	NA
XLOC_000959	Prupe.1G179900	Pp01:15585770-15586531	E	D	OK	0.279813	1.18488	2.08221	2.10508	0.999	0.05675	0.999065	no	DIR1 (DEFECTIVE IN INDUCED RESISTANCE 1); lipid binding / lipid transporter
XLOC_022112	Prupe.7G177900	Pp07:17570611-17571571	E	D	OK	81.9611	129.234	0.656978	1.92763	0.999	0.0568	0.999065	no	NA
XLOC_003154	Prupe.1G020000	Pp01:1408084-1410731	E	D	OK	3.31786	1.80901	-0.875051	-1.88282	0.999	0.05695	0.999065	no	IQD19 (IQ-domain 19); calmodulin binding
XLOC_001284	Prupe.1G250300	Pp01:26241025-26243626	E	D	OK	77.0276	118.676	0.623581	1.84755	0.999	0.057	0.999065	no	NRPB10; DNA binding / DNA-directed RNA polymerase
XLOC_015723	Prupe.5G120200	Pp05:12018891-12020039	E	D	OK	1.40483	3.05939	1.12284	1.94403	0.999	0.05705	0.999065	no	unknown protein
XLOC_023410	Prupe.7G183100	Pp07:17788127-17794244	E	D	OK	0.904946	0.459738	-0.977021	-1.88775	0.999	0.05705	0.999065	no	MET1 (METHYLTRANSFERASE 1); methyltransferase
XLOC_017601	Prupe.6G014400	Pp06:1022612-1045684	E	D	OK	9.55425	6.12041	-0.642514	-1.84792	0.999	0.0571	0.999065	no	NA
XLOC_023195	Prupe.7G134200	Pp07:15215587-15225780	E	D	OK	25.4897	16.6067	-0.61815	-1.84483	0.999	0.05755	0.999065	no	unknown protein
XLOC_004531	Prupe.1G311500	Pp01:30237311-30238000	E	D	OK	29.5532	47.8202	0.694303	1.8854	0.999	0.0576	0.999065	no	unknown protein
XLOC_007847	Prupe.2G063400	Pp02:8475669-8484281	E	D	OK	0.607408	0.215049	-1.498	-1.71744	0.999	0.0578	0.999065	no	NA
XLOC_014608	Prupe.4G181000	Pp04:10736842-10737943	E	D	OK	1.49975	3.30887	1.14161	1.93802	0.999	0.05795	0.999065	no	lectin protein kinase, putative
XLOC_006738	Prupe.2G171400	Pp02:21846216-21849672	E	D	OK	8.71501	5.33553	-0.70787	-1.86298	0.999	0.0583	0.999065	no	GPAT8 (glycerol-3-phosphate acyltransferase 8); acyltransferase/ glycerol-3-phosphate O-acyltransferase
XLOC_004523	Prupe.1G309700	Pp01:30128450-30130655	E	D	OK	34.8219	55.7173	0.678132	1.858	0.999	0.05835	0.999065	no	unknown protein
XLOC_018451	Prupe.6G185200	Pp06:19399951-19400435	E	D	OK	6.59122	13.3391	1.01705	1.90121	0.999	0.0584	0.999065	no	NA
XLOC_020563	Prupe.6G247200	Pp06:24361826-24363743	E	D	OK	0.467099	0.138717	-1.75158	-2.00852	0.999	0.05845	0.999065	no	ATEXO70H4 (exocyst subunit EXO70 family protein H4); protein binding
XLOC_004761	Prupe.1G363000	Pp01:33369797-33375210	E	D	OK	5.12139	3.10368	-0.722556	-1.90804	0.999	0.05855	0.999065	no	PGP13 (P-GLYCOPROTEIN 13); ATPase, coupled to transmembrane movement of substances
XLOC_001870	Prupe.1G360400	Pp01:33239656-33241570	E	D	OK	63.7684	99.3385	0.639512	1.87878	0.999	0.05865	0.999065	no	INVOLVED IN: biological_process unknown; LOCATED IN: cell wall, vacuole; EXPRESSED IN: 22 plant structures; EXPRESSED DURING: 13 growth stages; CONTAINS InterPro DOMAIN/s: Thioredoxin fold (InterPro:IPR012335), Thioredoxin-like fold (InterPro:IPR012336); BEST Arabidopsis thaliana protein match is: unknown protein (TAIR:AT1G20225.1); Has 118 Blast hits to 116 proteins in 37 species: Archae - 0; Ba…
XLOC_013090	Prupe.4G168600	Pp04:9793309-9794553	E	D	OK	0.918991	2.10029	1.19246	1.9258	0.999	0.0587	0.999065	no	NA
XLOC_008385	Prupe.2G181400	Pp02:22427571-22428683	E	D	OK	8.61233	14.5518	0.756725	1.87066	0.999	0.05885	0.999065	no	acidic endochitinase (CHIB1)
XLOC_018332	Prupe.6G162900	Pp06:15464108-15467231	E	D	OK	85.65	133.371	0.638919	1.9047	0.999	0.05895	0.999065	no	BolA-like family protein
XLOC_001735	Prupe.1G334600	Pp01:31623460-31629374	E	D	OK	20.2054	30.951	0.615246	1.83262	0.999	0.059	0.999065	no	RDR1 (RNA-DEPENDENT RNA POLYMERASE 1); RNA-directed RNA polymerase/ nucleic acid binding
XLOC_023031	Prupe.7G099300	Pp07:13018650-13019988	E	D	OK	11.8351	19.2004	0.69806	1.87985	0.999	0.05905	0.999065	no	40S ribosomal protein S17 (RPS17D)
XLOC_013388	Prupe.4G216800	Pp04:13589256-13590385	E	D	OK	0.274079	0.912977	1.73598	2.02257	0.999	0.0592	0.999065	no	NA
XLOC_012366	Prupe.4G029900	Pp04:1390451-1393161	E	D	OK	25.6048	39.9545	0.641946	1.91179	0.999	0.0594	0.999065	no	lyase/ magnesium ion binding
XLOC_018300	Prupe.6G155100	Pp06:13535315-13540604	E	D	OK	17.5138	10.9468	-0.677982	-1.91061	0.999	0.0594	0.999065	no	L-ascorbate oxidase/ copper ion binding / oxidoreductase
XLOC_015106	Prupe.5G003600	Pp05:479001-482740	E	D	OK	4.55786	2.68908	-0.761242	-1.91186	0.999	0.0595	0.999065	no	FRS5 (FAR1-related sequence 5); zinc ion binding
XLOC_004570	Prupe.1G319100	Pp01:30643338-30644928	E	D	OK	0.437375	1.2014	1.45777	2.00664	0.999	0.05965	0.999065	no	NA
XLOC_019419	Prupe.6G013500	Pp06:943749-945296	E	D	OK	6.84322	3.73232	-0.874603	-1.8694	0.999	0.0597	0.999065	no	peroxidase, putative
XLOC_012021	Prupe.3G272600	Pp03:25268784-25280336	E	D	OK	23.0777	15.0669	-0.61512	-1.81391	0.999	0.0601	0.999065	no	acid phosphatase/ oxidoreductase/ transition metal ion binding
XLOC_018455	Prupe.6G185600	Pp06:19447479-19448091	E	D	OK	7.29893	13.7926	0.918143	1.88798	0.999	0.0601	0.999065	no	NA
XLOC_008858	Prupe.2G281100	Pp02:27993994-27995894	E	D	OK	58.184	90.2606	0.633474	1.88846	0.999	0.0602	0.999065	no	40S ribosomal protein S20 (RPS20B)
XLOC_016578	Prupe.5G048600	Pp05:5172882-5173482	E	D	OK	3.09618	6.78193	1.13121	1.93024	0.999	0.0602	0.999065	no	invertase/pectin methylesterase inhibitor family protein
XLOC_000884	Prupe.1G164600	Pp01:13248971-13252086	E	D	OK	53.2562	83.0192	0.640496	1.91096	0.999	0.06035	0.999065	no	GRP4 (GLYCINE-RICH RNA-BINDING PROTEIN 4); RNA binding / double-stranded DNA binding / single-stranded DNA binding
XLOC_008486	Prupe.2G201900	Pp02:23827554-23834195	E	D	OK	4.32299	6.92463	0.679707	1.89021	0.999	0.06045	0.999065	no	NTL9 (NAC transcription factor-like 9); transcription factor
XLOC_020719	Prupe.6G278400	Pp06:26106868-26109286	E	D	OK	1.69375	3.47332	1.03609	1.95606	0.999	0.0606	0.999065	no	oxidoreductase, 2OG-Fe(II) oxygenase family protein
XLOC_016385	Prupe.5G008700	Pp05:918687-921688	E	D	OK	14.409	23.4032	0.699732	1.88135	0.999	0.06065	0.999065	no	unknown protein
XLOC_019686	Prupe.6G065300	Pp06:4512893-4516034	E	D	OK	0.356177	0.981971	1.46309	1.9543	0.999	0.06075	0.999065	no	protein kinase-related
XLOC_017284	Prupe.5G199200	Pp05:16044492-16046843	E	D	OK	13.8215	22.7791	0.720797	1.86362	0.999	0.0609	0.999065	no	unknown protein
XLOC_026454	Prupe.8G258100	Pp08:21938620-21940448	E	D	OK	22.0596	35.7454	0.696353	1.87134	0.999	0.06105	0.999065	no	FUNCTIONS IN: molecular_function unknown; INVOLVED IN: biological_process unknown; LOCATED IN: cellular_component unknown; CONTAINS InterPro DOMAIN/s: Heat shock factor binding 1 (InterPro:IPR009643); Has 178 Blast hits to 178 proteins in 62 species: Archae - 0; Bacteria - 0; Metazoa - 122; Fungi - 0; Plants - 37; Viruses - 0; Other Eukaryotes - 19 (source: NCBI BLink).
XLOC_008945	Prupe.2G300700	Pp02:28897835-28902807	E	D	OK	2.77097	1.46512	-0.919375	-1.90728	0.999	0.0611	0.999065	no	NA
XLOC_013983	Prupe.4G044700	Pp04:2143980-2145845	E	D	OK	8.03347	13.5347	0.752567	1.87419	0.999	0.0611	0.999065	no	FUNCTIONS IN: molecular_function unknown; INVOLVED IN: biological_process unknown; LOCATED IN: endomembrane system, integral to membrane; EXPRESSED IN: 23 plant structures; EXPRESSED DURING: 15 growth stages; CONTAINS InterPro DOMAIN/s: Tetraspanin (InterPro:IPR018499); BEST Arabidopsis thaliana protein match is: unknown protein (TAIR:AT2G20230.1); Has 91 Blast hits to 91 proteins in 11 species: …
XLOC_008809	Prupe.2G271300	Pp02:27510619-27511453	E	D	OK	0.361416	1.43913	1.99346	2.16125	0.999	0.06135	0.999065	no	plastocyanin-like domain-containing protein
XLOC_026411	Prupe.8G248900	Pp08:21489913-21493092	E	D	OK	0.269746	0.868766	1.68736	1.9893	0.999	0.06155	0.999065	no	ATRRP4 (ARABIDOPSIS THALIANA RIBOSOMAL RNA PROCESSING 4); RNA binding / exonuclease
XLOC_018634	Prupe.6G221600	Pp06:22689574-22690328	E	D	OK	87.0994	135.016	0.6324	1.88271	0.999	0.0616	0.999065	no	60S ribosomal protein L26 (RPL26A)
XLOC_017189	Prupe.5G180300	Pp05:15135307-15137080	E	D	OK	327.887	508.554	0.633203	1.88563	0.999	0.06175	0.999065	no	senescence-associated protein, putative
XLOC_002707	Prupe.1G520800	Pp01:42721777-42723023	E	D	OK	15.8363	25.2881	0.675225	1.86381	0.999	0.0618	0.999065	no	EXO (EXORDIUM)
XLOC_009853	Prupe.3G149400	Pp03:16316432-16317343	E	D	OK	10.7826	18.7514	0.798287	1.87515	0.999	0.06185	0.999065	no	NA
XLOC_020743	Prupe.6G284400	Pp06:26423591-26426110	E	D	OK	1.17998	2.2897	0.956391	1.86491	0.999	0.06185	0.999065	no	DREB2B (DRE/CRT-BINDING PROTEIN 2B); DNA binding / transcription activator/ transcription factor
XLOC_023114	Prupe.7G117600	Pp07:14232614-14236491	E	D	OK	32.4374	20.7256	-0.646248	-1.89354	0.999	0.0619	0.999065	no	unknown protein
XLOC_015804	Prupe.5G133700	Pp05:12788295-12791745	E	D	OK	0.901123	0.382256	-1.23718	-1.88743	0.999	0.06215	0.999065	no	subtilase family protein
XLOC_019807	Prupe.6G088100	Pp06:6001994-6004996	E	D	OK	0.75744	1.71832	1.18179	1.75515	0.999	0.0622	0.999065	no	FUNCTIONS IN: molecular_function unknown; INVOLVED IN: biological_process unknown; LOCATED IN: cellular_component unknown; EXPRESSED IN: shoot apex, stem, leaf whorl, flower; EXPRESSED DURING: petal differentiation and expansion stage; CONTAINS InterPro DOMAIN/s: CCT domain (InterPro:IPR010402); BEST Arabidopsis thaliana protein match is: unknown protein (TAIR:AT5G41380.1); Has 918 Blast hits to …
XLOC_023986	Prupe.8G030000	Pp08:2798163-2799203	E	D	OK	94.0092	143.5	0.61018	1.82922	0.999	0.06235	0.999065	no	ATPP2-A1; carbohydrate binding
XLOC_005418	Prupe.1G505300	Pp01:41737612-41738432	E	D	OK	85.3495	132.373	0.633156	1.89207	0.999	0.06245	0.999065	no	polcalcin, putative / calcium-binding pollen allergen, putative
XLOC_006343	Prupe.2G101500	Pp02:15743321-15744270	E	D	OK	0.654573	2.15063	1.71614	2.07007	0.999	0.0625	0.999065	no	ATGSTU8 (GLUTATHIONE S-TRANSFERASE TAU 8); glutathione transferase
XLOC_018731	Prupe.6G238600	Pp06:23830613-23832830	E	D	OK	4.40645	7.54641	0.776174	1.88217	0.999	0.0626	0.999065	no	ATNAC2 (ARABIDOPSIS NAC DOMAIN CONTAINING PROTEIN 2); transcription factor
XLOC_001993	Prupe.1G384400	Pp01:34483318-34484206	E	D	OK	4.64484	8.75989	0.915283	1.90554	0.999	0.0628	0.999065	no	calmodulin-related protein, putative
XLOC_010681	Prupe.3G304400	Pp03:26723527-26726317	E	D	OK	0.722996	0.305246	-1.24401	-1.9135	0.999	0.06285	0.999065	no	NA
XLOC_003391	Prupe.1G078700	Pp01:5698130-5706669	E	D	OK	16.3531	10.5846	-0.627593	-1.82421	0.999	0.06295	0.999065	no	HMA2; cadmium-transporting ATPase
XLOC_010824	Prupe.3G014900	Pp03:1060479-1064656	E	D	OK	67.346	43.8799	-0.61803	-1.84969	0.999	0.063	0.999065	no	myb family transcription factor
XLOC_009595	Prupe.3G099500	Pp03:7641969-7643398	E	D	OK	0.525553	1.30431	1.31138	1.9317	0.999	0.063	0.999065	no	protein kinase, putative
XLOC_013946	Prupe.4G037500	Pp04:1769234-1771149	E	D	OK	24.93	38.2847	0.618881	1.83727	0.999	0.0631	0.999065	no	dynein light chain, putative
XLOC_002127	Prupe.1G409100	Pp01:35805036-35805479	E	D	OK	38.7946	63.9259	0.720545	1.84395	0.999	0.0633	0.999065	no	unknown protein
XLOC_008432	Prupe.2G192600	Pp02:23159140-23161752	E	D	OK	17.8213	28.1057	0.65726	1.81815	0.999	0.0634	0.999065	no	NC domain-containing protein-related
XLOC_016636	Prupe.5G061800	Pp05:6745842-6747365	E	D	OK	22.4988	35.1033	0.641761	1.88017	0.999	0.0634	0.999065	no	ATERF-1 (ETHYLENE RESPONSIVE ELEMENT BINDING FACTOR 1); DNA binding / transcription activator/ transcription factor
XLOC_004467	Prupe.1G298000	Pp01:29390047-29402304	E	D	OK	2.85739	1.74459	-0.711815	-1.8137	0.999	0.06345	0.999065	no	2-oxoglutarate decarboxylase/ hydro-lyase/ magnesium ion binding / thiamin pyrophosphate binding
XLOC_006005	Prupe.2G038800	Pp02:4172003-4174753	E	D	OK	2.75177	1.38929	-0.986007	-1.90296	0.999	0.0636	0.999065	no	aspartic-type endopeptidase
XLOC_014549	Prupe.4G164000	Pp04:9518615-9520585	E	D	OK	66.7592	103.177	0.628081	1.88006	0.999	0.06395	0.999065	no	NA
XLOC_009773	Prupe.3G134500	Pp03:14090180-14091755	E	D	OK	30.4755	47.9721	0.654547	1.87273	0.999	0.06445	0.999065	no	DNA-binding protein-related
XLOC_010535	Prupe.3G276100	Pp03:25425918-25431184	E	D	OK	8.14772	5.21101	-0.644832	-1.81893	0.999	0.06445	0.999065	no	ABC transporter family protein
XLOC_019060	Prupe.6G304800	Pp06:27551024-27553728	E	D	OK	0.680925	1.60123	1.23362	1.93056	0.999	0.06445	0.999065	no	NA
XLOC_006224	Prupe.2G077700	Pp02:11987884-11992581	E	D	OK	0.307243	0.663229	1.11013	1.91135	0.999	0.06455	0.999065	no	disease resistance family protein
XLOC_000973	Prupe.1G182800	Pp01:16078559-16079724	E	D	OK	4.38359	7.89382	0.848609	1.87595	0.999	0.06465	0.999065	no	NA
XLOC_005965	Prupe.2G031800	Pp02:3444154-3446593	E	D	OK	17.4661	10.6801	-0.709628	-1.85922	0.999	0.06465	0.999065	no	ANNAT4 (ANNEXIN ARABIDOPSIS 4); calcium ion binding / calcium-dependent phospholipid binding
XLOC_026214	Prupe.8G206400	Pp08:19321694-19324805	E	D	OK	45.6112	70.7155	0.632637	1.88892	0.999	0.06465	0.999065	no	PKT3 (PEROXISOMAL 3-KETOACYL-COA THIOLASE 3); acetyl-CoA C-acyltransferase
XLOC_010551	Prupe.3G280600	Pp03:25626593-25629888	E	D	OK	16.0272	25.0146	0.642248	1.88668	0.999	0.06475	0.999065	no	DegP9 (DegP protease 9); catalytic/ protein binding / serine-type endopeptidase/ serine-type peptidase
XLOC_024974	Prupe.8G222900	Pp08:20169996-20174309	E	D	OK	16.4279	10.3857	-0.661547	-1.85848	0.999	0.06475	0.999065	no	NA
XLOC_015354	Prupe.5G050700	Pp05:5395291-5431661	E	D	OK	16.1983	10.7248	-0.594891	-1.78739	0.999	0.065	0.999065	no	FUNCTIONS IN: molecular_function unknown; INVOLVED IN: biological_process unknown; EXPRESSED IN: 23 plant structures; EXPRESSED DURING: 13 growth stages; CONTAINS InterPro DOMAIN/s: Pleckstrin homology (InterPro:IPR001849); BEST Arabidopsis thaliana protein match is: phosphoinositide binding (TAIR:AT1G48090.2).
XLOC_019053	Prupe.6G303400	Pp06:27489001-27493083	E	D	OK	43.832	28.4657	-0.622758	-1.8601	0.999	0.06505	0.999065	no	NA
XLOC_013995	Prupe.4G047400	Pp04:2252396-2259841	E	D	OK	38.8457	25.7423	-0.593613	-1.77373	0.999	0.06515	0.999065	no	PHO2 (PHOSPHATE 2); ubiquitin-protein ligase
XLOC_004333	Prupe.1G269600	Pp01:27674166-27676026	E	D	OK	0.494947	0.155398	-1.67131	-1.94173	0.999	0.06545	0.999065	no	pentatricopeptide (PPR) repeat-containing protein
XLOC_016004	Prupe.5G172900	Pp05:14734688-14738932	E	D	OK	4.94902	3.02462	-0.71039	-1.86674	0.999	0.06555	0.999065	no	NA
XLOC_001695	Prupe.1G328000	Pp01:31183831-31184712	E	D	OK	77.0054	118.533	0.622255	1.84285	0.999	0.0656	0.999065	no	major latex protein-related / MLP-related
XLOC_019760	Prupe.6G077400	Pp06:5286626-5289000	E	D	OK	23.9295	37.8674	0.662164	1.86708	0.999	0.06575	0.999065	no	TIM9; P-P-bond-hydrolysis-driven protein transmembrane transporter
XLOC_013300	Prupe.4G200000	Pp04:12416361-12420058	E	D	OK	0.75689	1.64044	1.11593	1.87754	0.999	0.0658	0.999065	no	NA
XLOC_015659	Prupe.5G106100	Pp05:11237167-11238761	E	D	OK	75.0158	114.524	0.610387	1.81846	0.999	0.0659	0.999065	no	heavy-metal-associated domain-containing protein
XLOC_003370	Prupe.1G073900	Pp01:5294104-5296206	E	D	OK	0.0699471	0.375368	2.42397	1.51032	0.999	0.06595	0.999065	no	FUNCTIONS IN: molecular_function unknown; INVOLVED IN: biological_process unknown; LOCATED IN: cellular_component unknown; EXPRESSED IN: embryo, flower, seed; EXPRESSED DURING: petal differentiation and expansion stage, D bilateral stage, E expanded cotyledon stage; BEST Arabidopsis thaliana protein match is: ATGRIP; protein binding (TAIR:AT5G66030.2); Has 14545 Blast hits to 10066 proteins in 61…
XLOC_021326	Prupe.7G032700	Pp07:6085782-6090988	E	D	OK	0.197122	1.13529	2.5259	2.27078	0.999	0.066	0.999065	no	NA
XLOC_004785	Prupe.1G368000	Pp01:33663116-33669445	E	D	OK	43.8341	28.9145	-0.600259	-1.77715	0.999	0.06615	0.999065	no	unknown protein
XLOC_001185	Prupe.1G230900	Pp01:24478388-24480327	E	D	OK	0.630298	1.40799	1.15953	1.87011	0.999	0.06635	0.999065	no	CYP76C4; electron carrier/ heme binding / iron ion binding / monooxygenase/ oxygen binding
XLOC_005308	Prupe.1G483000	Pp01:40279840-40283844	E	D	OK	0.347536	0.913184	1.39374	1.94104	0.999	0.06655	0.999065	no	catalytic
XLOC_021932	Prupe.7G146100	Pp07:15918288-15920517	E	D	OK	0.6747	0.254627	-1.40586	-1.95124	0.999	0.06655	0.999065	no	pentatricopeptide (PPR) repeat-containing protein
XLOC_000093	Prupe.1G017000	Pp01:1187201-1189030	E	D	OK	0.0806818	0.456758	2.50111	2.24286	0.999	0.06665	0.999065	no	protease inhibitor/seed storage/lipid transfer protein (LTP) family protein
XLOC_014277	Prupe.4G106900	Pp04:5584123-5589524	E	D	OK	0.302623	0.751049	1.31139	1.93922	0.999	0.0667	0.999065	no	root hair defective 3 GTP-binding (RHD3) family protein
XLOC_023305	Prupe.7G162300	Pp07:16774864-16780876	E	D	OK	31.7628	48.5172	0.611159	1.77612	0.999	0.06675	0.999065	no	epoxide hydrolase, putative
XLOC_004066	Prupe.1G212800	Pp01:22630307-22635539	E	D	OK	24.2669	38.1502	0.652703	1.76028	0.999	0.06685	0.999065	no	ATNUDX13 (ARABIDOPSIS THALIANA NUDIX HYDROLASE HOMOLOG 13); bis(5'-adenosyl)-pentaphosphatase/ hydrolase
XLOC_020301	Prupe.6G192100	Pp06:19939697-19942436	E	D	OK	16.3098	26.0697	0.676637	1.85539	0.999	0.06685	0.999065	no	EMB3010 (embryo defective 3010); structural constituent of ribosome
XLOC_009950	Prupe.3G167500	Pp03:18621373-18623529	E	D	OK	177.167	269.889	0.607257	1.81657	0.999	0.06695	0.999065	no	ATP synthase epsilon chain, mitochondrial
XLOC_017769	Prupe.6G047900	Pp06:3439840-3441768	E	D	OK	1.22742	0.51426	-1.25506	-1.87479	0.999	0.06695	0.999065	no	GDSL-motif lipase/hydrolase family protein
XLOC_023769	Prupe.7G259000	Pp07:21601466-21603066	E	D	OK	5.95842	10.1536	0.768983	1.87167	0.999	0.067	0.999065	no	glycosyl hydrolase family 18 protein
XLOC_004139	Prupe.1G226800	Pp01:24013088-24019786	E	D	OK	1.38809	0.675127	-1.03987	-1.79811	0.999	0.06705	0.999065	no	MAP65-8 (MICROTUBULE-ASSOCIATED PROTEIN 65-8)
XLOC_012129	Prupe.3G294500	Pp03:26267828-26270513	E	D	OK	1.33231	0.649894	-1.03565	-1.79071	0.999	0.06705	0.999065	no	GDSL-motif lipase/hydrolase family protein
XLOC_007578	Prupe.2G003100	Pp02:343662-346932	E	D	OK	34.9557	53.6734	0.618679	1.80032	0.999	0.0672	0.999065	no	unknown protein
XLOC_006867	Prupe.2G194100	Pp02:23237838-23240525	E	D	OK	124.606	191.71	0.621556	1.81945	0.999	0.0672	0.999065	no	CB5-E (CYTOCHROME B5 ISOFORM E); heme binding
XLOC_002194	Prupe.1G420000	Pp01:36347486-36348242	E	D	OK	0.415196	1.52302	1.87507	2.0243	0.999	0.06725	0.999065	no	ATPSK4 (PHYTOSULFOKINE 4 PRECURSOR); growth factor
XLOC_018094	Prupe.6G115100	Pp06:8339259-8344531	E	D	OK	3.17418	1.75858	-0.851975	-1.74525	0.999	0.0673	0.999065	no	serine carboxypeptidase S28 family protein
XLOC_024174	Prupe.8G065400	Pp08:9707581-9708744	E	D	OK	4.81979	8.48378	0.815736	1.82483	0.999	0.0673	0.999065	no	NA
XLOC_009930	Prupe.3G163800	Pp03:18312845-18314806	E	D	OK	0.786711	0.297773	-1.40162	-1.94026	0.999	0.06745	0.999065	no	pentatricopeptide (PPR) repeat-containing protein
XLOC_025106	Prupe.8G248000	Pp08:21430708-21444463	E	D	OK	8.43213	5.56095	-0.600565	-1.78623	0.999	0.0676	0.999065	no	unknown protein
XLOC_004882	Prupe.1G388000	Pp01:34699557-34701441	E	D	OK	1.03994	2.26016	1.11993	1.86726	0.999	0.06765	0.999065	no	transcriptional factor B3 family protein
XLOC_012338	Prupe.4G025700	Pp04:1208871-1210459	E	D	OK	57.5057	88.7355	0.625807	1.84829	0.999	0.0677	0.999065	no	postsynaptic protein-related
XLOC_011647	Prupe.3G185700	Pp03:20027969-20030182	E	D	OK	1.50765	0.67312	-1.16337	-1.83776	0.999	0.06775	0.999065	no	pectinesterase family protein
XLOC_010991	Prupe.3G048300	Pp03:3405920-3409831	E	D	OK	25.815	38.8445	0.589496	1.76061	0.999	0.0678	0.999065	no	ATBFRUCT1; beta-fructofuranosidase/ hydrolase, hydrolyzing O-glycosyl compounds
XLOC_019810	Prupe.6G088700	Pp06:6042589-6047070	E	D	OK	17.943	11.7213	-0.614288	-1.8301	0.999	0.06785	0.999065	no	unknown protein
XLOC_022807	Prupe.7G050400	Pp07:8733659-8736982	E	D	OK	10.5901	16.7828	0.664272	1.81155	0.999	0.06805	0.999065	no	unknown protein
XLOC_008065	Prupe.2G107700	Pp02:16530411-16534114	E	D	OK	72.9348	47.528	-0.617829	-1.84605	0.999	0.0681	0.999065	no	NA
XLOC_023614	Prupe.7G227100	Pp07:20081561-20082189	E	D	OK	4.40749	8.89156	1.01248	1.88546	0.999	0.0681	0.999065	no	NA
XLOC_023214	Prupe.7G138700	Pp07:15499037-15502863	E	D	OK	0.274585	0.634294	1.2079	1.86	0.999	0.06825	0.999065	no	disease resistance protein (CC-NBS-LRR class), putative
XLOC_009471	Prupe.3G077900	Pp03:5762955-5768058	E	D	OK	16.0092	24.316	0.60301	1.7749	0.999	0.0683	0.999065	no	BOR5; anion exchanger
XLOC_019478	Prupe.6G021700	Pp06:1752308-1752919	E	D	OK	0.573866	1.84021	1.68109	1.9118	0.999	0.0683	0.999065	no	histone H3
XLOC_001269	Prupe.1G246000	Pp01:25940316-25941014	E	D	OK	352.257	542.434	0.622819	1.85502	0.999	0.06845	0.999065	no	NA
XLOC_020953	Prupe.6G324100	Pp06:28554096-28558317	E	D	OK	0.24968	0.580722	1.21777	1.82375	0.999	0.0685	0.999065	no	LOX1; lipoxygenase
XLOC_025100	Prupe.8G247000	Pp08:21390817-21392272	E	D	OK	3.57131	6.40357	0.842425	1.86811	0.999	0.0686	0.999065	no	NA
XLOC_026518	Prupe.8G270000	Pp08:22421281-22424878	E	D	OK	2.43268	1.24572	-0.965565	-1.86796	0.999	0.0687	0.999065	no	MYB12 (MYB DOMAIN PROTEIN 12); DNA binding / transcription activator/ transcription factor
XLOC_026524	Prupe.8G271100	Pp08:22475056-22476486	E	D	OK	588.024	918.128	0.642821	1.84758	0.999	0.0687	0.999065	no	universal stress protein (USP) family protein
XLOC_007570	Prupe.2G000900	Pp02:197770-200087	E	D	OK	0.132727	0.552215	2.05677	2.04036	0.999	0.06875	0.999065	no	protease inhibitor/seed storage/lipid transfer protein (LTP) family protein
XLOC_023974	Prupe.8G027600	Pp08:2511768-2514091	E	D	OK	0.0596654	0.392437	2.71749	2.20608	0.999	0.0688	0.999065	no	NA
XLOC_026260	Prupe.8G217100	Pp08:19855756-19859950	E	D	OK	0.191257	0.439081	1.19897	1.7961	0.999	0.0689	0.999065	no	kinase
XLOC_006959	Prupe.2G215600	Pp02:24635248-24643038	E	D	OK	38.1588	25.4294	-0.585519	-1.7574	0.999	0.069	0.999065	no	DNA binding / transcription factor
XLOC_012371	Prupe.4G030400	Pp04:1419828-1422386	E	D	OK	1.71823	3.18129	0.888693	1.83898	0.999	0.069	0.999065	no	TPS14 (TERPENE SYNTHASE 14); S-linalool synthase
XLOC_005986	Prupe.2G035700	Pp02:3861875-3869706	E	D	OK	19.1242	12.2979	-0.636982	-1.83413	0.999	0.06915	0.999065	no	NRPD1B; DNA binding / DNA-directed RNA polymerase
XLOC_019812	Prupe.6G089000	Pp06:6095492-6096735	E	D	OK	0.729426	1.92724	1.4017	1.9274	0.999	0.06915	0.999065	no	FUNCTIONS IN: molecular_function unknown; INVOLVED IN: biological_process unknown; LOCATED IN: endomembrane system; CONTAINS InterPro DOMAIN/s: Lipase/lipooxygenase, PLAT/LH2 (InterPro:IPR008976), Embryo-specific 3 (InterPro:IPR010417); BEST Arabidopsis thaliana protein match is: embryo-specific protein-related (TAIR:AT5G62200.1); Has 60 Blast hits to 60 proteins in 11 species: Archae - 0; Bacter…
XLOC_010489	Prupe.3G268100	Pp03:25041729-25046916	E	D	OK	4.38453	2.6857	-0.707126	-1.83068	0.999	0.06925	0.999065	no	NA
XLOC_013201	Prupe.4G185400	Pp04:11006407-11008051	E	D	OK	50.2864	77.1185	0.616908	1.84002	0.999	0.06935	0.999065	no	unknown protein
XLOC_004657	Prupe.1G339400	Pp01:31953440-31962950	E	D	OK	0.329531	0.760131	1.20583	1.82146	0.999	0.06945	0.999065	no	NA
XLOC_007975	Prupe.2G088300	Pp02:13924690-13927709	E	D	OK	0.613878	1.24882	1.02455	1.79311	0.999	0.06945	0.999065	no	NA
XLOC_000657	Prupe.1G121300	Pp01:9541634-9542661	E	D	OK	138.05	210.298	0.607241	1.81874	0.999	0.0695	0.999065	no	NA
XLOC_000966	Prupe.1G181100	Pp01:15823480-15827151	E	D	OK	6.65748	10.9696	0.720461	1.82061	0.999	0.0696	0.999065	no	pirin, putative
XLOC_010699	Prupe.3G307700	Pp03:26828741-26829700	E	D	OK	1.13614	2.61679	1.20367	1.87867	0.999	0.0696	0.999065	no	unknown protein
XLOC_014807	Prupe.4G230400	Pp04:14752383-14753976	E	D	OK	0.688322	0.0568961	-3.59668	-3.02621	0.999	0.06965	0.999065	no	FAD-binding domain-containing protein
XLOC_021603	Prupe.7G082800	Pp07:11808871-11811298	E	D	OK	26.5612	17.3605	-0.613509	-1.79146	0.999	0.0697	0.999065	no	ZFP8 (ZINC FINGER PROTEIN 8); nucleic acid binding / transcription factor/ zinc ion binding
XLOC_023331	Prupe.7G167300	Pp07:17063641-17066760	E	D	OK	4.36765	2.51585	-0.795815	-1.81969	0.999	0.0697	0.999065	no	NA
XLOC_011196	Prupe.3G091700	Pp03:6831872-6833100	E	D	OK	1.40952	2.90107	1.04138	1.83482	0.999	0.06975	0.999065	no	VQ motif-containing protein
XLOC_014229	Prupe.4G097500	Pp04:4887405-4889025	E	D	OK	0.220477	0.697799	1.66218	1.9972	0.999	0.06975	0.999065	no	FAD-binding domain-containing protein
XLOC_003205	Prupe.1G033100	Pp01:2299721-2300027	E	D	OK	4.90618	0.827904	-2.56706	-2.25637	0.999	0.0699	0.999065	no	NA
XLOC_013613	Prupe.4G261600	Pp04:19016016-19016871	E	D	OK	0.373379	1.18466	1.66576	1.7832	0.999	0.0699	0.999065	no	NA
XLOC_011998	Prupe.3G267100	Pp03:24982213-24985517	E	D	OK	3.05683	5.39388	0.819287	1.79613	0.999	0.07	0.999065	no	amino acid transporter family protein
XLOC_002900	Prupe.1G556200	Pp01:45427298-45433438	E	D	OK	61.3039	40.2	-0.608783	-1.81213	0.999	0.07005	0.999065	no	leucine-rich repeat transmembrane protein kinase, putative
XLOC_025665	Prupe.8G093100	Pp08:12577507-12579410	E	D	OK	0.814209	1.79172	1.13787	1.84452	0.999	0.07015	0.999065	no	S-adenosyl-L-methionine:carboxyl methyltransferase family protein
XLOC_010548	Prupe.3G280200	Pp03:25605507-25614564	E	D	OK	23.9007	15.9472	-0.583752	-1.73421	0.999	0.07025	0.999065	no	DNA binding / protein binding / transcription regulator
XLOC_018552	Prupe.6G203500	Pp06:21095268-21097095	E	D	OK	3.61918	1.96327	-0.882404	-1.83074	0.999	0.07025	0.999065	no	transferase, transferring glycosyl groups
XLOC_011542	Prupe.3G166700	Pp03:18550729-18553883	E	D	OK	3.64639	2.13655	-0.771186	-1.83014	0.999	0.0703	0.999065	no	NA
XLOC_017503	Prupe.5G242600	Pp05:18235858-18238619	E	D	OK	3.48125	2.01995	-0.785285	-1.79982	0.999	0.0703	0.999065	no	unknown protein
XLOC_009835	Prupe.3G145000	Pp03:15845512-15852145	E	D	OK	9.24132	5.83726	-0.662808	-1.80049	0.999	0.07035	0.999065	no	CRS1 (ARABIDOPSIS ORTHOLOG OF MAIZE CHLOROPLAST SPLICING FACTOR CRS1); RNA splicing factor, transesterification mechanism
XLOC_014074	Prupe.4G065700	Pp04:3144325-3150774	E	D	OK	3.81783	2.31378	-0.722502	-1.75451	0.999	0.07065	0.999065	no	IRX1 (IRREGULAR XYLEM 1); cellulose synthase/ transferase, transferring glycosyl groups
XLOC_014490	Prupe.4G155200	Pp04:8892259-8893259	E	D	OK	0.930759	0.295223	-1.6566	-1.88854	0.999	0.07065	0.999065	no	trypsin and protease inhibitor family protein / Kunitz family protein
XLOC_001892	Prupe.1G365100	Pp01:33527530-33528330	E	D	OK	1.66736	3.68737	1.14502	1.86287	0.999	0.0707	0.999065	no	unknown protein
XLOC_016841	Prupe.5G108900	Pp05:11421631-11422237	E	D	OK	446.966	683.756	0.613317	1.82671	0.999	0.0707	0.999065	no	FUNCTIONS IN: molecular_function unknown; INVOLVED IN: biological_process unknown; LOCATED IN: plasma membrane; EXPRESSED IN: 15 plant structures; EXPRESSED DURING: 7 growth stages; CONTAINS InterPro DOMAIN/s: Harpin-induced 1 (InterPro:IPR010847); BEST Arabidopsis thaliana protein match is: unknown protein (TAIR:AT3G54200.1); Has 137 Blast hits to 136 proteins in 12 species: Archae - 0; Bacteria…
XLOC_007850	Prupe.2G063900	Pp02:8575470-8581528	E	D	OK	1.12841	0.539553	-1.06446	-1.81803	0.999	0.07075	0.999065	no	leucine-rich repeat transmembrane protein kinase, putative
XLOC_018877	Prupe.6G269100	Pp06:25607198-25609304	E	D	OK	69.4626	106.827	0.620971	1.85439	0.999	0.0709	0.999065	no	60S ribosomal protein L35a (RPL35aA)
XLOC_004599	Prupe.1G325200	Pp01:31014128-31015478	E	D	OK	13.8562	21.9601	0.664354	1.82137	0.999	0.07095	0.999065	no	scpl50 (serine carboxypeptidase-like 50); serine-type carboxypeptidase
XLOC_017943	Prupe.6G086600	Pp06:5848255-5850203	E	D	OK	132.018	201.985	0.613517	1.83526	0.999	0.07095	0.999065	no	60S ribosomal protein L35 (RPL35B)
XLOC_014077	Prupe.4G066000	Pp04:3158659-3159503	E	D	OK	2.61876	5.29751	1.01643	1.84207	0.999	0.071	0.999065	no	NA
XLOC_015802	Prupe.5G133500	Pp05:12778187-12782714	E	D	OK	2.05292	3.52528	0.780057	1.73805	0.999	0.0711	0.999065	no	subtilase family protein
XLOC_005617	Prupe.1G547800	Pp01:44757136-44758573	E	D	OK	0.0791131	0.431987	2.449	2.18192	0.999	0.0712	0.999065	no	UDP-glucoronosyl/UDP-glucosyl transferase family protein
XLOC_026459	Prupe.8G258800	Pp08:21957174-21961862	E	D	OK	67.9229	45.1691	-0.588563	-1.7483	0.999	0.07125	0.999065	no	TOC159 (TRANSLOCON AT THE OUTER ENVELOPE MEMBRANE OF CHLOROPLASTS 159); transmembrane receptor
XLOC_004253	Prupe.1G250600	Pp01:26252304-26253104	E	D	OK	126.523	193.211	0.610776	1.82542	0.999	0.0713	0.999065	no	UBQ6; protein binding
XLOC_007038	Prupe.2G230100	Pp02:25480958-25483142	E	D	OK	228.111	352.692	0.628669	1.77807	0.999	0.0713	0.999065	no	40S ribosomal protein S15A (RPS15aF)
XLOC_020739	Prupe.6G283200	Pp06:26372836-26374650	E	D	OK	0.402679	0.0816166	-2.30269	-1.77811	0.999	0.07135	0.999065	no	NA
XLOC_004981	Prupe.1G412900	Pp01:35996975-35999551	E	D	OK	3.93067	6.70064	0.769524	1.7667	0.999	0.0714	0.999065	no	CBL10 (CALCINEURIN B-LIKE 10); calcium ion binding
XLOC_004993	Prupe.1G416400	Pp01:36150285-36152252	E	D	OK	0.325401	0.907569	1.47979	1.88004	0.999	0.07145	0.999065	no	MYB68 (MYB DOMAIN PROTEIN 68); DNA binding / transcription factor
XLOC_007624	Prupe.2G011500	Pp02:1012590-1017796	E	D	OK	4.24839	2.61661	-0.699218	-1.80934	0.999	0.07145	0.999065	no	NA
XLOC_007097	Prupe.2G240700	Pp02:26036627-26038418	E	D	OK	12.1629	19.6445	0.691637	1.8128	0.999	0.07145	0.999065	no	mitochondrial glycoprotein family protein / MAM33 family protein
XLOC_008361	Prupe.2G174500	Pp02:22047255-22050244	E	D	OK	0.140329	0.438318	1.64317	1.90263	0.999	0.07165	0.999065	no	NA
XLOC_003446	Prupe.1G091200	Pp01:6866710-6869607	E	D	OK	10.4095	6.63384	-0.649991	-1.8236	0.999	0.07195	0.999065	no	UGT78D2 (UDP-GLUCOSYL TRANSFERASE 78D2); UDP-glycosyltransferase/ anthocyanidin 3-O-glucosyltransferase/ quercetin 3-O-glucosyltransferase/ transferase, transferring glycosyl groups
XLOC_004754	Prupe.1G361900	Pp01:33302433-33305804	E	D	OK	115.579	74.8494	-0.626811	-1.7422	0.999	0.0722	0.999065	no	family II extracellular lipase 3 (EXL3)
XLOC_010939	Prupe.3G037400	Pp03:2706279-2717646	E	D	OK	12.5296	8.15133	-0.620228	-1.76951	0.999	0.07225	0.999065	no	FUNCTIONS IN: molecular_function unknown; INVOLVED IN: transport; LOCATED IN: nuclear pore; EXPRESSED IN: 23 plant structures; EXPRESSED DURING: 13 growth stages; CONTAINS InterPro DOMAIN/s: Nuclear pore protein 84/107 (InterPro:IPR007252); Has 207 Blast hits to 206 proteins in 78 species: Archae - 0; Bacteria - 0; Metazoa - 123; Fungi - 57; Plants - 22; Viruses - 0; Other Eukaryotes - 5 (source:…
XLOC_020507	Prupe.6G235600	Pp06:23652868-23662260	E	D	OK	31.1136	20.3301	-0.613929	-1.78486	0.999	0.07225	0.999065	no	EIN2 (ETHYLENE INSENSITIVE 2); transporter
XLOC_017518	Prupe.5G245400	Pp05:18369344-18371071	E	D	OK	101.768	154.933	0.606357	1.81412	0.999	0.0724	0.999065	no	unknown protein
XLOC_018368	Prupe.6G169700	Pp06:17501423-17504197	E	D	OK	25.4098	39.3148	0.629687	1.81508	0.999	0.0725	0.999065	no	WRKY51; transcription factor
XLOC_009391	Prupe.3G060600	Pp03:4361851-4363224	E	D	OK	32.7916	21.1631	-0.631772	-1.82524	0.999	0.07255	0.999065	no	unknown protein
XLOC_015608	Prupe.5G096300	Pp05:10545076-10550636	E	D	OK	3.27836	1.96309	-0.739848	-1.81141	0.999	0.07255	0.999065	no	unknown protein
XLOC_003151	Prupe.1G019500	Pp01:1366612-1369336	E	D	OK	151.445	229.725	0.601117	1.79985	0.999	0.07275	0.999065	no	NA
XLOC_023275	Prupe.7G151300	Pp07:16233969-16236461	E	D	OK	0.317617	0.980839	1.62673	1.9601	0.999	0.07275	0.999065	no	unknown protein
XLOC_009160	Prupe.3G015900	Pp03:1133829-1139145	E	D	OK	85.0324	129.151	0.602971	1.79087	0.999	0.07285	0.999065	no	GAD; calmodulin binding / glutamate decarboxylase
XLOC_006664	Prupe.2G159800	Pp02:21206716-21210334	E	D	OK	8.09697	13.1778	0.702652	1.79411	0.999	0.073	0.999065	no	methionine adenosyltransferase regulatory beta subunit-related
XLOC_009365	Prupe.3G055800	Pp03:3951461-3956160	E	D	OK	4.86815	7.76403	0.673434	1.81437	0.999	0.073	0.999065	no	leucine-rich repeat protein kinase, putative
XLOC_010421	Prupe.3G255000	Pp03:24370610-24375278	E	D	OK	6.22393	3.70217	-0.749454	-1.78811	0.999	0.07305	0.999065	no	scpl25 (serine carboxypeptidase-like 25); serine-type carboxypeptidase
XLOC_022006	Prupe.7G158900	Pp07:16622072-16624962	E	D	OK	17.8057	27.1525	0.608748	1.77115	0.999	0.0731	0.999065	no	BCS1 (CYTOCHROME BC1 SYNTHESIS); ATP binding / ATPase/ nucleoside-triphosphatase/ nucleotide binding
XLOC_000658	Prupe.1G121400	Pp01:9552152-9554216	E	D	OK	12.7893	20.3254	0.668347	1.81363	0.999	0.0732	0.999065	no	NA
XLOC_002338	Prupe.1G447700	Pp01:37834143-37835382	E	D	OK	1.05534	2.30039	1.12417	1.84836	0.999	0.07325	0.999065	no	SWIM zinc finger family protein / mitogen-activated protein kinase kinase kinase (MAPKKK)-related
XLOC_019245	Prupe.6G345900	Pp06:29664623-29665436	E	D	OK	4.67158	8.62749	0.88503	1.80788	0.999	0.07325	0.999065	no	NA
XLOC_019402	Prupe.6G010200	Pp06:769814-770843	E	D	OK	22.9251	35.7978	0.64294	1.81115	0.999	0.07345	0.999065	no	unknown protein
XLOC_008147	Prupe.2G124300	Pp02:18046541-18048730	E	D	OK	17.5342	29.6674	0.758704	1.79564	0.999	0.0735	0.999065	no	unknown protein
XLOC_024612	Prupe.8G150700	Pp08:16397863-16405220	E	D	OK	0.690723	1.50731	1.1258	1.83828	0.999	0.0735	0.999065	no	NA
XLOC_025208	Prupe.8G269600	Pp08:22407171-22408204	E	D	OK	0.540967	1.39488	1.36653	1.83929	0.999	0.07355	0.999065	no	unknown protein
XLOC_010843	Prupe.3G018000	Pp03:1289823-1291818	E	D	OK	0.686504	0.265464	-1.37075	-1.87025	0.999	0.0736	0.999065	no	ATEXO70G1 (exocyst subunit EXO70 family protein G1); protein binding
XLOC_009694	Prupe.3G118300	Pp03:10180567-10184771	E	D	OK	94.9012	62.4839	-0.602941	-1.80511	0.999	0.0736	0.999065	no	ATPPC1 (PHOSPHOENOLPYRUVATE CARBOXYLASE 1); catalytic/ phosphoenolpyruvate carboxylase
XLOC_024552	Prupe.8G137300	Pp08:15690727-15696426	E	D	OK	9.86863	6.34306	-0.637672	-1.75609	0.999	0.0736	0.999065	no	FUC95A; 1,2-alpha-L-fucosidase
XLOC_001369	Prupe.1G264900	Pp01:27333336-27334434	E	D	OK	29.2321	45.0782	0.624877	1.79011	0.999	0.07375	0.999065	no	ERD9 (EARLY-RESPONSIVE TO DEHYDRATION 9); glutathione transferase
XLOC_023597	Prupe.7G223100	Pp07:19875548-19882107	E	D	OK	2.20281	1.25203	-0.815072	-1.74409	0.999	0.07385	0.999065	no	ATGLR3.3; intracellular ligand-gated ion channel
XLOC_022415	Prupe.7G237800	Pp07:20572881-20575844	E	D	OK	92.8712	141.482	0.607311	1.81444	0.999	0.0739	0.999065	no	RAN3 (RAN GTPASE 3); GTP binding / GTPase/ protein binding
XLOC_000121	Prupe.1G023000	Pp01:1588163-1591920	E	D	OK	61.7314	93.8193	0.60388	1.80663	0.999	0.074	0.999065	no	APS1 (ATP SULFURYLASE 1); sulfate adenylyltransferase (ATP)
XLOC_001191	Prupe.1G232000	Pp01:24691693-24695147	E	D	OK	0.173552	0.449667	1.37349	1.79188	0.999	0.074	0.999065	no	protein binding
XLOC_018179	Prupe.6G131900	Pp06:10383390-10387421	E	D	OK	201.077	302.101	0.587285	1.74391	0.999	0.074	0.999065	no	unknown protein
XLOC_019315	Prupe.6G358100	Pp06:30324932-30332939	E	D	OK	20.8914	13.9508	-0.582567	-1.73637	0.999	0.0741	0.999065	no	emb1507 (embryo defective 1507); ATP binding / ATP-dependent helicase/ helicase/ nucleic acid binding / nucleoside-triphosphatase/ nucleotide binding
XLOC_015778	Prupe.5G129600	Pp05:12538024-12539405	E	D	OK	5.75136	9.66478	0.748833	1.79741	0.999	0.07425	0.999065	no	unknown protein
XLOC_016128	Prupe.5G198800	Pp05:16017789-16019803	E	D	OK	1.43319	0.681887	-1.07162	-1.79928	0.999	0.07425	0.999065	no	unknown protein
XLOC_017796	Prupe.6G054800	Pp06:3851580-3855948	E	D	OK	6.50647	10.1661	0.64382	1.72262	0.999	0.0745	0.999065	no	ASN1 (GLUTAMINE-DEPENDENT ASPARAGINE SYNTHASE 1); asparagine synthase (glutamine-hydrolyzing)
XLOC_019290	Prupe.6G354100	Pp06:30115221-30117945	E	D	OK	0.343493	0.0669304	-2.35955	-2.06903	0.999	0.07455	0.999065	no	LTL1 (LI-TOLERANT LIPASE 1); carboxylesterase/ hydrolase, acting on ester bonds
XLOC_018586	Prupe.6G212200	Pp06:22050732-22055030	E	D	OK	47.0652	30.986	-0.603046	-1.80656	0.999	0.07475	0.999065	no	BAM1 (BARELY ANY MERISTEM 1); ATP binding / kinase/ protein serine/threonine kinase
XLOC_024871	Prupe.8G201800	Pp08:19034949-19048910	E	D	OK	13.8203	9.22477	-0.583201	-1.72644	0.999	0.07485	0.999065	no	DNA binding
XLOC_026520	Prupe.8G270600	Pp08:22454003-22457476	E	D	OK	11.5292	7.4533	-0.629335	-1.73712	0.999	0.07485	0.999065	no	DNAJ heat shock N-terminal domain-containing protein
XLOC_024821	Prupe.8G193300	Pp08:18673578-18676793	E	D	OK	18.4792	28.1826	0.608903	1.80059	0.999	0.075	0.999065	no	CHIP (CARBOXYL TERMINUS OF HSC70-INTERACTING PROTEIN); ubiquitin-protein ligase
XLOC_013096	Prupe.4G169300	Pp04:9946529-9949112	E	D	OK	6.67903	4.10636	-0.701776	-1.79707	0.999	0.07505	0.999065	no	AtRLP3 (Receptor Like Protein 3); protein binding / protein kinase
XLOC_014068	Prupe.4G064200	Pp04:3083675-3092828	E	D	OK	16.2253	10.7922	-0.588259	-1.74458	0.999	0.0751	0.999065	no	leucine-rich repeat transmembrane protein kinase, putative
XLOC_021845	Prupe.7G130200	Pp07:14996071-14998143	E	D	OK	8.38979	5.16664	-0.699409	-1.78721	0.999	0.0751	0.999065	no	transferase family protein
XLOC_011992	Prupe.3G266000	Pp03:24940890-24943384	E	D	OK	21.2756	32.246	0.59992	1.78478	0.999	0.0752	0.999065	no	calcium-binding EF hand family protein
XLOC_013872	Prupe.4G020900	Pp04:975316-983191	E	D	OK	5.48904	3.56915	-0.620971	-1.74153	0.999	0.07525	0.999065	no	FUNCTIONS IN: molecular_function unknown; INVOLVED IN: biological_process unknown; LOCATED IN: cellular_component unknown; EXPRESSED IN: 22 plant structures; EXPRESSED DURING: 13 growth stages; CONTAINS InterPro DOMAIN/s: Homeodomain-like (InterPro:IPR009057); Has 1675 Blast hits to 1424 proteins in 225 species: Archae - 2; Bacteria - 192; Metazoa - 559; Fungi - 257; Plants - 67; Viruses - 46; Ot…
XLOC_014174	Prupe.4G089200	Pp04:4416784-4435201	E	D	OK	4.50742	2.90327	-0.634623	-1.74347	0.999	0.07535	0.999065	no	AIR9; protein binding
XLOC_025564	Prupe.8G073800	Pp08:10736998-10752290	E	D	OK	5.92041	3.79451	-0.641784	-1.73066	0.999	0.07535	0.999065	no	NA
XLOC_011031	Prupe.3G058300	Pp03:4124662-4127141	E	D	OK	0.471953	1.45434	1.62365	1.74478	0.999	0.07545	0.999065	no	INVOLVED IN: biological_process unknown; LOCATED IN: endomembrane system, endoplasmic reticulum; EXPRESSED IN: 24 plant structures; EXPRESSED DURING: 15 growth stages; CONTAINS InterPro DOMAIN/s: Reticulon (InterPro:IPR003388); BEST Arabidopsis thaliana protein match is: unknown protein (TAIR:AT1G16825.1); Has 81 Blast hits to 81 proteins in 9 species: Archae - 0; Bacteria - 0; Metazoa - 0; Fungi…
XLOC_019687	Prupe.6G065400	Pp06:4523306-4527299	E	D	OK	8.9495	13.8231	0.627199	1.75911	0.999	0.0755	0.999065	no	protein kinase-related
XLOC_003676	Prupe.1G139000	Pp01:10866881-10878848	E	D	OK	7.44033	4.86787	-0.612075	-1.74236	0.999	0.07555	0.999065	no	zinc ion binding
XLOC_012755	Prupe.4G104400	Pp04:5365419-5369102	E	D	OK	0.205465	0.645875	1.65236	1.4879	0.999	0.0757	0.999065	no	NA
XLOC_001140	Prupe.1G221600	Pp01:23596374-23607882	E	D	OK	18.5586	11.9395	-0.636346	-1.74629	0.999	0.0758	0.999065	no	GYF domain-containing protein
XLOC_005543	Prupe.1G529900	Pp01:43314843-43319620	E	D	OK	4.10442	6.83565	0.735899	1.6766	0.999	0.07585	0.999065	no	ethylene-responsive protein, putative
XLOC_019006	Prupe.6G293100	Pp06:26956293-26958685	E	D	OK	8.76042	5.47786	-0.677387	-1.79095	0.999	0.0759	0.999065	no	zinc finger (C3HC4-type RING finger) family protein
XLOC_019668	Prupe.6G061100	Pp06:4225419-4227850	E	D	OK	22.5387	14.8167	-0.605185	-1.77324	0.999	0.07655	0.999065	no	myb family transcription factor
XLOC_020622	Prupe.6G258800	Pp06:25038339-25040333	E	D	OK	0.0587238	0.318354	2.43861	1.85416	0.999	0.07665	0.999065	no	NA
XLOC_021487	Prupe.7G061500	Pp07:10050414-10051008	E	D	OK	30.5381	48.7145	0.673739	1.76467	0.999	0.07665	0.999065	no	unknown protein
XLOC_011174	Prupe.3G086900	Pp03:6436382-6437553	E	D	OK	4.21145	7.61247	0.854047	1.78503	0.999	0.07685	0.999065	no	unknown protein
XLOC_012515	Prupe.4G058200	Pp04:2781878-2783070	E	D	OK	3.3229	6.1488	0.887863	1.78561	0.999	0.077	0.999065	no	unknown protein
XLOC_009200	Prupe.3G025600	Pp03:1868592-1870997	E	D	OK	0.402486	0.0865739	-2.21693	-2.14895	0.999	0.0771	0.999065	no	QRT3 (QUARTET 3); polygalacturonase
XLOC_019390	Prupe.6G006300	Pp06:547377-549346	E	D	OK	29.3491	44.3999	0.597242	1.77723	0.999	0.07725	0.999065	no	amino acid permease family protein
XLOC_006528	Prupe.2G135900	Pp02:19351254-19370742	E	D	OK	18.8264	12.7035	-0.567529	-1.7032	0.999	0.0775	0.999065	no	transcriptional regulator-related
XLOC_010617	Prupe.3G293200	Pp03:26210597-26214422	E	D	OK	2.18494	3.88714	0.831112	1.7808	0.999	0.0775	0.999065	no	anac085 (Arabidopsis NAC domain containing protein 85); transcription factor
XLOC_004094	Prupe.1G218300	Pp01:23331341-23332837	E	D	OK	67.0776	101.473	0.597194	1.77619	0.999	0.0777	0.999065	no	ARS27A (ARABIDOPSIS RIBOSOMAL PROTEIN S27); structural constituent of ribosome
XLOC_018156	Prupe.6G126700	Pp06:9767154-9769884	E	D	OK	0.0261374	0.211907	3.01925	1.72289	0.999	0.07785	0.999065	no	CER4 (ECERIFERUM 4); fatty acyl-CoA reductase (alcohol-forming)/ oxidoreductase, acting on the CH-CH group of donors
XLOC_011049	Prupe.3G061800	Pp03:4420650-4423366	E	D	OK	1.88899	3.27157	0.792366	1.73252	0.999	0.0779	0.999065	no	ankyrin repeat family protein
XLOC_021186	Prupe.7G004400	Pp07:490726-496614	E	D	OK	12.123	19.6336	0.695571	1.7383	0.999	0.0779	0.999065	no	adenylylsulfate kinase, putative
XLOC_018282	Prupe.6G151500	Pp06:13141724-13143825	E	D	OK	2.70739	4.9605	0.87358	1.79805	0.999	0.07795	0.999065	no	heat shock family protein
XLOC_025424	Prupe.8G041600	Pp08:4290782-4294482	E	D	OK	4.47844	2.60751	-0.780322	-1.75051	0.999	0.07795	0.999065	no	alliinase family protein
XLOC_016093	Prupe.5G193200	Pp05:15764215-15766597	E	D	OK	54.0926	35.7693	-0.59671	-1.78224	0.999	0.078	0.999065	no	ATMYB94 (MYB DOMAIN PROTEIN 94); DNA binding / transcription factor
XLOC_026170	Prupe.8G198600	Pp08:18901502-18903140	E	D	OK	140.155	212.202	0.598419	1.78751	0.999	0.07805	0.999065	no	wound-responsive protein-related
XLOC_006256	Prupe.2G083400	Pp02:13239167-13241560	E	D	OK	746.722	1146.03	0.618004	1.7745	0.999	0.0781	0.999065	no	CCH (COPPER CHAPERONE); copper chaperone
XLOC_017846	Prupe.6G065200	Pp06:4509451-4511685	E	D	OK	17.6624	28.3109	0.680677	1.76442	0.999	0.0781	0.999065	no	mitochondrial import inner membrane translocase (TIM10)
XLOC_020954	Prupe.6G324200	Pp06:28560803-28565894	E	D	OK	4.81702	7.49655	0.638085	1.72288	0.999	0.0781	0.999065	no	LOX1; lipoxygenase
XLOC_020629	Prupe.6G259700	Pp06:25065009-25067880	E	D	OK	3.04421	1.75811	-0.792044	-1.7681	0.999	0.07815	0.999065	no	NA
XLOC_017315	Prupe.5G206000	Pp05:16461134-16462700	E	D	OK	48.7465	75.6351	0.633757	1.78059	0.999	0.07825	0.999065	no	TOM5 (MITOCHONDRIAL IMPORT RECEPTOR SUBUNIT TOM5 HOMOLOG)
XLOC_021773	Prupe.7G114700	Pp07:14011556-14013651	E	D	OK	113.054	171.004	0.597015	1.78593	0.999	0.07845	0.999065	no	60S acidic ribosomal protein P2 (RPP2B)
XLOC_007553	Prupe.2G328600	Pp02:30205465-30206344	E	D	OK	0.317626	1.09839	1.78999	1.93565	0.999	0.07855	0.999065	no	FUNCTIONS IN: molecular_function unknown; INVOLVED IN: biological_process unknown; LOCATED IN: cellular_component unknown; EXPRESSED IN: 23 plant structures; EXPRESSED DURING: 15 growth stages; CONTAINS InterPro DOMAIN/s: Butirosin biosynthesis, BtrG-like (InterPro:IPR013024), AIG2-like (InterPro:IPR009288); BEST Arabidopsis thaliana protein match is: unknown protein (TAIR:AT5G46720.1); Has 210 B…
XLOC_009568	Prupe.3G094800,Prupe.3G094900	Pp03:7117152-7121467	E	D	OK	21.805	14.6241	-0.576311	-1.71959	0.999	0.0786	0.999065	no	NA
XLOC_008373	Prupe.2G176900	Pp02:22202264-22205502	E	D	OK	0.794283	0.334612	-1.24716	-1.84422	0.999	0.07865	0.999065	no	ACS1 (ACC SYNTHASE 1); 1-aminocyclopropane-1-carboxylate synthase
XLOC_019972	Prupe.6G122800	Pp06:9141175-9146535	E	D	OK	4.74325	2.96754	-0.676607	-1.70392	0.999	0.07865	0.999065	no	KIPK (KCBP-interacting protein kinase); kinase/ protein binding / protein kinase
XLOC_008744	Prupe.2G256800	Pp02:26855457-26863869	E	D	OK	13.8685	9.29868	-0.57671	-1.6875	0.999	0.07875	0.999065	no	CHR42 (chromatin remodeling 42); ATP binding / DNA binding / helicase/ nucleic acid binding
XLOC_009208	Prupe.3G027500	Pp03:2046804-2054964	E	D	OK	4.20426	2.56062	-0.715357	-1.67024	0.999	0.07895	0.999065	no	NA
XLOC_004968	Prupe.1G408400	Pp01:35769834-35771292	E	D	OK	17.5027	26.8913	0.619562	1.77065	0.999	0.079	0.999065	no	unknown protein
XLOC_003624	Prupe.1G127200	Pp01:9984196-9985138	E	D	OK	3.21551	6.26098	0.961338	1.80323	0.999	0.0791	0.999065	no	MLP423 (MLP-LIKE PROTEIN 423)
XLOC_013971	Prupe.4G041900	Pp04:1977298-1979655	E	D	OK	8.3806	5.23538	-0.678759	-1.75612	0.999	0.07915	0.999065	no	NA
XLOC_019026	Prupe.6G297300	Pp06:27154500-27156204	E	D	OK	1.03774	2.85818	1.46165	1.8737	0.999	0.07935	0.999065	no	ATNSI (NUCLEAR SHUTTLE INTERACTING); N-acetyltransferase
XLOC_017220	Prupe.5G186800	Pp05:15439721-15441048	E	D	OK	0.816131	1.8379	1.17118	1.75954	0.999	0.0794	0.999065	no	heat shock family protein
XLOC_021897	Prupe.7G137900	Pp07:15439875-15443815	E	D	OK	0.457909	0.150017	-1.60994	-1.79551	0.999	0.0794	0.999065	no	ASL1
XLOC_010730	Prupe.3G312800	Pp03:27081707-27089237	E	D	OK	7.44563	4.65057	-0.678987	-1.73044	0.999	0.07955	0.999065	no	ICE1 (INDUCER OF CBF EXPRESSION 1); DNA binding / transcription activator/ transcription factor
XLOC_000993	Prupe.1G187000	Pp01:17086733-17089044	E	D	OK	0.0747374	0.365553	2.29018	1.69691	0.999	0.07965	0.999065	no	NA
XLOC_014418	Prupe.4G140200	Pp04:7830215-7831392	E	D	OK	0.1804	0.646476	1.84139	1.92474	0.999	0.07975	0.999065	no	auxin-responsive protein-related
XLOC_026485	Prupe.8G263900	Pp08:22159221-22161846	E	D	OK	5.90368	9.28311	0.652994	1.75784	0.999	0.07975	0.999065	no	pectinesterase family protein
XLOC_007290	Prupe.2G278000	Pp02:27868688-27872881	E	D	OK	2.61667	4.38868	0.746052	1.72597	0.999	0.0799	0.999065	no	SKS1 (SKU5 SIMILAR 1); copper ion binding / oxidoreductase
XLOC_001957	Prupe.1G378000	Pp01:34178730-34181182	E	D	OK	0.148049	0.54155	1.87102	1.87201	0.999	0.08	0.999065	no	ATRL6 (ARABIDOPSIS RAD-LIKE 6); transcription factor
XLOC_025218	Prupe.8G271600	Pp08:22504127-22506122	E	D	OK	25.1274	39.3441	0.646886	1.76395	0.999	0.08	0.999065	no	unknown protein
XLOC_010920	Prupe.3G031600	Pp03:2357619-2358745	E	D	OK	2.41919	4.85661	1.00543	1.75677	0.999	0.0802	0.999065	no	NA
XLOC_024685	Prupe.8G164100	Pp08:17113290-17120089	E	D	OK	10.6388	16.1873	0.605536	1.73714	0.999	0.08025	0.999065	no	ERD7 (EARLY-RESPONSIVE TO DEHYDRATION 7)
XLOC_001280	Prupe.1G249000	Pp01:26156373-26159074	E	D	OK	15.0538	22.7252	0.594165	1.74925	0.999	0.0803	0.999065	no	ATNRT2.5 (nitrate transporter2.5); nitrate transmembrane transporter
XLOC_004807	Prupe.1G371500	Pp01:33860981-33863529	E	D	OK	0.0230258	0.205387	3.15703	1.8178	0.999	0.0803	0.999065	no	SRS5 (SHI-RELATED SEQUENCE 5)
XLOC_008683	Prupe.2G243300	Pp02:26185274-26187180	E	D	OK	131.734	198.392	0.590727	1.76954	0.999	0.08045	0.999065	no	NA
XLOC_020733	Prupe.6G281900	Pp06:26310592-26313331	E	D	OK	16.9447	25.9719	0.61612	1.77488	0.999	0.08055	0.999065	no	ATAMT2 (AMMONIUM TRANSPORTER 2); ammonium transmembrane transporter/ high affinity secondary active ammonium transmembrane transporter
XLOC_005247	Prupe.1G469900	Pp01:39144459-39147109	E	D	OK	0.802291	1.53412	0.935215	1.71916	0.999	0.0808	0.999065	no	NA
XLOC_023785	Prupe.7G262000	Pp07:21758783-21761076	E	D	OK	6.03892	9.64857	0.676024	1.7737	0.999	0.0809	0.999065	no	potassium channel tetramerisation domain-containing protein
XLOC_019632	Prupe.6G054500	Pp06:3822220-3824721	E	D	OK	6.25377	9.97534	0.67364	1.74093	0.999	0.08095	0.999065	no	protein phosphatase 2C, putative / PP2C, putative
XLOC_022101	Prupe.7G175200	Pp07:17458546-17467657	E	D	OK	27.1966	17.9932	-0.595971	-1.78656	0.999	0.081	0.999065	no	NRPB1 (RNA POLYMERASE II LARGE SUBUNIT); DNA binding / DNA-directed RNA polymerase
XLOC_016801	Prupe.5G099000	Pp05:10711818-10726444	E	D	OK	18.1221	12.1576	-0.575887	-1.71501	0.999	0.08105	0.999065	no	transcription factor jumonji (jmjC) domain-containing protein
XLOC_020886	Prupe.6G313000	Pp06:28013639-28014936	E	D	OK	2.19514	4.12609	0.910463	1.77446	0.999	0.08105	0.999065	no	NAS3 (NICOTIANAMINE SYNTHASE 3); nicotianamine synthase
XLOC_013058	Prupe.4G163100,Prupe.4G163200	Pp04:9404694-9408190	E	D	OK	52.1474	34.6985	-0.587721	-1.69579	0.999	0.08115	0.999065	no	NA
XLOC_020600	Prupe.6G255500	Pp06:24825552-24836827	E	D	OK	17.0198	11.3951	-0.5788	-1.71072	0.999	0.0813	0.999065	no	PRT6 (PROTEOLYSIS 6); ubiquitin-protein ligase
XLOC_002895	Prupe.1G555400	Pp01:45339336-45342289	E	D	OK	39.8722	59.9839	0.589193	1.72181	0.999	0.0814	0.999065	no	unknown protein
XLOC_009092	Prupe.3G002200	Pp03:156284-158993	E	D	OK	28.3474	43.3007	0.611176	1.75944	0.999	0.0814	0.999065	no	60S ribosomal protein L6 (RPL6C)
XLOC_015873	Prupe.5G147500	Pp05:13529499-13532484	E	D	OK	235.942	355.722	0.592321	1.74222	0.999	0.0814	0.999065	no	60S ribosomal protein L7A (RPL7aB)
XLOC_019850	Prupe.6G097700	Pp06:6797476-6804537	E	D	OK	9.4772	6.10982	-0.633331	-1.72034	0.999	0.0814	0.999065	no	ARF4 (AUXIN RESPONSE FACTOR 4); transcription factor
XLOC_019785	Prupe.6G082600	Pp06:5559490-5561002	E	D	OK	11.2825	19.9015	0.818796	1.68088	0.999	0.08155	0.999065	no	RNA-binding protein, putative
XLOC_024818	Prupe.8G192900	Pp08:18659274-18661424	E	D	OK	156.601	234.264	0.581037	1.73895	0.999	0.08155	0.999065	no	60S ribosomal protein L32 (RPL32A)
XLOC_013440	Prupe.4G226100	Pp04:14309114-14310125	E	D	OK	196.049	294.689	0.587982	1.75747	0.999	0.08165	0.999065	no	NA
XLOC_008072	Prupe.2G109900	Pp02:16808929-16809437	E	D	OK	87.4051	133.08	0.606506	1.76168	0.999	0.0818	0.999065	no	NA
XLOC_008187	Prupe.2G133700	Pp02:19153281-19155542	E	D	OK	186.069	278.934	0.584083	1.7521	0.999	0.08185	0.999065	no	NDPK1; ATP binding / nucleoside diphosphate kinase
XLOC_025693	Prupe.8G098600	Pp08:13023888-13025499	E	D	OK	12.4771	19.7359	0.661535	1.74398	0.999	0.08215	0.999065	no	NA
XLOC_012613	Prupe.4G075000	Pp04:3672848-3675231	E	D	OK	39.5677	59.9863	0.600312	1.70324	0.999	0.0822	0.999065	no	dehydratase family
XLOC_014059	Prupe.4G061600	Pp04:2935861-2943444	E	D	OK	23.551	15.9396	-0.563167	-1.69045	0.999	0.08225	0.999065	no	WAVE5; protein binding
XLOC_020133	Prupe.6G156700	Pp06:13907735-13912009	E	D	OK	15.851	24.1915	0.609922	1.74558	0.999	0.08225	0.999065	no	APK2A (PROTEIN KINASE 2A); ATP binding / kinase/ protein kinase/ protein serine/threonine kinase
XLOC_010094	Prupe.3G197100	Pp03:20759435-20761416	E	D	OK	0.106281	0.460812	2.11629	2.02774	0.999	0.0824	0.999065	no	kelch repeat-containing protein
XLOC_018025	Prupe.6G101900	Pp06:7084899-7086612	E	D	OK	22.4416	33.3726	0.572485	1.68679	0.999	0.0825	0.999065	no	unknown protein
XLOC_018896	Prupe.6G273000	Pp06:25823708-25828340	E	D	OK	46.8077	30.981	-0.595362	-1.7799	0.999	0.0827	0.999065	no	AUX1 (AUXIN RESISTANT 1); amino acid transmembrane transporter/ auxin binding / auxin influx transmembrane transporter/ transporter
XLOC_000707	Prupe.1G128900	Pp01:10055523-10056490	E	D	OK	40.4435	61.4422	0.603321	1.74605	0.999	0.0828	0.999065	no	NA
XLOC_003486	Prupe.1G096700	Pp01:7683947-7686158	E	D	OK	63.163	95.2043	0.591948	1.73466	0.999	0.08285	0.999065	no	60S ribosomal protein L30 (RPL30A)
XLOC_006673	Prupe.2G160800	Pp02:21253883-21256148	E	D	OK	1.70956	3.24654	0.925276	1.76306	0.999	0.08295	0.999065	no	NA
XLOC_019349	Prupe.6G363900	Pp06:30566407-30567852	E	D	OK	90.5572	137.939	0.607126	1.76405	0.999	0.08305	0.999065	no	60S ribosomal protein L38 (RPL38B)
XLOC_023257	Prupe.7G147800	Pp07:16039027-16039603	E	D	OK	21.3922	34.9742	0.709208	1.75426	0.999	0.08305	0.999065	no	calmodulin-related protein, putative
XLOC_002563	Prupe.1G492500	Pp01:40945995-40950441	E	D	OK	54.3171	36.2387	-0.583875	-1.74629	0.999	0.0831	0.999065	no	NRAMP6; inorganic anion transmembrane transporter/ metal ion transmembrane transporter
XLOC_025122	Prupe.8G251200	Pp08:21605396-21607847	E	D	OK	22.5285	14.8338	-0.602866	-1.73923	0.999	0.0832	0.999065	no	rac GTPase activating protein, putative
XLOC_004402	Prupe.1G282400	Pp01:28515254-28517051	E	D	OK	17.4342	27.919	0.679333	1.7644	0.999	0.0834	0.999065	no	ankyrin repeat family protein
XLOC_018571	Prupe.6G210200	Pp06:21860706-21862829	E	D	OK	0.367183	0.903599	1.29918	1.80035	0.999	0.0834	0.999065	no	bHLH093 (beta HLH protein 93); DNA binding / transcription factor
XLOC_022297	Prupe.7G213500	Pp07:19409461-19412135	E	D	OK	23.3227	35.3402	0.599577	1.72846	0.999	0.08345	0.999065	no	LOCATED IN: endoplasmic reticulum, plasma membrane; EXPRESSED IN: 23 plant structures; EXPRESSED DURING: 13 growth stages; CONTAINS InterPro DOMAIN/s: Saposin B (InterPro:IPR008139); Has 120 Blast hits to 120 proteins in 43 species: Archae - 2; Bacteria - 0; Metazoa - 42; Fungi - 10; Plants - 19; Viruses - 0; Other Eukaryotes - 47 (source: NCBI BLink).
XLOC_005851	Prupe.2G008800	Pp02:777290-785682	E	D	OK	18.6871	12.3708	-0.595107	-1.74173	0.999	0.08355	0.999065	no	AAA-type ATPase family protein
XLOC_015893	Prupe.5G151400	Pp05:13702348-13706042	E	D	OK	15.3605	23.1653	0.592742	1.73988	0.999	0.0836	0.999065	no	PAP27 (PURPLE ACID PHOSPHATASE 27); acid phosphatase/ protein serine/threonine phosphatase
XLOC_002419	Prupe.1G463700	Pp01:38697444-38709385	E	D	OK	6.7704	4.49366	-0.59135	-1.75161	0.999	0.08385	0.999065	no	DCAF1 (DDB1-CUL4 ASSOCIATED FACTOR 1); nucleotide binding
XLOC_018932	Prupe.6G279800	Pp06:26188453-26190513	E	D	OK	53.8858	80.8654	0.585616	1.71294	0.999	0.0839	0.999065	no	unknown protein
XLOC_001288	Prupe.1G251000	Pp01:26265116-26269041	E	D	OK	16.2798	25.189	0.629713	1.6315	0.999	0.08395	0.999065	no	NA
XLOC_014583	Prupe.4G173800	Pp04:10279503-10289858	E	D	OK	6.16414	4.06672	-0.600036	-1.69698	0.999	0.0842	0.999065	no	AAA-type ATPase family protein
XLOC_011927	Prupe.3G250400	Pp03:24011141-24014824	E	D	OK	14.1488	21.2836	0.589062	1.69868	0.999	0.08445	0.999065	no	COB (COBRA)
XLOC_010093	Prupe.3G197000	Pp03:20754166-20758058	E	D	OK	6.52388	10.655	0.707734	1.69069	0.999	0.0846	0.999065	no	ATNUDT2 (ARABIDOPSIS THALIANA NUDIX HYDROLASE HOMOLOG 2); ADP-ribose diphosphatase/ NAD or NADH binding / hydrolase
XLOC_003132	Prupe.1G016000	Pp01:1141248-1144182	E	D	OK	18.8513	12.6095	-0.580158	-1.68537	0.999	0.08495	0.999065	no	senescence-associated protein-related
XLOC_021031	Prupe.6G337800	Pp06:29287048-29289329	E	D	OK	24.7925	37.4581	0.595373	1.68434	0.999	0.08505	0.999065	no	unknown protein
XLOC_003189	Prupe.1G027700	Pp01:1939755-1941980	E	D	OK	4.38022	7.69776	0.813434	1.69886	0.999	0.0851	0.999065	no	unknown protein
XLOC_005815	Prupe.2G001100	Pp02:205629-207828	E	D	OK	4.11865	1.98897	-1.05015	-1.69884	0.999	0.0851	0.999065	no	NA
XLOC_013108	Prupe.4G171100	Pp04:10105746-10108882	E	D	OK	43.2697	28.9537	-0.579609	-1.73209	0.999	0.0851	0.999065	no	TCP4 (TCP family transcription factor 4); transcription factor
XLOC_000811	Prupe.1G150000	Pp01:11769236-11778613	E	D	OK	5.98482	3.90754	-0.615049	-1.69523	0.999	0.0853	0.999065	no	RFR1 (REF4-related 1)
XLOC_014445	Prupe.4G146400	Pp04:8399752-8403608	E	D	OK	0.787833	0.294113	-1.42152	-1.75277	0.999	0.0854	0.999065	no	ATGSTU19 (GLUTATHIONE S-TRANSFERASE TAU 19); glutathione binding / glutathione transferase
XLOC_025267	Prupe.8G010400	Pp08:827376-828624	E	D	OK	0.827152	0.202057	-2.03339	-1.38659	0.999	0.0854	0.999065	no	NA
XLOC_011786	Prupe.3G219100	Pp03:22033258-22036293	E	D	OK	0.0384783	0.332322	3.11046	2.54803	0.999	0.0855	0.999065	no	ICL (ISOCITRATE LYASE); catalytic/ isocitrate lyase
XLOC_014751	Prupe.4G217600	Pp04:13634552-13635776	E	D	OK	0.0764886	0.655742	3.09981	2.5393	0.999	0.0855	0.999065	no	MAPKKK15; ATP binding / kinase/ protein kinase/ protein serine/threonine kinase
XLOC_000198	Prupe.1G035500	Pp01:2480284-2482639	E	D	OK	64.9086	97.2466	0.583238	1.74415	0.999	0.08555	0.999065	no	2-oxoglutarate-dependent dioxygenase, putative
XLOC_005393	Prupe.1G500600	Pp01:41439844-41442586	E	D	OK	11.0824	17.2679	0.639818	1.73238	0.999	0.08555	0.999065	no	nodulin MtN21 family protein
XLOC_018110	Prupe.6G117700	Pp06:8618671-8622699	E	D	OK	18.6749	29.2838	0.649007	1.73279	0.999	0.0857	0.999065	no	Expressed protein
XLOC_026205	Prupe.8G204700	Pp08:19185933-19189264	E	D	OK	1.46289	2.74644	0.908736	1.75959	0.999	0.0857	0.999065	no	ATSDI1 (SULPHUR DEFICIENCY-INDUCED 1); binding
XLOC_020450	Prupe.6G221900	Pp06:22706495-22711662	E	D	OK	0.850426	0.452512	-0.910229	-1.65242	0.999	0.086	0.999065	no	binding
XLOC_023703	Prupe.7G244600	Pp07:20890701-20891593	E	D	OK	2.29478	1.02139	-1.16783	-1.74925	0.999	0.08615	0.999065	no	NA
XLOC_016849	Prupe.5G110200	Pp05:11481332-11487434	E	D	OK	0.0917143	0.268731	1.55094	1.85152	0.999	0.0862	0.999065	no	AAA-type ATPase family protein
XLOC_011368	Prupe.3G129700	Pp03:13205137-13206736	E	D	OK	0	1.4459	Inf	NA	0.999	0.08625	0.999065	no	NA
XLOC_012996	Prupe.4G147200	Pp04:8422775-8424441	E	D	OK	69.909	105.107	0.588311	1.75782	0.999	0.08645	0.999065	no	ATGSTU19 (GLUTATHIONE S-TRANSFERASE TAU 19); glutathione binding / glutathione transferase
XLOC_020183	Prupe.6G166000	Pp06:16720209-16721127	E	D	OK	14.5318	23.5062	0.693825	1.74223	0.999	0.08645	0.999065	no	NA
XLOC_024595	Prupe.8G145600	Pp08:16137965-16140996	E	D	OK	0.41339	0.143555	-1.5259	-1.75679	0.999	0.08645	0.999065	no	glycosyl hydrolase family 10 protein
XLOC_008777	Prupe.2G264300	Pp02:27185071-27189681	E	D	OK	2.16767	1.26297	-0.779328	-1.7499	0.999	0.08655	0.999065	no	leucine-rich repeat transmembrane protein kinase, putative
XLOC_008781	Prupe.2G265500	Pp02:27229817-27241757	E	D	OK	10.897	7.31198	-0.575597	-1.67664	0.999	0.08655	0.999065	no	ATP binding / DNA binding / helicase/ nucleic acid binding / protein binding / zinc ion binding
XLOC_000942	Prupe.1G177000	Pp01:15076851-15080639	E	D	OK	4.90338	3.08438	-0.668796	-1.73537	0.999	0.08665	0.999065	no	leucine-rich repeat transmembrane protein kinase, putative
XLOC_021653	Prupe.7G093100	Pp07:12566136-12572248	E	D	OK	9.55198	6.05253	-0.658261	-1.665	0.999	0.0867	0.999065	no	NF-YA10 (NUCLEAR FACTOR Y, SUBUNIT A10); transcription factor
XLOC_016309	Prupe.5G238000	Pp05:17983064-17984950	E	D	OK	0.541577	1.38452	1.35415	1.78013	0.999	0.08675	0.999065	no	NRPB4; DNA-directed RNA polymerase
XLOC_022462	Prupe.7G246200	Pp07:20953151-20955202	E	D	OK	10.7732	6.79747	-0.664371	-1.71907	0.999	0.08685	0.999065	no	NA
XLOC_025924	Prupe.8G148600	Pp08:16311745-16312693	E	D	OK	3.27529	6.04519	0.884168	1.72285	0.999	0.0874	0.999065	no	FUNCTIONS IN: molecular_function unknown; INVOLVED IN: biological_process unknown; LOCATED IN: cellular_component unknown; EXPRESSED IN: 21 plant structures; EXPRESSED DURING: 11 growth stages; CONTAINS InterPro DOMAIN/s: Uncharacterised conserved protein UCP031279 (InterPro:IPR016972); BEST Arabidopsis thaliana protein match is: unknown protein (TAIR:AT1G10140.1); Has 28 Blast hits to 28 protein…
XLOC_003138	Prupe.1G017400	Pp01:1197138-1200391	E	D	OK	68.333	100.463	0.55601	1.6391	0.999	0.0877	0.999065	no	PBD1 (20S PROTEASOME BETA SUBUNIT D1); peptidase/ threonine-type endopeptidase
XLOC_002118	Prupe.1G407500	Pp01:35730553-35731680	E	D	OK	18.7407	29.0324	0.631489	1.702	0.999	0.0877	0.999065	no	NA
XLOC_009299	Prupe.3G044300	Pp03:3174832-3176135	E	D	OK	0.793258	1.92929	1.28221	1.77683	0.999	0.0877	0.999065	no	NA
XLOC_015718	Prupe.5G117900	Pp05:11919461-11922393	E	D	OK	10.9198	16.8162	0.622911	1.71521	0.999	0.0877	0.999065	no	NA
XLOC_006624	Prupe.2G152000	Pp02:20680963-20684718	E	D	OK	8.4371	5.47389	-0.624181	-1.72029	0.999	0.08775	0.999065	no	SBTI1.1; serine-type endopeptidase
XLOC_022305	Prupe.7G214600	Pp07:19463852-19465803	E	D	OK	154.727	225.999	0.546592	1.63496	0.999	0.08775	0.999065	no	60S ribosomal protein L28 (RPL28A)
XLOC_016738	Prupe.5G087500	Pp05:9862428-9867768	E	D	OK	24.3133	36.4825	0.585459	1.67067	0.999	0.088	0.999065	no	NA
XLOC_003382	Prupe.1G076900	Pp01:5563711-5564835	E	D	OK	7.27072	11.9321	0.714672	1.7125	0.999	0.08805	0.999065	no	NA
XLOC_005938	Prupe.2G026000	Pp02:2684721-2689792	E	D	OK	48.4944	32.7014	-0.568465	-1.68833	0.999	0.08815	0.999065	no	zinc finger (CCCH-type) family protein / RNA recognition motif (RRM)-containing protein
XLOC_008503	Prupe.2G204200	Pp02:23958847-23959795	E	D	OK	1.1005	2.41808	1.13571	1.76285	0.999	0.08815	0.999065	no	MMP (MATRIX METALLOPROTEINASE); metalloendopeptidase/ metallopeptidase
XLOC_022489	Prupe.7G252100	Pp07:21284018-21284650	E	D	OK	33.567	52.0604	0.633143	1.71664	0.999	0.0884	0.999065	no	adenylate cyclase
XLOC_000654	Prupe.1G121000	Pp01:9496651-9497408	E	D	OK	178.012	265.733	0.578003	1.72891	0.999	0.08845	0.999065	no	NA
XLOC_011914	Prupe.3G248600	Pp03:23905961-23907898	E	D	OK	154.755	103.534	-0.579886	-1.72695	0.999	0.0886	0.999065	no	pollen Ole e 1 allergen and extensin family protein
XLOC_010238	Prupe.3G222200	Pp03:22262876-22266984	E	D	OK	0.0418344	0.204232	2.28745	2.02749	0.999	0.0887	0.999065	no	ATTPS-CIN (terpene synthase-like sequence-1,8-cineole); (E)-beta-ocimene synthase/ myrcene synthase
XLOC_019714	Prupe.6G069400	Pp06:4763708-4764323	E	D	OK	9.0498	4.53615	-0.996418	-1.74855	0.999	0.0887	0.999065	no	NA
XLOC_014900	Prupe.4G248900,Prupe.4G249000	Pp04:16634160-16638806	E	D	OK	7.4454	4.84337	-0.620339	-1.65756	0.999	0.0888	0.999065	no	NA
XLOC_013912	Prupe.4G029200	Pp04:1357501-1362751	E	D	OK	0.308314	0.107014	-1.5266	-1.80456	0.999	0.0889	0.999065	no	ATK1 (ARABIDOPSIS THALIANA KINESIN 1); microtubule motor/ minus-end-directed microtubule motor
XLOC_021867	Prupe.7G133400	Pp07:15185542-15187263	E	D	OK	14.8296	22.7306	0.616154	1.73409	0.999	0.0889	0.999065	no	unknown protein
XLOC_000614	Prupe.1G113300	Pp01:9014367-9016181	E	D	OK	55.339	82.7149	0.57985	1.71586	0.999	0.08905	0.999065	no	unknown protein
XLOC_010750	Prupe.3G000600	Pp03:78304-79916	E	D	OK	16.091	10.2889	-0.645166	-1.7044	0.999	0.08905	0.999065	no	GLP10 (GERMIN-LIKE PROTEIN 10); manganese ion binding / nutrient reservoir
XLOC_024209	Prupe.8G070700	Pp08:10349328-10350860	E	D	OK	0.131364	0.632466	2.26742	2.00974	0.999	0.08905	0.999065	no	NA
XLOC_015092	Prupe.5G000600	Pp05:202890-203448	E	D	OK	1.26389	3.07397	1.28224	1.71956	0.999	0.0892	0.999065	no	calcium-binding EF hand family protein
XLOC_013125	Prupe.4G174200	Pp04:10312180-10313416	E	D	OK	5.35557	8.88479	0.730299	1.67247	0.999	0.0894	0.999065	no	NA
XLOC_010762	Prupe.3G002700	Pp03:176104-185447	E	D	OK	63.3882	42.963	-0.56112	-1.66395	0.999	0.0895	0.999065	no	preprotein translocase secA subunit, putative
XLOC_014736	Prupe.4G213900	Pp04:13358519-13360286	E	D	OK	155.221	227.274	0.550112	1.63956	0.999	0.0895	0.999065	no	eukaryotic translation initiation factor SUI1, putative
XLOC_014780	Prupe.4G224000	Pp04:14084293-14090149	E	D	OK	12.2466	8.2317	-0.573118	-1.66822	0.999	0.0895	0.999065	no	PHD finger family protein
XLOC_004612	Prupe.1G329600	Pp01:31282446-31283783	E	D	OK	61.5178	41.3559	-0.57291	-1.70782	0.999	0.0898	0.999065	no	RGA1 (REPRESSOR OF GA1-3 1); protein binding / transcription factor
XLOC_026439	Prupe.8G254200	Pp08:21739258-21740068	E	D	OK	307.609	456.44	0.569326	1.70402	0.999	0.0898	0.999065	no	glutaredoxin family protein
XLOC_003610	Prupe.1G122500	Pp01:9615919-9616800	E	D	OK	247.656	363.584	0.553951	1.63089	0.999	0.0899	0.999065	no	60S ribosomal protein L29 (RPL29B)
XLOC_000268	Prupe.1G046000	Pp01:3276782-3278352	E	D	OK	0.361572	0.9136	1.33728	1.75771	0.999	0.08995	0.999065	no	unknown protein
XLOC_005740	Prupe.1G575000	Pp01:46834960-46843621	E	D	OK	9.43957	6.32646	-0.577321	-1.65913	0.999	0.08995	0.999065	no	FUNCTIONS IN: molecular_function unknown; INVOLVED IN: biological_process unknown; LOCATED IN: cellular_component unknown; EXPRESSED IN: 23 plant structures; EXPRESSED DURING: 13 growth stages; CONTAINS InterPro DOMAIN/s: Vps51/Vps67 (InterPro:IPR014812); Has 204 Blast hits to 183 proteins in 76 species: Archae - 0; Bacteria - 0; Metazoa - 127; Fungi - 34; Plants - 24; Viruses - 0; Other Eukaryot…
XLOC_013583	Prupe.4G255200	Pp04:17742177-17747574	E	D	OK	8.09647	5.22733	-0.631219	-1.71353	0.999	0.08995	0.999065	no	RNA binding / nucleic acid binding / nucleotide binding
XLOC_023080	Prupe.7G110300	Pp07:13789372-13791865	E	D	OK	82.9094	123.168	0.571016	1.70829	0.999	0.08995	0.999065	no	60S ribosomal protein L10A (RPL10aA)
XLOC_001516	Prupe.1G293900	Pp01:29128665-29132840	E	D	OK	2.5345	1.38861	-0.868055	-1.7417	0.999	0.09	0.999065	no	prolyl oligopeptidase family protein
XLOC_015865	Prupe.5G145600	Pp05:13378961-13386044	E	D	OK	2.02741	3.1977	0.657401	1.70552	0.999	0.09	0.999065	no	ATP binding / DNA binding
XLOC_025697	Prupe.8G099400	Pp08:13095533-13096647	E	D	OK	1.60015	3.64939	1.18945	1.76406	0.999	0.09005	0.999065	no	NA
XLOC_006953	Prupe.2G214000	Pp02:24529584-24533265	E	D	OK	0.942963	0.476914	-0.983472	-1.71603	0.999	0.0901	0.999065	no	FUNCTIONS IN: molecular_function unknown; INVOLVED IN: biological_process unknown; LOCATED IN: cellular_component unknown; EXPRESSED IN: flower; EXPRESSED DURING: 4 anthesis; BEST Arabidopsis thaliana protein match is: myosin heavy chain-related (TAIR:AT2G34730.1); Has 6898 Blast hits to 4935 proteins in 410 species: Archae - 63; Bacteria - 379; Metazoa - 3405; Fungi - 417; Plants - 182; Viruses …
XLOC_015882	Prupe.5G149800	Pp05:13625892-13628587	E	D	OK	24.4617	16.4058	-0.576324	-1.69008	0.999	0.0901	0.999065	no	phosphoesterase family protein
XLOC_025229	Prupe.8G001400	Pp08:121419-126875	E	D	OK	18.1038	12.2147	-0.567667	-1.63918	0.999	0.0903	0.999065	no	RNA recognition motif (RRM)-containing protein
XLOC_023012	Prupe.7G094000	Pp07:12663841-12665137	E	D	OK	0.821698	1.78538	1.11955	1.75375	0.999	0.09035	0.999065	no	NA
XLOC_026028	Prupe.8G170300	Pp08:17469402-17483747	E	D	OK	2.49496	1.61701	-0.625685	-1.64697	0.999	0.09035	0.999065	no	ATRAD3; binding / inositol or phosphatidylinositol kinase/ phosphotransferase, alcohol group as acceptor / protein serine/threonine kinase
XLOC_001580	Prupe.1G304800	Pp01:29847361-29849770	E	D	OK	2.71764	1.55699	-0.803601	-1.688	0.999	0.0906	0.999065	no	chloroplast nucleoid DNA-binding protein-related
XLOC_021555	Prupe.7G073700	Pp07:11129862-11130766	E	D	OK	8.21455	13.5858	0.725844	1.69597	0.999	0.0906	0.999065	no	NA
XLOC_019469	Prupe.6G020200	Pp06:1610259-1615376	E	D	OK	17.988	26.7019	0.569905	1.70525	0.999	0.09065	0.999065	no	unknown protein
XLOC_023544	Prupe.7G212400	Pp07:19362383-19365345	E	D	OK	0.899021	1.79965	1.00129	1.65346	0.999	0.09065	0.999065	no	bacterial transferase hexapeptide repeat-containing protein
XLOC_024967	Prupe.8G221500	Pp08:20086305-20088190	E	D	OK	31.2873	47.8715	0.61359	1.72666	0.999	0.09065	0.999065	no	NOP10; RNA binding
XLOC_015992	Prupe.5G170700	Pp05:14609198-14612431	E	D	OK	1.77235	1.00031	-0.82522	-1.63382	0.999	0.0907	0.999065	no	GSO1 (GASSHO1); ATP binding / protein binding / protein kinase/ protein serine/threonine kinase/ protein tyrosine kinase
XLOC_022266	Prupe.7G209300	Pp07:19194298-19202257	E	D	OK	17.5197	11.9563	-0.551205	-1.64725	0.999	0.0907	0.999065	no	NA
XLOC_020367	Prupe.6G205900	Pp06:21416843-21418869	E	D	OK	0.125524	0.43783	1.80241	1.88009	0.999	0.09085	0.999065	no	ELI3-2 (ELICITOR-ACTIVATED GENE 3-2); aryl-alcohol dehydrogenase/ mannitol dehydrogenase
XLOC_017731	Prupe.6G041900	Pp06:3085882-3094694	E	D	OK	1.3691	0.779177	-0.813205	-1.62426	0.999	0.0909	0.999065	no	catalytic/ metal ion binding / metalloendopeptidase/ zinc ion binding
XLOC_016165	Prupe.5G206400	Pp05:16475877-16478821	E	D	OK	2.13611	1.16288	-0.877283	-1.67633	0.999	0.0911	0.999065	no	TCP5 (TEOSINTE BRANCHED1, CYCLOIDEA AND PCF TRANSCRIPTION FACTOR 5); transcription factor
XLOC_021843	Prupe.7G129600	Pp07:14961710-14968427	E	D	OK	16.4212	11.0579	-0.570478	-1.7017	0.999	0.0911	0.999065	no	ABCB1 (ATP BINDING CASSETTE SUBFAMILY B1); ATPase, coupled to transmembrane movement of substances / auxin efflux transmembrane transporter/ calmodulin binding
XLOC_008158	Prupe.2G128200	Pp02:18537486-18538896	E	D	OK	2.53255	5.03732	0.992066	1.6789	0.999	0.09115	0.999065	no	FUNCTIONS IN: molecular_function unknown; INVOLVED IN: biological_process unknown; LOCATED IN: cellular_component unknown; EXPRESSED IN: 20 plant structures; EXPRESSED DURING: 12 growth stages; BEST Arabidopsis thaliana protein match is: calcium-binding EF hand family protein (TAIR:AT1G64850.1); Has 34 Blast hits to 34 proteins in 7 species: Archae - 0; Bacteria - 0; Metazoa - 0; Fungi - 0; Plant…
XLOC_019090	Prupe.6G310200	Pp06:27829980-27831176	E	D	OK	1.16453	3.07819	1.40234	1.79827	0.999	0.09115	0.999065	no	agenet domain-containing protein
XLOC_022062	Prupe.7G168000	Pp07:17094991-17118254	E	D	OK	18.6929	12.6966	-0.558051	-1.66626	0.999	0.0912	0.999065	no	binding / inositol or phosphatidylinositol kinase/ phosphotransferase, alcohol group as acceptor
XLOC_013816	Prupe.4G008900	Pp04:453510-455101	E	D	OK	16.1074	24.2865	0.592429	1.69289	0.999	0.09125	0.999065	no	cysteine protease inhibitor, putative / cystatin, putative
XLOC_017755	Prupe.6G045400	Pp06:3291496-3293844	E	D	OK	0.108067	0.436361	2.01359	1.86639	0.999	0.0913	0.999065	no	NA
XLOC_022002	Prupe.7G158100	Pp07:16588666-16590658	E	D	OK	1.05877	0.487493	-1.11894	-1.74246	0.999	0.09135	0.999065	no	pentatricopeptide (PPR) repeat-containing protein
XLOC_007662	Prupe.2G019100	Pp02:1866840-1869073	E	D	OK	2.13614	1.14626	-0.898078	-1.72839	0.999	0.0915	0.999065	no	CYP76C4; electron carrier/ heme binding / iron ion binding / monooxygenase/ oxygen binding
XLOC_026423	Prupe.8G251500	Pp08:21615988-21617407	E	D	OK	0.18281	0.608854	1.73575	1.85581	0.999	0.0915	0.999065	no	NA
XLOC_022733	Prupe.7G030600	Pp07:5648787-5651780	E	D	OK	2.75507	7.29856	1.40552	1.74711	0.999	0.09165	0.999065	no	NA
XLOC_019020	Prupe.6G296600	Pp06:27102828-27105699	E	D	OK	21.4184	31.8226	0.571197	1.63692	0.999	0.0917	0.999065	no	acid phosphatase class B family protein
XLOC_003230	Prupe.1G041500	Pp01:2967908-2970182	E	D	OK	67.6744	100.291	0.567516	1.69512	0.999	0.0918	0.999065	no	60S ribosomal protein L14 (RPL14B)
XLOC_023190	Prupe.7G132200	Pp07:15104698-15105451	E	D	OK	28.4945	43.8598	0.622218	1.70782	0.999	0.09185	0.999065	no	RALFL34 (ralf-like 34); signal transducer
XLOC_016698	Prupe.5G076800	Pp05:9091325-9092648	E	D	OK	27.9967	41.672	0.573825	1.68137	0.999	0.092	0.999065	no	invertase/pectin methylesterase inhibitor family protein
XLOC_004755	Prupe.1G362000	Pp01:33310738-33312989	E	D	OK	0.455686	0.106193	-2.10135	-1.94122	0.999	0.09205	0.999065	no	family II extracellular lipase 3 (EXL3)
XLOC_002568	Prupe.1G493200	Pp01:40986085-41000567	E	D	OK	13.7926	9.09891	-0.600131	-1.65876	0.999	0.09205	0.999065	no	binding
XLOC_010309	Prupe.3G234500	Pp03:23019015-23024267	E	D	OK	0.0330709	0.243874	2.8825	2.34518	0.999	0.09205	0.999065	no	TPS04 (TERPENE SYNTHASE 04); (E,E)-geranyllinalool synthase
XLOC_021011	Prupe.6G334700	Pp06:29087826-29094290	E	D	OK	13.8817	9.3334	-0.572709	-1.6812	0.999	0.0921	0.999065	no	NA
XLOC_016772	Prupe.5G092800	Pp05:10304063-10306037	E	D	OK	6.74536	10.7325	0.670014	1.70961	0.999	0.09215	0.999065	no	NA
XLOC_000102	Prupe.1G019400	Pp01:1356003-1365231	E	D	OK	4.25705	2.78447	-0.612451	-1.7023	0.999	0.0922	0.999065	no	kinase interacting family protein
XLOC_003331	Prupe.1G065300	Pp01:4658132-4665858	E	D	OK	21.3876	14.6298	-0.547862	-1.63908	0.999	0.0923	0.999065	no	ARF19 (AUXIN RESPONSE FACTOR 19); DNA binding / transcription factor
XLOC_009923	Prupe.3G162700	Pp03:18172021-18173140	E	D	OK	7.01735	11.5758	0.722114	1.66221	0.999	0.0923	0.999065	no	C2 domain-containing protein
XLOC_017526	Prupe.6G000700	Pp06:159652-161420	E	D	OK	2.32073	1.22699	-0.919456	-1.71664	0.999	0.0923	0.999065	no	pentatricopeptide (PPR) repeat-containing protein
XLOC_021665	Prupe.7G095200	Pp07:12768913-12770330	E	D	OK	8.10594	12.8777	0.667824	1.70895	0.999	0.0924	0.999065	no	NA
XLOC_012797	Prupe.4G112500	Pp04:5960626-5964997	E	D	OK	64.4637	94.4347	0.550829	1.64982	0.999	0.09245	0.999065	no	20S proteasome alpha subunit B, putative
XLOC_014827	Prupe.4G234200	Pp04:15106953-15109962	E	D	OK	1.40586	2.40932	0.777177	1.68007	0.999	0.09245	0.999065	no	AtRLP6 (Receptor Like Protein 6); protein binding
XLOC_025567	Prupe.8G074400	Pp08:10847772-10854492	E	D	OK	0.138297	0.365469	1.40198	1.6254	0.999	0.09245	0.999065	no	threonyl-tRNA synthetase / threonine--tRNA ligase (THRRS)
XLOC_004096	Prupe.1G218500	Pp01:23337737-23339949	E	D	OK	9.54533	14.8347	0.636104	1.68211	0.999	0.09255	0.999065	no	JAZ10 (JASMONATE-ZIM-DOMAIN PROTEIN 10)
XLOC_015979	Prupe.5G167800	Pp05:14475531-14478272	E	D	OK	0.0756205	0.321333	2.08722	1.78631	0.999	0.09255	0.999065	no	LOB (LATERAL ORGAN BOUNDARIES)
XLOC_004898	Prupe.1G391600	Pp01:34887014-34901463	E	D	OK	24.335	16.6212	-0.550012	-1.64568	0.999	0.09265	0.999065	no	PKL (PICKLE); ATPase/ DNA binding / DNA helicase
XLOC_013437	Prupe.4G225800	Pp04:14248687-14249838	E	D	OK	49.8582	74.1375	0.572374	1.69664	0.999	0.0927	0.999065	no	NA
XLOC_018028	Prupe.6G102300	Pp06:7124586-7132245	E	D	OK	12.0607	8.09936	-0.574439	-1.67874	0.999	0.0927	0.999065	no	REV (REVOLUTA); DNA binding / lipid binding / transcription factor
XLOC_022956	Prupe.7G083000	Pp07:11824692-11825268	E	D	OK	0.732252	2.10874	1.52597	1.80343	0.999	0.0927	0.999065	no	disease resistance-responsive family protein
XLOC_026040	Prupe.8G172200	Pp08:17590674-17590914	E	D	OK	4.96267	14.1496	1.51158	1.76111	0.999	0.09275	0.999065	no	NA
XLOC_002040	Prupe.1G393400	Pp01:35027531-35029602	E	D	OK	8.62115	13.4869	0.645605	1.6397	0.999	0.09285	0.999065	no	ATCM2 (chorismate mutase 2); chorismate mutase
XLOC_015943	Prupe.5G160800	Pp05:14164695-14166158	E	D	OK	37.5423	57.5105	0.615307	1.69787	0.999	0.0929	0.999065	no	unknown protein
XLOC_013282	Prupe.4G197600	Pp04:12094953-12098086	E	D	OK	23.0895	35.3797	0.615689	1.69034	0.999	0.0931	0.999065	no	RNA recognition motif (RRM)-containing protein
XLOC_025855	Prupe.8G136100	Pp08:15646782-15647466	E	D	OK	69.4574	103.446	0.574674	1.69736	0.999	0.0931	0.999065	no	NA
XLOC_002034	Prupe.1G392600	Pp01:34959035-34964479	E	D	OK	4.35074	2.65318	-0.713536	-1.66397	0.999	0.09315	0.999065	no	NA
XLOC_012395	Prupe.4G035300	Pp04:1676743-1677479	E	D	OK	12.8888	21.0242	0.705936	1.69336	0.999	0.0935	0.999065	no	unknown protein
XLOC_007749	Prupe.2G037600	Pp02:4049712-4052361	E	D	OK	105.28	153.315	0.542259	1.61612	0.999	0.09355	0.999065	no	40S ribosomal protein S10 (RPS10C)
XLOC_010938	Prupe.3G037300	Pp03:2694649-2704049	E	D	OK	16.7215	11.2432	-0.572649	-1.70996	0.999	0.09355	0.999065	no	unknown protein
XLOC_008439	Prupe.2G194200	Pp02:23246096-23248256	E	D	OK	13.6377	8.93309	-0.610366	-1.683	0.999	0.0937	0.999065	no	CYP78A8; electron carrier/ heme binding / iron ion binding / monooxygenase/ oxygen binding
XLOC_006757	Prupe.2G175100	Pp02:22097996-22100792	E	D	OK	3.28029	1.81941	-0.850352	-1.6279	0.999	0.09385	0.999065	no	glycoside hydrolase family 28 protein / polygalacturonase (pectinase) family protein
XLOC_022381	Prupe.7G231200	Pp07:20262968-20266244	E	D	OK	1.65301	0.88268	-0.905129	-1.66236	0.999	0.09385	0.999065	no	YUC2 (YUCCA2); FAD binding / NADP or NADPH binding / flavin-containing monooxygenase/ oxidoreductase
XLOC_000353	Prupe.1G061200	Pp01:4318312-4324926	E	D	OK	0.786836	0.414134	-0.925967	-1.73275	0.999	0.09415	0.999065	no	protein kinase family protein
XLOC_020802	Prupe.6G295800	Pp06:27066376-27068502	E	D	OK	11.5307	7.31364	-0.65682	-1.69807	0.999	0.09415	0.999065	no	(1-4)-beta-mannan endohydrolase, putative
XLOC_025808	Prupe.8G125200,Prupe.8G125300	Pp08:15014228-15016736	E	D	OK	0.261421	0.679954	1.37906	1.42629	0.999	0.09425	0.999065	no	NA
XLOC_024330	Prupe.8G096500	Pp08:12874695-12881987	E	D	OK	3.93646	2.55894	-0.621353	-1.60686	0.999	0.0943	0.999065	no	leucine-rich repeat transmembrane protein kinase, putative
XLOC_003317	Prupe.1G061500	Pp01:4354075-4357579	E	D	OK	0.775788	1.67754	1.11261	1.72182	0.999	0.0945	0.999065	no	male sterility MS5 family protein
XLOC_024859	Prupe.8G199500	Pp08:18937716-18939425	E	D	OK	1.54292	2.83819	0.879311	1.71005	0.999	0.0946	0.999065	no	NA
XLOC_012769	Prupe.4G107100	Pp04:5596378-5600572	E	D	OK	119.017	173.72	0.545605	1.62445	0.999	0.0947	0.999065	no	ARA7; GTP binding
XLOC_007685	Prupe.2G024400	Pp02:2420009-2422077	E	D	OK	14.3213	23.3696	0.706465	1.6745	0.999	0.09475	0.999065	no	unknown protein
XLOC_010225	Prupe.3G219900	Pp03:22089992-22092256	E	D	OK	0.208448	0.519928	1.31862	1.73403	0.999	0.0948	0.999065	no	NA
XLOC_016792	Prupe.5G096900	Pp05:10577974-10582935	E	D	OK	1.73163	0.891794	-0.957348	-1.63883	0.999	0.0948	0.999065	no	tRNA synthetase class I (W and Y) family protein
XLOC_016670	Prupe.5G070400	Pp05:8436166-8444646	E	D	OK	12.4018	8.47752	-0.548836	-1.61889	0.999	0.09485	0.999065	no	unknown protein
XLOC_007905	Prupe.2G074400	Pp02:11240308-11248172	E	D	OK	0.387812	0.172493	-1.16882	-1.56211	0.999	0.095	0.999065	no	unknown protein
XLOC_020574	Prupe.6G248900	Pp06:24454344-24458073	E	D	OK	0.272991	0.0832474	-1.71338	-1.78071	0.999	0.09505	0.999065	no	NA
XLOC_003199	Prupe.1G030800	Pp01:2189629-2198222	E	D	OK	57.7578	39.1761	-0.560041	-1.65252	0.999	0.0951	0.999065	no	TZP; DNA binding / nucleic acid binding / zinc ion binding
XLOC_003832	Prupe.1G169200	Pp01:13833178-13834603	E	D	OK	0.367493	0.0807731	-2.18577	-1.90082	0.999	0.09515	0.999065	no	IAGLU (INDOLE-3-ACETATE BETA-D-GLUCOSYLTRANSFERASE); UDP-glycosyltransferase/ transferase, transferring glycosyl groups
XLOC_016788	Prupe.5G096500	Pp05:10555442-10556275	E	D	OK	0.681605	1.70302	1.32109	1.73643	0.999	0.09525	0.999065	no	unknown protein
XLOC_009347	Prupe.3G052900	Pp03:3745790-3747838	E	D	OK	55.0705	82.2857	0.579361	1.67167	0.999	0.09555	0.999065	no	60S ribosomal protein L28 (RPL28C)
XLOC_009925	Prupe.3G162900	Pp03:18178122-18179936	E	D	OK	53.6019	77.8785	0.53894	1.59381	0.999	0.09555	0.999065	no	C2 domain-containing protein
XLOC_012383	Prupe.4G033500	Pp04:1559882-1560893	E	D	OK	1.47378	2.98562	1.01851	1.70605	0.999	0.09555	0.999065	no	calcium-binding EF hand family protein
XLOC_010373	Prupe.3G246500	Pp03:23765506-23778194	E	D	OK	12.9232	8.73923	-0.564389	-1.68544	0.999	0.09565	0.999065	no	binding
XLOC_026394	Prupe.8G244400	Pp08:21280858-21290558	E	D	OK	18.9187	12.9981	-0.541517	-1.60212	0.999	0.09565	0.999065	no	PWWP domain-containing protein
XLOC_004122	Prupe.1G223800	Pp01:23764077-23764287	E	D	OK	5.15448	17.127	1.73238	1.74722	0.999	0.0957	0.999065	no	unknown protein
XLOC_012801	Prupe.4G113100	Pp04:6000288-6012764	E	D	OK	9.63006	6.59419	-0.54635	-1.59442	0.999	0.09575	0.999065	no	GRL (GNARLED); transcription activator
XLOC_002424	Prupe.1G464500	Pp01:38749838-38773779	E	D	OK	12.5269	8.62213	-0.538917	-1.61301	0.999	0.09595	0.999065	no	unknown protein
XLOC_015373	Prupe.5G054600	Pp05:5839438-5840690	E	D	OK	2.60295	4.77635	0.875759	1.68297	0.999	0.096	0.999065	no	NA
XLOC_005624	Prupe.1G549100	Pp01:44894234-44897549	E	D	OK	65.6118	96.801	0.561067	1.67653	0.999	0.09625	0.999065	no	OPR2
XLOC_013598	Prupe.4G257800	Pp04:18302707-18307625	E	D	OK	0.30877	0.0829244	-1.89666	-1.67038	0.999	0.09625	0.999065	no	condensation domain-containing protein
XLOC_010675	Prupe.3G303300	Pp03:26678272-26684477	E	D	OK	12.6433	8.61068	-0.554176	-1.61674	0.999	0.0964	0.999065	no	FUNCTIONS IN: molecular_function unknown; INVOLVED IN: biological_process unknown; LOCATED IN: plasma membrane; EXPRESSED IN: 21 plant structures; EXPRESSED DURING: 13 growth stages; BEST Arabidopsis thaliana protein match is: nucleolar protein gar2-related (TAIR:AT2G42320.2); Has 1293 Blast hits to 384 proteins in 97 species: Archae - 2; Bacteria - 96; Metazoa - 212; Fungi - 99; Plants - 59; Vir…
XLOC_012199	Prupe.3G311800	Pp03:27033270-27037125	E	D	OK	148.802	100.057	-0.572573	-1.68493	0.999	0.09645	0.999065	no	AFB2 (AUXIN SIGNALING F-BOX 2); auxin binding / ubiquitin-protein ligase
XLOC_003956	Prupe.1G194200	Pp01:18341818-18343860	E	D	OK	0.217842	0	-Inf	NA	0.999	0.0965	0.999065	no	leucine-rich repeat transmembrane protein kinase, putative
XLOC_001225	Prupe.1G238800	Pp01:25341207-25342051	E	D	OK	0.836787	0	-Inf	NA	0.999	0.0965	0.999065	no	NA
XLOC_001725	Prupe.1G332900	Pp01:31531265-31531676	E	D	OK	0.21091	0	-Inf	NA	0.999	0.0965	0.999065	no	NA
XLOC_005914	Prupe.2G021200	Pp02:2081767-2082115	E	D	OK	0.265387	0	-Inf	NA	0.999	0.0965	0.999065	no	NA
XLOC_018884	Prupe.6G270000	Pp06:25643840-25644119	E	D	OK	0.469481	0	-Inf	NA	0.999	0.0965	0.999065	no	MYB4; DNA binding / transcription factor
XLOC_025274	Prupe.8G011600	Pp08:940592-941353	E	D	OK	0.331871	0	-Inf	NA	0.999	0.0965	0.999065	no	NA
XLOC_026209	Prupe.8G205700	Pp08:19245491-19250004	E	D	OK	1.15987	2.49319	1.10402	1.70034	0.999	0.0966	0.999065	no	NA
XLOC_015971	Prupe.5G166700	Pp05:14424690-14430408	E	D	OK	12.3134	8.25374	-0.577112	-1.60903	0.999	0.09695	0.999065	no	copper amine oxidase, putative
XLOC_020968	Prupe.6G327200	Pp06:28714786-28715804	E	D	OK	5.18931	8.86875	0.773188	1.65853	0.999	0.0971	0.999065	no	unknown protein
XLOC_022802	Prupe.7G049000	Pp07:8595784-8597045	E	D	OK	0.967671	0.240058	-2.01114	-1.84558	0.999	0.0972	0.999065	no	gibberellin-responsive protein, putative
XLOC_024029	Prupe.8G037400	Pp08:3477780-3482041	E	D	OK	2.98713	1.87011	-0.675635	-1.63765	0.999	0.0972	0.999065	no	RPM1 (RESISTANCE TO P. SYRINGAE PV MACULICOLA 1); nucleotide binding / protein binding
XLOC_005219	Prupe.1G464700	Pp01:38780568-38781291	E	D	OK	23.3348	38.1499	0.709196	1.62123	0.999	0.09725	0.999065	no	unknown protein
XLOC_021628	Prupe.7G088600	Pp07:12218142-12221532	E	D	OK	0.463538	0.994829	1.10176	1.50528	0.999	0.09725	0.999065	no	SPX (SYG1/Pho81/XPR1) domain-containing protein / zinc finger (C3HC4-type RING finger) protein-related
XLOC_022545	Prupe.7G262400	Pp07:21789295-21791818	E	D	OK	543.395	812.471	0.580316	1.661	0.999	0.09725	0.999065	no	ELF5A-1 (EUKARYOTIC ELONGATION FACTOR 5A-1); translation initiation factor
XLOC_009308	Prupe.3G045700	Pp03:3279846-3281237	E	D	OK	36.1196	53.9889	0.579881	1.67021	0.999	0.0973	0.999065	no	unknown protein
XLOC_002597	Prupe.1G498600	Pp01:41299370-41299843	E	D	OK	538.433	788.725	0.550756	1.65121	0.999	0.09735	0.999065	no	NA
XLOC_011739	Prupe.3G209000	Pp03:21475096-21477783	E	D	OK	13.073	19.9585	0.61042	1.62475	0.999	0.09745	0.999065	no	unknown protein
XLOC_017610	Prupe.6G016800	Pp06:1204104-1204940	E	D	OK	6.0437	1.26652	-2.25457	-1.9241	0.999	0.0978	0.999065	no	NA
XLOC_020273	Prupe.6G186000	Pp06:19469270-19471159	E	D	OK	0.463272	0.164499	-1.49378	-1.75904	0.999	0.0978	0.999065	no	exostosin family protein
XLOC_004079	Prupe.1G215400	Pp01:22829474-22837143	E	D	OK	7.9458	5.40522	-0.555841	-1.58552	0.999	0.09785	0.999065	no	AML1 (ARABIDOPSIS MEI2-LIKE PROTEIN 1); RNA binding / protein binding
XLOC_003130	Prupe.1G015800	Pp01:1124354-1127303	E	D	OK	0.938749	1.67972	0.839413	1.66669	0.999	0.09795	0.999065	no	unknown protein
XLOC_005566	Prupe.1G535100	Pp01:43733721-43740713	E	D	OK	8.51626	5.65806	-0.589912	-1.66106	0.999	0.09795	0.999065	no	kinesin motor protein-related
XLOC_000597	Prupe.1G110400	Pp01:8832657-8835616	E	D	OK	0.0571299	0.255052	2.15847	1.90013	0.999	0.098	0.999065	no	DNA binding
XLOC_004029	Prupe.1G205600	Pp01:20754782-20756357	E	D	OK	0.231663	0.742333	1.68004	1.79827	0.999	0.09805	0.999065	no	ATEP3; chitinase
XLOC_019454	Prupe.6G018400	Pp06:1346612-1350554	E	D	OK	2.47512	1.48512	-0.736918	-1.60243	0.999	0.09825	0.999065	no	C2 domain-containing protein
XLOC_021105	Prupe.6G353500	Pp06:30055886-30060498	E	D	OK	1.54683	0.836112	-0.887547	-1.63645	0.999	0.09835	0.999065	no	unknown protein
XLOC_005428	Prupe.1G507300	Pp01:41864903-41869253	E	D	OK	1.53781	0.895309	-0.780422	-1.62781	0.999	0.0984	0.999065	no	pentatricopeptide (PPR) repeat-containing protein
XLOC_021241	Prupe.7G015400	Pp07:2232150-2236311	E	D	OK	5.54357	9.29782	0.746077	1.57172	0.999	0.0984	0.999065	no	NA
XLOC_001061	Prupe.1G204600	Pp01:20510178-20510511	E	D	OK	0	0.272266	Inf	NA	0.999	0.09845	0.999065	no	LOCATED IN: cellular_component unknown; EXPRESSED IN: 24 plant structures; EXPRESSED DURING: 14 growth stages; CONTAINS InterPro DOMAIN/s: PHF5-like (InterPro:IPR005345); BEST Arabidopsis thaliana protein match is: unknown protein (TAIR:AT1G07170.2); Has 292 Blast hits to 292 proteins in 142 species: Archae - 0; Bacteria - 0; Metazoa - 110; Fungi - 75; Plants - 47; Viruses - 0; Other Eukaryotes -…
XLOC_002993	Prupe.1G574300	Pp01:46784718-46785075	E	D	OK	0	0.23465	Inf	NA	0.999	0.09845	0.999065	no	NA
XLOC_007703	Prupe.2G028100	Pp02:2910210-2912286	E	D	OK	0	0.283551	Inf	NA	0.999	0.09845	0.999065	no	protease inhibitor/seed storage/lipid transfer protein (LTP) family protein
XLOC_008903	Prupe.2G292900	Pp02:28556304-28556574	E	D	OK	0	0.459413	Inf	NA	0.999	0.09845	0.999065	no	NA
XLOC_010221	Prupe.3G219000	Pp03:22031834-22032532	E	D	OK	0	3.59832	Inf	NA	0.999	0.09845	0.999065	no	NA
XLOC_014850	Prupe.4G238500	Pp04:15632030-15632240	E	D	OK	0	1.07044	Inf	NA	0.999	0.09845	0.999065	no	NA
XLOC_013700	Prupe.4G277300	Pp04:23173617-23174140	E	D	OK	0	1.28494	Inf	NA	0.999	0.09845	0.999065	no	NA
XLOC_016477	Prupe.5G028900	Pp05:3413070-3413791	E	D	OK	0	0.427894	Inf	NA	0.999	0.09845	0.999065	no	NA
XLOC_015597	Prupe.5G094300	Pp05:10437540-10437909	E	D	OK	0	0.219398	Inf	NA	0.999	0.09845	0.999065	no	ATOSM34 (osmotin 34)
XLOC_016258	Prupe.5G226100	Pp05:17438858-17439473	E	D	OK	0	0.272266	Inf	NA	0.999	0.09845	0.999065	no	NA
XLOC_019707	Prupe.6G068600	Pp06:4704556-4704826	E	D	OK	0	0.459413	Inf	NA	0.999	0.09845	0.999065	no	NA
XLOC_020066	Prupe.6G144400	Pp06:11743262-11743373	E	D	OK	0	336.105	Inf	NA	0.999	0.09845	0.999065	no	NA
XLOC_020332	Prupe.6G198100	Pp06:20499802-20500189	E	D	OK	0	0.199846	Inf	NA	0.999	0.09845	0.999065	no	NA
XLOC_021403	Prupe.7G045100	Pp07:8121746-8122421	E	D	OK	0	1.13503	Inf	NA	0.999	0.09845	0.999065	no	NA
XLOC_021670	Prupe.7G095800	Pp07:12796224-12797096	E	D	OK	0	0.909009	Inf	NA	0.999	0.09845	0.999065	no	NA
XLOC_024208	Prupe.8G070600	Pp08:10344972-10345437	E	D	OK	0	0.396405	Inf	NA	0.999	0.09845	0.999065	no	NA
XLOC_024261	Prupe.8G079300	Pp08:11285738-11286129	E	D	OK	0	0.584585	Inf	NA	0.999	0.09845	0.999065	no	NA
XLOC_024265	Prupe.8G079900	Pp08:11334887-11335121	E	D	OK	0	0.716548	Inf	NA	0.999	0.09845	0.999065	no	auxin-responsive family protein
XLOC_024904	Prupe.8G208700	Pp08:19416378-19416765	E	D	OK	0	0.199846	Inf	NA	0.999	0.09845	0.999065	no	FUNCTIONS IN: molecular_function unknown; INVOLVED IN: biological_process unknown; LOCATED IN: endomembrane system; CONTAINS InterPro DOMAIN/s: Plant self-incompatibility S1 (InterPro:IPR010264); BEST Arabidopsis thaliana protein match is: SPH1 (S-PROTEIN HOMOLOGUE 1) (TAIR:AT4G16295.1); Has 58 Blast hits to 57 proteins in 8 species: Archae - 0; Bacteria - 0; Metazoa - 0; Fungi - 0; Plants - 58; …
XLOC_014267	Prupe.4G105000	Pp04:5424697-5426373	E	D	OK	41.5051	60.4279	0.541927	1.58653	0.999	0.0985	0.999065	no	thioesterase family protein
XLOC_017841	Prupe.6G064700	Pp06:4478650-4485294	E	D	OK	18.3675	12.5105	-0.554023	-1.59524	0.999	0.09855	0.999065	no	NA
XLOC_019120	Prupe.6G316600	Pp06:28176091-28182495	E	D	OK	2.11504	1.26234	-0.744584	-1.66276	0.999	0.0986	0.999065	no	ATP binding / microtubule motor
XLOC_016688	Prupe.5G074500	Pp05:8864593-8866133	E	D	OK	13.1415	20.016	0.607024	1.66392	0.999	0.0987	0.999065	no	trypsin and protease inhibitor family protein / Kunitz family protein
XLOC_007859	Prupe.2G065300	Pp02:8957343-8970725	E	D	OK	13.3568	9.08969	-0.555269	-1.60317	0.999	0.0991	0.999065	no	ATP binding / ATP-dependent helicase/ double-stranded RNA binding / helicase/ nucleic acid binding
XLOC_019050	Prupe.6G303000	Pp06:27460191-27463419	E	D	OK	16.3744	10.9318	-0.582909	-1.6784	0.999	0.0991	0.999065	no	ATNRT1:2 (ARABIDOPSIS THALIANA NITRATE TRANSPORTER 1:2); calcium ion binding / transporter
XLOC_024891	Prupe.8G207100	Pp08:19359338-19362081	E	D	OK	11.1415	17.2197	0.628121	1.62502	0.999	0.0992	0.999065	no	ADH1 (ALCOHOL DEHYDROGENASE 1); alcohol dehydrogenase
XLOC_010655	Prupe.3G299600	Pp03:26489482-26492133	E	D	OK	48.8462	71.1692	0.543005	1.60713	0.999	0.09935	0.999065	no	PUX1 (PLANT UBX DOMAIN-CONTAINING PROTEIN 1)
XLOC_004169	Prupe.1G233200	Pp01:24780738-24787477	E	D	OK	10.2504	7.02421	-0.545272	-1.59415	0.999	0.09945	0.999065	no	unknown protein
XLOC_000961	Prupe.1G180300	Pp01:15686685-15689852	E	D	OK	1.23868	0.657629	-0.913463	-1.71018	0.999	0.0995	0.999065	no	NA
XLOC_005170	Prupe.1G453900	Pp01:38148167-38162978	E	D	OK	3.41791	2.2304	-0.615817	-1.62595	0.999	0.0995	0.999065	no	DNA-directed DNA polymerase family protein
XLOC_020472	Prupe.6G226300	Pp06:23044632-23046131	E	D	OK	23.1651	35.5269	0.616959	1.64369	0.999	0.0996	0.999065	no	unknown protein
XLOC_022191	Prupe.7G193600	Pp07:18411415-18412489	E	D	OK	6.99307	4.08135	-0.77688	-1.64641	0.999	0.09965	0.999065	no	unknown protein
XLOC_023718	Prupe.7G248400	Pp07:21075627-21078115	E	D	OK	28.689	19.5673	-0.552049	-1.58838	0.999	0.0998	0.999065	no	NA
XLOC_000700	Prupe.1G127800	Pp01:10010101-10011080	E	D	OK	795.412	1186.11	0.576461	1.63989	0.999	0.0999	0.999065	no	NA
XLOC_014420	Prupe.4G140600	Pp04:7860474-7868645	E	D	OK	9.46021	6.2575	-0.596285	-1.59332	0.999	0.0999	0.999065	no	protein binding
XLOC_018258	Prupe.6G145500	Pp06:11983220-11985732	E	D	OK	96.9038	142.107	0.552357	1.64775	0.999	0.0999	0.999065	no	unknown protein
XLOC_000889	Prupe.1G165700	Pp01:13443408-13445251	E	D	OK	1.06597	0.503649	-1.08168	-1.6698	0.999	0.10015	0.999065	no	exostosin family protein
XLOC_024623	Prupe.8G152500	Pp08:16541860-16543560	E	D	OK	0.148541	0.483725	1.70333	1.76522	0.999	0.1002	0.999065	no	xyloglucan:xyloglucosyl transferase, putative / xyloglucan endotransglycosylase, putative / endo-xyloglucan transferase, putative
XLOC_011395	Prupe.3G134300	Pp03:14048665-14056829	E	D	OK	4.70147	2.96518	-0.664995	-1.62454	0.999	0.10025	0.999065	no	pentatricopeptide (PPR) repeat-containing protein
XLOC_011435	Prupe.3G144300	Pp03:15680853-15681795	E	D	OK	1.08301	2.30484	1.08962	1.67253	0.999	0.10035	0.999065	no	tryptophan synthase, alpha subunit, putative
XLOC_010166	Prupe.3G208300	Pp03:21447455-21450286	E	D	OK	6.26694	3.8113	-0.71748	-1.65706	0.999	0.10035	0.999065	no	GDSL-motif lipase/hydrolase family protein
XLOC_012825	Prupe.4G118000	Pp04:6391473-6398302	E	D	OK	6.53382	4.24234	-0.623067	-1.59742	0.999	0.10035	0.999065	no	POLH (Y-FAMILT DNA POLYMERASE H); DNA-directed DNA polymerase
XLOC_022244	Prupe.7G204300	Pp07:18929159-18931733	E	D	OK	4.9082	8.04384	0.712688	1.61479	0.999	0.10045	0.999065	no	zinc ion binding
XLOC_013354	Prupe.4G210400	Pp04:13120288-13122652	E	D	OK	16.9453	25.4831	0.588652	1.61622	0.999	0.1005	0.999065	no	VPS22
XLOC_001469	Prupe.1G286000	Pp01:28667678-28671338	E	D	OK	56.0608	38.1849	-0.553992	-1.65405	0.999	0.1006	0.999065	no	APE2 (ACCLIMATION OF PHOTOSYNTHESIS TO ENVIRONMENT 2); antiporter/ triose-phosphate transmembrane transporter
XLOC_011592	Prupe.3G177000	Pp03:19415877-19418120	E	D	OK	59.101	87.0873	0.559281	1.67009	0.999	0.10075	0.999065	no	60S ribosomal protein L18A (RPL18aB)
XLOC_012601	Prupe.4G072400	Pp04:3539489-3540986	E	D	OK	216.008	316.645	0.551783	1.65203	0.999	0.10075	0.999065	no	60S ribosomal protein L36a/L44 (RPL36aB)
XLOC_012410	Prupe.4G037400	Pp04:1763517-1769234	E	D	OK	4.73854	3.07643	-0.623185	-1.667	0.999	0.1008	0.999065	no	TIR1 (TRANSPORT INHIBITOR RESPONSE 1); auxin binding / protein binding / ubiquitin-protein ligase
XLOC_008680	Prupe.2G242800	Pp02:26158161-26158626	E	D	OK	1.96781	5.42019	1.46175	1.74811	0.999	0.10085	0.999065	no	protease inhibitor/seed storage/lipid transfer protein (LTP) family protein
XLOC_019694	Prupe.6G066200	Pp06:4571554-4572031	E	D	OK	1.42292	3.65674	1.3617	1.74987	0.999	0.10085	0.999065	no	17.6 kDa class I small heat shock protein (HSP17.6C-CI) (AA 1-156)
XLOC_007923	Prupe.2G077900	Pp02:12002070-12007571	E	D	OK	18.1068	12.49	-0.535756	-1.58898	0.999	0.1009	0.999065	no	ATP-dependent RNA helicase, putative
XLOC_006746	Prupe.2G172900	Pp02:21944504-21955759	E	D	OK	31.1727	21.3791	-0.544082	-1.60923	0.999	0.10095	0.999065	no	transcription regulatory protein SNF2, putative
XLOC_010480	Prupe.3G266300	Pp03:24954699-24955731	E	D	OK	14.8566	22.7556	0.615114	1.6229	0.999	0.101	0.999065	no	structural constituent of ribosome
XLOC_006824	Prupe.2G185900	Pp02:22704369-22707227	E	D	OK	2.4477	4.19696	0.777922	1.63869	0.999	0.10105	0.999065	no	NA
XLOC_015628	Prupe.5G100300	Pp05:10835503-10836268	E	D	OK	0.764014	0.173041	-2.14248	-1.85604	0.999	0.1011	0.999065	no	NA
XLOC_018568	Prupe.6G209600	Pp06:21796828-21802279	E	D	OK	476.378	316.925	-0.587965	-1.64103	0.999	0.1011	0.999065	no	FUNCTIONS IN: molecular_function unknown; INVOLVED IN: biological_process unknown; LOCATED IN: plasma membrane; EXPRESSED IN: 24 plant structures; EXPRESSED DURING: 13 growth stages; CONTAINS InterPro DOMAIN/s: Protein of unknown function DUF1399 (InterPro:IPR009836); BEST Arabidopsis thaliana protein match is: glycine-rich protein (TAIR:AT4G37900.1); Has 14843 Blast hits to 4550 proteins in 469 …
XLOC_021997	Prupe.7G157600	Pp07:16565184-16571404	E	D	OK	9.6803	6.54455	-0.564757	-1.65457	0.999	0.1011	0.999065	no	heat shock protein binding
XLOC_001281	Prupe.1G249300	Pp01:26166798-26170043	E	D	OK	1.80695	3.06878	0.76411	1.67696	0.999	0.10115	0.999065	no	protein kinase family protein
XLOC_007590	Prupe.2G005500	Pp02:533323-539881	E	D	OK	0.860782	0.438298	-0.973737	-1.66029	0.999	0.10115	0.999065	no	LOX2 (LIPOXYGENASE 2); lipoxygenase
XLOC_024970	Prupe.8G221900	Pp08:20115447-20119485	E	D	OK	1.13351	2.17911	0.942948	1.63288	0.999	0.1013	0.999065	no	anac074 (Arabidopsis NAC domain containing protein 74); transcription factor
XLOC_011784	Prupe.3G218500	Pp03:21997861-22003798	E	D	OK	21.1079	14.4612	-0.545594	-1.60323	0.999	0.10135	0.999065	no	HDG2 (HOMEODOMAIN GLABROUS 2); DNA binding / transcription factor
XLOC_022934	Prupe.7G078000	Pp07:11398938-11402905	E	D	OK	11.4563	7.75015	-0.563843	-1.65182	0.999	0.10155	0.999065	no	ATP binding / protein binding
XLOC_015154	Prupe.5G011100	Pp05:1135737-1152387	E	D	OK	9.41249	6.4	-0.556505	-1.59933	0.999	0.1016	0.999065	no	hedgehog receptor
XLOC_001902	Prupe.1G366800	Pp01:33597633-33602421	E	D	OK	0.19518	0.459371	1.23486	1.54704	0.999	0.10165	0.999065	no	ATE2F2; DNA binding / protein heterodimerization/ transcription factor
XLOC_020234	Prupe.6G175500	Pp06:17992332-17993550	E	D	OK	6.20767	10.7539	0.792731	1.63411	0.999	0.10165	0.999065	no	NC domain-containing protein
XLOC_010241	Prupe.3G223000	Pp03:22313362-22317369	E	D	OK	40.7081	28.0754	-0.536009	-1.58829	0.999	0.1017	0.999065	no	phototropic-responsive NPH3 protein-related
XLOC_017157	Prupe.5G174600	Pp05:14865782-14869868	E	D	OK	5.57808	3.42551	-0.703451	-1.62247	0.999	0.10185	0.999065	no	HT1 (high leaf temperature 1); kinase/ protein serine/threonine/tyrosine kinase
XLOC_024197	Prupe.8G068800	Pp08:10109214-10110121	E	D	OK	0.443638	1.25013	1.49462	1.77423	0.999	0.10185	0.999065	no	NA
XLOC_006299	Prupe.2G092500	Pp02:14568843-14571663	E	D	OK	2.7006	4.45107	0.72087	1.64349	0.999	0.1019	0.999065	no	NA
XLOC_008791	Prupe.2G267600	Pp02:27337057-27340307	E	D	OK	14.7839	9.81268	-0.591305	-1.60519	0.999	0.1019	0.999065	no	CYP714A1; electron carrier/ heme binding / iron ion binding / monooxygenase/ oxygen binding
XLOC_000750	Prupe.1G137200	Pp01:10754493-10757943	E	D	OK	114.156	165.025	0.531679	1.59406	0.999	0.102	0.999065	no	structural constituent of ribosome
XLOC_016390	Prupe.5G009600	Pp05:990842-994898	E	D	OK	18.9267	28.6245	0.596825	1.5888	0.999	0.1022	0.999065	no	WOX13 (WUSCHEL-RELATED HOMEOBOX 13); DNA binding / transcription factor
XLOC_020464	Prupe.6G225500	Pp06:22981883-22983441	E	D	OK	1.11792	2.15329	0.945725	1.65134	0.999	0.10225	0.999065	no	binding / ubiquitin-protein ligase
XLOC_025890	Prupe.8G141700	Pp08:15924473-15926315	E	D	OK	10.3155	16.4926	0.676996	1.62034	0.999	0.1023	0.999065	no	zinc ion binding
XLOC_003915	Prupe.1G186500	Pp01:16947448-16951179	E	D	OK	77.4136	112.155	0.53483	1.59176	0.999	0.1024	0.999065	no	ATGPX2 (GLUTATHIONE PEROXIDASE 2); glutathione peroxidase
XLOC_020346	Prupe.6G202000	Pp06:20959940-20968091	E	D	OK	62.2078	90.4751	0.540424	1.60536	0.999	0.1024	0.999065	no	NIC1 (NICOTINAMIDASE 1); catalytic/ nicotinamidase
XLOC_023151	Prupe.7G124200	Pp07:14645448-14647072	E	D	OK	12.4769	18.816	0.592702	1.64113	0.999	0.1024	0.999065	no	DOGT1 (DON-GLUCOSYLTRANSFERASE 1); UDP-glycosyltransferase/ cis-zeatin O-beta-D-glucosyltransferase/ glucosyltransferase/ quercetin 4'-O-glucosyltransferase/ quercetin 7-O-glucosyltransferase/ trans-zeatin O-beta-D-glucosyltransferase/ transferase, transf
XLOC_010495	Prupe.3G269100	Pp03:25099272-25101811	E	D	OK	231.992	341.598	0.558229	1.66267	0.999	0.1025	0.999065	no	40S ribosomal protein S9 (RPS9C)
XLOC_010716	Prupe.3G310500	Pp03:26971866-26975291	E	D	OK	2.95408	1.6512	-0.839195	-1.58826	0.999	0.10255	0.999065	no	SRG3 (senescence-related gene 3); glycerophosphodiester phosphodiesterase/ phosphoric diester hydrolase
XLOC_002045	Prupe.1G394600	Pp01:35070238-35074469	E	D	OK	14.3107	9.87764	-0.534856	-1.58606	0.999	0.1026	0.999065	no	PGR3 (PROTON GRADIENT REGULATION 3)
XLOC_001691	Prupe.1G327500	Pp01:31122461-31123309	E	D	OK	236.216	347.069	0.555115	1.662	0.999	0.10265	0.999065	no	major latex protein-related / MLP-related
XLOC_017063	Prupe.5G157000	Pp05:13960425-13966911	E	D	OK	6.29261	4.08067	-0.624854	-1.6368	0.999	0.10265	0.999065	no	EMB2423 (EMBRYO DEFECTIVE 2423)
XLOC_017468	Prupe.5G235500	Pp05:17856364-17859533	E	D	OK	6.04146	3.87709	-0.639923	-1.63364	0.999	0.1027	0.999065	no	RKL1; ATP binding / kinase/ protein serine/threonine kinase
XLOC_001689	Prupe.1G327300	Pp01:31101425-31102262	E	D	OK	140.428	205.898	0.552103	1.65275	0.999	0.1028	0.999065	no	major latex protein-related / MLP-related
XLOC_026314	Prupe.8G227500	Pp08:20391312-20392688	E	D	OK	0.304356	0.065642	-2.21307	-1.52881	0.999	0.10285	0.999065	no	LBD16 (LATERAL ORGAN BOUNDARIES-DOMAIN 16)
XLOC_022378	Prupe.7G230700	Pp07:20235159-20239009	E	D	OK	0.219503	0.0698476	-1.65196	-1.76426	0.999	0.10305	0.999065	no	ATP binding / protein kinase/ protein serine/threonine kinase/ protein tyrosine kinase/ sugar binding
XLOC_007150	Prupe.2G250700	Pp02:26544878-26550083	E	D	OK	16.2016	11.0981	-0.545823	-1.61516	0.999	0.1031	0.999065	no	heat shock protein-related
XLOC_006873	Prupe.2G195300	Pp02:23313614-23316156	E	D	OK	9.34267	6.03111	-0.63141	-1.63355	0.999	0.10335	0.999065	no	basic helix-loop-helix (bHLH) family protein
XLOC_012614	Prupe.4G075200	Pp04:3679774-3682972	E	D	OK	67.5733	97.9587	0.53572	1.60176	0.999	0.10335	0.999065	no	NA
XLOC_026029	Prupe.8G170400	Pp08:17484541-17492702	E	D	OK	2.1534	3.34588	0.635766	1.61497	0.999	0.1034	0.999065	no	MSL6 (MECHANOSENSITIVE CHANNEL OF SMALL CONDUCTANCE-LIKE 6)
XLOC_018142	Prupe.6G124200	Pp06:9287401-9310824	E	D	OK	2.92522	1.94173	-0.591203	-1.60303	0.999	0.10345	0.999065	no	TIL1 (TILTED 1); DNA binding / DNA-directed DNA polymerase/ nucleic acid binding / nucleotide binding / zinc ion binding
XLOC_009742	Prupe.3G127300	Pp03:11882515-11887133	E	D	OK	0.482167	0.239185	-1.0114	-1.64744	0.999	0.1036	0.999065	no	pentatricopeptide (PPR) repeat-containing protein
XLOC_018219	Prupe.6G138300	Pp06:11237086-11246485	E	D	OK	14.7013	10.0969	-0.542026	-1.57458	0.999	0.1037	0.999065	no	TAF4 (TBP-ASSOCIATED FACTOR 4); transcription initiation factor
XLOC_023960	Prupe.8G024800	Pp08:2253079-2255075	E	D	OK	43.8988	29.2925	-0.58365	-1.61816	0.999	0.10375	0.999065	no	NA
XLOC_023324	Prupe.7G166200	Pp07:17004766-17006403	E	D	OK	59.6368	87.2049	0.548207	1.6353	0.999	0.1038	0.999065	no	AVA-P4; ATPase
XLOC_005149	Prupe.1G450000	Pp01:37942484-37944633	E	D	OK	0.315498	0.0914733	-1.78621	-1.7945	0.999	0.1039	0.999065	no	glyoxal oxidase-related
XLOC_012971	Prupe.4G143600	Pp04:8234797-8239256	E	D	OK	24.8747	36.5398	0.554791	1.64466	0.999	0.104	0.999065	no	NAC1; transcription factor
XLOC_018073	Prupe.6G111600	Pp06:8013214-8013791	E	D	OK	0.619249	2.37316	1.93822	1.84669	0.999	0.1041	0.999065	no	CDSP32 (CHLOROPLASTIC DROUGHT-INDUCED STRESS PROTEIN OF 32 KD)
XLOC_022560	Prupe.7G265400	Pp07:21900269-21905474	E	D	OK	3.32971	2.11209	-0.656728	-1.59604	0.999	0.10415	0.999065	no	IRX3 (IRREGULAR XYLEM 3); cellulose synthase
XLOC_017899	Prupe.6G078600	Pp06:5340488-5342335	E	D	OK	11.114	16.9272	0.606964	1.63753	0.999	0.1042	0.999065	no	epsin N-terminal homology (ENTH) domain-containing protein / clathrin assembly protein-related
XLOC_001020	Prupe.1G193400	Pp01:18143260-18145681	E	D	OK	64.8141	94.9385	0.550686	1.64512	0.999	0.10425	0.999065	no	60S ribosomal protein L38 (RPL38B)
XLOC_025542	Prupe.8G068200	Pp08:10058813-10059841	E	D	OK	0.0946511	0.570782	2.59225	2.08465	0.999	0.1044	0.999065	no	NA
XLOC_012349	Prupe.4G027700	Pp04:1282527-1285955	E	D	OK	15.3073	22.4543	0.552775	1.6363	0.999	0.10445	0.999065	no	protein kinase family protein
XLOC_018798	Prupe.6G252200	Pp06:24654737-24655968	E	D	OK	90.4508	140.267	0.632969	1.62418	0.999	0.10445	0.999065	no	unknown protein
XLOC_022647	Prupe.7G014300	Pp07:2055775-2059579	E	D	OK	0.387022	0.769845	0.992153	1.66929	0.999	0.1045	0.999065	no	kinase
XLOC_021099	Prupe.6G352100	Pp06:29996137-29999333	E	D	OK	0.283616	0.110027	-1.36609	-1.66093	0.999	0.10455	0.999065	no	CLAVATA1 receptor kinase (CLV1)
XLOC_009543	Prupe.3G090800	Pp03:6749080-6759606	E	D	OK	63.8848	43.998	-0.538035	-1.58638	0.999	0.1047	0.999065	no	binding
XLOC_001264	Prupe.1G245400	Pp01:25892693-25894736	E	D	OK	45.7961	67.0203	0.549375	1.64285	0.999	0.10475	0.999065	no	aldo/keto reductase, putative
XLOC_024096	Prupe.8G051700	Pp08:5656654-5658789	E	D	OK	4.33609	6.79607	0.648306	1.61164	0.999	0.1049	0.999065	no	leucine-rich repeat family protein / protein kinase family protein
XLOC_007109	Prupe.2G243500	Pp02:26189239-26191779	E	D	OK	4.8007	7.4109	0.626404	1.62122	0.999	0.105	0.999065	no	UDP-glucoronosyl/UDP-glucosyl transferase family protein
XLOC_021921	Prupe.7G144700	Pp07:15829504-15851521	E	D	OK	4.25244	2.89151	-0.556468	-1.61921	0.999	0.10505	0.999065	no	NA
XLOC_020107	Prupe.6G151800	Pp06:13152703-13159670	E	D	OK	7.09664	4.77029	-0.573061	-1.62257	0.999	0.1051	0.999065	no	ATMS1; 5-methyltetrahydropteroyltriglutamate-homocysteine S-methyltransferase/ methionine synthase
XLOC_000071	Prupe.1G012700	Pp01:964698-966234	E	D	OK	0.792007	1.6146	1.02759	1.5967	0.999	0.10515	0.999065	no	F-box family protein
XLOC_012639	Prupe.4G078800	Pp04:3823813-3828684	E	D	OK	1.14273	1.92986	0.756005	1.59439	0.999	0.10515	0.999065	no	RDR1 (RNA-DEPENDENT RNA POLYMERASE 1); RNA-directed RNA polymerase/ nucleic acid binding
XLOC_024655	Prupe.8G160300	Pp08:16902574-16904305	E	D	OK	0.396151	0.880772	1.15272	1.64716	0.999	0.10515	0.999065	no	1-phosphatidylinositol phosphodiesterase-related
XLOC_004552	Prupe.1G315200	Pp01:30438305-30439517	E	D	OK	2.22249	4.1883	0.914186	1.63717	0.999	0.1052	0.999065	no	protein kinase family protein
XLOC_025194	Prupe.8G266700	Pp08:22293380-22294804	E	D	OK	193.603	283.102	0.54822	1.63827	0.999	0.10525	0.999065	no	cytochrome c oxidase subunit Vc, putative / COX5C, putative
XLOC_006861	Prupe.2G193100	Pp02:23178685-23179669	E	D	OK	13.4974	20.7041	0.617238	1.59392	0.999	0.10545	0.999065	no	NA
XLOC_003476	Prupe.1G095500	Pp01:7551626-7554978	E	D	OK	2.0731	3.35581	0.694874	1.62935	0.999	0.1055	0.999065	no	ATTPS9; transferase, transferring glycosyl groups / trehalose-phosphatase
XLOC_018599	Prupe.6G214100	Pp06:22196457-22203172	E	D	OK	20.7632	14.3955	-0.528409	-1.58266	0.999	0.10555	0.999065	no	LINC4 (LITTLE NUCLEI4)
XLOC_022535	Prupe.7G260600	Pp07:21671229-21674113	E	D	OK	69.0674	99.5898	0.527993	1.58011	0.999	0.1056	0.999065	no	40S ribosomal protein S12 (RPS12C)
XLOC_003517	Prupe.1G103000	Pp01:8228564-8232618	E	D	OK	20.3	29.4366	0.53613	1.57677	0.999	0.10565	0.999065	no	aspartyl protease family protein
XLOC_008505	Prupe.2G204500	Pp02:23970050-23970995	E	D	OK	1.89419	3.69425	0.963702	1.65198	0.999	0.10565	0.999065	no	NA
XLOC_023268	Prupe.7G149600	Pp07:16129596-16131495	E	D	OK	50.2929	73.9999	0.557168	1.62228	0.999	0.10565	0.999065	no	FUNCTIONS IN: molecular_function unknown; LOCATED IN: small nucleolar ribonucleoprotein complex, nucleus; EXPRESSED IN: 22 plant structures; EXPRESSED DURING: 13 growth stages; CONTAINS InterPro DOMAIN/s: Like-Sm ribonucleoprotein, core (InterPro:IPR001163), Like-Sm ribonucleoprotein, eukaryotic and archaea-type, core (InterPro:IPR006649), Like-Sm ribonucleoprotein-related, core (InterPro:IPR0109…
XLOC_016352	Prupe.5G000300	Pp05:134192-141587	E	D	OK	23.3	15.9406	-0.547623	-1.59966	0.999	0.1057	0.999065	no	CESA6 (CELLULOSE SYNTHASE 6); cellulose synthase/ transferase, transferring glycosyl groups
XLOC_018751	Prupe.6G242300	Pp06:24065193-24072308	E	D	OK	5.45123	3.5439	-0.621243	-1.60414	0.999	0.10575	0.999065	no	RNA binding / nucleic acid binding / nucleotide binding / protein binding / zinc ion binding
XLOC_005904	Prupe.2G019500	Pp02:1911425-1914362	E	D	OK	32.7105	47.6418	0.542475	1.61934	0.999	0.10585	0.999065	no	SAG101 (SENESCENCE-ASSOCIATED GENE 101); carboxylesterase/ triacylglycerol lipase
XLOC_012573	Prupe.4G067700	Pp04:3283185-3290165	E	D	OK	11.2298	7.62195	-0.559105	-1.59184	0.999	0.10585	0.999065	no	ATP binding / DNA binding / DNA-directed DNA polymerase/ nucleoside-triphosphatase/ nucleotide binding
XLOC_002109	Prupe.1G405800	Pp01:35665948-35668164	E	D	OK	157.8	230.373	0.545871	1.62567	0.999	0.10595	0.999065	no	40S ribosomal protein S3 (RPS3C)
XLOC_012120	Prupe.3G291800	Pp03:26146568-26147921	E	D	OK	37.725	55.1791	0.548603	1.63776	0.999	0.106	0.999065	no	structural constituent of ribosome
XLOC_017322	Prupe.5G207200	Pp05:16535157-16538509	E	D	OK	0.0579675	0.232849	2.00608	1.39963	0.999	0.106	0.999065	no	RBL12 (ARABIDOPSIS RHOMBOID-LIKE PROTEIN 12)
XLOC_018967	Prupe.6G286600	Pp06:26539845-26541503	E	D	OK	1.58691	2.911	0.875291	1.63518	0.999	0.106	0.999065	no	short-chain dehydrogenase/reductase (SDR) family protein
XLOC_000956	Prupe.1G179500	Pp01:15478843-15485000	E	D	OK	4.38247	6.42389	0.551704	1.56771	0.999	0.1061	0.999065	no	NA
XLOC_005448	Prupe.1G511400	Pp01:42105005-42110113	E	D	OK	16.5686	25.8624	0.642401	1.61813	0.999	0.1061	0.999065	no	unknown protein
XLOC_009230	Prupe.3G032200	Pp03:2394191-2397245	E	D	OK	6.41832	4.19198	-0.614563	-1.6208	0.999	0.1061	0.999065	no	subtilase family protein
XLOC_024394	Prupe.8G107300	Pp08:13826571-13828228	E	D	OK	0.0709024	3.8482	5.76221	4.62482	0.999	0.10635	0.999065	no	AHB1 (ARABIDOPSIS HEMOGLOBIN 1); oxygen binding / oxygen transporter
XLOC_018447	Prupe.6G184800	Pp06:19382547-19387895	E	D	OK	5.38863	3.47059	-0.634736	-1.56422	0.999	0.1064	0.999065	no	binding
XLOC_000974	Prupe.1G183300	Pp01:16209246-16210565	E	D	OK	19.7169	29.1516	0.564146	1.60654	0.999	0.10645	0.999065	no	NA
XLOC_022124	Prupe.7G180500	Pp07:17677615-17679457	E	D	OK	0.259931	0.808411	1.63696	1.74072	0.999	0.1065	0.999065	no	NA
XLOC_015356	Prupe.5G051000	Pp05:5482711-5489377	E	D	OK	18.2894	26.7599	0.549065	1.58423	0.999	0.10655	0.999065	no	CT-BMY (CHLOROPLAST BETA-AMYLASE); beta-amylase
XLOC_000088	Prupe.1G016100	Pp01:1150541-1151601	E	D	OK	0.113898	0.481122	2.07866	1.8014	0.999	0.10665	0.999065	no	NA
XLOC_020760	Prupe.6G286500	Pp06:26526813-26534538	E	D	OK	15.0537	10.3229	-0.544263	-1.62539	0.999	0.10675	0.999065	no	SCAR2 (SCAR HOMOLOG 2)
XLOC_001609	Prupe.1G310900	Pp01:30217940-30220164	E	D	OK	65.6727	95.9191	0.546525	1.63466	0.999	0.1068	0.999065	no	zinc finger (B-box type) family protein
XLOC_002254	Prupe.1G431700	Pp01:36977934-36980017	E	D	OK	27.4576	40.0177	0.54343	1.56457	0.999	0.10685	0.999065	no	SCE1 (SUMO CONJUGATION ENZYME 1); SUMO ligase
XLOC_016373	Prupe.5G005800	Pp05:678525-679718	E	D	OK	0.304033	0.942374	1.63207	1.73551	0.999	0.10695	0.999065	no	metal ion binding
XLOC_002532	Prupe.1G486000	Pp01:40472296-40474103	E	D	OK	1.2539	2.28379	0.865011	1.61183	0.999	0.107	0.999065	no	NA
XLOC_009067	Prupe.2G326600	Pp02:30124609-30130441	E	D	OK	9.50661	6.47853	-0.553265	-1.55544	0.999	0.10705	0.999065	no	CSLD3 (CELLULOSE SYNTHASE-LIKE D3); cellulose synthase/ transferase, transferring glycosyl groups
XLOC_008556	Prupe.2G215400	Pp02:24617332-24618782	E	D	OK	0.771887	2.46963	1.67783	1.74451	0.999	0.1071	0.999065	no	phosphoglycolate phosphatase, putative
XLOC_014536	Prupe.4G162000	Pp04:9289203-9291742	E	D	OK	13.8321	9.28815	-0.574556	-1.61506	0.999	0.1071	0.999065	no	NA
XLOC_011476	Prupe.3G151700	Pp03:16579644-16582453	E	D	OK	21.9643	33.6548	0.615653	1.59689	0.999	0.1072	0.999065	no	CPN10 (CHAPERONIN 10); chaperone binding
XLOC_008016	Prupe.2G097300	Pp02:15238431-15240793	E	D	OK	29.5665	45.5085	0.62217	1.59305	0.999	0.10735	0.999065	no	unknown protein
XLOC_025754	Prupe.8G112500	Pp08:14117405-14135673	E	D	OK	7.11358	4.9087	-0.535234	-1.59851	0.999	0.10735	0.999065	no	TOR (TARGET OF RAPAMYCIN); 1-phosphatidylinositol-3-kinase/ protein binding
XLOC_012232	Prupe.4G004300	Pp04:274299-278984	E	D	OK	2.34853	1.14172	-1.04055	-1.62786	0.999	0.1075	0.999065	no	unknown protein
XLOC_001441	Prupe.1G279100	Pp01:28324258-28325963	E	D	OK	35.0292	51.353	0.551891	1.61674	0.999	0.10755	0.999065	no	emp24/gp25L/p24 family protein
XLOC_014180	Prupe.4G090500	Pp04:4513719-4515411	E	D	OK	3.09483	5.10268	0.721395	1.59906	0.999	0.10765	0.999065	no	unknown protein
XLOC_023874	Prupe.8G007000	Pp08:539173-549056	E	D	OK	0.76096	0.403458	-0.9154	-1.55545	0.999	0.10765	0.999065	no	bifunctional aspartate kinase/homoserine dehydrogenase, putative / AK-HSDH, putative
XLOC_000116	Prupe.1G022300	Pp01:1521867-1525058	E	D	OK	54.492	79.2867	0.541036	1.61338	0.999	0.10775	0.999065	no	emp24/gp25L/p24 protein-related
XLOC_000427	Prupe.1G074900	Pp01:5376715-5381669	E	D	OK	27.8475	19.2998	-0.528963	-1.576	0.999	0.10775	0.999065	no	CIA2 (CHLOROPLAST IMPORT APPARATUS 2); transcription regulator
XLOC_003688	Prupe.1G141500	Pp01:11118086-11120699	E	D	OK	54.259	78.9074	0.540299	1.61238	0.999	0.10785	0.999065	no	integral membrane family protein
XLOC_020919	Prupe.6G319000	Pp06:28283750-28285978	E	D	OK	0.845584	1.69512	1.00337	1.63554	0.999	0.10785	0.999065	no	F-box family protein
XLOC_002774	Prupe.1G534700	Pp01:43698417-43700730	E	D	OK	16.771	25.0498	0.578829	1.62521	0.999	0.10795	0.999065	no	40S ribosomal protein S10 (RPS10A)
XLOC_010707	Prupe.3G309400	Pp03:26917258-26919732	E	D	OK	0.251223	0.579225	1.20516	1.65502	0.999	0.10805	0.999065	no	transferase family protein
XLOC_007719	Prupe.2G030800	Pp02:3317729-3318888	E	D	OK	414.116	283.477	-0.546804	-1.6165	0.999	0.1083	0.999065	no	NA
XLOC_015777	Prupe.5G129500	Pp05:12536068-12537115	E	D	OK	75.0615	118.319	0.656531	1.60595	0.999	0.10835	0.999065	no	unknown protein
XLOC_007977	Prupe.2G088600	Pp02:13974011-13974648	E	D	OK	0.284354	1.17039	2.04123	1.76896	0.999	0.10855	0.999065	no	disease resistance protein (TIR-NBS-LRR class), putative
XLOC_023511	Prupe.7G204400	Pp07:18931963-18934869	E	D	OK	31.7551	45.9245	0.532275	1.56213	0.999	0.1086	0.999065	no	unknown protein
XLOC_017669	Prupe.6G031100	Pp06:2419986-2422247	E	D	OK	24.2401	36.6156	0.595063	1.58836	0.999	0.1087	0.999065	no	heavy-metal-associated domain-containing protein
XLOC_021040	Prupe.6G339100	Pp06:29367388-29370678	E	D	OK	20.255	30.2008	0.57631	1.58704	0.999	0.10875	0.999065	no	cytidine/deoxycytidylate deaminase family protein
XLOC_008477	Prupe.2G200300	Pp02:23727770-23731774	E	D	OK	2.427	1.38617	-0.808067	-1.56585	0.999	0.1088	0.999065	no	CCA1 (CIRCADIAN CLOCK ASSOCIATED 1); DNA binding / transcription activator/ transcription factor/ transcription repressor
XLOC_014357	Prupe.4G125700	Pp04:6893112-6896164	E	D	OK	4.24263	2.61785	-0.696578	-1.58712	0.999	0.10905	0.999065	no	methyladenine glycosylase family protein
XLOC_016219	Prupe.5G218800	Pp05:17101972-17104165	E	D	OK	153.709	105.503	-0.54292	-1.61955	0.999	0.10905	0.999065	no	aspartyl protease family protein
XLOC_022402	Prupe.7G235300	Pp07:20455607-20463171	E	D	OK	2.07212	1.28036	-0.694559	-1.60274	0.999	0.1092	0.999065	no	PDR4 (PLEIOTROPIC DRUG RESISTANCE 4); ATPase, coupled to transmembrane movement of substances
XLOC_009814	Prupe.3G141100	Pp03:14966940-14971759	E	D	OK	0.314048	0.0796747	-1.97879	-1.88142	0.999	0.10925	0.999065	no	unknown protein
XLOC_009569	Prupe.3G095000	Pp03:7124134-7126001	E	D	OK	9.13336	5.87445	-0.636693	-1.61422	0.999	0.1093	0.999065	no	HCT (HYDROXYCINNAMOYL-COA SHIKIMATE/QUINATE HYDROXYCINNAMOYL TRANSFERASE); quinate O-hydroxycinnamoyltransferase/ shikimate O-hydroxycinnamoyltransferase/ transferase
XLOC_009900	Prupe.3G157900	Pp03:17665309-17669713	E	D	OK	67.6912	46.5869	-0.539044	-1.60472	0.999	0.1093	0.999065	no	leucine-rich repeat transmembrane protein kinase, putative
XLOC_025325	Prupe.8G022000	Pp08:1994604-1998597	E	D	OK	9.67694	6.59667	-0.552812	-1.58932	0.999	0.1093	0.999065	no	leucine-rich repeat transmembrane protein kinase, putative
XLOC_021422	Prupe.7G048800	Pp07:8585430-8585975	E	D	OK	24.4117	38.116	0.642822	1.6037	0.999	0.1094	0.999065	no	NA
XLOC_014154	Prupe.4G083500	Pp04:4080519-4089486	E	D	OK	64.0143	44.6701	-0.519085	-1.52968	0.999	0.10945	0.999065	no	TCP family transcription factor, putative
XLOC_006981	Prupe.2G220400	Pp02:24887112-24889195	E	D	OK	2.82386	4.99498	0.822812	1.6453	0.999	0.1095	0.999065	no	NA
XLOC_020896	Prupe.6G314600	Pp06:28082158-28082995	E	D	OK	60.49	88.8951	0.555407	1.56158	0.999	0.1095	0.999065	no	universal stress protein (USP) family protein
XLOC_004514	Prupe.1G308600	Pp01:30042940-30045487	E	D	OK	6.61039	10.0597	0.605785	1.59593	0.999	0.10955	0.999065	no	unknown protein
XLOC_012073	Prupe.3G281900	Pp03:25680333-25685838	E	D	OK	32.7044	22.639	-0.53067	-1.57185	0.999	0.10965	0.999065	no	potassium transporter, putative
XLOC_016327	Prupe.5G241700	Pp05:18195910-18200676	E	D	OK	0.773108	1.37638	0.832142	1.60797	0.999	0.11	0.999065	no	SUS6 (SUCROSE SYNTHASE 6); UDP-glycosyltransferase/ sucrose synthase
XLOC_001040	Prupe.1G200200	Pp01:19571293-19573736	E	D	OK	28.6828	42.0952	0.553467	1.54336	0.999	0.1101	0.999065	no	FUNCTIONS IN: molecular_function unknown; INVOLVED IN: biological_process unknown; LOCATED IN: cellular_component unknown; CONTAINS InterPro DOMAIN/s: Ubiquitin related modifier 1 (InterPro:IPR015221), Ubiquitin-related modifier 1 (InterPro:IPR017188), Molybdopterin synthase/thiamin biosynthesis sulphur carrier, beta-grasp (InterPro:IPR016155); BEST Arabidopsis thaliana protein match is: unknown …
XLOC_008881	Prupe.2G287800,Prupe.2G287900	Pp02:28324853-28331816	E	D	OK	8.82259	3.81208	-1.21063	-1.56727	0.999	0.1101	0.999065	no	NA
XLOC_014192	Prupe.4G093100	Pp04:4690236-4693242	E	D	OK	1.97154	1.13494	-0.796707	-1.59969	0.999	0.11015	0.999065	no	WAK5 (WALL ASSOCIATED KINASE 5); kinase/ protein serine/threonine kinase
XLOC_003756	Prupe.1G155100	Pp01:12260141-12261131	E	D	OK	0.372071	0.996334	1.42105	1.68716	0.999	0.1103	0.999065	no	hydrolase
XLOC_017144	Prupe.5G172500	Pp05:14694265-14696789	E	D	OK	39.458	57.7333	0.549085	1.61011	0.999	0.11035	0.999065	no	GDSL-motif lipase/hydrolase family protein
XLOC_006358	Prupe.2G104200	Pp02:16096134-16097475	E	D	OK	46.3751	31.8366	-0.542665	-1.60662	0.999	0.11055	0.999065	no	glucose-6-phosphate/phosphate translocator, putative
XLOC_017115	Prupe.5G165900,Prupe.5G166000	Pp05:14385259-14393317	E	D	OK	3.01471	5.03838	0.740943	1.57774	0.999	0.11065	0.999065	no	NA
XLOC_000253	Prupe.1G043300	Pp01:3098596-3100315	E	D	OK	18.8289	12.5448	-0.585855	-1.55866	0.999	0.1107	0.999065	no	unknown protein
XLOC_005223	Prupe.1G465300	Pp01:38804228-38811583	E	D	OK	3.16543	2.00085	-0.661791	-1.58611	0.999	0.1108	0.999065	no	SWIM zinc finger family protein
XLOC_010941	Prupe.3G037800	Pp03:2732645-2733608	E	D	OK	24.0912	36.6698	0.606088	1.56622	0.999	0.1108	0.999065	no	TIFY10B
XLOC_002655	Prupe.1G510000	Pp01:42008504-42020959	E	D	OK	6.48152	4.49222	-0.528903	-1.54671	0.999	0.11105	0.999065	no	NA
XLOC_007657	Prupe.2G017800	Pp02:1661828-1664214	E	D	OK	20.3271	29.6408	0.544177	1.56246	0.999	0.11105	0.999065	no	unknown protein
XLOC_016677	Prupe.5G072200,Prupe.5G072300	Pp05:8698600-8703761	E	D	OK	24.1194	16.7396	-0.526925	-1.56866	0.999	0.1111	0.999065	no	NA
XLOC_001837	Prupe.1G354000	Pp01:32899175-32905305	E	D	OK	46.1881	32.0604	-0.526728	-1.56524	0.999	0.11115	0.999065	no	SBE2.2 (starch branching enzyme 2.2); 1,4-alpha-glucan branching enzyme
XLOC_009000	Prupe.2G312900	Pp02:29514811-29516901	E	D	OK	12.6946	19.6537	0.63059	1.55152	0.999	0.1112	0.999065	no	FUNCTIONS IN: molecular_function unknown; INVOLVED IN: biological_process unknown; LOCATED IN: cellular_component unknown; CONTAINS InterPro DOMAIN/s: Transcription factor Pcc1 (InterPro:IPR015419); Has 78 Blast hits to 78 proteins in 41 species: Archae - 0; Bacteria - 0; Metazoa - 33; Fungi - 21; Plants - 19; Viruses - 0; Other Eukaryotes - 5 (source: NCBI BLink).
XLOC_004692	Prupe.1G347400	Pp01:32471825-32483066	E	D	OK	16.2819	11.3684	-0.518246	-1.52928	0.999	0.1113	0.999065	no	HUA2 (ENHANCER OF AG-4 2); transcription factor
XLOC_016425	Prupe.5G017300	Pp05:1857901-1872431	E	D	OK	31.1062	21.6189	-0.524906	-1.57145	0.999	0.1113	0.999065	no	FEI1 (FEI 1); ATP binding / kinase/ protein serine/threonine kinase
XLOC_005653	Prupe.1G555700	Pp01:45350831-45355221	E	D	OK	58.9412	85.0326	0.52874	1.55524	0.999	0.1114	0.999065	no	ATP-dependent protease La (LON) domain-containing protein
XLOC_020604	Prupe.6G256300	Pp06:24912778-24917335	E	D	OK	4.99483	3.10159	-0.687427	-1.56086	0.999	0.11155	0.999065	no	SPL9 (SQUAMOSA PROMOTER BINDING PROTEIN-LIKE 9); transcription factor
XLOC_013086	Prupe.4G168000	Pp04:9764519-9770578	E	D	OK	9.4174	13.8755	0.559141	1.56432	0.999	0.1116	0.999065	no	protein kinase family protein
XLOC_019101	Prupe.6G312700	Pp06:27995587-28003926	E	D	OK	12.7211	8.80483	-0.530857	-1.55618	0.999	0.11165	0.999065	no	INVOLVED IN: biological_process unknown; LOCATED IN: chloroplast; EXPRESSED IN: 23 plant structures; EXPRESSED DURING: 13 growth stages; BEST Arabidopsis thaliana protein match is: cyclin-related (TAIR:AT2G41830.1); Has 199 Blast hits to 197 proteins in 66 species: Archae - 0; Bacteria - 0; Metazoa - 113; Fungi - 19; Plants - 59; Viruses - 0; Other Eukaryotes - 8 (source: NCBI BLink).
XLOC_012751	Prupe.4G104000	Pp04:5332735-5334966	E	D	OK	1.11516	2.02695	0.862059	1.58812	0.999	0.11185	0.999065	no	PLP6 (PATATIN-LIKE PROTEIN 6); nutrient reservoir
XLOC_026232	Prupe.8G211000	Pp08:19516937-19519204	E	D	OK	0.0673735	0.262087	1.95979	1.81129	0.999	0.11185	0.999065	no	flavin-containing monooxygenase family protein / FMO family protein
XLOC_010042	Prupe.3G188600	Pp03:20181195-20182936	E	D	OK	0.492253	0.180046	-1.45104	-1.6532	0.999	0.112	0.999065	no	NA
XLOC_009987	Prupe.3G174300	Pp03:19146446-19149447	E	D	OK	0.600809	0.238238	-1.3345	-1.66812	0.999	0.11205	0.999065	no	WRKY28; transcription factor
XLOC_000258	Prupe.1G044000	Pp01:3149418-3153857	E	D	OK	22.0748	32.4849	0.55737	1.55428	0.999	0.11215	0.999065	no	FUNCTIONS IN: molecular_function unknown; INVOLVED IN: biological_process unknown; LOCATED IN: integral to membrane; CONTAINS InterPro DOMAIN/s: Mpv17/PMP22 (InterPro:IPR007248); BEST Arabidopsis thaliana protein match is: PMP22 (TAIR:AT4G04470.1); Has 957 Blast hits to 957 proteins in 126 species: Archae - 0; Bacteria - 0; Metazoa - 456; Fungi - 286; Plants - 164; Viruses - 0; Other Eukaryotes -…
XLOC_009192	Prupe.3G023300	Pp03:1717931-1726103	E	D	OK	17.5377	12.2467	-0.518069	-1.53099	0.999	0.11215	0.999065	no	APUM5 (Arabidopsis Pumilio 5); RNA binding / binding
XLOC_005024	Prupe.1G422500	Pp01:36465956-36469722	E	D	OK	0.953729	0.519621	-0.876119	-1.59787	0.999	0.1122	0.999065	no	ATP-dependent RNA helicase, putative
XLOC_018374	Prupe.6G172200	Pp06:17716708-17720796	E	D	OK	88.6257	127.73	0.527303	1.56021	0.999	0.11225	0.999065	no	unknown protein
XLOC_006306	Prupe.2G093500	Pp02:14820029-14821543	E	D	OK	0.079031	0.660559	3.0632	2.31832	0.999	0.1123	0.999065	no	NA
XLOC_006427	Prupe.2G117600	Pp02:17559532-17561528	E	D	OK	0.392069	0.143713	-1.44791	-1.64964	0.999	0.1124	0.999065	no	transferase, transferring glycosyl groups / transferase, transferring hexosyl groups
XLOC_000247	Prupe.1G042400	Pp01:3026998-3032825	E	D	OK	35.9258	24.8411	-0.532295	-1.58967	0.999	0.11245	0.999065	no	alcohol oxidase-related
XLOC_013321	Prupe.4G204000	Pp04:12708428-12713718	E	D	OK	0.371662	0.147948	-1.3289	-1.66112	0.999	0.1127	0.999065	no	NA
XLOC_014610	Prupe.4G181500	Pp04:10766954-10769427	E	D	OK	8540.91	14448.3	0.758443	1.49719	0.999	0.11285	0.999065	no	MT3 (METALLOTHIONEIN 3); copper ion binding
XLOC_022087	Prupe.7G172300	Pp07:17333733-17336081	E	D	OK	0.345136	0.0830545	-2.05504	-1.75381	0.999	0.11295	0.999065	no	family II extracellular lipase 3 (EXL3)
XLOC_009102	Prupe.3G004100	Pp03:271588-272612	E	D	OK	1135.14	765.254	-0.568857	-1.609	0.999	0.113	0.999065	no	CAB1 (CHLOROPHYLL A/B BINDING PROTEIN 1); chlorophyll binding
XLOC_019029	Prupe.6G297800	Pp06:27189955-27192248	E	D	OK	86.1947	124.901	0.535118	1.59372	0.999	0.113	0.999065	no	unknown protein
XLOC_001028	Prupe.1G195000	Pp01:18452463-18460444	E	D	OK	6.61748	4.54492	-0.542027	-1.53498	0.999	0.11305	0.999065	no	disease resistance protein (CC-NBS-LRR class), putative
XLOC_016602	Prupe.5G053600	Pp05:5735109-5741456	E	D	OK	1.84645	1.13088	-0.707303	-1.55581	0.999	0.11305	0.999065	no	NA
XLOC_022666	Prupe.7G018400	Pp07:2713733-2715596	E	D	OK	10.0045	6.44894	-0.633515	-1.58274	0.999	0.11315	0.999065	no	MYB60 (myb domain protein 60); DNA binding / transcription factor
XLOC_022091	Prupe.7G172900	Pp07:17363821-17364640	E	D	OK	10.9419	20.1733	0.882588	1.59415	0.999	0.1132	0.999065	no	unknown protein
XLOC_010904	Prupe.3G028500	Pp03:2123347-2152678	E	D	OK	6.42438	4.48292	-0.51912	-1.54698	0.999	0.11325	0.999065	no	INVOLVED IN: protein localization; EXPRESSED IN: 22 plant structures; EXPRESSED DURING: 13 growth stages; CONTAINS InterPro DOMAIN/s: Vacuolar protein sorting-associated protein (InterPro:IPR009543); BEST Arabidopsis thaliana protein match is: phosphoinositide binding (TAIR:AT1G48090.2); Has 1782 Blast hits to 981 proteins in 148 species: Archae - 0; Bacteria - 0; Metazoa - 1018; Fungi - 290; Pla…
XLOC_001560	Prupe.1G301200	Pp01:29627729-29631579	E	D	OK	8.80425	5.74599	-0.615645	-1.58052	0.999	0.11345	0.999065	no	ATP binding / protein kinase/ protein serine/threonine kinase
XLOC_025809	Prupe.8G125400	Pp08:15021978-15023374	E	D	OK	0.226203	0.838838	1.89077	1.78962	0.999	0.11365	0.999065	no	LOH2 (LAG ONE HOMOLOGUE 2)
XLOC_018695	Prupe.6G231700	Pp06:23428123-23432068	E	D	OK	19.8986	13.8337	-0.524476	-1.52118	0.999	0.1137	0.999065	no	AP2 (APETALA 2); transcription factor
XLOC_010679	Prupe.3G304100	Pp03:26712702-26715349	E	D	OK	7.63003	11.9812	0.651006	1.59898	0.999	0.11375	0.999065	no	MPL1 (MYZUS PERSICAE-INDUCED LIPASE 1); catalytic
XLOC_020678	Prupe.6G270100	Pp06:25650081-25652694	E	D	OK	12.7685	8.10765	-0.655234	-1.5632	0.999	0.1138	0.999065	no	FUNCTIONS IN: molecular_function unknown; INVOLVED IN: biological_process unknown; LOCATED IN: chloroplast; CONTAINS InterPro DOMAIN/s: Ovarian tumour, otubain (InterPro:IPR003323); BEST Arabidopsis thaliana protein match is: OTU-like cysteine protease family protein (TAIR:AT3G57810.3); Has 100 Blast hits to 100 proteins in 30 species: Archae - 0; Bacteria - 0; Metazoa - 21; Fungi - 2; Plants - 6…
XLOC_019161	Prupe.6G326700	Pp06:28693009-28696012	E	D	OK	10.8071	16.1667	0.581037	1.58852	0.999	0.1139	0.999065	no	PNC2 (PEROXISOMAL ADENINE NUCLEOTIDE CARRIER 2); ADP transmembrane transporter/ ATP transmembrane transporter/ binding
XLOC_002742	Prupe.1G528500	Pp01:43243831-43253468	E	D	OK	4.29659	2.82564	-0.604618	-1.60333	0.999	0.1142	0.999065	no	unknown protein
XLOC_017088	Prupe.5G161000	Pp05:14170098-14171653	E	D	OK	105.872	153.18	0.532911	1.59286	0.999	0.11425	0.999065	no	PMSR1 (PEPTIDEMETHIONINE SULFOXIDE REDUCTASE 1); oxidoreductase, acting on sulfur group of donors, disulfide as acceptor / peptide-methionine-(S)-S-oxide reductase
XLOC_011018	Prupe.3G053900	Pp03:3792610-3800090	E	D	OK	96.2944	146.939	0.609694	1.5282	0.999	0.1143	0.999065	no	40S ribosomal protein S30 (RPS30C)
XLOC_012174	Prupe.3G305300	Pp03:26751241-26753555	E	D	OK	30.2483	43.5853	0.526989	1.51433	0.999	0.1143	0.999065	no	60S ribosomal protein L17 (RPL17A)
XLOC_024747	Prupe.8G178000	Pp08:17941790-17946340	E	D	OK	3.93188	5.94875	0.597367	1.5022	0.999	0.1144	0.999065	no	binding / ubiquitin-protein ligase
XLOC_022275	Prupe.7G210300	Pp07:19248180-19251625	E	D	OK	16.3463	11.0278	-0.56782	-1.58294	0.999	0.1145	0.999065	no	unknown protein
XLOC_019558	Prupe.6G039100	Pp06:2939066-2946894	E	D	OK	31.9191	22.1106	-0.529677	-1.58191	0.999	0.11455	0.999065	no	leucine-rich repeat transmembrane protein kinase, putative
XLOC_026450	Prupe.8G256700	Pp08:21893699-21894722	E	D	OK	0.784949	1.8476	1.23498	1.62599	0.999	0.11455	0.999065	no	universal stress protein (USP) family protein
XLOC_006770	Prupe.2G178100	Pp02:22268315-22269180	E	D	OK	11.614	19.2342	0.727812	1.58292	0.999	0.11475	0.999065	no	LEA14 (LATE EMBRYOGENESIS ABUNDANT 14)
XLOC_013124	Prupe.4G173700	Pp04:10276519-10277987	E	D	OK	7.20815	4.44949	-0.695988	-1.60532	0.999	0.11475	0.999065	no	glycosyltransferase family protein
XLOC_007567	Prupe.2G000500	Pp02:134173-145387	E	D	OK	2.11705	1.3314	-0.669116	-1.55322	0.999	0.11495	0.999065	no	XIF; motor
XLOC_011528	Prupe.3G163500	Pp03:18288827-18295555	E	D	OK	4.43161	2.85647	-0.633598	-1.50235	0.999	0.1151	0.999065	no	KAN (KANADI); transcription factor
XLOC_000943	Prupe.1G177200	Pp01:15112037-15114254	E	D	OK	13.9898	9.31937	-0.586068	-1.58781	0.999	0.11515	0.999065	no	amino acid transporter family protein
XLOC_014502	Prupe.4G157100	Pp04:8990753-8992506	E	D	OK	0.0693317	0.414582	2.58007	1.41574	0.999	0.11515	0.999065	no	NA
XLOC_023452	Prupe.7G192500	Pp07:18357080-18367007	E	D	OK	50.0723	34.3708	-0.54283	-1.56013	0.999	0.11515	0.999065	no	CAAX amino terminal protease family protein
XLOC_020396	Prupe.6G209900	Pp06:21819598-21820752	E	D	OK	53.9249	78.7177	0.545736	1.57234	0.999	0.1152	0.999065	no	NA
XLOC_022389	Prupe.7G233200	Pp07:20354905-20357898	E	D	OK	6.94406	4.50247	-0.625063	-1.58786	0.999	0.11525	0.999065	no	ROPGEF9; Rho guanyl-nucleotide exchange factor
XLOC_026111	Prupe.8G186400	Pp08:18388618-18389992	E	D	OK	97.5995	141.409	0.534927	1.59887	0.999	0.1154	0.999065	no	leucine-rich repeat family protein / protein kinase family protein
XLOC_022322	Prupe.7G218000	Pp07:19633249-19640909	E	D	OK	14.9584	28.9572	0.952965	1.55728	0.999	0.11545	0.999065	no	OXS3 (OXIDATIVE STRESS 3)
XLOC_002335	Prupe.1G447000	Pp01:37793120-37796923	E	D	OK	6.43513	4.29677	-0.582716	-1.52735	0.999	0.11555	0.999065	no	leucine-rich repeat transmembrane protein kinase, putative
XLOC_020819	Prupe.6G299100	Pp06:27239982-27240594	E	D	OK	35.4928	23.0662	-0.621747	-1.58662	0.999	0.11555	0.999065	no	FUNCTIONS IN: molecular_function unknown; INVOLVED IN: biological_process unknown; LOCATED IN: endomembrane system; CONTAINS InterPro DOMAIN/s: Harpin-induced 1 (InterPro:IPR010847); BEST Arabidopsis thaliana protein match is: unknown protein (TAIR:AT3G54200.1); Has 119 Blast hits to 118 proteins in 9 species: Archae - 0; Bacteria - 0; Metazoa - 0; Fungi - 0; Plants - 119; Viruses - 0; Other Euka…
XLOC_005605	Prupe.1G544400	Pp01:44491771-44494261	E	D	OK	117.859	169.006	0.520017	1.55466	0.999	0.11565	0.999065	no	CYTC-2 (cytochrome c-2); electron carrier/ heme binding / iron ion binding
XLOC_008514	Prupe.2G206300	Pp02:24061052-24070973	E	D	OK	18.6085	12.979	-0.519787	-1.55611	0.999	0.11565	0.999065	no	KTF1 (KOW DOMAIN-CONTAINING TRANSCRIPTION FACTOR 1); nucleotide binding
XLOC_017281	Prupe.5G198900	Pp05:16020147-16029871	E	D	OK	12.652	8.89378	-0.508496	-1.5177	0.999	0.11575	0.999065	no	formin homology 2 domain-containing protein / FH2 domain-containing protein
XLOC_020651	Prupe.6G264800	Pp06:25375940-25379620	E	D	OK	1.0471	0.559005	-0.905464	-1.58675	0.999	0.11585	0.999065	no	ROPGEF7; Rho guanyl-nucleotide exchange factor
XLOC_020590	Prupe.6G253400	Pp06:24709143-24711303	E	D	OK	192.702	284.735	0.563252	1.54519	0.999	0.11595	0.999065	no	60S ribosomal protein L36 (RPL36B)
XLOC_018023	Prupe.6G101400	Pp06:7059982-7062241	E	D	OK	18.6502	27.9753	0.584962	1.53897	0.999	0.1161	0.999065	no	unknown protein
XLOC_019154	Prupe.6G325600	Pp06:28648031-28651269	E	D	OK	2.50387	1.51889	-0.721147	-1.57038	0.999	0.11625	0.999065	no	NA
XLOC_013908	Prupe.4G027100	Pp04:1255927-1258763	E	D	OK	0.629804	1.27269	1.01491	1.50147	0.999	0.1163	0.999065	no	bacterial transferase hexapeptide repeat-containing protein
XLOC_014071	Prupe.4G064600	Pp04:3106660-3109968	E	D	OK	17.272	11.8586	-0.542507	-1.59175	0.999	0.1165	0.999065	no	leucine-rich repeat transmembrane protein kinase, putative
XLOC_013173	Prupe.4G181400	Pp04:10765094-10766926	E	D	OK	8.68121	13.969	0.686259	1.55714	0.999	0.1165	0.999065	no	ATCOX17; copper chaperone
XLOC_020175	Prupe.6G164200	Pp06:15989494-15991987	E	D	OK	22.022	32.9509	0.581372	1.59119	0.999	0.11655	0.999065	no	YLS8; catalytic
XLOC_004622	Prupe.1G332000	Pp01:31434431-31437130	E	D	OK	9.98129	15.1339	0.600488	1.53998	0.999	0.1166	0.999065	no	caleosin-related family protein
XLOC_024753	Prupe.8G179600	Pp08:18045508-18056048	E	D	OK	28.0131	19.4417	-0.526946	-1.55411	0.999	0.11675	0.999065	no	calcium-binding EF hand family protein
XLOC_017451	Prupe.5G232300	Pp05:17686525-17688673	E	D	OK	19.9693	28.9212	0.534343	1.58286	0.999	0.1168	0.999065	no	calcium-binding protein, putative
XLOC_019048	Prupe.6G302500	Pp06:27435066-27440257	E	D	OK	12.1122	8.40796	-0.526629	-1.54159	0.999	0.1168	0.999065	no	PHYA (PHYTOCHROME A); G-protein coupled photoreceptor/ protein histidine kinase/ red or far-red light photoreceptor/ signal transducer
XLOC_020386	Prupe.6G208200	Pp06:21675596-21678583	E	D	OK	16.8317	11.316	-0.57282	-1.55306	0.999	0.1169	0.999065	no	CAD6 (CINNAMYL ALCOHOL DEHYDROGENASE 6); binding / catalytic/ oxidoreductase/ zinc ion binding
XLOC_008171	Prupe.2G130400	Pp02:18764598-18767698	E	D	OK	8.52181	12.4211	0.543562	1.56283	0.999	0.117	0.999065	no	NA
XLOC_025815	Prupe.8G126300	Pp08:15074898-15079830	E	D	OK	0.348213	0.69091	0.98853	1.34236	0.999	0.11705	0.999065	no	unknown protein
XLOC_011938	Prupe.3G254600	Pp03:24353843-24357558	E	D	OK	26.9142	18.6424	-0.529782	-1.58204	0.999	0.1171	0.999065	no	RPK2 (RECEPTOR-LIKE PROTEIN KINASE 2); ATP binding / kinase/ protein serine/threonine kinase
XLOC_017842	Prupe.6G064800	Pp06:4486553-4491135	E	D	OK	16.3732	11.2916	-0.536088	-1.59986	0.999	0.11725	0.999065	no	NA
XLOC_022907	Prupe.7G072600	Pp07:11011532-11012734	E	D	OK	6.64465	10.4238	0.649611	1.54788	0.999	0.1173	0.999065	no	PGIP1 (POLYGALACTURONASE INHIBITING PROTEIN 1); protein binding
XLOC_000656	Prupe.1G121200	Pp01:9516833-9517458	E	D	OK	65.1022	95.0974	0.5467	1.59044	0.999	0.11735	0.999065	no	NA
XLOC_018889	Prupe.6G271000	Pp06:25707642-25710440	E	D	OK	1.00863	0.528952	-0.931182	-1.58922	0.999	0.11735	0.999065	no	pentatricopeptide (PPR) repeat-containing protein
XLOC_022431	Prupe.7G240900	Pp07:20729047-20736891	E	D	OK	3.83159	5.89118	0.620613	1.58173	0.999	0.11735	0.999065	no	NA
XLOC_010779	Prupe.3G005700	Pp03:339931-340831	E	D	OK	1.7186	3.49222	1.02291	1.59477	0.999	0.1174	0.999065	no	NA
XLOC_008340	Prupe.2G170500	Pp02:21756609-21770406	E	D	OK	14.6435	10.2565	-0.513722	-1.53015	0.999	0.1175	0.999065	no	CRP (CRYPTIC PRECOCIOUS)
XLOC_018781	Prupe.6G249300	Pp06:24489895-24490735	E	D	OK	2.17557	4.07405	0.905074	1.5725	0.999	0.11755	0.999065	no	zinc finger (C2H2 type) family protein
XLOC_018547	Prupe.6G202500	Pp06:21014619-21019112	E	D	OK	13.7056	9.40924	-0.542619	-1.56446	0.999	0.11765	0.999065	no	polygalacturonase, putative / pectinase, putative
XLOC_001511	Prupe.1G293400	Pp01:29104669-29107555	E	D	OK	7.15183	10.9373	0.612867	1.52764	0.999	0.11775	0.999065	no	GEK1 (GEKO1); D-aminoacyl-tRNA deacylase
XLOC_023520	Prupe.7G205600	Pp07:18999214-19003465	E	D	OK	68.3912	47.2909	-0.532249	-1.5914	0.999	0.11785	0.999065	no	LUT2 (LUTEIN DEFICIENT 2); lycopene epsilon cyclase
XLOC_005392	Prupe.1G500500	Pp01:41433475-41436674	E	D	OK	14.2941	9.52198	-0.586089	-1.56146	0.999	0.11795	0.999065	no	nodulin MtN21 family protein
XLOC_007327	Prupe.2G284900	Pp02:28195367-28196655	E	D	OK	0.470191	0.123587	-1.92773	-1.76453	0.999	0.11805	0.999065	no	NA
XLOC_023896	Prupe.8G011000	Pp08:895261-898388	E	D	OK	3.0888	1.73134	-0.835155	-1.58427	0.999	0.11805	0.999065	no	oxidoreductase, 2OG-Fe(II) oxygenase family protein
XLOC_019224	Prupe.6G341800	Pp06:29491146-29494271	E	D	OK	4.01416	2.40326	-0.740106	-1.58769	0.999	0.1181	0.999065	no	transferase family protein
XLOC_007075	Prupe.2G236400	Pp02:25797131-25800354	E	D	OK	38.3704	54.9371	0.517788	1.50387	0.999	0.11815	0.999065	no	SCL30; RNA binding / nucleic acid binding / nucleotide binding
XLOC_000610	Prupe.1G112800	Pp01:8984438-8984710	E	D	OK	0.253181	0	-Inf	NA	0.999	0.1182	0.999065	no	NA
XLOC_003618	Prupe.1G125400	Pp01:9882771-9887752	E	D	OK	1.69574	1.00924	-0.748645	-1.52317	0.999	0.1182	0.999065	no	NA
XLOC_017038	Prupe.5G149600	Pp05:13617474-13617684	E	D	OK	0.64431	0	-Inf	NA	0.999	0.1182	0.999065	no	unknown protein
XLOC_019685	Prupe.6G064400	Pp06:4453914-4455203	E	D	OK	0.310282	0	-Inf	NA	0.999	0.1182	0.999065	no	NA
XLOC_023269	Prupe.7G149900	Pp07:16164329-16164548	E	D	OK	0.540513	0	-Inf	NA	0.999	0.1182	0.999065	no	NA
XLOC_025539	Prupe.8G067700	Pp08:9952587-9952975	E	D	OK	2.67356	0	-Inf	NA	0.999	0.1182	0.999065	no	NA
XLOC_015900	Prupe.5G152400	Pp05:13747197-13749355	E	D	OK	1.72682	3.21398	0.896246	1.59608	0.999	0.11825	0.999065	no	60S ribosomal protein L17 (RPL17B)
XLOC_020330	Prupe.6G197900	Pp06:20491195-20491759	E	D	OK	0.216159	1.22062	2.49746	2.00406	0.999	0.11835	0.999065	no	NA
XLOC_009597	Prupe.3G100100	Pp03:7676279-7677785	E	D	OK	4.4833	7.73239	0.786355	1.55078	0.999	0.1185	0.999065	no	unknown protein
XLOC_009348	Prupe.3G053100	Pp03:3754697-3754952	E	D	OK	25.7534	46.981	0.867315	1.56918	0.999	0.11865	0.999065	no	NA
XLOC_025257	Prupe.8G007900	Pp08:612524-614933	E	D	OK	51.0459	73.0563	0.517215	1.52594	0.999	0.1187	0.999065	no	ATDAD1 (DEFENDER AGAINST APOPTOTIC DEATH 1)
XLOC_008392	Prupe.2G183800	Pp02:22559131-22569384	E	D	OK	38.0412	26.6012	-0.516072	-1.53272	0.999	0.1188	0.999065	no	SPA1 (SUPPRESSOR OF PHYA-105 1); protein binding / signal transducer
XLOC_014276	Prupe.4G106700	Pp04:5572137-5579222	E	D	OK	0.28654	0.600374	1.06713	1.53669	0.999	0.1188	0.999065	no	root hair defective 3 GTP-binding (RHD3) family protein
XLOC_004484	Prupe.1G302100	Pp01:29673332-29678743	E	D	OK	270.998	403.544	0.574445	1.51487	0.999	0.1189	0.999065	no	NA
XLOC_015310	Prupe.5G040300	Pp05:4422701-4429435	E	D	OK	4.01185	6.48124	0.692002	1.56617	0.999	0.119	0.999065	no	unknown protein
XLOC_020379	Prupe.6G207300	Pp06:21569700-21572354	E	D	OK	0.168448	0.454845	1.43308	1.60041	0.999	0.119	0.999065	no	NA
XLOC_025432	Prupe.8G043100	Pp08:4480099-4483957	E	D	OK	6.8557	11.2431	0.713661	1.52886	0.999	0.11905	0.999065	no	unknown protein
XLOC_019240	Prupe.6G345100	Pp06:29627456-29629571	E	D	OK	0.402262	0.862905	1.10107	1.61111	0.999	0.1191	0.999065	no	WRKY74; calmodulin binding / transcription factor
XLOC_000302	Prupe.1G051800,Prupe.1G051900	Pp01:3620366-3624467	E	D	OK	0.0591492	0.482446	3.02794	1.87496	0.999	0.11915	0.999065	no	NA
XLOC_008962	Prupe.2G304400	Pp02:29063553-29067476	E	D	OK	20.121	13.6033	-0.564749	-1.53575	0.999	0.11915	0.999065	no	unknown protein
XLOC_000600	Prupe.1G110700	Pp01:8847034-8851668	E	D	OK	2.15949	1.25347	-0.784768	-1.51841	0.999	0.1194	0.999065	no	galactosyltransferase family protein
XLOC_001930	Prupe.1G373200	Pp01:33942726-33946319	E	D	OK	6.05261	4.05117	-0.579218	-1.55036	0.999	0.11955	0.999065	no	pentatricopeptide (PPR) repeat-containing protein
XLOC_006177	Prupe.2G067800	Pp02:9665697-9669253	E	D	OK	0.293398	0.712664	1.28036	1.63264	0.999	0.11955	0.999065	no	FUNCTIONS IN: molecular_function unknown; INVOLVED IN: N-terminal protein myristoylation; LOCATED IN: chloroplast; EXPRESSED IN: 23 plant structures; EXPRESSED DURING: 13 growth stages; CONTAINS InterPro DOMAIN/s: Haemerythrin/HHE cation-binding motif (InterPro:IPR012312); Has 35 Blast hits to 35 proteins in 7 species: Archae - 0; Bacteria - 2; Metazoa - 0; Fungi - 0; Plants - 32; Viruses - 0; Ot…
XLOC_019888	Prupe.6G104400	Pp06:7335498-7342275	E	D	OK	12.3921	8.50758	-0.542594	-1.56441	0.999	0.11955	0.999065	no	NCRK; kinase
XLOC_003900	Prupe.1G183400	Pp01:16231729-16235273	E	D	OK	27.7436	41.4617	0.579624	1.56952	0.999	0.11965	0.999065	no	NA
XLOC_006837	Prupe.2G188000	Pp02:22833588-22845697	E	D	OK	67.7958	47.4795	-0.513893	-1.50383	0.999	0.11975	0.999065	no	tetratricopeptide repeat (TPR)-containing protein
XLOC_014031	Prupe.4G053800	Pp04:2598669-2604548	E	D	OK	25.3852	17.6952	-0.520627	-1.51717	0.999	0.11975	0.999065	no	ETT (ETTIN); DNA binding / transcription factor
XLOC_004629	Prupe.1G333300	Pp01:31550533-31560192	E	D	OK	7.18262	4.88357	-0.556573	-1.57709	0.999	0.1198	0.999065	no	NUP155; nucleocytoplasmic transporter
XLOC_002634	Prupe.1G506700	Pp01:41834876-41837294	E	D	OK	92.829	132.33	0.511497	1.51634	0.999	0.1198	0.999065	no	NA
XLOC_025064	Prupe.8G241100	Pp08:21120901-21122707	E	D	OK	1.02573	1.94641	0.924158	1.52924	0.999	0.1198	0.999065	no	unknown protein
XLOC_008488	Prupe.2G202100,Prupe.2G202200	Pp02:23847155-23850429	E	D	OK	2.61734	4.2253	0.690954	1.53136	0.999	0.11985	0.999065	no	NA
XLOC_003911	Prupe.1G185700	Pp01:16871289-16874428	E	D	OK	3.86502	6.29261	0.703182	1.5812	0.999	0.11995	0.999065	no	unknown protein
XLOC_012117	Prupe.3G291300	Pp03:26108295-26125499	E	D	OK	11.6269	8.18645	-0.506163	-1.51438	0.999	0.11995	0.999065	no	unknown protein
XLOC_019188	Prupe.6G332700	Pp06:28961684-28963560	E	D	OK	31.0236	21.5851	-0.523332	-1.55137	0.999	0.12	0.999065	no	LOCATED IN: endoplasmic reticulum; EXPRESSED IN: 22 plant structures; EXPRESSED DURING: 12 growth stages; CONTAINS InterPro DOMAIN/s: Prefoldin (InterPro:IPR009053); BEST Arabidopsis thaliana protein match is: unknown protein (TAIR:AT3G05130.1); Has 110457 Blast hits to 56483 proteins in 2051 species: Archae - 1653; Bacteria - 15111; Metazoa - 52441; Fungi - 7858; Plants - 4309; Viruses - 584; Ot…
XLOC_003287	Prupe.1G054900	Pp01:3868044-3870293	E	D	OK	26.252	38.199	0.541108	1.55974	0.999	0.12015	0.999065	no	ATGSTU8 (GLUTATHIONE S-TRANSFERASE TAU 8); glutathione transferase
XLOC_026166	Prupe.8G196900	Pp08:18829144-18831138	E	D	OK	0.195615	0.478654	1.29097	1.57929	0.999	0.12015	0.999065	no	CYP82G1; electron carrier/ heme binding / iron ion binding / monooxygenase/ oxygen binding
XLOC_014984	Prupe.4G267400	Pp04:20104686-20110277	E	D	OK	15.2022	22.5983	0.571934	1.50166	0.999	0.1202	0.999065	no	ankyrin repeat family protein
XLOC_024808	Prupe.8G190400	Pp08:18550926-18552295	E	D	OK	0.667086	1.53864	1.20571	1.60337	0.999	0.1202	0.999065	no	unknown protein
XLOC_002561	Prupe.1G492300	Pp01:40935421-40936458	E	D	OK	6.08596	9.76524	0.68217	1.55411	0.999	0.12025	0.999065	no	NA
XLOC_009435	Prupe.3G070600	Pp03:5072118-5074305	E	D	OK	2.99616	4.9375	0.720667	1.56711	0.999	0.12025	0.999065	no	unknown protein
XLOC_010127	Prupe.3G201700	Pp03:21003465-21013504	E	D	OK	17.181	12.0976	-0.506098	-1.50052	0.999	0.12025	0.999065	no	AHK2 (ARABIDOPSIS HISTIDINE KINASE 2); cytokinin receptor/ osmosensor/ protein histidine kinase
XLOC_013503	Prupe.4G239700	Pp04:15750906-15753330	E	D	OK	1.28397	0.644288	-0.99483	-1.59795	0.999	0.12025	0.999065	no	QRT1 (QUARTET 1); pectinesterase
XLOC_017986	Prupe.6G094200	Pp06:6509758-6514028	E	D	OK	5.25769	7.8635	0.580743	1.54548	0.999	0.12025	0.999065	no	zinc finger (C3HC4-type RING finger) family protein
XLOC_013840	Prupe.4G013800	Pp04:642532-644360	E	D	OK	52.6923	37.0104	-0.509661	-1.51398	0.999	0.12035	0.999065	no	EFE (ETHYLENE-FORMING ENZYME); 1-aminocyclopropane-1-carboxylate oxidase
XLOC_019314	Prupe.6G357600	Pp06:30293287-30299570	E	D	OK	1.88063	1.06878	-0.81525	-1.51415	0.999	0.1204	0.999065	no	UDP-glucose:sterol glucosyltransferase (UGT80A2)
XLOC_000634	Prupe.1G118700	Pp01:9312211-9313983	E	D	OK	211.951	303.178	0.516434	1.5333	0.999	0.12045	0.999065	no	universal stress protein (USP) family protein
XLOC_001027	Prupe.1G194800	Pp01:18428467-18429235	E	D	OK	3.24674	5.85392	0.850411	1.55932	0.999	0.1205	0.999065	no	MSS3 (multicopy suppressors of snf4 deficiency in yeast 3); calcium ion binding
XLOC_017289	Prupe.5G200400	Pp05:16102343-16121945	E	D	OK	2.39331	1.47646	-0.696865	-1.5535	0.999	0.1205	0.999065	no	NA
XLOC_000122	Prupe.1G023500	Pp01:1655315-1659053	E	D	OK	1.48288	0.866554	-0.775043	-1.52873	0.999	0.1206	0.999065	no	NA
XLOC_015617	Prupe.5G098400	Pp05:10689186-10691521	E	D	OK	403.962	586.549	0.53803	1.55728	0.999	0.1207	0.999065	no	ATGPX6 (GLUTATHIONE PEROXIDASE 6); glutathione peroxidase
XLOC_002302	Prupe.1G440200	Pp01:37406313-37413160	E	D	OK	4.06719	2.68285	-0.600269	-1.56283	0.999	0.1209	0.999065	no	unknown protein
XLOC_016924	Prupe.5G125100	Pp05:12303784-12306940	E	D	OK	0.387644	0.872052	1.16968	1.61841	0.999	0.121	0.999065	no	nodulin MtN3 family protein
XLOC_014130	Prupe.4G079200	Pp04:3841940-3843914	E	D	OK	111.883	160.893	0.524106	1.56698	0.999	0.1211	0.999065	no	60S ribosomal protein L18A (RPL18aB)
XLOC_008081	Prupe.2G111700	Pp02:16996434-17001837	E	D	OK	4.7255	3.17151	-0.575296	-1.53219	0.999	0.1214	0.999065	no	disease resistance protein (NBS-LRR class), putative
XLOC_021977	Prupe.7G153800,Prupe.7G153900	Pp07:16389074-16391228	E	D	OK	0.746855	1.64875	1.14248	1.52504	0.999	0.1214	0.999065	no	NA
XLOC_004985	Prupe.1G414500	Pp01:36074603-36077969	E	D	OK	2.29795	3.70791	0.69026	1.54535	0.999	0.12145	0.999065	no	unknown protein
XLOC_012934	Prupe.4G135700	Pp04:7488195-7501402	E	D	OK	11.7534	8.30962	-0.500221	-1.49532	0.999	0.12145	0.999065	no	PIE1 (PHOTOPERIOD-INDEPENDENT EARLY FLOWERING 1); ATP binding / DNA binding / helicase/ nucleic acid binding
XLOC_001798	Prupe.1G347000	Pp01:32431782-32451925	E	D	OK	4.96163	3.44601	-0.525886	-1.56886	0.999	0.12175	0.999065	no	zinc finger (C3HC4-type RING finger) family protein
XLOC_022926	Prupe.7G075800	Pp07:11281762-11286134	E	D	OK	11.183	7.67561	-0.542959	-1.52296	0.999	0.12175	0.999065	no	DNA-binding bromodomain-containing protein
XLOC_001142	Prupe.1G222600	Pp01:23666751-23668620	E	D	OK	0.0838691	0.28813	1.78051	1.46391	0.999	0.1218	0.999065	no	unknown protein
XLOC_015966	Prupe.5G165600	Pp05:14373622-14375722	E	D	OK	1.36908	0.721313	-0.924515	-1.57754	0.999	0.1218	0.999065	no	pentatricopeptide (PPR) repeat-containing protein
XLOC_011351	Prupe.3G125900	Pp03:11595144-11597872	E	D	OK	8.57226	12.9923	0.599905	1.50074	0.999	0.122	0.999065	no	protein kinase C substrate, heavy chain-related
XLOC_025299	Prupe.8G017000	Pp08:1575214-1584769	E	D	OK	34.0396	23.8654	-0.512298	-1.5046	0.999	0.12205	0.999065	no	SEU (seuss); DNA binding / protein binding / protein heterodimerization/ transcription cofactor
XLOC_021006	Prupe.6G334200	Pp06:29033512-29038648	E	D	OK	0.841312	0.461849	-0.865221	-1.5145	0.999	0.12215	0.999065	no	FUNCTIONS IN: molecular_function unknown; INVOLVED IN: biological_process unknown; LOCATED IN: cellular_component unknown; CONTAINS InterPro DOMAIN/s: Frigida-like (InterPro:IPR012474); BEST Arabidopsis thaliana protein match is: hydroxyproline-rich glycoprotein family protein (TAIR:AT3G22440.1); Has 987 Blast hits to 921 proteins in 78 species: Archae - 0; Bacteria - 16; Metazoa - 58; Fungi - 7;…
XLOC_016813	Prupe.5G102600	Pp05:10968841-10970440	E	D	OK	8.18242	5.25469	-0.638922	-1.55103	0.999	0.1222	0.999065	no	CYP86A8; fatty acid (omega-1)-hydroxylase/ oxygen binding
XLOC_001553	Prupe.1G300100	Pp01:29494241-29495856	E	D	OK	10.6503	15.8227	0.5711	1.54911	0.999	0.12225	0.999065	no	unknown protein
XLOC_017926	Prupe.6G083600	Pp06:5645764-5647070	E	D	OK	68.4455	98.1046	0.519365	1.49408	0.999	0.12225	0.999065	no	40S ribosomal protein S15A (RPS15aF)
XLOC_026422	Prupe.8G251300	Pp08:21608408-21609039	E	D	OK	1.73241	3.51456	1.02056	1.53165	0.999	0.1224	0.999065	no	NA
XLOC_000060	Prupe.1G011200	Pp01:859244-867025	E	D	OK	40.919	28.6082	-0.516344	-1.51276	0.999	0.12245	0.999065	no	TIC (TIME FOR COFFEE)
XLOC_022494	Prupe.7G253800	Pp07:21377073-21378105	E	D	OK	1.03614	2.08296	1.00741	1.56454	0.999	0.12245	0.999065	no	unknown protein
XLOC_025107	Prupe.8G248200	Pp08:21452954-21457059	E	D	OK	2.96447	1.8946	-0.645884	-1.49285	0.999	0.12255	0.999065	no	protein binding / zinc ion binding
XLOC_024447	Prupe.8G116600	Pp08:14366071-14370642	E	D	OK	0.275313	0.605848	1.13788	1.54505	0.999	0.1226	0.999065	no	SQN (SQUINT); peptidyl-prolyl cis-trans isomerase
XLOC_008993	Prupe.2G311300	Pp02:29425506-29433799	E	D	OK	18.9249	13.4321	-0.494606	-1.47706	0.999	0.1227	0.999065	no	unknown protein
XLOC_017141	Prupe.5G171900	Pp05:14669045-14674357	E	D	OK	2.69899	4.40233	0.705852	1.48494	0.999	0.12275	0.999065	no	unknown protein
XLOC_017235	Prupe.5G189800	Pp05:15582755-15584524	E	D	OK	25.2156	37.4895	0.57217	1.55006	0.999	0.12275	0.999065	no	40S ribosomal protein S9 (RPS9C)
XLOC_016551	Prupe.5G044000	Pp05:4836075-4838073	E	D	OK	1.04734	1.96813	0.910087	1.55301	0.999	0.12285	0.999065	no	peroxidase 20 (PER20) (P20)
XLOC_015605	Prupe.5G095500	Pp05:10495896-10497754	E	D	OK	38.4776	55.1391	0.519057	1.54715	0.999	0.123	0.999065	no	short-chain dehydrogenase/reductase (SDR) family protein
XLOC_023977	Prupe.8G028300	Pp08:2566770-2570494	E	D	OK	177.094	254.348	0.522287	1.51688	0.999	0.12305	0.999065	no	fructose-1,6-bisphosphatase, putative / D-fructose-1,6-bisphosphate 1-phosphohydrolase, putative / FBPase, putative
XLOC_001477	Prupe.1G287400	Pp01:28741233-28742800	E	D	OK	0.429452	0.913	1.08812	1.54337	0.999	0.1231	0.999065	no	NA
XLOC_020704	Prupe.6G275700	Pp06:25980999-25984270	E	D	OK	5.7555	3.72076	-0.629343	-1.54274	0.999	0.12325	0.999065	no	FUNCTIONS IN: molecular_function unknown; INVOLVED IN: biological_process unknown; LOCATED IN: cellular_component unknown; EXPRESSED IN: 17 plant structures; EXPRESSED DURING: 7 growth stages; BEST Arabidopsis thaliana protein match is: proline-rich family protein (TAIR:AT3G09000.1); Has 94255 Blast hits to 49644 proteins in 1573 species: Archae - 225; Bacteria - 11215; Metazoa - 37735; Fungi - 2…
XLOC_021922	Prupe.7G144800	Pp07:15852263-15853986	E	D	OK	0.282619	0.651	1.2038	1.57923	0.999	0.12325	0.999065	no	NA
XLOC_017025	Prupe.5G147300	Pp05:13518653-13520712	E	D	OK	0.195254	0.49432	1.34009	1.51118	0.999	0.1233	0.999065	no	transferase family protein
XLOC_021269	Prupe.7G021300	Pp07:3219679-3230326	E	D	OK	16.0744	22.8884	0.509854	1.51909	0.999	0.1233	0.999065	no	ASD1 (ALPHA-L-ARABINOFURANOSIDASE 1); alpha-N-arabinofuranosidase/ hydrolase, acting on glycosyl bonds / xylan 1,4-beta-xylosidase
XLOC_007643	Prupe.2G015600	Pp02:1384145-1384461	E	D	OK	0	0.454505	Inf	NA	0.999	0.1234	0.999065	no	PSAE-1 (PSA E1 KNOCKOUT); catalytic
XLOC_013835	Prupe.4G012600	Pp04:595583-598721	E	D	OK	3.83317	2.36075	-0.699294	-1.54257	0.999	0.1234	0.999065	no	HT1 (high leaf temperature 1); kinase/ protein serine/threonine/tyrosine kinase
XLOC_013970	Prupe.4G041700	Pp04:1967080-1968865	E	D	OK	3.0734	1.81464	-0.760152	-1.53611	0.999	0.1234	0.999065	no	NA
XLOC_013443	Prupe.4G226600	Pp04:14396206-14398938	E	D	OK	38.934	55.3774	0.508269	1.48359	0.999	0.1234	0.999065	no	NA
XLOC_017174	Prupe.5G177500	Pp05:14998088-15009644	E	D	OK	24.3351	16.2254	-0.584786	-1.50248	0.999	0.1234	0.999065	no	DNA binding / protein binding / transcription regulator
XLOC_019843	Prupe.6G096000	Pp06:6653880-6654243	E	D	OK	0	0.315951	Inf	NA	0.999	0.1234	0.999065	no	NA
XLOC_020442	Prupe.6G220600	Pp06:22630020-22630385	E	D	OK	0	0.303721	Inf	NA	0.999	0.1234	0.999065	no	NA
XLOC_020846	Prupe.6G304200	Pp06:27534913-27535180	E	D	OK	0	0.237118	Inf	NA	0.999	0.1234	0.999065	no	unknown protein
XLOC_021697	Prupe.7G100100	Pp07:13062246-13062435	E	D	OK	0	0.850477	Inf	NA	0.999	0.1234	0.999065	no	NA
XLOC_025596	Prupe.8G080800	Pp08:11463263-11463545	E	D	OK	0	0.203851	Inf	NA	0.999	0.1234	0.999065	no	auxin-responsive protein, putative
XLOC_002609	Prupe.1G500900	Pp01:41462841-41464074	E	D	OK	0.322237	0.783942	1.28262	1.56908	0.999	0.12345	0.999065	no	AP2 domain-containing transcription factor family protein
XLOC_020382	Prupe.6G207600	Pp06:21628913-21631105	E	D	OK	0.14092	0.42754	1.60119	1.63969	0.999	0.12345	0.999065	no	ELI3-1 (ELICITOR-ACTIVATED GENE 3-1); binding / catalytic/ oxidoreductase/ zinc ion binding
XLOC_005322	Prupe.1G485700	Pp01:40437222-40456369	E	D	OK	3.54228	2.37288	-0.578038	-1.52063	0.999	0.1236	0.999065	no	NA
XLOC_004886	Prupe.1G388400	Pp01:34716667-34721261	E	D	OK	6.62605	4.52944	-0.548818	-1.53681	0.999	0.12365	0.999065	no	catalytic/ pyridoxal phosphate binding
XLOC_009651	Prupe.3G110400	Pp03:9076036-9077171	E	D	OK	2.93263	5.06343	0.787919	1.57628	0.999	0.12365	0.999065	no	F-box family protein
XLOC_025987	Prupe.8G159800	Pp08:16872813-16878303	E	D	OK	1.75911	1.01701	-0.790511	-1.50631	0.999	0.1237	0.999065	no	beta-fructofuranosidase, putative / invertase, putative / saccharase, putative / beta-fructosidase, putative
XLOC_007635	Prupe.2G014300	Pp02:1260466-1269026	E	D	OK	54.6097	38.6612	-0.498268	-1.49462	0.999	0.12375	0.999065	no	CEV1 (CONSTITUTIVE EXPRESSION OF VSP 1); cellulose synthase/ transferase, transferring glycosyl groups
XLOC_022343	Prupe.7G222600	Pp07:19846192-19849678	E	D	OK	0.223879	0.0855193	-1.3884	-1.51882	0.999	0.1238	0.999065	no	pentatricopeptide (PPR) repeat-containing protein
XLOC_014595	Prupe.4G177200	Pp04:10508966-10510314	E	D	OK	0.615428	0.173065	-1.83028	-1.73471	0.999	0.1239	0.999065	no	SPL5 (SQUAMOSA PROMOTER BINDING PROTEIN-LIKE 5); DNA binding / transcription factor
XLOC_002246	Prupe.1G430200,Prupe.1G430300	Pp01:36879665-36882030	E	D	OK	233.957	331.832	0.504209	1.50935	0.999	0.1241	0.999065	no	NA
XLOC_007605	Prupe.2G007300	Pp02:684994-691657	E	D	OK	0.33723	0.148188	-1.1863	-1.45415	0.999	0.12415	0.999065	no	SYN3
XLOC_008051	Prupe.2G103900	Pp02:16048736-16052400	E	D	OK	1.08418	1.96318	0.856591	1.57118	0.999	0.12415	0.999065	no	serine/threonine protein kinase, putative
XLOC_009603	Prupe.3G101500	Pp03:7866224-7868310	E	D	OK	0.942687	1.70829	0.8577	1.53178	0.999	0.12415	0.999065	no	NA
XLOC_010891	Prupe.3G026600	Pp03:1963182-1964356	E	D	OK	3.33705	1.79651	-0.893371	-1.56788	0.999	0.1242	0.999065	no	NA
XLOC_022537	Prupe.7G260800	Pp07:21683336-21687481	E	D	OK	20.1857	14.1765	-0.509835	-1.47766	0.999	0.1246	0.999065	no	basic helix-loop-helix (bHLH) family protein
XLOC_007501	Prupe.2G318300	Pp02:29774893-29776061	E	D	OK	37.5902	59.5447	0.663615	1.54478	0.999	0.12465	0.999065	no	NA
XLOC_016944	Prupe.5G129900	Pp05:12556702-12558878	E	D	OK	103.487	72.3035	-0.51731	-1.54924	0.999	0.12465	0.999065	no	CYP78A8; electron carrier/ heme binding / iron ion binding / monooxygenase/ oxygen binding
XLOC_020952	Prupe.6G324000	Pp06:28540068-28551866	E	D	OK	10.5424	7.45427	-0.500068	-1.48845	0.999	0.1247	0.999065	no	ATREV3 (ARABIDOPSIS THALIANA RECOVERY PROTEIN 3); DNA binding / DNA-directed DNA polymerase
XLOC_010102	Prupe.3G198300	Pp03:20807739-20811584	E	D	OK	1.31377	0.770798	-0.769287	-1.53653	0.999	0.12475	0.999065	no	pentatricopeptide (PPR) repeat-containing protein
XLOC_015851	Prupe.5G142800	Pp05:13222319-13229955	E	D	OK	2.62807	1.63997	-0.680334	-1.54084	0.999	0.1249	0.999065	no	SFC (SCARFACE); ARF GTPase activator/ phosphoinositide binding
XLOC_000438	Prupe.1G076600	Pp01:5525068-5533086	E	D	OK	12.7403	8.88417	-0.520089	-1.47515	0.999	0.125	0.999065	no	SLP3; serine-type peptidase
XLOC_002691	Prupe.1G517400	Pp01:42530817-42532736	E	D	OK	0.0579397	0.293242	2.33947	1.84873	0.999	0.12515	0.999065	no	AtMYB93 (myb domain protein 93); DNA binding / transcription factor
XLOC_002433	Prupe.1G466400	Pp01:38892681-38907213	E	D	OK	13.617	9.61467	-0.502104	-1.50185	0.999	0.12525	0.999065	no	emb2410 (embryo defective 2410)
XLOC_023437	Prupe.7G188600	Pp07:18126815-18128349	E	D	OK	31.6354	45.8738	0.53613	1.54669	0.999	0.12525	0.999065	no	unknown protein
XLOC_025532	Prupe.8G065000	Pp08:9591245-9597904	E	D	OK	26.328	18.5128	-0.508078	-1.51423	0.999	0.1254	0.999065	no	splicing factor, putative
XLOC_001927	Prupe.1G372700	Pp01:33919966-33921168	E	D	OK	511.015	734.689	0.523769	1.54096	0.999	0.12565	0.999065	no	ATTRX1; oxidoreductase, acting on sulfur group of donors, disulfide as acceptor
XLOC_014723	Prupe.4G211200	Pp04:13168979-13171921	E	D	OK	40.2649	57.9944	0.526392	1.54217	0.999	0.12595	0.999065	no	unknown protein
XLOC_021717	Prupe.7G103800	Pp07:13336125-13338302	E	D	OK	2.16429	1.20723	-0.842198	-1.55424	0.999	0.12595	0.999065	no	unknown protein
XLOC_003656	Prupe.1G134400	Pp01:10620430-10628527	E	D	OK	8.29877	5.70255	-0.541291	-1.51774	0.999	0.12605	0.999065	no	NA
XLOC_005114	Prupe.1G443500	Pp01:37603498-37613385	E	D	OK	7.24603	5.11952	-0.501184	-1.46546	0.999	0.12605	0.999065	no	binding
XLOC_026082	Prupe.8G179500	Pp08:18036685-18043658	E	D	OK	3.08314	2.03071	-0.602415	-1.47465	0.999	0.12615	0.999065	no	disease resistance protein (TIR-NBS-LRR class), putative
XLOC_006533	Prupe.2G136700	Pp02:19432682-19435199	E	D	OK	1.38403	2.32591	0.748927	1.54404	0.999	0.1262	0.999065	no	zinc finger (C2H2 type) family protein
XLOC_005984	Prupe.2G035500	Pp02:3834199-3849882	E	D	OK	9.23569	6.50846	-0.504905	-1.47945	0.999	0.12625	0.999065	no	NRPD1B; DNA binding / DNA-directed RNA polymerase
XLOC_017512	Prupe.5G244600	Pp05:18323102-18326470	E	D	OK	199.089	282.54	0.50504	1.48101	0.999	0.1265	0.999065	no	nascent polypeptide-associated complex (NAC) domain-containing protein / BTF3b-like transcription factor, putative
XLOC_007239	Prupe.2G267800	Pp02:27349174-27354987	E	D	OK	12.6687	8.82637	-0.521383	-1.50644	0.999	0.1266	0.999065	no	FUNCTIONS IN: molecular_function unknown; INVOLVED IN: biological_process unknown; LOCATED IN: cellular_component unknown; EXPRESSED IN: 22 plant structures; EXPRESSED DURING: 13 growth stages; BEST Arabidopsis thaliana protein match is: COP1-interacting protein-related (TAIR:AT1G72410.1); Has 8834 Blast hits to 6495 proteins in 406 species: Archae - 8; Bacteria - 626; Metazoa - 3389; Fungi - 793…
XLOC_010805	Prupe.3G011200	Pp03:702182-703868	E	D	OK	0.553002	0.226804	-1.28584	-1.57955	0.999	0.1266	0.999065	no	AMP-binding protein, putative
XLOC_012808	Prupe.4G114900	Pp04:6171903-6184888	E	D	OK	10.6534	7.48034	-0.510136	-1.49146	0.999	0.1266	0.999065	no	CHR4 (CHROMATIN REMODELING 4); ATP binding / DNA binding / chromatin binding / helicase/ nucleic acid binding / protein binding / zinc ion binding
XLOC_018240	Prupe.6G142100	Pp06:11507408-11508178	E	D	OK	5.1419	8.89584	0.79083	1.53409	0.999	0.12665	0.999065	no	NA
XLOC_020342	Prupe.6G200700	Pp06:20860026-20860558	E	D	OK	0.332213	2.09175	2.65453	1.97259	0.999	0.12665	0.999065	no	NA
XLOC_016536	Prupe.5G041700	Pp05:4556980-4563794	E	D	OK	2.27311	1.32218	-0.781753	-1.51049	0.999	0.12675	0.999065	no	BSK2 (BR-SIGNALING KINASE 2); ATP binding / binding / kinase/ protein kinase/ protein tyrosine kinase
XLOC_012269	Prupe.4G011900	Pp04:574219-576713	E	D	OK	0.543808	0.241061	-1.1737	-1.57388	0.999	0.1269	0.999065	no	unknown protein
XLOC_026174	Prupe.8G199600	Pp08:18939469-18942954	E	D	OK	22.7535	32.6748	0.52209	1.49279	0.999	0.1269	0.999065	no	zinc finger (C3HC4-type RING finger) family protein
XLOC_000425	Prupe.1G074400	Pp01:5331903-5336485	E	D	OK	17.4857	25.5988	0.549903	1.50745	0.999	0.12695	0.999065	no	basic helix-loop-helix (bHLH) family protein
XLOC_013653	Prupe.4G268000	Pp04:20238185-20248742	E	D	OK	10.5351	7.3328	-0.522775	-1.53346	0.999	0.12695	0.999065	no	Ran GTPase binding / chromatin binding / zinc ion binding
XLOC_017736	Prupe.6G042400	Pp06:3113296-3115580	E	D	OK	27.064	39.4335	0.543046	1.50201	0.999	0.12695	0.999065	no	40S ribosomal protein S26 (RPS26C)
XLOC_006812	Prupe.2G183400	Pp02:22547120-22551298	E	D	OK	18.2804	26.452	0.533076	1.56284	0.999	0.1271	0.999065	no	mitochondrial substrate carrier family protein
XLOC_021893	Prupe.7G137000	Pp07:15402309-15404505	E	D	OK	6.79062	10.2713	0.597	1.48884	0.999	0.1272	0.999065	no	PLA2A (PHOSPHOLIPASE A 2A); lipase/ nutrient reservoir
XLOC_011988	Prupe.3G265200	Pp03:24909981-24913752	E	D	OK	2.54519	1.62922	-0.643588	-1.49239	0.999	0.12725	0.999065	no	pentatricopeptide (PPR) repeat-containing protein
XLOC_014133	Prupe.4G079500	Pp04:3853383-3856260	E	D	OK	233.749	328.379	0.490402	1.4713	0.999	0.12735	0.999065	no	40S ribosomal protein S14 (RPS14C)
XLOC_001696	Prupe.1G328100	Pp01:31188319-31188738	E	D	OK	3.37699	0.887299	-1.92825	-1.72866	0.999	0.1274	0.999065	no	major latex protein-related / MLP-related
XLOC_016737	Prupe.5G087400	Pp05:9857697-9859939	E	D	OK	131.037	187.652	0.518085	1.48606	0.999	0.1274	0.999065	no	NYE1 (NON-YELLOWING 1)
XLOC_021832	Prupe.7G127800	Pp07:14852860-14857673	E	D	OK	5.3108	3.4402	-0.626438	-1.51953	0.999	0.1274	0.999065	no	zinc finger (C3HC4-type RING finger) family protein
XLOC_010426	Prupe.3G255600	Pp03:24417334-24425926	E	D	OK	18.365	12.9067	-0.508838	-1.50213	0.999	0.12745	0.999065	no	dentin sialophosphoprotein-related
XLOC_024117	Prupe.8G054400	Pp08:6207762-6210397	E	D	OK	0.0990867	0.260365	1.39377	1.55283	0.999	0.12745	0.999065	no	AtRLP6 (Receptor Like Protein 6); protein binding
XLOC_003559	Prupe.1G111200	Pp01:8868201-8869743	E	D	OK	97.8052	140.683	0.52446	1.4917	0.999	0.12755	0.999065	no	HS1 (HEAT STABLE PROTEIN 1)
XLOC_023783	Prupe.7G261700	Pp07:21734768-21743657	E	D	OK	11.4963	8.09454	-0.506154	-1.48748	0.999	0.1276	0.999065	no	actin binding
XLOC_018746	Prupe.6G240700	Pp06:23951908-23954324	E	D	OK	36.2259	52.4414	0.533686	1.54176	0.999	0.12765	0.999065	no	DNAJ heat shock N-terminal domain-containing protein
XLOC_025704	Prupe.8G100900	Pp08:13225761-13228930	E	D	OK	5.19903	3.39551	-0.614611	-1.52165	0.999	0.1277	0.999065	no	ATPLT5 (POLYOL TRANSPORTER 5); D-ribose transmembrane transporter/ D-xylose transmembrane transporter/ carbohydrate transmembrane transporter/ galactose transmembrane transporter/ glucose transmembrane transporter/ glycerol transmembrane transporter/ mann
XLOC_006848	Prupe.2G190400	Pp02:22988057-22993206	E	D	OK	17.633	12.3599	-0.512611	-1.4816	0.999	0.12775	0.999065	no	ARF1 (AUXIN RESPONSE FACTOR 1); DNA binding / transcription factor
XLOC_007512	Prupe.2G321000	Pp02:29869137-29871084	E	D	OK	195.882	279.401	0.512354	1.53553	0.999	0.12785	0.999065	no	PGY2 (PIGGYBACK2); structural constituent of ribosome
XLOC_019333	Prupe.6G361200	Pp06:30451208-30451907	E	D	OK	127.793	182.581	0.514733	1.53843	0.999	0.12785	0.999065	no	zinc finger (C2H2 type) family protein
XLOC_015572	Prupe.5G088100	Pp05:9918837-9923753	E	D	OK	61.5012	43.6653	-0.494128	-1.46794	0.999	0.1279	0.999065	no	KNAT7 (KNOTTED-LIKE HOMEOBOX OF ARABIDOPSIS THALIANA 7); DNA binding / transcription activator/ transcription factor
XLOC_024797	Prupe.8G187600	Pp08:18428943-18432284	E	D	OK	1.8048	1.07151	-0.752202	-1.55362	0.999	0.1279	0.999065	no	NA
XLOC_026419	Prupe.8G250900	Pp08:21587116-21596881	E	D	OK	20.9865	14.7706	-0.506737	-1.50083	0.999	0.1279	0.999065	no	SCC3 (SISTER-CHROMATID COHESION PROTEIN 3); binding
XLOC_018175	Prupe.6G130800,Prupe.6G130900	Pp06:10189772-10194554	E	D	OK	2.48241	1.44114	-0.784531	-1.40045	0.999	0.128	0.999065	no	NA
XLOC_001718	Prupe.1G331100	Pp01:31382574-31384459	E	D	OK	81.6692	116.818	0.516393	1.54248	0.999	0.12805	0.999065	no	FUNCTIONS IN: molecular_function unknown; INVOLVED IN: response to oxidative stress; LOCATED IN: plasma membrane; EXPRESSED IN: callus; CONTAINS InterPro DOMAIN/s: EGF-type aspartate/asparagine hydroxylation conserved site (InterPro:IPR000152), Protein of unknown function Cys-rich (InterPro:IPR006461); BEST Arabidopsis thaliana protein match is: unknown protein (TAIR:AT5G35525.1); Has 492 Blast h…
XLOC_011559	Prupe.3G170800	Pp03:18974244-18977821	E	D	OK	20.3272	14.1705	-0.520517	-1.52831	0.999	0.12805	0.999065	no	RHM1 (RHAMNOSE BIOSYNTHESIS 1); UDP-L-rhamnose synthase/ UDP-glucose 4,6-dehydratase/ catalytic
XLOC_002469	Prupe.1G473700	Pp01:39347823-39354375	E	D	OK	21.6016	30.9192	0.517364	1.49367	0.999	0.1281	0.999065	no	phospholipase/carboxylesterase family protein
XLOC_018948	Prupe.6G282100	Pp06:26315741-26316630	E	D	OK	2.73163	1.39617	-0.96829	-1.54107	0.999	0.12815	0.999065	no	NA
XLOC_012909	Prupe.4G132000	Pp04:7306196-7314084	E	D	OK	14.9193	10.5194	-0.504126	-1.5037	0.999	0.1282	0.999065	no	protein kinase family protein
XLOC_009898	Prupe.3G157700	Pp03:17637870-17640071	E	D	OK	0.523264	0.209194	-1.3227	-1.54644	0.999	0.12825	0.999065	no	amino acid transporter family protein
XLOC_019136	Prupe.6G321600	Pp06:28419952-28423851	E	D	OK	0.252534	0.104152	-1.27779	-1.56966	0.999	0.1283	0.999065	no	formin homology 2 domain-containing protein / FH2 domain-containing protein
XLOC_024732	Prupe.8G174800	Pp08:17765902-17768100	E	D	OK	65.1578	92.7625	0.509603	1.52348	0.999	0.1283	0.999065	no	anac036 (Arabidopsis NAC domain containing protein 36); transcription factor
XLOC_001618	Prupe.1G313600	Pp01:30363808-30364627	E	D	OK	0.760456	0.253202	-1.58658	-1.58071	0.999	0.12835	0.999065	no	unknown protein
XLOC_005116	Prupe.1G444000	Pp01:37629020-37632743	E	D	OK	2.52444	4.08155	0.693153	1.49695	0.999	0.1284	0.999065	no	PFK3 (PHOSPHOFRUCTOKINASE 3); 6-phosphofructokinase
XLOC_010128	Prupe.3G201800	Pp03:21016112-21017813	E	D	OK	0.330434	0.867414	1.39236	1.58576	0.999	0.1284	0.999065	no	glycosyl hydrolase family protein 17
XLOC_012322	Prupe.4G021700	Pp04:1027550-1031803	E	D	OK	23.0923	16.3264	-0.500203	-1.45771	0.999	0.1288	0.999065	no	unknown protein
XLOC_013393	Prupe.4G217500	Pp04:13628750-13629703	E	D	OK	0.498749	1.26057	1.33769	1.5827	0.999	0.1288	0.999065	no	NA
XLOC_010633	Prupe.3G296000	Pp03:26322716-26323513	E	D	OK	12.1576	18.8227	0.630612	1.5203	0.999	0.12885	0.999065	no	NA
XLOC_017340	Prupe.5G210500	Pp05:16735419-16740818	E	D	OK	8.60296	5.82388	-0.562852	-1.49601	0.999	0.12885	0.999065	no	BIM1; DNA binding / protein binding / transcription factor
XLOC_024452	Prupe.8G117300	Pp08:14412157-14414110	E	D	OK	9.21185	6.09667	-0.595469	-1.51886	0.999	0.12885	0.999065	no	NA
XLOC_004271	Prupe.1G255600	Pp01:26616252-26617631	E	D	OK	5.67464	8.86295	0.643257	1.51919	0.999	0.1289	0.999065	no	unknown protein
XLOC_006923	Prupe.2G208100	Pp02:24153629-24156194	E	D	OK	9.10473	13.7561	0.595381	1.50349	0.999	0.1289	0.999065	no	VPS24.1
XLOC_026047	Prupe.8G173400	Pp08:17643589-17646763	E	D	OK	6.33894	9.50239	0.58405	1.51979	0.999	0.1289	0.999065	no	amino acid transporter family protein
XLOC_001255	Prupe.1G244100	Pp01:25756325-25763228	E	D	OK	31.8511	22.4641	-0.503722	-1.46757	0.999	0.12895	0.999065	no	cyclin-related
XLOC_010436	Prupe.3G257000	Pp03:24485734-24487341	E	D	OK	153.235	215.116	0.489365	1.46765	0.999	0.12895	0.999065	no	NA
XLOC_021106	Prupe.6G353600	Pp06:30062641-30088753	E	D	OK	11.7015	8.32838	-0.490589	-1.46013	0.999	0.1291	0.999065	no	binding
XLOC_012940	Prupe.4G137000	Pp04:7625505-7627524	E	D	OK	2.2621	1.26501	-0.838518	-1.51271	0.999	0.12915	0.999065	no	amino acid transporter family protein
XLOC_008723	Prupe.2G252800	Pp02:26650314-26651127	E	D	OK	160.614	229.01	0.511808	1.53101	0.999	0.1293	0.999065	no	NA
XLOC_009038	Prupe.2G320200	Pp02:29841763-29844305	E	D	OK	0.0984754	0.280113	1.50817	1.58744	0.999	0.12935	0.999065	no	copper-binding protein-related
XLOC_022066	Prupe.7G168700	Pp07:17156111-17157077	E	D	OK	255.18	363.905	0.512049	1.52526	0.999	0.12935	0.999065	no	DNAJ heat shock N-terminal domain-containing protein (J11)
XLOC_009967	Prupe.3G170300	Pp03:18903143-18910131	E	D	OK	9.93018	6.91917	-0.521222	-1.52964	0.999	0.12945	0.999065	no	NA
XLOC_004277	Prupe.1G256700	Pp01:26683011-26684974	E	D	OK	4.55839	7.73584	0.763035	1.51589	0.999	0.12955	0.999065	no	NA
XLOC_011652	Prupe.3G186600,Prupe.3G186700	Pp03:20080201-20082435	E	D	OK	45.6185	64.9611	0.509956	1.47132	0.999	0.1296	0.999065	no	NA
XLOC_017078	Prupe.5G159200	Pp05:14082193-14090842	E	D	OK	10.0555	7.01235	-0.520014	-1.53703	0.999	0.1296	0.999065	no	REF6 (RELATIVE OF EARLY FLOWERING 6); nucleic acid binding / transcription factor/ zinc ion binding
XLOC_022196	Prupe.7G194400	Pp07:18466161-18467172	E	D	OK	0.483207	1.14085	1.23939	1.57724	0.999	0.1296	0.999065	no	AP2 domain-containing transcription factor, putative
XLOC_014383	Prupe.4G131500	Pp04:7259916-7262516	E	D	OK	0.235943	0.558677	1.24358	1.5742	0.999	0.1297	0.999065	no	NA
XLOC_020605	Prupe.6G256500	Pp06:24927303-24929312	E	D	OK	6.45712	10.0097	0.63243	1.50862	0.999	0.1297	0.999065	no	EXP3
XLOC_016236	Prupe.5G222500	Pp05:17282007-17284782	E	D	OK	141.04	197.775	0.487757	1.46176	0.999	0.1301	0.999065	no	40S ribosomal protein S7 (RPS7A)
XLOC_006611	Prupe.2G149900	Pp02:20523409-20525862	E	D	OK	14.0788	9.75914	-0.528698	-1.46608	0.999	0.1302	0.999065	no	oxidoreductase family protein
XLOC_002030	Prupe.1G392100	Pp01:34919961-34922218	E	D	OK	35.6956	51.3787	0.525423	1.51666	0.999	0.13025	0.999065	no	microsomal signal peptidase 25 kDa subunit, putative (SPC25)
XLOC_008885	Prupe.2G288600	Pp02:28353582-28354443	E	D	OK	11.5395	17.8064	0.625813	1.51698	0.999	0.13025	0.999065	no	peptidoglycan-binding LysM domain-containing protein
XLOC_005339	Prupe.1G489300	Pp01:40735338-40743395	E	D	OK	6.22126	4.31372	-0.528274	-1.47208	0.999	0.1304	0.999065	no	NA
XLOC_013790	Prupe.4G003600	Pp04:238459-251235	E	D	OK	30.617	21.5323	-0.507828	-1.52123	0.999	0.13045	0.999065	no	binding
XLOC_020599	Prupe.6G255200	Pp06:24812929-24816997	E	D	OK	0.734336	0.373384	-0.975781	-1.50907	0.999	0.13045	0.999065	no	kinesin motor protein-related
XLOC_022892	Prupe.7G068100	Pp07:10649464-10649665	E	D	OK	9.40512	23.7713	1.3377	1.51535	0.999	0.13065	0.999065	no	NA
XLOC_016377	Prupe.5G006800	Pp05:742195-744841	E	D	OK	10.4354	15.1662	0.539375	1.48438	0.999	0.1308	0.999065	no	unknown protein
XLOC_014712	Prupe.4G208400	Pp04:12977822-12980427	E	D	OK	19.0339	27.5593	0.533967	1.52195	0.999	0.13085	0.999065	no	SGP1; GTP binding
XLOC_001970	Prupe.1G380700	Pp01:34322286-34333536	E	D	OK	17.0573	11.5137	-0.567039	-1.4893	0.999	0.131	0.999065	no	GYF domain-containing protein
XLOC_009933	Prupe.3G164400	Pp03:18347712-18348378	E	D	OK	0.716494	1.71235	1.25695	1.53767	0.999	0.13105	0.999065	no	pleckstrin homology (PH) domain-containing protein
XLOC_004768	Prupe.1G364300	Pp01:33485561-33487598	E	D	OK	21.9241	31.5845	0.5267	1.515	0.999	0.13115	0.999065	no	unknown protein
XLOC_009118	Prupe.3G007200	Pp03:433988-440711	E	D	OK	67.5663	47.647	-0.50392	-1.50863	0.999	0.13135	0.999065	no	long-chain-fatty-acid--CoA ligase family protein / long-chain acyl-CoA synthetase family protein
XLOC_006492	Prupe.2G128400	Pp02:18576335-18579811	E	D	OK	19.3145	27.4999	0.50974	1.52432	0.999	0.1314	0.999065	no	NA
XLOC_004895	Prupe.1G391000	Pp01:34856717-34859237	E	D	OK	20.0817	28.5548	0.507848	1.46446	0.999	0.13165	0.999065	no	unknown protein
XLOC_008736	Prupe.2G255100	Pp02:26773170-26777552	E	D	OK	34.3678	24.2987	-0.500177	-1.47028	0.999	0.13175	0.999065	no	dehydration-responsive family protein
XLOC_023492	Prupe.7G201100	Pp07:18755210-18767245	E	D	OK	12.9683	8.8965	-0.543674	-1.44937	0.999	0.13175	0.999065	no	ELF8 (EARLY FLOWERING 8); binding
XLOC_007615	Prupe.2G010000	Pp02:932739-934327	E	D	OK	25.8586	38.3289	0.567793	1.51816	0.999	0.13205	0.999065	no	60S ribosomal protein L31 (RPL31A)
XLOC_022308	Prupe.7G215000	Pp07:19481046-19483203	E	D	OK	160.631	225.873	0.491763	1.44984	0.999	0.13205	0.999065	no	60S ribosomal protein L31 (RPL31A)
XLOC_006089	Prupe.2G052800	Pp02:6117334-6119448	E	D	OK	0.432821	0.940006	1.1189	1.54044	0.999	0.1321	0.999065	no	UBP12 (UBIQUITIN-SPECIFIC PROTEASE 12); ubiquitin thiolesterase/ ubiquitin-specific protease
XLOC_019824	Prupe.6G092200	Pp06:6347817-6356883	E	D	OK	0.368067	0.197788	-0.896018	-1.45556	0.999	0.13215	0.999065	no	unknown protein
XLOC_001952	Prupe.1G376700	Pp01:34132844-34135780	E	D	OK	82.8957	117.743	0.506268	1.51381	0.999	0.1322	0.999065	no	PAF1; endopeptidase/ peptidase/ threonine-type endopeptidase
XLOC_012662	Prupe.4G084000	Pp04:4109922-4114527	E	D	OK	9.46591	13.7891	0.542718	1.4949	0.999	0.13245	0.999065	no	AERO1 (Arabidopsis endoplasmic reticulum oxidoreductins 1); FAD binding / electron carrier/ oxidoreductase, acting on sulfur group of donors, disulfide as acceptor / protein binding
XLOC_025151	Prupe.8G257300	Pp08:21914052-21914292	E	D	OK	214.922	319.518	0.572088	1.49433	0.999	0.13245	0.999065	no	NA
XLOC_018864	Prupe.6G266200	Pp06:25436319-25437939	E	D	OK	0.449419	0.975589	1.11821	1.5395	0.999	0.1325	0.999065	no	NA
XLOC_004053	Prupe.1G211100	Pp01:22458876-22460813	E	D	OK	5.76998	9.19769	0.672704	1.51208	0.999	0.13255	0.999065	no	INVOLVED IN: biological_process unknown; LOCATED IN: plasma membrane; EXPRESSED IN: 25 plant structures; EXPRESSED DURING: 15 growth stages; CONTAINS InterPro DOMAIN/s: SNARE associated Golgi protein (InterPro:IPR015414); BEST Arabidopsis thaliana protein match is: unknown protein (TAIR:AT1G03260.1); Has 947 Blast hits to 946 proteins in 318 species: Archae - 2; Bacteria - 660; Metazoa - 2; Fungi…
XLOC_014097	Prupe.4G071100	Pp04:3484079-3487041	E	D	OK	0.797553	1.48121	0.893129	1.44727	0.999	0.1326	0.999065	no	GDSL-motif lipase/hydrolase family protein
XLOC_026495	Prupe.8G265600	Pp08:22230892-22237963	E	D	OK	1.21208	0.726132	-0.739187	-1.47596	0.999	0.1326	0.999065	no	ATP binding / microtubule motor
XLOC_003540	Prupe.1G107600	Pp01:8622366-8625198	E	D	OK	0.169123	0.582561	1.78434	1.6779	0.999	0.1327	0.999065	no	meprin and TRAF homology domain-containing protein / MATH domain-containing protein
XLOC_006260	Prupe.2G084300	Pp02:13354309-13363516	E	D	OK	53.2344	37.7658	-0.495278	-1.46622	0.999	0.13275	0.999065	no	PDR11 (PLEIOTROPIC DRUG RESISTANCE 11); ATPase, coupled to transmembrane movement of substances
XLOC_005680	Prupe.1G563100	Pp01:46011881-46015416	E	D	OK	7.0169	4.58923	-0.612583	-1.48839	0.999	0.1329	0.999065	no	SCPL45 (SERINE CARBOXYPEPTIDASE-LIKE 45 PRECURSOR); serine-type carboxypeptidase
XLOC_009516	Prupe.3G086000,Prupe.3G086100	Pp03:6378423-6383751	E	D	OK	43.9256	29.818	-0.558876	-1.44372	0.999	0.1329	0.999065	no	NA
XLOC_013665	Prupe.4G271000	Pp04:22007875-22024055	E	D	OK	4.80897	3.30618	-0.540564	-1.50177	0.999	0.1329	0.999065	no	CALS5 (CALLOSE SYNTHASE 5); 1,3-beta-glucan synthase
XLOC_015322	Prupe.5G043200	Pp05:4755635-4759836	E	D	OK	32.3839	45.7839	0.499564	1.49169	0.999	0.1329	0.999065	no	ribose-phosphate pyrophosphokinase 1 / phosphoribosyl diphosphate synthetase 1 (PRSI)
XLOC_021056	Prupe.6G342200	Pp06:29507478-29510557	E	D	OK	3.71172	6.01017	0.695319	1.52524	0.999	0.1329	0.999065	no	aldo/keto reductase family protein
XLOC_010074	Prupe.3G193600	Pp03:20513152-20514299	E	D	OK	56.8288	80.7885	0.507527	1.50479	0.999	0.133	0.999065	no	NA
XLOC_015989	Prupe.5G170400	Pp05:14589279-14598601	E	D	OK	18.0537	12.6926	-0.508304	-1.51677	0.999	0.13305	0.999065	no	FUNCTIONS IN: molecular_function unknown; EXPRESSED IN: 26 plant structures; EXPRESSED DURING: 14 growth stages; CONTAINS InterPro DOMAIN/s: BAT2, N-terminal (InterPro:IPR009738); Has 6700 Blast hits to 3976 proteins in 401 species: Archae - 2; Bacteria - 590; Metazoa - 2482; Fungi - 634; Plants - 203; Viruses - 19; Other Eukaryotes - 2770 (source: NCBI BLink).
XLOC_018723	Prupe.6G237000	Pp06:23754178-23756193	E	D	OK	4.6105	7.15736	0.634504	1.50115	0.999	0.1331	0.999065	no	PIP2;5 (PLASMA MEMBRANE INTRINSIC PROTEIN 2;5); water channel
XLOC_000714	Prupe.1G130200	Pp01:10126674-10128047	E	D	OK	43.1881	61.3647	0.506775	1.51108	0.999	0.13315	0.999065	no	NA
XLOC_008507	Prupe.2G205100	Pp02:23992313-23994130	E	D	OK	19.233	28.4681	0.565758	1.49953	0.999	0.1332	0.999065	no	unknown protein
XLOC_010661	Prupe.3G300800	Pp03:26557878-26561316	E	D	OK	4.67061	3.07014	-0.605305	-1.47245	0.999	0.1332	0.999065	no	ankyrin repeat family protein
XLOC_000962	Prupe.1G180400	Pp01:15689948-15690540	E	D	OK	2.7944	1.07728	-1.37514	-1.59097	0.999	0.13325	0.999065	no	RAD50; ATP binding / nuclease/ zinc ion binding
XLOC_015868	Prupe.5G146200	Pp05:13437063-13438596	E	D	OK	38.5157	56.3642	0.549331	1.51762	0.999	0.1333	0.999065	no	TIM8; P-P-bond-hydrolysis-driven protein transmembrane transporter
XLOC_017022	Prupe.5G146900	Pp05:13472268-13476146	E	D	OK	0.49515	0.203516	-1.28272	-1.33965	0.999	0.1333	0.999065	no	FUNCTIONS IN: molecular_function unknown; INVOLVED IN: biological_process unknown; LOCATED IN: endomembrane system; BEST Arabidopsis thaliana protein match is: TPD1 (TAPETUM DETERMINANT 1) (TAIR:AT4G24972.1); Has 78 Blast hits to 76 proteins in 9 species: Archae - 0; Bacteria - 0; Metazoa - 0; Fungi - 0; Plants - 78; Viruses - 0; Other Eukaryotes - 0 (source: NCBI BLink).
XLOC_004052	Prupe.1G210900	Pp01:22431331-22434084	E	D	OK	13.4953	19.624	0.54016	1.47311	0.999	0.1335	0.999065	no	EXGT-A4 (ENDOXYLOGLUCAN TRANSFERASE A4); hydrolase, acting on glycosyl bonds / hydrolase, hydrolyzing O-glycosyl compounds / xyloglucan:xyloglucosyl transferase
XLOC_005581	Prupe.1G538400	Pp01:43997535-44004362	E	D	OK	6.004	4.01108	-0.581934	-1.46336	0.999	0.1335	0.999065	no	lyase
XLOC_015814	Prupe.5G136100	Pp05:12894263-12901201	E	D	OK	1.76628	1.10282	-0.679514	-1.53283	0.999	0.1335	0.999065	no	NA
XLOC_002484	Prupe.1G475800	Pp01:39610451-39612448	E	D	OK	4242.19	2836.84	-0.580525	-1.51824	0.999	0.1337	0.999065	no	RD22; nutrient reservoir
XLOC_014543	Prupe.4G162900	Pp04:9387316-9389536	E	D	OK	0.0580894	0.206571	1.83029	1.65529	0.999	0.1337	0.999065	no	leucine-rich repeat transmembrane protein kinase, putative
XLOC_002132	Prupe.1G409700	Pp01:35832704-35835708	E	D	OK	6.65061	9.83795	0.56487	1.44258	0.999	0.1338	0.999065	no	EDA39 (embryo sac development arrest 39); calmodulin binding
XLOC_016907	Prupe.5G120300	Pp05:12020805-12022423	E	D	OK	67.1371	94.9914	0.500686	1.45755	0.999	0.1338	0.999065	no	unknown protein
XLOC_018346	Prupe.6G165700	Pp06:16612792-16615223	E	D	OK	0.691419	1.27434	0.882113	1.5028	0.999	0.1338	0.999065	no	DNA binding / transcription factor
XLOC_008880	Prupe.2G287500	Pp02:28315090-28320984	E	D	OK	3.76844	2.2553	-0.740645	-1.534	0.999	0.1339	0.999065	no	NA
XLOC_021631	Prupe.7G088900	Pp07:12248598-12257464	E	D	OK	12.5328	8.59711	-0.543781	-1.47226	0.999	0.1339	0.999065	no	FAD linked oxidase family protein
XLOC_014818	Prupe.4G232400	Pp04:14891557-14899267	E	D	OK	6.77516	9.87885	0.544089	1.49017	0.999	0.134	0.999065	no	NA
XLOC_010806	Prupe.3G011300	Pp03:709379-711070	E	D	OK	7.62417	11.3424	0.573073	1.49073	0.999	0.13405	0.999065	no	AAE5 (ACYL ACTIVATING ENZYME 5); catalytic
XLOC_019296	Prupe.6G354700	Pp06:30141675-30148375	E	D	OK	18.7133	13.2361	-0.499593	-1.47203	0.999	0.1342	0.999065	no	PTAC3 (PLASTID TRANSCRIPTIONALLY ACTIVE3); DNA binding / nucleic acid binding
XLOC_016988	Prupe.5G139600	Pp05:13070889-13072980	E	D	OK	0.941207	0.472645	-0.993754	-1.54813	0.999	0.13425	0.999065	no	pentatricopeptide (PPR) repeat-containing protein
XLOC_017457	Prupe.5G233300	Pp05:17740067-17742834	E	D	OK	68.8018	96.702	0.491099	1.47141	0.999	0.1344	0.999065	no	C2 domain-containing protein
XLOC_026262	Prupe.8G218000	Pp08:19902822-19905303	E	D	OK	8.99546	6.04533	-0.573376	-1.46032	0.999	0.1344	0.999065	no	unknown protein
XLOC_014412	Prupe.4G139400	Pp04:7780561-7782454	E	D	OK	10.3041	6.91452	-0.575512	-1.45413	0.999	0.13445	0.999065	no	protein binding / zinc ion binding
XLOC_026282	Prupe.8G221400	Pp08:20082966-20085434	E	D	OK	14.9201	21.5993	0.533725	1.51383	0.999	0.1346	0.999065	no	ATNAP4 (Arabidopsis thaliana non-intrinsic ABC protein 4); ATPase, coupled to transmembrane movement of substances / transporter
XLOC_014642	Prupe.4G189600	Pp04:11274049-11275614	E	D	OK	24.9822	36.5374	0.548473	1.43794	0.999	0.1347	0.999065	no	NA
XLOC_017089	Prupe.5G161100	Pp05:14173902-14176696	E	D	OK	188.362	133.249	-0.499383	-1.48519	0.999	0.1347	0.999065	no	BT1 (BTB AND TAZ DOMAIN PROTEIN 1); protein binding / transcription regulator
XLOC_009406	Prupe.3G063500	Pp03:4547753-4551351	E	D	OK	65.9804	38.578	-0.774261	-1.46327	0.999	0.13475	0.999065	no	DELTA-TIP; ammonia transporter/ methylammonium transmembrane transporter/ water channel
XLOC_024329	Prupe.8G096200	Pp08:12835546-12837594	E	D	OK	4.48631	7.51224	0.743714	1.48327	0.999	0.13475	0.999065	no	unknown protein
XLOC_006277	Prupe.2G088400	Pp02:13927770-13931021	E	D	OK	0.853002	1.48381	0.798684	1.43804	0.999	0.13485	0.999065	no	serine/threonine protein kinase, putative
XLOC_015364	Prupe.5G052800	Pp05:5687265-5693795	E	D	OK	88.9356	133.631	0.587422	1.45682	0.999	0.13505	0.999065	no	60S ribosomal protein L37a (RPL37aB)
XLOC_019022	Prupe.6G296900	Pp06:27112823-27115807	E	D	OK	21.6351	31.1933	0.52786	1.52686	0.999	0.13515	0.999065	no	ATNSI (NUCLEAR SHUTTLE INTERACTING); N-acetyltransferase
XLOC_009673	Prupe.3G114200	Pp03:9623545-9624577	E	D	OK	39.7819	56.3305	0.501803	1.44967	0.999	0.13525	0.999065	no	NA
XLOC_013785	Prupe.4G002700	Pp04:197114-201112	E	D	OK	26.1876	37.159	0.504827	1.46034	0.999	0.13525	0.999065	no	FPS1 (FARNESYL DIPHOSPHATE SYNTHASE 1); dimethylallyltranstransferase/ geranyltranstransferase
XLOC_006857	Prupe.2G192300	Pp02:23145534-23147861	E	D	OK	5.29162	8.02961	0.60162	1.43786	0.999	0.1353	0.999065	no	DAG2 (DOF AFFECTING GERMINATION 2); DNA binding / transcription factor
XLOC_000103	Prupe.1G019700	Pp01:1377782-1380486	E	D	OK	4.10402	6.65379	0.697141	1.42714	0.999	0.1355	0.999065	no	NA
XLOC_009401	Prupe.3G062500	Pp03:4458742-4460835	E	D	OK	0.287473	0.0637734	-2.1724	-1.16153	0.999	0.13555	0.999065	no	NA
XLOC_011803	Prupe.3G222600	Pp03:22286432-22298984	E	D	OK	24.758	17.4562	-0.504157	-1.51035	0.999	0.13555	0.999065	no	SDG2 (SET DOMAIN-CONTAINING PROTEIN 2)
XLOC_010833	Prupe.3G016800	Pp03:1198615-1201084	E	D	OK	43.9276	63.8232	0.538952	1.47309	0.999	0.1356	0.999065	no	40S ribosomal protein S7 (RPS7A)
XLOC_018950	Prupe.6G282400	Pp06:26329518-26334588	E	D	OK	8.90106	6.16286	-0.530377	-1.50453	0.999	0.1357	0.999065	no	ETO1 (ETHYLENE OVERPRODUCER 1); protein binding, bridging
XLOC_015326	Prupe.5G044500	Pp05:4875647-4877523	E	D	OK	1.56402	0.86435	-0.85557	-1.4914	0.999	0.13575	0.999065	no	NA
XLOC_018658	Prupe.6G226400	Pp06:23074246-23076109	E	D	OK	4.19945	2.61317	-0.684402	-1.49722	0.999	0.13605	0.999065	no	pentatricopeptide (PPR) repeat-containing protein
XLOC_008648	Prupe.2G235800	Pp02:25758585-25761537	E	D	OK	50.5062	71.6779	0.505066	1.51118	0.999	0.13615	0.999065	no	unknown protein
XLOC_025308	Prupe.8G018800	Pp08:1751819-1752608	E	D	OK	3.83026	2.06014	-0.894702	-1.50581	0.999	0.13615	0.999065	no	TED7 (TRACHEARY ELEMENT DIFFERENTIATION-RELATED 7)
XLOC_024481	Prupe.8G123400	Pp08:14920470-14931351	E	D	OK	19.4345	13.8498	-0.488755	-1.46558	0.999	0.13615	0.999065	no	FUNCTIONS IN: molecular_function unknown; INVOLVED IN: biological_process unknown; LOCATED IN: cellular_component unknown; EXPRESSED IN: 22 plant structures; EXPRESSED DURING: 13 growth stages; CONTAINS InterPro DOMAIN/s: ATG2, C-terminal (InterPro:IPR015412); Has 603 Blast hits to 514 proteins in 156 species: Archae - 0; Bacteria - 19; Metazoa - 326; Fungi - 168; Plants - 38; Viruses - 0; Other …
XLOC_005485	Prupe.1G519600	Pp01:42663515-42665476	E	D	OK	108.721	76.4663	-0.507735	-1.5201	0.999	0.1363	0.999065	no	AtUGT85A2 (UDP-glucosyl transferase 85A2); UDP-glycosyltransferase/ glucuronosyltransferase/ transferase, transferring glycosyl groups
XLOC_022975	Prupe.7G086300	Pp07:12114682-12117340	E	D	OK	263.302	372.626	0.501009	1.50148	0.999	0.1363	0.999065	no	RUB1 (RELATED TO UBIQUITIN 1); protein binding
XLOC_023952	Prupe.8G022100	Pp08:2001262-2003413	E	D	OK	0.404208	0.936881	1.21277	1.54028	0.999	0.1363	0.999065	no	nuclear transport factor 2 (NTF2) family protein
XLOC_021596	Prupe.7G081600	Pp07:11667868-11670056	E	D	OK	27.971	40.0178	0.516708	1.51547	0.999	0.13655	0.999065	no	meprin and TRAF homology domain-containing protein / MATH domain-containing protein
XLOC_006065	Prupe.2G049000	Pp02:5639395-5642670	E	D	OK	4.31014	2.85582	-0.593829	-1.48524	0.999	0.1366	0.999065	no	CRR22 (CHLORORESPIRATORY REDUCTION22); endonuclease
XLOC_025773	Prupe.8G118600	Pp08:14553957-14554170	E	D	OK	10.3088	23.7744	1.20553	1.49381	0.999	0.1368	0.999065	no	NA
XLOC_006356	Prupe.2G103400	Pp02:15916722-15919259	E	D	OK	13.2087	18.8484	0.512958	1.496	0.999	0.13685	0.999065	no	NA
XLOC_014980	Prupe.4G266700	Pp04:19928293-19928530	E	D	OK	6.78937	1.37254	-2.30643	-1.8212	0.999	0.13685	0.999065	no	NA
XLOC_020042	Prupe.6G139700	Pp06:11322043-11327224	E	D	OK	0.0935586	0.259486	1.47171	1.56022	0.999	0.13685	0.999065	no	NA
XLOC_021509	Prupe.7G065800	Pp07:10431282-10435753	E	D	OK	30.0808	21.4197	-0.489907	-1.44632	0.999	0.13685	0.999065	no	zinc finger (CCCH-type) family protein
XLOC_002518	Prupe.1G482900	Pp01:40276390-40279772	E	D	OK	0.420718	0.177159	-1.24781	-1.52752	0.999	0.13695	0.999065	no	NA
XLOC_021890	Prupe.7G136200	Pp07:15337381-15343578	E	D	OK	11.277	7.9651	-0.501625	-1.48263	0.999	0.137	0.999065	no	unknown protein
XLOC_006165	Prupe.2G065200	Pp02:8947551-8956125	E	D	OK	17.6869	12.638	-0.484917	-1.43802	0.999	0.13705	0.999065	no	protein kinase family protein / WD-40 repeat family protein
XLOC_023443	Prupe.7G191000	Pp07:18274589-18284038	E	D	OK	41.1706	29.0623	-0.502466	-1.47582	0.999	0.13725	0.999065	no	phosphatidylinositol-4-phosphate 5-kinase family protein
XLOC_002777	Prupe.1G535000	Pp01:43717329-43733490	E	D	OK	34.9199	24.5599	-0.507741	-1.49236	0.999	0.13735	0.999065	no	UPL1 (UBIQUITIN-PROTEIN LIGASE 1); ubiquitin-protein ligase
XLOC_009881	Prupe.3G154700	Pp03:17110773-17115921	E	D	OK	1.15536	0.682688	-0.759044	-1.46421	0.999	0.13735	0.999065	no	ankyrin repeat family protein
XLOC_017003	Prupe.5G143200	Pp05:13252769-13256391	E	D	OK	17.0773	11.9366	-0.51669	-1.49259	0.999	0.13745	0.999065	no	ICE1 (INDUCER OF CBF EXPRESSION 1); DNA binding / transcription activator/ transcription factor
XLOC_005450	Prupe.1G512000	Pp01:42142825-42157542	E	D	OK	29.5658	21.1308	-0.484579	-1.43459	0.999	0.13755	0.999065	no	ACC1 (ACETYL-COENZYME A CARBOXYLASE 1); acetyl-CoA carboxylase
XLOC_018816	Prupe.6G255300	Pp06:24817154-24818527	E	D	OK	2.44913	4.25353	0.79639	1.48003	0.999	0.1376	0.999065	no	TIM9; P-P-bond-hydrolysis-driven protein transmembrane transporter
XLOC_006011	Prupe.2G039600	Pp02:4270218-4272539	E	D	OK	0.11064	0.281133	1.34538	1.49342	0.999	0.1379	0.999065	no	dynamin family protein
XLOC_008612	Prupe.2G227200	Pp02:25313757-25315422	E	D	OK	8.18259	12.7695	0.642067	1.4686	0.999	0.138	0.999065	no	Overexpression leads to PEL (Pseudo-Etiolation in Light) phenotype.
XLOC_013018	Prupe.4G152000	Pp04:8690558-8705800	E	D	OK	1.82588	1.1873	-0.620909	-1.48077	0.999	0.138	0.999065	no	ATGSL04 (glucan synthase-like 4); 1,3-beta-glucan synthase/ transferase, transferring glycosyl groups
XLOC_010318	Prupe.3G236100	Pp03:23101889-23105382	E	D	OK	3.10485	1.99571	-0.637622	-1.44342	0.999	0.13805	0.999065	no	unknown protein
XLOC_014932	Prupe.4G255700	Pp04:17877269-17890658	E	D	OK	5.66399	3.92775	-0.528115	-1.44807	0.999	0.13805	0.999065	no	DNAJ heat shock N-terminal domain-containing protein
XLOC_012571	Prupe.4G067000	Pp04:3238729-3239480	E	D	OK	14.3882	21.8836	0.604959	1.48472	0.999	0.1382	0.999065	no	unknown protein
XLOC_014345	Prupe.4G121500	Pp04:6579647-6584258	E	D	OK	2.53906	1.62462	-0.64419	-1.4907	0.999	0.1382	0.999065	no	BAM3 (BARELY ANY MERISTEM 3); ATP binding / protein binding / protein kinase/ protein serine/threonine kinase
XLOC_009877	Prupe.3G154200	Pp03:16984260-17008922	E	D	OK	0.736875	0.468355	-0.653817	-1.44163	0.999	0.13825	0.999065	no	NA
XLOC_015171	Prupe.5G015700	Pp05:1706274-1711430	E	D	OK	11.4506	17.0377	0.573298	1.45479	0.999	0.13825	0.999065	no	actin binding
XLOC_001589	Prupe.1G306600	Pp01:29969841-29979593	E	D	OK	26.0625	18.7076	-0.478348	-1.42988	0.999	0.1383	0.999065	no	NA
XLOC_023474	Prupe.7G197300	Pp07:18593834-18595622	E	D	OK	9.25204	6.19569	-0.578506	-1.47748	0.999	0.13835	0.999065	no	NA
XLOC_004958	Prupe.1G406100	Pp01:35676918-35680904	E	D	OK	7.90543	5.43613	-0.540264	-1.43777	0.999	0.13865	0.999065	no	MSL10 (MECHANOSENSITIVE CHANNEL OF SMALL CONDUCTANCE-LIKE 10); mechanically-gated ion channel
XLOC_007310	Prupe.2G282700	Pp02:28081224-28093066	E	D	OK	3.96847	2.68826	-0.561911	-1.4892	0.999	0.1387	0.999065	no	CPSF160; nucleic acid binding
XLOC_002277	Prupe.1G435300	Pp01:37184999-37188285	E	D	OK	24.1448	16.9974	-0.506395	-1.48551	0.999	0.1388	0.999065	no	CYP707A4; (+)-abscisic acid 8'-hydroxylase/ oxygen binding
XLOC_024824	Prupe.8G194400	Pp08:18735718-18739295	E	D	OK	1.47702	2.39412	0.696811	1.48405	0.999	0.1388	0.999065	no	glycosyl hydrolase family 17 protein
XLOC_013266	Prupe.4G195500	Pp04:11937001-11938702	E	D	OK	0.831919	0.377352	-1.14053	-1.49526	0.999	0.1389	0.999065	no	NA
XLOC_013365	Prupe.4G212500	Pp04:13258228-13262811	E	D	OK	21.5263	15.2029	-0.501747	-1.48717	0.999	0.1389	0.999065	no	unknown protein
XLOC_021407	Prupe.7G045500	Pp07:8145256-8149769	E	D	OK	17.8684	26.2044	0.552399	1.49117	0.999	0.1389	0.999065	no	P5CR (PYRROLINE-5- CARBOXYLATE (P5C) REDUCTASE); pyrroline-5-carboxylate reductase
XLOC_012636	Prupe.4G078400	Pp04:3811519-3814074	E	D	OK	0.245047	0.0522843	-2.22861	-1.77684	0.999	0.139	0.999065	no	flavin reductase-related
XLOC_023594	Prupe.7G222700	Pp07:19859681-19860533	E	D	OK	5.49559	3.12344	-0.815142	-1.49056	0.999	0.13905	0.999065	no	TINY2 (TINY2); DNA binding / transcription factor
XLOC_019950	Prupe.6G119200	Pp06:8801749-8804150	E	D	OK	11.923	8.26468	-0.528712	-1.46994	0.999	0.1391	0.999065	no	ADT6 (arogenate dehydratase 6); arogenate dehydratase/ prephenate dehydratase
XLOC_022395	Prupe.7G234400	Pp07:20406344-20420834	E	D	OK	16.3479	11.6406	-0.489944	-1.4518	0.999	0.13915	0.999065	no	GRV2 (GRAVITROPISM DEFECTIVE 2); binding / heat shock protein binding
XLOC_022481	Prupe.7G250600	Pp07:21193389-21193998	E	D	OK	2.54705	4.8831	0.93897	1.51976	0.999	0.1392	0.999065	no	FUNCTIONS IN: molecular_function unknown; INVOLVED IN: biological_process unknown; LOCATED IN: plasma membrane; EXPRESSED IN: 15 plant structures; EXPRESSED DURING: 7 growth stages; CONTAINS InterPro DOMAIN/s: Harpin-induced 1 (InterPro:IPR010847); BEST Arabidopsis thaliana protein match is: unknown protein (TAIR:AT3G54200.1); Has 137 Blast hits to 136 proteins in 12 species: Archae - 0; Bacteria…
XLOC_018450	Prupe.6G185100	Pp06:19397889-19398380	E	D	OK	1.96333	4.01492	1.03207	1.44592	0.999	0.13925	0.999065	no	NA
XLOC_012862	Prupe.4G123400	Pp04:6711012-6715443	E	D	OK	7.59127	5.20519	-0.54439	-1.40118	0.999	0.1393	0.999065	no	metalloendopeptidase
XLOC_024404	Prupe.8G109000	Pp08:13911209-13916195	E	D	OK	3.27916	2.14276	-0.613858	-1.47568	0.999	0.1393	0.999065	no	disease resistance protein (TIR-NBS-LRR class), putative
XLOC_004925	Prupe.1G397100	Pp01:35182277-35184861	E	D	OK	123.091	87.0987	-0.499001	-1.48428	0.999	0.1395	0.999065	no	TIC55 (TRANSLOCON AT THE INNER ENVELOPE MEMBRANE OF CHLOROPLASTS 55); 2 iron, 2 sulfur cluster binding / electron carrier/ oxidoreductase
XLOC_014073	Prupe.4G065600	Pp04:3141300-3142516	E	D	OK	2.98875	1.59723	-0.903969	-1.5306	0.999	0.1395	0.999065	no	NA
XLOC_019640	Prupe.6G056400	Pp06:3963756-3968466	E	D	OK	76.7221	54.2935	-0.498863	-1.48789	0.999	0.1395	0.999065	no	heat shock protein-related
XLOC_020528	Prupe.6G241600	Pp06:24006110-24008530	E	D	OK	26.2048	18.4216	-0.508433	-1.50498	0.999	0.1395	0.999065	no	HCF152 (HIGH CHLOROPHYLL FLUORESCENCE 152); mRNA binding
XLOC_015337	Prupe.5G047500	Pp05:5034880-5037673	E	D	OK	2.53507	4.25574	0.747387	1.46815	0.999	0.13955	0.999065	no	haloacid dehalogenase-like hydrolase family protein
XLOC_021185	Prupe.7G004200	Pp07:452501-453216	E	D	OK	12.2122	19.1301	0.64752	1.48451	0.999	0.13965	0.999065	no	unknown protein
XLOC_026527	Prupe.8G271800	Pp08:22509523-22526857	E	D	OK	8.05827	5.67336	-0.506267	-1.46652	0.999	0.13965	0.999065	no	nucleotide binding
XLOC_012430	Prupe.4G042200	Pp04:1992464-1994084	E	D	OK	4.57201	7.44905	0.704228	1.4615	0.999	0.13975	0.999065	no	thioredoxin family protein
XLOC_006660	Prupe.2G158700	Pp02:21150641-21152561	E	D	OK	8.46695	13.2073	0.641419	1.50758	0.999	0.13995	0.999065	no	NA
XLOC_021837	Prupe.7G128400	Pp07:14886393-14887370	E	D	OK	20.3463	30.2624	0.572763	1.46747	0.999	0.13995	0.999065	no	thioredoxin family protein
XLOC_022280	Prupe.7G210800	Pp07:19283547-19288054	E	D	OK	0.193803	0.450234	1.21609	1.53742	0.999	0.13995	0.999065	no	NA
XLOC_024942	Prupe.8G216600	Pp08:19832426-19833571	E	D	OK	4.31082	6.9104	0.680807	1.47947	0.999	0.14035	0.999065	no	NA
XLOC_019440	Prupe.6G016700	Pp06:1198849-1200208	E	D	OK	8.56316	12.9178	0.593152	1.50571	0.999	0.1405	0.999065	no	NA
XLOC_019322	Prupe.6G359500	Pp06:30384630-30387081	E	D	OK	102.518	72.5156	-0.499508	-1.49726	0.999	0.1405	0.999065	no	catalytic
XLOC_006409	Prupe.2G113400	Pp02:17166048-17166711	E	D	OK	0.127264	0.756502	2.57152	1.90831	0.999	0.14055	0.999065	no	NA
XLOC_015260	Prupe.5G031600	Pp05:3628180-3636416	E	D	OK	21.9418	15.5887	-0.493175	-1.47386	0.999	0.14055	0.999065	no	PGP2 (P-GLYCOPROTEIN 2); ATPase, coupled to transmembrane movement of substances
XLOC_000823	Prupe.1G152100	Pp01:12014639-12016203	E	D	OK	2.48197	4.08114	0.71749	1.48347	0.999	0.1407	0.999065	no	extracellular dermal glycoprotein, putative / EDGP, putative
XLOC_025991	Prupe.8G162300	Pp08:16995500-17000763	E	D	OK	32.9531	23.668	-0.47748	-1.43305	0.999	0.1408	0.999065	no	ATTOC120; GTP binding
XLOC_026164	Prupe.8G196700	Pp08:18816216-18819943	E	D	OK	31.6992	44.8338	0.500141	1.47612	0.999	0.1408	0.999065	no	cyclin family protein
XLOC_011769	Prupe.3G215600	Pp03:21831315-21832141	E	D	OK	0.0939897	0.532157	2.50128	1.84618	0.999	0.14085	0.999065	no	disease resistance-responsive family protein
XLOC_015715	Prupe.5G117100	Pp05:11878462-11883712	E	D	OK	461.926	654.874	0.503554	1.45445	0.999	0.14095	0.999065	no	NA
XLOC_004548	Prupe.1G314300	Pp01:30398340-30404706	E	D	OK	6.70429	4.65104	-0.527531	-1.42316	0.999	0.14105	0.999065	no	EMB2454 (embryo defective 2454); protein binding / zinc ion binding
XLOC_024223	Prupe.8G072900	Pp08:10640307-10644372	E	D	OK	4.94938	7.39585	0.579468	1.46494	0.999	0.14115	0.999065	no	ATHVA22A
XLOC_025649	Prupe.8G090900	Pp08:12377913-12381580	E	D	OK	7.05158	4.33315	-0.702528	-1.49726	0.999	0.14115	0.999065	no	IMPL2 (MYO-INOSITOL MONOPHOSPHATASE LIKE 2); 3'(2'),5'-bisphosphate nucleotidase/ L-galactose-1-phosphate phosphatase/ inositol or phosphatidylinositol phosphatase/ inositol-1(or 4)-monophosphatase
XLOC_012599	Prupe.4G072000	Pp04:3523299-3524401	E	D	OK	0.152011	0.50275	1.72566	1.61791	0.999	0.1412	0.999065	no	NA
XLOC_020675	Prupe.6G269000	Pp06:25603715-25607193	E	D	OK	21.6569	30.6893	0.502907	1.47704	0.999	0.14125	0.999065	no	chaperone protein dnaJ-related
XLOC_007477	Prupe.2G313600	Pp02:29542874-29544688	E	D	OK	114.285	158.34	0.470396	1.40146	0.999	0.1413	0.999065	no	PTAC7
XLOC_017319	Prupe.5G206700	Pp05:16497470-16505172	E	D	OK	10.1788	7.3049	-0.478626	-1.40869	0.999	0.1414	0.999065	no	NA
XLOC_008745	Prupe.2G256900	Pp02:26865399-26867788	E	D	OK	4.58516	2.90122	-0.660312	-1.47289	0.999	0.14145	0.999065	no	DREB2A; DNA binding / transcription activator/ transcription factor
XLOC_008438	Prupe.2G193700	Pp02:23208462-23210808	E	D	OK	42.0631	29.8903	-0.492877	-1.47235	0.999	0.14155	0.999065	no	AAA-type ATPase family protein
XLOC_021085	Prupe.6G349100	Pp06:29804153-29806329	E	D	OK	6.06342	9.02176	0.573277	1.45568	0.999	0.14165	0.999065	no	PPCK1 (PHOSPHOENOLPYRUVATE CARBOXYLASE KINASE); kinase/ protein serine/threonine kinase
XLOC_012075	Prupe.3G282600	Pp03:25708136-25709570	E	D	OK	0.840642	0.384912	-1.12696	-1.51233	0.999	0.14175	0.999065	no	UDP-glucoronosyl/UDP-glucosyl transferase family protein
XLOC_003851	Prupe.1G172800	Pp01:14441614-14444660	E	D	OK	40.0143	56.1571	0.488952	1.44424	0.999	0.1418	0.999065	no	40S ribosomal protein S8 (RPS8B)
XLOC_015347	Prupe.5G049600	Pp05:5239501-5258965	E	D	OK	7.77843	5.43015	-0.518488	-1.41966	0.999	0.1418	0.999065	no	glycine-rich protein
XLOC_002481	Prupe.1G475300	Pp01:39517634-39526255	E	D	OK	1020.95	707.156	-0.529818	-1.43714	0.999	0.1419	0.999065	no	NA
XLOC_015985	Prupe.5G169700	Pp05:14559229-14563809	E	D	OK	4.76709	3.23526	-0.559224	-1.48101	0.999	0.1419	0.999065	no	kinase
XLOC_015481	Prupe.5G072700	Pp05:8734620-8736923	E	D	OK	1.55541	2.67215	0.780708	1.48346	0.999	0.1421	0.999065	no	L-lactate dehydrogenase, putative
XLOC_004792	Prupe.1G369000	Pp01:33721890-33726783	E	D	OK	22.5345	15.9579	-0.497864	-1.48729	0.999	0.1423	0.999065	no	iqd32 (IQ-domain 32); calmodulin binding
XLOC_012789	Prupe.4G110800	Pp04:5883464-5884081	E	D	OK	31.8127	46.3401	0.54266	1.44507	0.999	0.1423	0.999065	no	60S ribosomal protein L27 (RPL27C)
XLOC_017132	Prupe.5G169600	Pp05:14549939-14552868	E	D	OK	0.604847	1.14798	0.924461	1.41097	0.999	0.14245	0.999065	no	FUNCTIONS IN: molecular_function unknown; INVOLVED IN: biological_process unknown; LOCATED IN: cellular_component unknown; EXPRESSED IN: 10 plant structures; EXPRESSED DURING: 4 anthesis, F mature embryo stage, petal differentiation and expansion stage, D bilateral stage, E expanded cotyledon stage; CONTAINS InterPro DOMAIN/s: Kinetochore-Ndc80 complex, subunit Spc25 (InterPro:IPR013255); Has 142…
XLOC_008893	Prupe.2G291300	Pp02:28486168-28489074	E	D	OK	1.25832	2.22537	0.822545	1.46322	0.999	0.1425	0.999065	no	ATRBL3 (ARABIDOPSIS RHOMBOID-LIKE PROTEIN 3)
XLOC_025392	Prupe.8G035200	Pp08:3229931-3240348	E	D	OK	2.50028	1.7116	-0.546745	-1.41212	0.999	0.1425	0.999065	no	NA
XLOC_005567	Prupe.1G535200	Pp01:43742872-43746278	E	D	OK	6.11872	8.98394	0.55412	1.43102	0.999	0.14265	0.999065	no	ATHVA22A
XLOC_008315	Prupe.2G163900	Pp02:21389962-21395718	E	D	OK	40.7928	29.2609	-0.479338	-1.4357	0.999	0.14275	0.999065	no	CAC3; acetyl-CoA carboxylase
XLOC_019949	Prupe.6G118900	Pp06:8758083-8765913	E	D	OK	24.5799	17.5537	-0.485704	-1.4446	0.999	0.14275	0.999065	no	emb1211 (embryo defective 1211)
XLOC_015698	Prupe.5G114100	Pp05:11736747-11738695	E	D	OK	2.89829	1.76022	-0.719449	-1.47627	0.999	0.14285	0.999065	no	CRF2 (CYTOKININ RESPONSE FACTOR 2); DNA binding / transcription factor
XLOC_010765	Prupe.3G003600	Pp03:245465-246404	E	D	OK	19.9976	29.7476	0.57295	1.45854	0.999	0.143	0.999065	no	ATRL6 (ARABIDOPSIS RAD-LIKE 6); transcription factor
XLOC_012028	Prupe.3G274000	Pp03:25343672-25344483	E	D	OK	0.110678	0.587275	2.40767	1.77045	0.999	0.143	0.999065	no	AAA-type ATPase family protein
XLOC_003048	Prupe.1G585300	Pp01:47512716-47525518	E	D	OK	13.0493	9.21958	-0.501196	-1.43841	0.999	0.1431	0.999065	no	mitotic checkpoint family protein
XLOC_009165	Prupe.3G016700	Pp03:1191626-1197808	E	D	OK	29.9054	21.2592	-0.492318	-1.47178	0.999	0.1431	0.999065	no	disease resistance protein (NBS-LRR class), putative
XLOC_022993	Prupe.7G089900	Pp07:12355443-12356040	E	D	OK	0.148558	0.780752	2.39384	1.76027	0.999	0.1431	0.999065	no	ATCSLE1; cellulose synthase/ transferase, transferring glycosyl groups
XLOC_005626	Prupe.1G549700	Pp01:44932335-44937207	E	D	OK	109.244	152.326	0.47961	1.41322	0.999	0.1433	0.999065	no	avirulence-responsive protein, putative / avirulence induced gene protein, putative / AIG protein, putative
XLOC_019778	Prupe.6G081200	Pp06:5500326-5507993	E	D	OK	68.1272	105.484	0.630716	1.44288	0.999	0.1433	0.999065	no	unknown protein
XLOC_000047	Prupe.1G009100	Pp01:734275-734888	E	D	OK	0.190357	0.939266	2.30283	1.81978	0.999	0.1435	0.999065	no	NA
XLOC_002105	Prupe.1G405000	Pp01:35625832-35630758	E	D	OK	3.35502	2.14859	-0.642933	-1.40648	0.999	0.1435	0.999065	no	GT2; transcription factor
XLOC_016652	Prupe.5G067000	Pp05:8142785-8144529	E	D	OK	9.19859	13.8349	0.588829	1.45718	0.999	0.14355	0.999065	no	NA
XLOC_019589	Prupe.6G046800	Pp06:3361662-3363992	E	D	OK	6.20662	4.09985	-0.598236	-1.47332	0.999	0.1436	0.999065	no	CYP79B3; electron carrier/ heme binding / iron ion binding / monooxygenase/ oxygen binding
XLOC_009790	Prupe.3G137700	Pp03:14537547-14538667	E	D	OK	0.0584414	0.380162	2.70155	1.54876	0.999	0.1437	0.999065	no	FUNCTIONS IN: molecular_function unknown; INVOLVED IN: biological_process unknown; LOCATED IN: endomembrane system; EXPRESSED IN: hypocotyl, flower; EXPRESSED DURING: petal differentiation and expansion stage; CONTAINS InterPro DOMAIN/s: Uncharacterised protein family UPF0497, trans-membrane plant (InterPro:IPR006702), Uncharacterised protein family UPF0497, trans-membrane plant subgroup (InterPr…
XLOC_010108	Prupe.3G199200	Pp03:20856379-20859649	E	D	OK	4.37864	6.36123	0.538823	1.42853	0.999	0.14375	0.999065	no	NA
XLOC_015740	Prupe.5G122900	Pp05:12177173-12179002	E	D	OK	40.4174	57.2964	0.503467	1.47893	0.999	0.14375	0.999065	no	KELP; DNA binding / transcription coactivator/ transcription regulator
XLOC_005802	Prupe.1G586700	Pp01:47621951-47631205	E	D	OK	4.82181	3.35979	-0.521204	-1.45204	0.999	0.1438	0.999065	no	STI (STICHEL); ATP binding / DNA binding / DNA-directed DNA polymerase
XLOC_009393	Prupe.3G060900	Pp03:4380902-4382686	E	D	OK	1.01132	0.494629	-1.03181	-1.46427	0.999	0.14405	0.999065	no	zinc finger (GATA type) family protein
XLOC_000153	Prupe.1G028800	Pp01:2033812-2038507	E	D	OK	45.2262	32.6663	-0.469355	-1.41051	0.999	0.14415	0.999065	no	unknown protein
XLOC_005783	Prupe.1G582900	Pp01:47342342-47344709	E	D	OK	12.351	18.0074	0.543964	1.40591	0.999	0.14415	0.999065	no	FUNCTIONS IN: molecular_function unknown; INVOLVED IN: biological_process unknown; LOCATED IN: cellular_component unknown; CONTAINS InterPro DOMAIN/s: Cytochrome c oxidase biogenesis protein Cmc1-like (InterPro:IPR013892); Has 111 Blast hits to 111 proteins in 53 species: Archae - 0; Bacteria - 0; Metazoa - 71; Fungi - 29; Plants - 9; Viruses - 0; Other Eukaryotes - 2 (source: NCBI BLink).
XLOC_008046	Prupe.2G103300	Pp02:15907214-15911325	E	D	OK	27.9944	39.5555	0.498742	1.48924	0.999	0.14415	0.999065	no	NA
XLOC_014048	Prupe.4G058000	Pp04:2770790-2775957	E	D	OK	1.7363	3.07228	0.823297	1.46549	0.999	0.14415	0.999065	no	NA
XLOC_007367	Prupe.2G291100	Pp02:28481155-28484328	E	D	OK	44.8465	31.7686	-0.497395	-1.47319	0.999	0.14425	0.999065	no	IQD23 (IQ-domain 23); calmodulin binding
XLOC_014838	Prupe.4G235800	Pp04:15272068-15274068	E	D	OK	0.534075	1.05604	0.98355	1.49455	0.999	0.14425	0.999065	no	TT7 (TRANSPARENT TESTA 7); flavonoid 3'-monooxygenase/ oxygen binding
XLOC_024568	Prupe.8G140900	Pp08:15893050-15896476	E	D	OK	189.144	266.908	0.496861	1.46091	0.999	0.1443	0.999065	no	leucine-rich repeat family protein
XLOC_017233	Prupe.5G189300	Pp05:15553241-15554689	E	D	OK	0.20242	0.588261	1.53911	1.57742	0.999	0.14435	0.999065	no	bHLH family protein
XLOC_008409	Prupe.2G187600	Pp02:22808700-22817420	E	D	OK	9.0202	6.33766	-0.50921	-1.46882	0.999	0.1444	0.999065	no	SDG14 (SET DOMAIN PROTEIN 14); DNA binding / protein binding / zinc ion binding
XLOC_016066	Prupe.5G185800	Pp05:15401565-15403676	E	D	OK	2.06403	3.44499	0.739033	1.47032	0.999	0.14445	0.999065	no	integral membrane HPP family protein
XLOC_002770	Prupe.1G534000	Pp01:43634646-43671581	E	D	OK	9.68784	6.93167	-0.482972	-1.44031	0.999	0.1446	0.999065	no	NA
XLOC_019189	Prupe.6G332900	Pp06:28972493-28973781	E	D	OK	19.6038	28.7303	0.551442	1.47772	0.999	0.14465	0.999065	no	GAMMA-H2AX (GAMMA HISTONE VARIANT H2AX); DNA binding
XLOC_021364	Prupe.7G038200	Pp07:7097580-7098362	E	D	OK	33.2708	47.84	0.523961	1.45991	0.999	0.14465	0.999065	no	NA
XLOC_016005	Prupe.5G173600	Pp05:14784247-14820429	E	D	OK	3.34673	2.31205	-0.533578	-1.42201	0.999	0.1447	0.999065	no	ATM (ATAXIA-TELANGIECTASIA MUTATED); 1-phosphatidylinositol-3-phosphate 5-kinase
XLOC_001819	Prupe.1G350700	Pp01:32649757-32651631	E	D	OK	0.507373	1.17815	1.21541	1.52574	0.999	0.1449	0.999065	no	HMGB6; transcription factor
XLOC_016610	Prupe.5G057000	Pp05:6158370-6161139	E	D	OK	0.156518	0.364959	1.22141	1.48602	0.999	0.14495	0.999065	no	NA
XLOC_018752	Prupe.6G242800	Pp06:24109331-24111816	E	D	OK	67.4973	95.2531	0.496936	1.48309	0.999	0.14495	0.999065	no	unknown protein
XLOC_023498	Prupe.7G201900	Pp07:18807884-18810090	E	D	OK	2.01564	1.04788	-0.943755	-1.46727	0.999	0.14495	0.999065	no	TT2 (TRANSPARENT TESTA 2); DNA binding / transcription factor
XLOC_002398	Prupe.1G459400	Pp01:38467320-38468814	E	D	OK	41.6562	58.4244	0.488039	1.45567	0.999	0.14505	0.999065	no	unknown protein
XLOC_001720	Prupe.1G331400	Pp01:31395745-31406871	E	D	OK	15.4128	11.1534	-0.46665	-1.38288	0.999	0.1451	0.999065	no	unknown protein
XLOC_017375	Prupe.5G217200	Pp05:17024858-17027440	E	D	OK	2.93471	1.80488	-0.701317	-1.44684	0.999	0.14515	0.999065	no	BRC1 (BRANCHED 1); transcription factor
XLOC_003197	Prupe.1G030600	Pp01:2172753-2175087	E	D	OK	69.0889	97.0116	0.489703	1.4615	0.999	0.14525	0.999065	no	40S ribosomal protein S15 (RPS15C)
XLOC_023507	Prupe.7G203300	Pp07:18861579-18866249	E	D	OK	4.65101	3.03522	-0.615746	-1.42838	0.999	0.14525	0.999065	no	ATBRXL4 (BREVIS RADIX-LIKE 4)
XLOC_010420	Prupe.3G254800	Pp03:24360242-24364977	E	D	OK	29.2714	41.1869	0.492694	1.43004	0.999	0.1453	0.999065	no	CRR7 (CHLORORESPIRATORY REDUCTION 7)
XLOC_019227	Prupe.6G342700	Pp06:29526649-29529832	E	D	OK	20.4046	29.1908	0.516617	1.4652	0.999	0.14535	0.999065	no	calcium-binding EF hand family protein
XLOC_008660	Prupe.2G238700	Pp02:25923042-25925124	E	D	OK	9.03105	6.12081	-0.561171	-1.46198	0.999	0.14545	0.999065	no	lectin protein kinase, putative
XLOC_009878	Prupe.3G154300	Pp03:17011996-17013886	E	D	OK	2.31858	1.32835	-0.803602	-1.4619	0.999	0.14545	0.999065	no	NA
XLOC_023587	Prupe.7G221500	Pp07:19798177-19799007	E	D	OK	46.3528	32.2596	-0.52293	-1.46948	0.999	0.14545	0.999065	no	unknown protein
XLOC_022531	Prupe.7G259600	Pp07:21628420-21629788	E	D	OK	505.532	718.917	0.508021	1.44686	0.999	0.14545	0.999065	no	TIL (TEMPERATURE-INDUCED LIPOCALIN); binding / transporter
XLOC_025520	Prupe.8G062700	Pp08:9103321-9107466	E	D	OK	4.18152	6.31103	0.593848	1.38828	0.999	0.1456	0.999065	no	AMC1 (METACASPASE 1); cysteine-type endopeptidase
XLOC_003010	Prupe.1G577400	Pp01:46991812-47013065	E	D	OK	11.1625	7.9483	-0.489945	-1.43814	0.999	0.1457	0.999065	no	helicase domain-containing protein
XLOC_010713	Prupe.3G310200	Pp03:26954058-26959120	E	D	OK	0.627054	0.309689	-1.01777	-1.38767	0.999	0.146	0.999065	no	PBS1 (avrPphB susceptible 1); kinase/ protein serine/threonine kinase
XLOC_006397	Prupe.2G110400	Pp02:16884793-16890598	E	D	OK	21.7785	30.5644	0.488944	1.45828	0.999	0.1461	0.999065	no	NRT1.5 (NITRATE TRANSPORTER 1.5); nitrate transmembrane transporter/ transporter
XLOC_017525	Prupe.6G000500	Pp06:135942-138099	E	D	OK	0.123731	0.331023	1.41972	1.49996	0.999	0.1461	0.999065	no	sks12 (SKU5 Similar 12); copper ion binding / oxidoreductase
XLOC_003743	Prupe.1G151900	Pp01:11995695-11999524	E	D	OK	15.5116	22.4679	0.534511	1.43762	0.999	0.14615	0.999065	no	dual specificity protein phosphatase (DsPTP1)
XLOC_016172	Prupe.5G208200	Pp05:16606204-16608512	E	D	OK	189.446	265.225	0.485433	1.44658	0.999	0.14625	0.999065	no	RGP3 (REVERSIBLY GLYCOSYLATED POLYPEPTIDE 3); transferase, transferring hexosyl groups
XLOC_002631	Prupe.1G505900	Pp01:41788329-41794200	E	D	OK	11.5439	8.17377	-0.498058	-1.4491	0.999	0.1463	0.999065	no	unknown protein
XLOC_025846	Prupe.8G134400	Pp08:15532992-15535669	E	D	OK	5.61801	8.46588	0.5916	1.44534	0.999	0.1463	0.999065	no	hydrolase
XLOC_021294	Prupe.7G026600	Pp07:4393306-4402222	E	D	OK	28.3208	20.271	-0.48245	-1.4325	0.999	0.14635	0.999065	no	ZIGA4 (ARF GAP-like zinc finger-containing protein ZiGA4); ARF GTPase activator/ DNA binding / zinc ion binding
XLOC_024289	Prupe.8G085700	Pp08:11875091-11886854	E	D	OK	15.9894	11.3707	-0.49179	-1.46938	0.999	0.14635	0.999065	no	NA
XLOC_019963	Prupe.6G121000	Pp06:8998717-9001837	E	D	OK	7.53046	4.77004	-0.658736	-1.42094	0.999	0.14645	0.999065	no	unknown protein
XLOC_021895	Prupe.7G137200	Pp07:15411419-15413717	E	D	OK	0.569116	1.11181	0.966118	1.47894	0.999	0.14665	0.999065	no	NA
XLOC_002846	Prupe.1G546200	Pp01:44630124-44634161	E	D	OK	0.208047	0.0363958	-2.51506	-1.47109	0.999	0.1468	0.999065	no	AtHSD5 (hydroxysteroid dehydrogenase 5); binding / catalytic/ oxidoreductase
XLOC_017633	Prupe.6G024500	Pp06:1974864-1979965	E	D	OK	4.38034	3.03401	-0.529815	-1.40536	0.999	0.147	0.999065	no	pentatricopeptide (PPR) repeat-containing protein
XLOC_000073	Prupe.1G013100	Pp01:996685-1000366	E	D	OK	33.6604	24.0044	-0.487756	-1.45876	0.999	0.1472	0.999065	no	WNK1 (WITH NO LYSINE (K) 1); kinase/ protein kinase/ protein serine/threonine kinase
XLOC_023207	Prupe.7G137800	Pp07:15431307-15434051	E	D	OK	7.4504	11.0929	0.57425	1.39195	0.999	0.1472	0.999065	no	INVOLVED IN: translation; LOCATED IN: mitochondrion; CONTAINS InterPro DOMAIN/s: Ribosomal protein L25/Gln-tRNA synthetase, anti-codon-binding (InterPro:IPR011035); BEST Arabidopsis thaliana protein match is: 50S ribosomal protein-related (TAIR:AT4G23620.1); Has 2346 Blast hits to 2345 proteins in 433 species: Archae - 0; Bacteria - 930; Metazoa - 0; Fungi - 0; Plants - 41; Viruses - 0; Other Euk…
XLOC_002706	Prupe.1G520600	Pp01:42716630-42717730	E	D	OK	21.751	31.2121	0.521025	1.46437	0.999	0.14725	0.999065	no	EXO (EXORDIUM)
XLOC_004329	Prupe.1G268900	Pp01:27616067-27620442	E	D	OK	120.995	169.381	0.485319	1.45287	0.999	0.1474	0.999065	no	bZIP family transcription factor
XLOC_010915	Prupe.3G030600	Pp03:2278185-2280417	E	D	OK	1.76697	3.05311	0.789001	1.41763	0.999	0.1474	0.999065	no	NA
XLOC_023595	Prupe.7G222800	Pp07:19864080-19867886	E	D	OK	0.238934	0.0672455	-1.8291	-1.5587	0.999	0.14765	0.999065	no	NA
XLOC_022777	Prupe.7G042600	Pp07:7875019-7892220	E	D	OK	17.3657	12.5227	-0.471693	-1.39974	0.999	0.14775	0.999065	no	SH3 domain-containing protein
XLOC_023630	Prupe.7G229300	Pp07:20199767-20200670	E	D	OK	7.64068	11.8448	0.632481	1.44327	0.999	0.1478	0.999065	no	unknown protein
XLOC_015722	Prupe.5G120100	Pp05:12012073-12016156	E	D	OK	14.2459	20.3705	0.515934	1.4418	0.999	0.148	0.999065	no	PHD finger protein-related
XLOC_003802	Prupe.1G164200	Pp01:13226945-13236475	E	D	OK	10.9538	7.78984	-0.49177	-1.40333	0.999	0.14805	0.999065	no	NA
XLOC_002383	Prupe.1G456600	Pp01:38284211-38286339	E	D	OK	6.10524	3.98643	-0.614954	-1.43521	0.999	0.14805	0.999065	no	unknown protein
XLOC_007315	Prupe.2G283300	Pp02:28112854-28116671	E	D	OK	3.30716	2.19251	-0.59301	-1.45088	0.999	0.14805	0.999065	no	RPM1 (RESISTANCE TO P. SYRINGAE PV MACULICOLA 1); nucleotide binding / protein binding
XLOC_019722	Prupe.6G070300	Pp06:4822486-4828073	E	D	OK	41.6685	29.7182	-0.487611	-1.45891	0.999	0.14815	0.999065	no	splicing factor PWI domain-containing protein
XLOC_012310	Prupe.4G018400	Pp04:853796-855443	E	D	OK	0.311011	0.095885	-1.69759	-1.59772	0.999	0.1483	0.999065	no	F-box family protein
XLOC_012481	Prupe.4G051200	Pp04:2449357-2451371	E	D	OK	1.96243	3.13054	0.67377	1.41318	0.999	0.1483	0.999065	no	ERF12 (ERF DOMAIN PROTEIN 12); DNA binding / transcription factor/ transcription repressor
XLOC_017405	Prupe.5G222700	Pp05:17288977-17292242	E	D	OK	0.613365	1.22142	0.993741	1.38062	0.999	0.1483	0.999065	no	unknown protein
XLOC_012112	Prupe.3G290300	Pp03:26053910-26066057	E	D	OK	7.73372	5.49333	-0.49348	-1.45414	0.999	0.14845	0.999065	no	RST1 (RESURRECTION1); binding
XLOC_011923	Prupe.3G249900	Pp03:23987828-23990407	E	D	OK	1.39847	2.38396	0.769511	1.45241	0.999	0.14855	0.999065	no	RGP1 (REVERSIBLY GLYCOSYLATED POLYPEPTIDE 1); cellulose synthase (UDP-forming)
XLOC_018046	Prupe.6G106900	Pp06:7606913-7614280	E	D	OK	6.08273	4.26311	-0.512812	-1.40829	0.999	0.14855	0.999065	no	2-phosphoglycerate kinase-related
XLOC_025159	Prupe.8G259000	Pp08:21964757-21974740	E	D	OK	35.2425	25.4138	-0.471703	-1.39251	0.999	0.14865	0.999065	no	AAA-type ATPase family protein
XLOC_010543	Prupe.3G278400	Pp03:25530536-25537419	E	D	OK	22.0567	15.7818	-0.482957	-1.44449	0.999	0.1488	0.999065	no	ATCFM2 (CRM FAMILY MEMBER 2); RNA binding
XLOC_011829	Prupe.3G228400	Pp03:22730042-22731887	E	D	OK	8.72595	5.82497	-0.58306	-1.46165	0.999	0.1489	0.999065	no	unknown protein
XLOC_021951	Prupe.7G150100	Pp07:16171626-16173775	E	D	OK	2.64006	4.1823	0.663729	1.45072	0.999	0.1489	0.999065	no	NA
XLOC_007340	Prupe.2G286700	Pp02:28268886-28270521	E	D	OK	4.82697	7.32004	0.600733	1.43547	0.999	0.14895	0.999065	no	AtCXE20 (Arabidopsis thaliana carboxyesterase 20); carboxylesterase
XLOC_026273	Prupe.8G219900	Pp08:20000098-20006012	E	D	OK	6.41899	9.37608	0.546638	1.39815	0.999	0.14905	0.999065	no	CAD1 (CADMIUM SENSITIVE 1); cadmium ion binding / copper ion binding / glutathione gamma-glutamylcysteinyltransferase
XLOC_000287	Prupe.1G049600	Pp01:3486624-3489087	E	D	OK	30.2663	42.541	0.491142	1.45473	0.999	0.1491	0.999065	no	calcium-binding EF hand family protein
XLOC_003815	Prupe.1G167100	Pp01:13594202-13594897	E	D	OK	26.7339	38.7492	0.535494	1.42602	0.999	0.1491	0.999065	no	RALFL32 (ralf-like 32); signal transducer
XLOC_000953	Prupe.1G179000	Pp01:15409122-15410875	E	D	OK	0.0839824	0.283472	1.75505	1.58958	0.999	0.1491	0.999065	no	UDP-glucoronosyl/UDP-glucosyl transferase family protein
XLOC_005697	Prupe.1G565900	Pp01:46182657-46184545	E	D	OK	17.3021	25.4188	0.55495	1.43647	0.999	0.1491	0.999065	no	small nuclear ribonucleoprotein, putative / snRNP, putative / Sm protein, putative
XLOC_020936	Prupe.6G321200	Pp06:28397215-28397943	E	D	OK	0.854988	1.84881	1.11262	1.47259	0.999	0.14915	0.999065	no	RALFL33 (ralf-like 33); signal transducer
XLOC_016166	Prupe.5G206800	Pp05:16506389-16508377	E	D	OK	150.315	208.239	0.470249	1.4083	0.999	0.1492	0.999065	no	SP1L1 (SPIRAL1-LIKE1)
XLOC_005840	Prupe.2G007200	Pp02:680461-682575	E	D	OK	31.4149	44.6497	0.507203	1.41008	0.999	0.14925	0.999065	no	INVOLVED IN: cell redox homeostasis; LOCATED IN: cellular_component unknown; EXPRESSED IN: 22 plant structures; EXPRESSED DURING: 13 growth stages; CONTAINS InterPro DOMAIN/s: Thioredoxin fold (InterPro:IPR012335), Thioredoxin-like fold (InterPro:IPR012336), Protein of unknown function DUF953, thioredoxin-like (InterPro:IPR010357); Has 237 Blast hits to 237 proteins in 83 species: Archae - 0; Bac…
XLOC_024041	Prupe.8G039700	Pp08:3967150-3968717	E	D	OK	1.57087	2.96978	0.918795	1.49161	0.999	0.1493	0.999065	no	NA
XLOC_021732	Prupe.7G106500	Pp07:13530358-13532286	E	D	OK	0.350028	0.126734	-1.46566	-1.53368	0.999	0.14935	0.999065	no	HSC70-1 (HEAT SHOCK COGNATE PROTEIN 70-1); ATP binding
XLOC_002594	Prupe.1G498000	Pp01:41263290-41267052	E	D	OK	51.8117	37.1078	-0.481555	-1.44207	0.999	0.1497	0.999065	no	PMI1 (PLASTID MOVEMENT IMPAIRED1)
XLOC_003898	Prupe.1G183100	Pp01:16189657-16191006	E	D	OK	3.21279	5.5698	0.793801	1.42378	0.999	0.14985	0.999065	no	NA
XLOC_019468	Prupe.6G020100	Pp06:1597456-1607825	E	D	OK	0.233259	0.0676381	-1.78603	-1.60116	0.999	0.15005	0.999065	no	BGLU17 (BETA GLUCOSIDASE 17); catalytic/ cation binding / hydrolase, hydrolyzing O-glycosyl compounds
XLOC_014690	Prupe.4G204500	Pp04:12732062-12732593	E	D	OK	76.2953	107.836	0.499172	1.44011	0.999	0.1501	0.999065	no	unknown protein
XLOC_026333	Prupe.8G231000	Pp08:20591166-20592718	E	D	OK	1.92291	3.87153	1.00961	1.42785	0.999	0.15015	0.999065	no	NA
XLOC_010902	Prupe.3G028200	Pp03:2102286-2115057	E	D	OK	30.7741	22.1646	-0.473456	-1.40297	0.999	0.15025	0.999065	no	HAC1 (HISTONE ACETYLTRANSFERASE OF THE CBP FAMILY 1); H3/H4 histone acetyltransferase/ histone acetyltransferase/ transcription cofactor
XLOC_024367	Prupe.8G103100	Pp08:13424775-13428025	E	D	OK	0.190387	0.426525	1.16369	1.29954	0.999	0.15025	0.999065	no	unknown protein
XLOC_009414	Prupe.3G065300	Pp03:4716832-4719468	E	D	OK	0.162223	0.391312	1.27034	1.48962	0.999	0.15035	0.999065	no	ankyrin repeat family protein
XLOC_015091	Prupe.5G000400	Pp05:168802-172817	E	D	OK	5.03721	3.35509	-0.586275	-1.43979	0.999	0.1504	0.999065	no	FUNCTIONS IN: molecular_function unknown; INVOLVED IN: biological_process unknown; LOCATED IN: plasma membrane; EXPRESSED IN: 22 plant structures; EXPRESSED DURING: 13 growth stages; BEST Arabidopsis thaliana protein match is: hydroxyproline-rich glycoprotein family protein (TAIR:AT5G52430.1); Has 280 Blast hits to 160 proteins in 42 species: Archae - 0; Bacteria - 4; Metazoa - 55; Fungi - 17; Pl…
XLOC_016959	Prupe.5G134100	Pp05:12799221-12800171	E	D	OK	0.627172	0.209716	-1.58042	-1.57458	0.999	0.15045	0.999065	no	BRH1 (BRASSINOSTEROID-RESPONSIVE RING-H2); protein binding / zinc ion binding
XLOC_024445	Prupe.8G116400	Pp08:14351751-14353803	E	D	OK	0.422529	0.142221	-1.57092	-1.56511	0.999	0.15045	0.999065	no	peroxidase, putative
XLOC_016883	Prupe.5G116800	Pp05:11858302-11861819	E	D	OK	3.32803	2.1542	-0.627517	-1.39954	0.999	0.1508	0.999065	no	NA
XLOC_001977	Prupe.1G381800	Pp01:34371543-34375526	E	D	OK	20.3996	14.5161	-0.490892	-1.45424	0.999	0.15085	0.999065	no	zinc finger (C2H2 type) family protein
XLOC_018174	Prupe.6G130500	Pp06:10159083-10160627	E	D	OK	5.13984	7.95824	0.630727	1.43731	0.999	0.15085	0.999065	no	NA
XLOC_023670	Prupe.7G237600,Prupe.7G237700	Pp07:20571239-20572768	E	D	OK	19.4187	28.8209	0.569669	1.40035	0.999	0.1509	0.999065	no	NA
XLOC_006159	Prupe.2G063500	Pp02:8495457-8499778	E	D	OK	4.43429	3.03291	-0.548001	-1.44969	0.999	0.15095	0.999065	no	epoxide hydrolase, putative
XLOC_020486	Prupe.6G230900	Pp06:23375639-23377423	E	D	OK	2.09963	1.21469	-0.789546	-1.4571	0.999	0.151	0.999065	no	unknown protein
XLOC_021770	Prupe.7G114200	Pp07:13979008-13988464	E	D	OK	13.3627	9.6687	-0.466821	-1.38317	0.999	0.151	0.999065	no	AT hook motif-containing protein
XLOC_002548	Prupe.1G488400	Pp01:40657532-40660251	E	D	OK	0.155823	0.492742	1.66092	1.54988	0.999	0.1511	0.999065	no	BTB/POZ domain-containing protein
XLOC_010814	Prupe.3G012800	Pp03:864066-866407	E	D	OK	7.66834	5.12555	-0.581207	-1.41614	0.999	0.1512	0.999065	no	NA
XLOC_008134	Prupe.2G122000	Pp02:17901939-17902524	E	D	OK	12.8193	20.0574	0.645811	1.44881	0.999	0.15135	0.999065	no	PRA1.F4 (PRENYLATED RAB ACCEPTOR 1.F4)
XLOC_009943	Prupe.3G166200	Pp03:18510473-18511811	E	D	OK	5.70648	1.12378	-2.34424	-1.72487	0.999	0.15135	0.999065	no	ATNRAMP4; inorganic anion transmembrane transporter/ manganese ion transmembrane transporter/ metal ion transmembrane transporter
[truncated: 16,866 more rows]
