# Supplementary material for: Gene Expression Analysis of Induced Plum pox virus (Sharka) Resistance in Peach (Prunus persica) by Almond (P. dulcis) Grafting
Source: Int J Mol Sci. 2021 Mar 30;22(7):3585. doi: 10.3390/ijms22073585 (PMC8036523; doi:10.3390/ijms22073585)
Supplement: Supplementary file 1 [file ijms-22-03585-s001.zip › ijms-1159338 R1 Supplementary Materials/ijms-1159338 R1 Table S8.xlsx]

## Sheet: Table S8
Gene expression analysis of induced Plum pox virus resistance in peach (Prunus persica) by almond (P. dulcis) grafting
Manuel Rubio, Pedro J. Martínez-García, Azam Nikbakht-Dehkordi, Ángela S. Prudencio, Eva M. Gómez, Bernardo Rodamilans, Federico Dicenta, Juan Antonio García and Pedro Martínez-Gómez

## Sheet: Complete_annotation_3210_DEG
Gene ID	Mapped IDs	Gene Description	PANTHER Family/Subfamily	PANTHER Protein Class	PANTHER GO-SLIM MF	PANTHER GO-SLIM BP	PANTHER GO-SLIM CC	HayID_MF	HayID_BP	HayID_CC	Total
PRUPE|EnsemblGenome=PRUPE_7G124000|UniProtKB=M5VX64	Prupe.7G124000	UGT73D1 (UDP-glucosyl transferase 73D1); UDP-glycosyltransferase/ transferase, transferring hexosyl groups	UDP-GLYCOSYLTRANSFERASE 73D1 (PTHR48047:SF93)					0	0	0	0
PRUPE|EnsemblGenome=PRUPE_5G206500|UniProtKB=M5WFP5	Prupe.5G206500	unknown protein	LONGIFOLIA PROTEIN (PTHR31680:SF4)					0	0	0	0
PRUPE|EnsemblGenome=PRUPE_1G037900|UniProtKB=M5XIR4	Prupe.1G037900	ERF1 (ETHYLENE RESPONSE FACTOR 1); DNA binding / transcription activator/ transcription factor	ETHYLENE-RESPONSIVE TRANSCRIPTION FACTOR 1B (PTHR31190:SF132)					0	0	0	0
PRUPE|Gene_ORFName=PRUPE_8G111200|UniProtKB=A0A251MZE4	Prupe.8G111200	disease resistance protein (TIR-NBS-LRR class), putative	DISEASE RESISTANCE PROTEIN (TIR-NBS-LRR CLASS) (PTHR11017:SF352)					0	0	0	0
PRUPE|EnsemblGenome=PRUPE_5G130800|UniProtKB=M5WM23	Prupe.5G130800	hydrolase, alpha/beta fold family protein	LYSOPHOSPHOLIPASE BODYGUARD 3-RELATED (PTHR43689:SF9)	serine protease(PC00203)				0	0	0	0
PRUPE|EnsemblGenome=PRUPE_2G116800|UniProtKB=M5X699	Prupe.2G116800	NA	OSJNBA0024J22.15 PROTEIN (PTHR36482:SF5)					0	0	0	0
PRUPE|Gene_ORFName=PRUPE_2G021300|UniProtKB=A0A251Q9R6	Prupe.2G021300	cinnamyl-alcohol dehydrogenase, putative (CAD)	ALCOHOL DEHYDROGENASE-RELATED (PTHR10366:SF575)	dehydratase(PC00091)	oxidoreductase activity, acting on the CH-OH group of donors, NAD or NADP as acceptor(GO:0016616)			1	0	0	1
PRUPE|EnsemblGenome=PRUPE_8G260900|UniProtKB=M5VX55	Prupe.8G260900	zinc finger (CCCH type) helicase family protein	DEXH-BOX ATP-DEPENDENT RNA HELICASE DEXH8 (PTHR18934:SF221)	RNA helicase(PC00032)	RNA binding(GO:0003723)			1	0	0	1
PRUPE|EnsemblGenome=PRUPE_6G085500|UniProtKB=M5WKD1	Prupe.6G085500	RPL23AB (RIBOSOMAL PROTEIN L23AB); RNA binding / nucleotide binding / structural constituent of ribosome	RIBOSOMAL PROTEIN L23A (PTHR11620:SF2)	ribosomal protein(PC00202)	structural constituent of ribosome(GO:0003735)	ribosomal large subunit assembly(GO:0000027)	cytosolic large ribosomal subunit(GO:0022625)	1	1	1	3
PRUPE|EnsemblGenome=PRUPE_4G140200|UniProtKB=M5WKH8	Prupe.4G140200	auxin-responsive protein-related	EXPRESSED PROTEIN (PTHR31374:SF195)					0	0	0	0
PRUPE|Gene_ORFName=PRUPE_1G555200|UniProtKB=A0A251RII0	Prupe.1G555200	SEC14 cytosolic factor family protein / phosphoglyceride transfer family protein	PATELLIN-LIKE PROTEIN (PTHR45932:SF20)					0	0	0	0
PRUPE|Gene_ORFName=PRUPE_4G014100|UniProtKB=A0A251PE62	Prupe.4G014100	ankyrin repeat family protein	REPEAT-CONTAINING PROTEIN, PUTATIVE-RELATED (PTHR24177:SF215)	scaffold/adaptor protein(PC00226)				0	0	0	0
PRUPE|Gene_ORFName=PRUPE_3G175000|UniProtKB=A0A251Q1J0	Prupe.3G175000	ATGSL07 (glucan synthase-like 7); 1,3-beta-glucan synthase/ transferase, transferring glycosyl groups	CALLOSE SYNTHASE 7 (PTHR12741:SF16)					0	0	0	0
PRUPE|Gene_ORFName=PRUPE_8G116800|UniProtKB=A0A251MWM4	Prupe.8G116800	glycine-rich protein	BNAC04G19690D PROTEIN (PTHR34052:SF9)					0	0	0	0
PRUPE|EnsemblGenome=PRUPE_1G430500|UniProtKB=M5Y927	Prupe.1G430500	CYCD3;1 (CYCLIN D3;1); cyclin-dependent protein kinase regulator/ protein binding	CYCLIN D3.1 PROTEIN (PTHR10177:SF427)	kinase activator(PC00138)	protein kinase binding(GO:0019901);cyclin-dependent protein serine/threonine kinase regulator activity(GO:0016538);cyclin-dependent protein serine/threonine kinase activity(GO:0004693)	mitotic nuclear division(GO:0140014);mitotic cell cycle phase transition(GO:0044772);protein phosphorylation(GO:0006468);regulation of cyclin-dependent protein serine/threonine kinase activity(GO:0000079)	nucleus(GO:0005634);cytoplasm(GO:0005737);cyclin-dependent protein kinase holoenzyme complex(GO:0000307)	1	1	1	3
PRUPE|Gene_ORFName=PRUPE_4G034000|UniProtKB=A0A251PF39	Prupe.4G034000	MYB15 (MYB DOMAIN PROTEIN 15); DNA binding / transcription factor	MYB-RELATED PROTEIN MYB4-LIKE (PTHR10641:SF1064)	homeodomain transcription factor(PC00119)				0	0	0	0
PRUPE|EnsemblGenome=PRUPE_8G004000|UniProtKB=M5VW42	Prupe.8G004000	unknown protein	TRANSMEMBRANE PROTEIN (PTHR34656:SF2)					0	0	0	0
PRUPE|EnsemblGenome=PRUPE_4G196500|UniProtKB=M5WV99	Prupe.4G196500	quinone reductase family protein	NAD(P)H DEHYDROGENASE (QUINONE) FQR1 (PTHR30546:SF45)	oxidoreductase(PC00176)		oxidation-reduction process(GO:0055114)		0	1	0	1
PRUPE|Gene_ORFName=PRUPE_3G171000|UniProtKB=A0A251Q1G1	Prupe.3G171000	PDF1 (PROTODERMAL FACTOR 1)	PROTODERMAL FACTOR 1 (PTHR33210:SF18)					0	0	0	0
PRUPE|EnsemblGenome=PRUPE_8G135100|UniProtKB=M5VNU4	Prupe.8G135100	ATCAD5 (CINNAMYL ALCOHOL DEHYDROGENASE 5); cinnamyl-alcohol dehydrogenase	CINNAMYL ALCOHOL DEHYDROGENASE 5 (PTHR42683:SF1)	oxidoreductase(PC00176)	oxidoreductase activity, acting on the CH-OH group of donors, NAD or NADP as acceptor(GO:0016616)	secondary metabolic process(GO:0019748);organic cyclic compound biosynthetic process(GO:1901362);aromatic compound biosynthetic process(GO:0019438)		1	1	0	2
PRUPE|Gene_ORFName=PRUPE_8G121500|UniProtKB=A0A251MWS4	Prupe.8G121500	ATCXE13 (ARABIDOPSIS THALIANA CARBOXYESTERASE 13); hydrolase	CARBOXYLESTERASE 13-RELATED (PTHR23024:SF467)	deacetylase(PC00087)	hydrolase activity(GO:0016787)	catabolic process(GO:0009056)		1	1	0	2
PRUPE|EnsemblGenome=PRUPE_1G243100|UniProtKB=M5XF04	Prupe.1G243100	unknown protein	CYCLIN-DEPENDENT PROTEIN KINASE INHIBITOR SMR15 (PTHR33142:SF48)			negative regulation of mitotic nuclear division(GO:0045839);mitotic nuclear division(GO:0140014)	nucleus(GO:0005634)	0	1	1	2
PRUPE|EnsemblGenome=PRUPE_4G165500|UniProtKB=M5X159	Prupe.4G165500	curculin-like (mannose-binding) lectin family protein	CURCULIN-LIKE (MANNOSE-BINDING) LECTIN FAMILY PROTEIN-RELATED (PTHR32444:SF58)					0	0	0	0
PRUPE|Gene_ORFName=PRUPE_7G138500|UniProtKB=A0A251NB81	Prupe.7G138500	disease resistance protein (CC-NBS-LRR class), putative	PLANT BROAD-SPECTRUM MILDEW RESISTANCE PROTEIN RPW8 (PTHR36766:SF3)					0	0	0	0
PRUPE|Gene_ORFName=PRUPE_1G219200|UniProtKB=A0A251R2H4	Prupe.1G219200	NA						0	0	0	0
PRUPE|EnsemblGenome=PRUPE_1G489100|UniProtKB=M5XLP6	Prupe.1G489100	protein kinase family protein	KINASE WITH ADENINE NUCLEOTIDE ALPHA HYDROLASES-LIKE DOMAIN-CONTAINING PROTEIN (PTHR27001:SF500)		transmembrane receptor protein serine/threonine kinase activity(GO:0004675)	protein phosphorylation(GO:0006468)	plasma membrane(GO:0005886)	1	1	1	3
PRUPE|Gene_ORFName=PRUPE_7G109300|UniProtKB=A0A251N9W7	Prupe.7G109300	ACA1 (ALPHA CARBONIC ANHYDRASE 1); carbonate dehydratase/ zinc ion binding	ALPHA CARBONIC ANHYDRASE 1, CHLOROPLASTIC (PTHR18952:SF236)					0	0	0	0
PRUPE|Gene_ORFName=PRUPE_6G057800|UniProtKB=A0A251NKS6	Prupe.6G057800	wound-responsive protein-related	3-OXO-DELTA(4,5)-STEROID 5-BETA-REDUCTASE ISOFORM X1 (PTHR32487:SF12)	oxidoreductase(PC00176)				0	0	0	0
PRUPE|EnsemblGenome=PRUPE_2G310600|UniProtKB=M5X820	Prupe.2G310600	pectinesterase family protein	PECTINESTERASE/PECTINESTERASE INHIBITOR 34-RELATED (PTHR31707:SF8)	esterase(PC00097)	enzyme inhibitor activity(GO:0004857);carboxylic ester hydrolase activity(GO:0052689)			1	0	0	1
PRUPE|Gene_ORFName=PRUPE_1G046000|UniProtKB=A0A251QSH6	Prupe.1G046000	unknown protein	FK506-BINDING NUCLEAR-LIKE PROTEIN (PTHR33318:SF16)					0	0	0	0
PRUPE|EnsemblGenome=PRUPE_6G060500|UniProtKB=M5WK40	Prupe.6G060500	JOSL (JOSEPHIN-LIKE PROTEIN)	JOSEPHIN-LIKE PROTEIN (PTHR13291:SF0)	cysteine protease(PC00081)	thiol-dependent ubiquitin-specific protease activity(GO:0004843)	protein deubiquitination(GO:0016579)		1	1	0	2
PRUPE|EnsemblGenome=PRUPE_3G272200|UniProtKB=M5WZ87	Prupe.3G272200	NA	SUBFAMILY NOT NAMED (PTHR46610:SF20)					0	0	0	0
PRUPE|EnsemblGenome=PRUPE_2G274300|UniProtKB=M5XFU7	Prupe.2G274300	hexose transporter, putative	SUGAR TRANSPORT PROTEIN 3 (PTHR23500:SF30)	secondary carrier transporter(PC00258)				0	0	0	0
PRUPE|EnsemblGenome=PRUPE_7G195600|UniProtKB=M5VXA6	Prupe.7G195600	leucine-rich repeat transmembrane protein kinase, putative	POLLEN RECEPTOR-LIKE KINASE 6 (PTHR48007:SF29)					0	0	0	0
PRUPE|EnsemblGenome=PRUPE_1G363000|UniProtKB=M5Y4A9	Prupe.1G363000	PGP13 (P-GLYCOPROTEIN 13); ATPase, coupled to transmembrane movement of substances	ABC TRANSPORTER B FAMILY MEMBER 13-RELATED (PTHR24221:SF415)	ATP-binding cassette (ABC) transporter(PC00003)	ATPase activity(GO:0016887);ATPase-coupled transmembrane transporter activity(GO:0042626)	transmembrane transport(GO:0055085)	integral component of membrane(GO:0016021)	1	1	1	3
PRUPE|EnsemblGenome=PRUPE_1G260000|UniProtKB=M5XS73	Prupe.1G260000	DEAD/DEAH box helicase, putative (RH22)	DEAD-BOX ATP-DEPENDENT RNA HELICASE 22 (PTHR47958:SF63)					0	0	0	0
PRUPE|EnsemblGenome=PRUPE_3G156600|UniProtKB=M5XCU2	Prupe.3G156600	epoxide hydrolase, putative	BIFUNCTIONAL EPOXIDE HYDROLASE 2-LIKE (PTHR43329:SF73)	hydrolase(PC00121)				0	0	0	0
PRUPE|Gene_ORFName=PRUPE_8G170400|UniProtKB=A0A251N2A1	Prupe.8G170400	MSL6 (MECHANOSENSITIVE CHANNEL OF SMALL CONDUCTANCE-LIKE 6)	MECHANOSENSITIVE ION CHANNEL PROTEIN 5 (PTHR31618:SF1)		gated channel activity(GO:0022836)	anion transport(GO:0006820)	plasma membrane(GO:0005886)	1	1	1	3
PRUPE|Gene_ORFName=PRUPE_2G299100|UniProtKB=A0A251QPL0	Prupe.2G299100	MATE efflux family protein	PROTEIN DETOXIFICATION 35 (PTHR11206:SF359)	transporter(PC00227)	transmembrane transporter activity(GO:0022857)			1	0	0	1
PRUPE|Gene_ORFName=PRUPE_7G081900|UniProtKB=A0A251N8I2	Prupe.7G081900	NA	CYSTEINE/HISTIDINE-RICH C1 DOMAIN FAMILY PROTEIN (PTHR32410:SF178)					0	0	0	0
PRUPE|Gene_ORFName=PRUPE_7G093600|UniProtKB=A0A251N966	Prupe.7G093600	unknown protein	TRAFFICKING PROTEIN PARTICLE COMPLEX SUBUNIT 8 (PTHR12975:SF6)			autophagosome assembly(GO:0000045);endoplasmic reticulum to Golgi vesicle-mediated transport(GO:0006888);vacuolar protein processing(GO:0006624);peroxisome organization(GO:0007031);organelle disassembly(GO:1903008);protein localization to vacuole(GO:0072665)	TRAPP complex(GO:0030008);phagophore assembly site(GO:0000407);Golgi apparatus part(GO:0044431);cytoplasmic vesicle(GO:0031410);vacuole(GO:0005773);plasma membrane(GO:0005886)	0	1	1	2
PRUPE|Gene_ORFName=PRUPE_2G011600|UniProtKB=A0A251Q9B1	Prupe.2G011600	NA						0	0	0	0
PRUPE|Gene_ORFName=PRUPE_2G235400|UniProtKB=A0A251QKJ2	Prupe.2G235400	glycosyl hydrolase family 17 protein / beta-1,3-glucanase, putative	GLUCAN ENDO-1,3-BETA-GLUCOSIDASE-LIKE (PTHR32227:SF371)				anchored component of plasma membrane(GO:0046658)	0	0	1	1
PRUPE|Gene_ORFName=PRUPE_7G231500|UniProtKB=A0A251NHL2	Prupe.7G231500	ATPLT5 (POLYOL TRANSPORTER 5); D-ribose transmembrane transporter/ D-xylose transmembrane transporter/ carbohydrate transmembrane transporter/ galactose transmembrane transporter/ glucose transmembrane transporter/ glycerol transmembrane transporter/ mann	POLYOL/MONOSACCHARIDE TRANSPORTER 1 (PTHR23500:SF429)	secondary carrier transporter(PC00258)				0	0	0	0
PRUPE|EnsemblGenome=PRUPE_8G174500|UniProtKB=M5W1I8	Prupe.8G174500	ATEXLA1 (ARABIDOPSIS THALIANA EXPANSIN-LIKE A1)	EXPANSIN-LIKE A1-RELATED (PTHR31692:SF4)					0	0	0	0
PRUPE|EnsemblGenome=PRUPE_4G237500|UniProtKB=M5WQ70	Prupe.4G237500	F-box family protein	OS10G0484632 PROTEIN (PTHR31790:SF403)					0	0	0	0
PRUPE|Gene_ORFName=PRUPE_7G082600|UniProtKB=A0A251NBK5	Prupe.7G082600	NA	NADH DEHYDROGENASE [UBIQUINONE] 1 ALPHA SUBCOMPLEX ASSEMBLY FACTOR 8 (PTHR34561:SF1)					0	0	0	0
PRUPE|EnsemblGenome=PRUPE_5G137600|UniProtKB=M5WE17	Prupe.5G137600	trihelix DNA-binding protein, putative	FI21293P1 (PTHR21654:SF84)					0	0	0	0
PRUPE|EnsemblGenome=PRUPE_1G055000|UniProtKB=M5Y6W3	Prupe.1G055000	ATGSTU8 (GLUTATHIONE S-TRANSFERASE TAU 8); glutathione transferase	GLUTATHIONE S-TRANSFERASE (PTHR11260:SF671)		transferase activity, transferring alkyl or aryl (other than methyl) groups(GO:0016765)	glutathione metabolic process(GO:0006749)	cytoplasm(GO:0005737)	1	1	1	3
PRUPE|Gene_ORFName=PRUPE_6G111000|UniProtKB=A0A251NNR7	Prupe.6G111000	unknown protein	MEDIATOR OF RNA POLYMERASE II TRANSCRIPTION SUBUNIT 15A-RELATED (PTHR33137:SF4)					0	0	0	0
PRUPE|Gene_ORFName=PRUPE_3G251900|UniProtKB=A0A251Q6I4	Prupe.3G251900	NA						0	0	0	0
PRUPE|EnsemblGenome=PRUPE_4G146800|UniProtKB=M5WIY7	Prupe.4G146800	ATGSTU19 (GLUTATHIONE S-TRANSFERASE TAU 19); glutathione binding / glutathione transferase	GLUTATHIONE S-TRANSFERASE, AMINO-TERMINAL DOMAIN PROTEIN (PTHR11260:SF620)		transferase activity, transferring alkyl or aryl (other than methyl) groups(GO:0016765)	glutathione metabolic process(GO:0006749)	cytoplasm(GO:0005737)	1	1	1	3
PRUPE|Gene_ORFName=PRUPE_2G209600|UniProtKB=A0A251QJ49	Prupe.2G209600	ROT4 (ROTUNDIFOLIA4)	ROTUNDIFOLIA-LIKE PROTEIN (PTHR33102:SF59)					0	0	0	0
PRUPE|Gene_ORFName=PRUPE_8G252700|UniProtKB=A0A251N5C7	Prupe.8G252700	NA	CLASSICAL ARABINOGALACTAN PROTEIN 26 (PTHR35725:SF4)					0	0	0	0
PRUPE|Gene_ORFName=PRUPE_1G325700|UniProtKB=A0A251R6P8	Prupe.1G325700	MPK9 (MAP KINASE 9); MAP kinase	MITOGEN-ACTIVATED PROTEIN KINASE (PTHR24055:SF469)	non-receptor serine/threonine protein kinase(PC00167)	MAP kinase activity(GO:0004707)	regulation of gene expression(GO:0010468);gene expression(GO:0010467);intracellular signal transduction(GO:0035556)	nucleus(GO:0005634);cytoplasm(GO:0005737)	1	1	1	3
PRUPE|EnsemblGenome=PRUPE_3G251000|UniProtKB=M5WYA6	Prupe.3G251000	FER (FERONIA); kinase/ protein kinase	RECEPTOR-LIKE PROTEIN KINASE FERONIA (PTHR27003:SF104)		protein kinase activity(GO:0004672)	protein phosphorylation(GO:0006468)	plasmodesma(GO:0009506);plasma membrane(GO:0005886)	1	1	1	3
PRUPE|Gene_ORFName=PRUPE_1G393000|UniProtKB=A0A251RCV9	Prupe.1G393000	WRKY18; transcription factor	WRKY TRANSCRIPTION FACTOR 40-RELATED (PTHR31429:SF3)					0	0	0	0
PRUPE|Gene_ORFName=PRUPE_3G069600|UniProtKB=A0A251PXS9	Prupe.3G069600	BAC2; L-ornithine transmembrane transporter/ binding / carnitine:acyl carnitine antiporter	MITOCHONDRIAL BASIC AMINO ACIDS TRANSPORTER (PTHR45624:SF10)			quaternary ammonium group transport(GO:0015697);amino acid transport(GO:0006865)		0	1	0	1
PRUPE|EnsemblGenome=PRUPE_4G243100|UniProtKB=M5X936	Prupe.4G243100	NA						0	0	0	0
PRUPE|EnsemblGenome=PRUPE_7G068100|UniProtKB=M5W483	Prupe.7G068100	NA	SUBFAMILY NOT NAMED (PTHR33659:SF11)					0	0	0	0
PRUPE|Gene_ORFName=PRUPE_3G046100|UniProtKB=A0A251PWJ5	Prupe.3G046100	ATPase, coupled to transmembrane movement of ions, phosphorylative mechanism	PHOSPHOLIPID-TRANSPORTING ATPASE IA (PTHR24092:SF150)	primary active transporter(PC00068)	ATPase-coupled intramembrane lipid transporter activity(GO:0140326)	lipid translocation(GO:0034204);phospholipid transport(GO:0015914)	plasma membrane(GO:0005886)	1	1	1	3
PRUPE|Gene_ORFName=PRUPE_8G191600|UniProtKB=A0A251N091	Prupe.8G191600	NA						0	0	0	0
PRUPE|Gene_ORFName=PRUPE_4G225600|UniProtKB=A0A251PPK3	Prupe.4G225600	NA						0	0	0	0
PRUPE|EnsemblGenome=PRUPE_5G086700|UniProtKB=A9YTE0	Prupe.5G086700	LDOX (LEUCOANTHOCYANIDIN DIOXYGENASE); leucocyanidin oxygenase	2-OXOGLUTARATE (2OG) AND FE(II)-DEPENDENT OXYGENASE SUPERFAMILY PROTEIN-RELATED (PTHR47990:SF167)		dioxygenase activity(GO:0051213)			1	0	0	1
PRUPE|EnsemblGenome=PRUPE_3G162900|UniProtKB=M5WYR8	Prupe.3G162900	C2 domain-containing protein	PROTEIN C2-DOMAIN ABA-RELATED 1 (PTHR45933:SF11)					0	0	0	0
PRUPE|EnsemblGenome=PRUPE_5G104700|UniProtKB=M5WBG6	Prupe.5G104700	fringe-related protein	BETA-1,3-GLUCOSYLTRANSFERASE (PTHR10811:SF5)	glycosyltransferase(PC00111)	acetylglucosaminyltransferase activity(GO:0008375)			1	0	0	1
PRUPE|Gene_ORFName=PRUPE_5G167300|UniProtKB=A0A251P9K9	Prupe.5G167300	NA	OS01G0545900 PROTEIN (PTHR47928:SF28)					0	0	0	0
PRUPE|EnsemblGenome=PRUPE_8G112400|UniProtKB=M5VLU2	Prupe.8G112400	NA	SUBFAMILY NOT NAMED (PTHR38222:SF1)					0	0	0	0
PRUPE|Gene_ORFName=PRUPE_1G255600|UniProtKB=A0A251R3B4	Prupe.1G255600	unknown protein	T23E23.1 (PTHR36714:SF1)					0	0	0	0
PRUPE|Gene_ORFName=PRUPE_3G251100|UniProtKB=A0A251Q5E8	Prupe.3G251100	protein kinase family protein	RECEPTOR-LIKE PROTEIN KINASE FERONIA (PTHR27003:SF104)		protein kinase activity(GO:0004672)	protein phosphorylation(GO:0006468)	plasmodesma(GO:0009506);plasma membrane(GO:0005886)	1	1	1	3
PRUPE|EnsemblGenome=PRUPE_1G191000|UniProtKB=M5XNI0	Prupe.1G191000	2-oxoglutarate-dependent dioxygenase, putative	CME8 PROTEIN (PTHR10209:SF653)					0	0	0	0
PRUPE|EnsemblGenome=PRUPE_6G207900|UniProtKB=M5WIH9	Prupe.6G207900	ELI3-1 (ELICITOR-ACTIVATED GENE 3-1); binding / catalytic/ oxidoreductase/ zinc ion binding	CINNAMYL ALCOHOL DEHYDROGENASE 8 (PTHR42683:SF65)	oxidoreductase(PC00176)	oxidoreductase activity, acting on the CH-OH group of donors, NAD or NADP as acceptor(GO:0016616)			1	0	0	1
PRUPE|EnsemblGenome=PRUPE_I005100|UniProtKB=A0A1R3L513	Prupe.I005100	NA	UROPORPHYRINOGEN-III C-METHYLTRANSFERASE (PTHR45790:SF3)	methyltransferase(PC00155)	S-adenosylmethionine-dependent methyltransferase activity(GO:0008757)	heme biosynthetic process(GO:0006783)		1	1	0	2
PRUPE|Gene_ORFName=PRUPE_3G002300|UniProtKB=A0A251PT05	Prupe.3G002300	WRKY47; transcription factor	WRKY TRANSCRIPTION FACTOR 47-RELATED (PTHR31429:SF59)					0	0	0	0
PRUPE|EnsemblGenome=PRUPE_1G184500|UniProtKB=M5XZ97	Prupe.1G184500	NA						0	0	0	0
PRUPE|Gene_ORFName=PRUPE_7G197000|UniProtKB=A0A251NE14	Prupe.7G197000	NA	GUANINE NUCLEOTIDE-BINDING PROTEIN SUBUNIT GAMMA 3 (PTHR32378:SF10)					0	0	0	0
PRUPE|Gene_ORFName=PRUPE_3G303100|UniProtKB=A0A251Q7Y7	Prupe.3G303100	leucine-rich repeat transmembrane protein kinase, putative	LEUCINE-RICH REPEAT PROTEIN KINASE FAMILY PROTEIN (PTHR27003:SF39)		protein kinase activity(GO:0004672)	protein phosphorylation(GO:0006468)	plasmodesma(GO:0009506);plasma membrane(GO:0005886)	1	1	1	3
PRUPE|EnsemblGenome=PRUPE_4G050800|UniProtKB=M5WI12	Prupe.4G050800	DYL1 (DORMANCY-ASSOCIATED PROTEIN-LIKE 1)	DORMANCY-ASSOCIATED PROTEIN 1 (PTHR33565:SF2)					0	0	0	0
PRUPE|EnsemblGenome=PRUPE_7G008400|UniProtKB=M5VT43	Prupe.7G008400	heat shock family protein	INACTIVE PROTEIN RESTRICTED TEV MOVEMENT 2-LIKE (PTHR43670:SF32)	chaperone(PC00072)				0	0	0	0
PRUPE|EnsemblGenome=PRUPE_4G150200|UniProtKB=M5X134	Prupe.4G150200	ATGA2OX1 (gibberellin 2-oxidase 1); gibberellin 2-beta-dioxygenase	GIBBERELLIN 2-BETA-DIOXYGENASE 1 (PTHR47990:SF150)		2-oxoglutarate-dependent dioxygenase activity(GO:0016706)	carboxylic acid catabolic process(GO:0046395);cellular lipid catabolic process(GO:0044242);diterpenoid metabolic process(GO:0016101);hormone metabolic process(GO:0042445);response to light stimulus(GO:0009416)		1	1	0	2
PRUPE|Gene_ORFName=PRUPE_3G041700|UniProtKB=A0A251PUZ4	Prupe.3G041700	NA	GERMIN-LIKE PROTEIN SUBFAMILY 3 MEMBER 1 (PTHR31238:SF161)				cell wall(GO:0005618)	0	0	1	1
PRUPE|EnsemblGenome=PRUPE_3G245400|UniProtKB=M5WW82	Prupe.3G245400	AtGDU2 (Arabidopsis thaliana GLUTAMINE DUMPER 2)	PROTEIN GLUTAMINE DUMPER 6-LIKE (PTHR33228:SF50)					0	0	0	0
PRUPE|EnsemblGenome=PRUPE_4G191300|UniProtKB=M5WVT0	Prupe.4G191300	dynein light chain, putative	DYNEIN LIGHT CHAIN (PTHR11886:SF70)	microtubule or microtubule-binding cytoskeletal protein(PC00157)	protein binding(GO:0005515);ATP-dependent microtubule motor activity, plus-end-directed(GO:0008574)	positive regulation of ATPase activity(GO:0032781)	dynein complex(GO:0030286)	1	1	1	3
PRUPE|EnsemblGenome=PRUPE_2G244800|UniProtKB=M5X2V9	Prupe.2G244800	60S ribosomal protein L35a (RPL35aC)	SUBFAMILY NOT NAMED (PTHR10902:SF23)	ribosomal protein(PC00202)	structural constituent of ribosome(GO:0003735)	cytoplasmic translation(GO:0002181);ribosomal large subunit biogenesis(GO:0042273);translational elongation(GO:0006414)	cytosolic large ribosomal subunit(GO:0022625)	1	1	1	3
PRUPE|EnsemblGenome=PRUPE_5G174200|UniProtKB=M5WAK5	Prupe.5G174200	ATMYB66 (MYB DOMAIN PROTEIN 66); DNA binding / protein binding / transcription factor/ transcription regulator	TRANSCRIPTION FACTOR MYB114-LIKE (PTHR47998:SF15)		transcription regulatory region DNA binding(GO:0044212);sequence-specific DNA binding(GO:0043565)	cell differentiation(GO:0030154)	nucleus(GO:0005634)	1	1	1	3
PRUPE|Gene_ORFName=PRUPE_6G014400|UniProtKB=A0A251NII1	Prupe.6G014400	NA	CALLOSE SYNTHASE 3-RELATED (PTHR12741:SF48)					0	0	0	0
PRUPE|EnsemblGenome=PRUPE_1G012200|UniProtKB=M5XMX7	Prupe.1G012200	HSP70T-2 (HEAT-SHOCK PROTEIN 70T-2); ATP binding	HEAT SHOCK 70 KDA PROTEIN 8 (PTHR19375:SF101)		ATP binding(GO:0005524);heat shock protein binding(GO:0031072);unfolded protein binding(GO:0051082);ATPase activity, coupled(GO:0042623)	chaperone-mediated protein folding(GO:0061077);cellular response to unfolded protein(GO:0034620)	cytoplasm(GO:0005737)	1	1	1	3
PRUPE|Gene_ORFName=PRUPE_8G150400|UniProtKB=A0A251MYA8	Prupe.8G150400	EGY3 (ETHYLENE-DEPENDENT GRAVITROPISM-DEFICIENT AND YELLOW-GREEN-LIKE 3)	ZINC METALLOPEPTIDASE EGY3, CHLOROPLASTIC-RELATED (PTHR31412:SF2)	metalloprotease(PC00153)				0	0	0	0
PRUPE|Gene_ORFName=PRUPE_5G190400|UniProtKB=A0A251PAN0	Prupe.5G190400	NA						0	0	0	0
PRUPE|EnsemblGenome=PRUPE_5G074700|UniProtKB=M5WRK8	Prupe.5G074700	disease resistance protein (TIR-NBS-LRR class), putative	DISEASE RESISTANCE PROTEIN (TIR-NBS CLASS) (PTHR11017:SF421)					0	0	0	0
PRUPE|EnsemblGenome=PRUPE_8G071000|UniProtKB=M5VN64	Prupe.8G071000	unknown protein	COSTARS FAMILY PROTEIN (PTHR46334:SF2)			actin filament-based process(GO:0030029);regulation of actin filament-based process(GO:0032970)		0	1	0	1
PRUPE|EnsemblGenome=PRUPE_4G242600|UniProtKB=M5WUP2	Prupe.4G242600	NA	PROTEIN DEK (PTHR13468:SF1)	chromatin/chromatin-binding, or -regulatory protein(PC00077)	histone binding(GO:0042393)	regulation of double-strand break repair(GO:2000779);double-strand break repair(GO:0006302)	nucleus(GO:0005634)	1	1	1	3
PRUPE|EnsemblGenome=PRUPE_5G194800|UniProtKB=M5WTA8	Prupe.5G194800	calcium-binding EF hand family protein	PUTATIVE-RELATED (PTHR10891:SF852)		calcium ion binding(GO:0005509)			1	0	0	1
PRUPE|EnsemblGenome=PRUPE_7G026400|UniProtKB=M5VUK4	Prupe.7G026400	MATE efflux family protein	PROTEIN DETOXIFICATION 20-RELATED (PTHR11206:SF102)	transporter(PC00227)	transmembrane transporter activity(GO:0022857)			1	0	0	1
PRUPE|Gene_ORFName=PRUPE_5G052600|UniProtKB=A0A251P3Y7	Prupe.5G052600	NA	MEIOTIC RECOMBINATION PROTEIN SPO11-1 (PTHR10848:SF3)	endodeoxyribonuclease(PC00093)	DNA binding(GO:0003677);endodeoxyribonuclease activity(GO:0004520)	DNA double-strand break processing(GO:0000729);reciprocal meiotic recombination(GO:0007131);meiotic telophase I(GO:0007134);meiotic DNA double-strand break formation(GO:0042138)	nuclear chromosome(GO:0000228)	1	1	1	3
PRUPE|Gene_ORFName=PRUPE_3G114300|UniProtKB=A0A251PZX2	Prupe.3G114300	NA	PROTEIN IRREGULAR XYLEM 15 (PTHR31444:SF8)			xylan biosynthetic process(GO:0045492);plant-type cell wall biogenesis(GO:0009832)	Golgi apparatus(GO:0005794);vacuole(GO:0005773);plasma membrane(GO:0005886)	0	1	1	2
PRUPE|EnsemblGenome=PRUPE_5G042300|UniProtKB=M5WEC3	Prupe.5G042300	NRT1.5 (NITRATE TRANSPORTER 1.5); nitrate transmembrane transporter/ transporter	PROTEIN NRT1/ PTR FAMILY 7.3 (PTHR11654:SF90)	transporter(PC00227)				0	0	0	0
PRUPE|EnsemblGenome=PRUPE_5G092700|UniProtKB=M5W9X7	Prupe.5G092700	ATRBL2 (Arabidopsis thaliana Rhomboid-like 2); serine-type endopeptidase	RHOMBOID-LIKE PROTEIN (PTHR22936:SF90)					0	0	0	0
PRUPE|Gene_ORFName=PRUPE_3G140000|UniProtKB=A0A251PZY4	Prupe.3G140000	NA						0	0	0	0
PRUPE|Gene_ORFName=PRUPE_1G119900|UniProtKB=A0A251QW43	Prupe.1G119900	NA						0	0	0	0
PRUPE|Gene_ORFName=PRUPE_2G318000|UniProtKB=A0A251QPJ7	Prupe.2G318000	NA	RNA-BINDING (RRM/RBD/RNP MOTIFS) FAMILY PROTEIN (PTHR11176:SF22)	RNA binding protein(PC00031)				0	0	0	0
PRUPE|Gene_ORFName=PRUPE_6G040600|UniProtKB=A0A251NJX9	Prupe.6G040600	NA						0	0	0	0
PRUPE|EnsemblGenome=PRUPE_3G167200|UniProtKB=M5WR87	Prupe.3G167200	ATCSLC5 (CELLULOSE-SYNTHASE LIKE C5); cellulose synthase/ transferase, transferring glycosyl groups	GLYCOSYLTRANSFERASE-RELATED (PTHR32044:SF57)				Golgi apparatus(GO:0005794);vacuole(GO:0005773);plasma membrane(GO:0005886)	0	0	1	1
PRUPE|Gene_ORFName=PRUPE_6G016300|UniProtKB=A0A251NIP7	Prupe.6G016300	NA	G-TYPE LECTIN S-RECEPTOR-LIKE SERINE/THREONINE-PROTEIN KINASE RLK1 (PTHR47976:SF50)					0	0	0	0
PRUPE|EnsemblGenome=PRUPE_5G195200|UniProtKB=M5WBM6	Prupe.5G195200	ATEXPA1 (ARABIDOPSIS THALIANA EXPANSIN A1)	EXPANSIN (PTHR31867:SF142)					0	0	0	0
PRUPE|EnsemblGenome=PRUPE_7G174500|UniProtKB=M5VX48	Prupe.7G174500	unknown protein	SUBFAMILY NOT NAMED (PTHR21450:SF34)					0	0	0	0
PRUPE|EnsemblGenome=PRUPE_6G290500|UniProtKB=M5W7P6	Prupe.6G290500	unknown protein	EXPRESSED PROTEIN (PTHR34132:SF4)					0	0	0	0
PRUPE|Gene_ORFName=PRUPE_8G221000|UniProtKB=A0A251N1L7	Prupe.8G221000	NA						0	0	0	0
PRUPE|EnsemblGenome=PRUPE_I003100|UniProtKB=A0A1R3L534	Prupe.I003100	coatomer protein complex, subunit beta 2 (beta prime), putative						0	0	0	0
PRUPE|Gene_ORFName=PRUPE_8G068500|UniProtKB=A0A251MUA6	Prupe.8G068500	NA						0	0	0	0
PRUPE|EnsemblGenome=PRUPE_1G392900|UniProtKB=M5XF03	Prupe.1G392900	CIPK5 (CBL-INTERACTING PROTEIN KINASE 5); ATP binding / kinase/ protein kinase/ protein serine/threonine kinase	CBL-INTERACTING SERINE/THREONINE-PROTEIN KINASE 25-RELATED (PTHR43895:SF119)					0	0	0	0
PRUPE|Gene_ORFName=PRUPE_1G184300|UniProtKB=A0A251QZA8	Prupe.1G184300	NA						0	0	0	0
PRUPE|EnsemblGenome=PRUPE_7G170700|UniProtKB=M5W8I4	Prupe.7G170700	ATHK1 (histidine kinase 1); histidine phosphotransfer kinase/ osmosensor/ protein histidine kinase	HISTIDINE KINASE 1 (PTHR43711:SF1)	histidine kinase receptor of two-component system(PC00265)				0	0	0	0
PRUPE|Gene_ORFName=PRUPE_3G162200|UniProtKB=A0A251Q258	Prupe.3G162200	SWAP (Suppressor-of-White-APricot)/surp domain-containing protein / ubiquitin family protein	SPLICING FACTOR 3A SUBUNIT 1 (PTHR15316:SF1)	RNA splicing factor(PC00148)	RNA binding(GO:0003723)	regulation of alternative mRNA splicing, via spliceosome(GO:0000381);alternative mRNA splicing, via spliceosome(GO:0000380)	catalytic step 2 spliceosome(GO:0071013);U5 snRNP(GO:0005682);U2-type prespliceosome(GO:0071004);Prp19 complex(GO:0000974);U2 snRNP(GO:0005686);U1 snRNP(GO:0005685)	1	1	1	3
PRUPE|EnsemblGenome=PRUPE_1G121000|UniProtKB=M5XFY3	Prupe.1G121000	NA						0	0	0	0
PRUPE|Gene_ORFName=PRUPE_8G063900|UniProtKB=A0A251MU43	Prupe.8G063900	NA	2-NITROPROPANE DIOXYGENASE-LIKE PROTEIN (PTHR32332:SF20)	oxidoreductase(PC00176)				0	0	0	0
PRUPE|EnsemblGenome=PRUPE_1G458400|UniProtKB=M5XVL6	Prupe.1G458400	transferase, transferring glycosyl groups	GLYCOSYLTRANSFERASE (PTHR48047:SF26)					0	0	0	0
PRUPE|EnsemblGenome=PRUPE_3G227100|UniProtKB=M5X9L0	Prupe.3G227100	leucine-rich repeat family protein	SERINE/THREONINE-PROTEIN KINASE 11-INTERACTING PROTEIN (PTHR15454:SF7)	scaffold/adaptor protein(PC00226)	protein kinase binding(GO:0019901)		cytoplasm(GO:0005737)	1	0	1	2
PRUPE|Gene_ORFName=PRUPE_2G242400|UniProtKB=A0A251QKY1	Prupe.2G242400	subtilase family protein	SUBTILISIN-LIKE SERINE PROTEASE (PTHR10795:SF348)	serine protease(PC00203)				0	0	0	0
PRUPE|EnsemblGenome=PRUPE_5G062000|UniProtKB=M5WML2	Prupe.5G062000	ERF5 (ETHYLENE RESPONSIVE ELEMENT BINDING FACTOR 5); DNA binding / transcription activator/ transcription factor	ETHYLENE-RESPONSIVE TRANSCRIPTION FACTOR ERF105 (PTHR31677:SF127)					0	0	0	0
PRUPE|EnsemblGenome=PRUPE_6G278000|UniProtKB=M5WIV4	Prupe.6G278000	DNAJ heat shock protein, putative	DNAJ HEAT SHOCK FAMILY PROTEIN (PTHR24078:SF532)		chaperone binding(GO:0051087);unfolded protein binding(GO:0051082)	chaperone-mediated protein folding(GO:0061077)	cytosol(GO:0005829)	1	1	1	3
PRUPE|EnsemblGenome=PRUPE_6G202000|UniProtKB=M5W0W8	Prupe.6G202000	NIC1 (NICOTINAMIDASE 1); catalytic/ nicotinamidase	NICOTINAMIDASE 1 (PTHR47297:SF2)					0	0	0	0
PRUPE|EnsemblGenome=PRUPE_7G178600|UniProtKB=M5VVB6	Prupe.7G178600	AAE1 (ACYL ACTIVATING ENZYME 1); AMP binding	FATTY ACYL-COA SYNTHETASE FAMILY PROTEIN (PTHR43859:SF11)	ligase(PC00142)				0	0	0	0
PRUPE|Gene_ORFName=PRUPE_1G399800|UniProtKB=A0A251RAD8	Prupe.1G399800	ATGLR2.7; intracellular ligand-gated ion channel	GLUTAMATE RECEPTOR 2.9 (PTHR18966:SF450)		ligand-gated ion channel activity(GO:0015276);signaling receptor activity(GO:0038023)		plasma membrane(GO:0005886)	1	0	1	2
PRUPE|EnsemblGenome=PRUPE_7G117600|UniProtKB=M5VU95	Prupe.7G117600	unknown protein	O-ACYLTRANSFERASE WSD1-LIKE (PTHR31650:SF34)		O-acyltransferase activity(GO:0008374)	glycerolipid biosynthetic process(GO:0045017);triglyceride metabolic process(GO:0006641)	plasma membrane(GO:0005886)	1	1	1	3
PRUPE|EnsemblGenome=PRUPE_1G276700|UniProtKB=Q84UK5	Prupe.1G276700	ATEXPA1 (ARABIDOPSIS THALIANA EXPANSIN A1)	EXPANSIN-A15 (PTHR31867:SF35)					0	0	0	0
PRUPE|EnsemblGenome=PRUPE_2G225200|UniProtKB=M5XKK7	Prupe.2G225200	TT5 (TRANSPARENT TESTA 5); chalcone isomerase	CHALCONE--FLAVONONE ISOMERASE 1-RELATED (PTHR28039:SF8)					0	0	0	0
PRUPE|EnsemblGenome=PRUPE_1G020000|UniProtKB=M5XHR7	Prupe.1G020000	IQD19 (IQ-domain 19); calmodulin binding	IQ-DOMAIN 19 (PTHR32295:SF45)					0	0	0	0
PRUPE|Gene_ORFName=PRUPE_5G084900|UniProtKB=A0A251P5I3	Prupe.5G084900	ATCCS (COPPER CHAPERONE FOR SOD1); superoxide dismutase/ superoxide dismutase copper chaperone	COPPER CHAPERONE FOR SUPEROXIDE DISMUTASE, CHLOROPLASTIC/CYTOSOLIC (PTHR10003:SF86)	oxidoreductase(PC00176)	copper ion binding(GO:0005507);oxidoreductase activity(GO:0016491)	superoxide metabolic process(GO:0006801);cellular response to oxidative stress(GO:0034599);cellular response to oxygen-containing compound(GO:1901701);response to inorganic substance(GO:0010035);response to reactive oxygen species(GO:0000302);response to toxic substance(GO:0009636)	extracellular space(GO:0005615)	1	1	1	3
PRUPE|EnsemblGenome=PRUPE_7G145300|UniProtKB=M5WAR7	Prupe.7G145300	YCF37 (Arabidopsis homolog of Synechocystis YCF37)	YCF37-LIKE PROTEIN (PTHR36734:SF1)				chloroplast thylakoid(GO:0009534)	0	0	1	1
PRUPE|Gene_ORFName=PRUPE_4G107600|UniProtKB=A0A251PLZ6	Prupe.4G107600	ATPP2-A1; carbohydrate binding	PROTEIN PHLOEM PROTEIN 2-LIKE A2 (PTHR32278:SF42)					0	0	0	0
PRUPE|Gene_ORFName=PRUPE_4G064500|UniProtKB=A0A251PGM9	Prupe.4G064500	NA						0	0	0	0
PRUPE|Gene_ORFName=PRUPE_6G249000|UniProtKB=A0A251NVG8	Prupe.6G249000	NA	OS06G0713400 PROTEIN (PTHR31639:SF100)					0	0	0	0
PRUPE|Gene_ORFName=PRUPE_1G435600|UniProtKB=A0A251RBW8	Prupe.1G435600	AMY1 (ALPHA-AMYLASE-LIKE); alpha-amylase	ALPHA-AMYLASE 1 (PTHR43447:SF37)	amylase(PC00048)				0	0	0	0
PRUPE|EnsemblGenome=PRUPE_1G124000|UniProtKB=M5XE39	Prupe.1G124000	ATL2; protein binding / zinc ion binding	RING-H2 FINGER PROTEIN ATL2 (PTHR45676:SF98)			protein ubiquitination(GO:0016567)		0	1	0	1
PRUPE|Gene_ORFName=PRUPE_8G234300|UniProtKB=A0A251N5E6	Prupe.8G234300	NA						0	0	0	0
PRUPE|Gene_ORFName=PRUPE_1G227800|UniProtKB=A0A251R1V6	Prupe.1G227800	NA	JACALIN-RELATED LECTIN 3 (PTHR47293:SF1)					0	0	0	0
PRUPE|EnsemblGenome=PRUPE_4G191200|UniProtKB=M5WNH7	Prupe.4G191200	ATCNGC4 (CYCLIC NUCLEOTIDE-GATED CATION CHANNEL 4); calmodulin binding / cation channel/ cation transmembrane transporter/ cyclic nucleotide binding	CYCLIC NUCLEOTIDE-GATED ION CHANNEL 4 (PTHR45651:SF14)					0	0	0	0
PRUPE|Gene_ORFName=PRUPE_4G254400|UniProtKB=A0A251PQX7	Prupe.4G254400	NA						0	0	0	0
PRUPE|Gene_ORFName=PRUPE_7G257500|UniProtKB=A0A251NH08	Prupe.7G257500	ubiquitin-associated (UBA)/TS-N domain-containing protein	NEDD8 ULTIMATE BUSTER 1 (PTHR12948:SF3)			regulation of ubiquitin-dependent protein catabolic process(GO:2000058);ubiquitin-dependent protein catabolic process(GO:0006511)		0	1	0	1
PRUPE|Gene_ORFName=PRUPE_2G208100|UniProtKB=A0A251QJ29	Prupe.2G208100	VPS24.1	VACUOLAR PROTEIN SORTING-ASSOCIATED PROTEIN 24 HOMOLOG 1-LIKE ISOFORM X1 (PTHR10476:SF39)	membrane traffic protein(PC00150)		endosome transport via multivesicular body sorting pathway(GO:0032509);protein transport(GO:0015031);late endosome to vacuole transport(GO:0045324)	membrane protein complex(GO:0098796);late endosome(GO:0005770);endosome membrane(GO:0010008);vacuole(GO:0005773);plasma membrane(GO:0005886)	0	1	1	2
PRUPE|Gene_ORFName=PRUPE_6G188000|UniProtKB=A0A251NV74	Prupe.6G188000	NA	50S RIBOSOMAL PROTEIN L29, CHLOROPLASTIC (PTHR10916:SF0)	ribosomal protein(PC00202)			cytosolic large ribosomal subunit(GO:0022625)	0	0	1	1
PRUPE|Gene_ORFName=PRUPE_1G488300|UniProtKB=A0A251REW6	Prupe.1G488300	NA	GH01369P (PTHR24413:SF229)	ubiquitin-protein ligase(PC00234)	ubiquitin protein ligase binding(GO:0031625)	proteasome-mediated ubiquitin-dependent protein catabolic process(GO:0043161);regulation of proteolysis(GO:0030162)	cytoplasm(GO:0005737)	1	1	1	3
PRUPE|EnsemblGenome=PRUPE_4G054300|UniProtKB=M5WKJ0	Prupe.6G021100,Prupe.4G054300,Prupe.6G021700	NA	HISTONE H3-LIKE 5-RELATED (PTHR11426:SF217)				nucleus(GO:0005634)	0	0	1	1
PRUPE|Gene_ORFName=PRUPE_7G058700|UniProtKB=A0A251N7E0	Prupe.7G058700	NA	OS02G0734667 PROTEIN (PTHR34367:SF1)					0	0	0	0
PRUPE|EnsemblGenome=PRUPE_I005500|UniProtKB=A0A1R3L500	Prupe.I005500	APR3 (APS REDUCTASE 3); adenylyl-sulfate reductase	5'-ADENYLYLSULFATE REDUCTASE 3, CHLOROPLASTIC (PTHR46482:SF9)					0	0	0	0
PRUPE|Gene_ORFName=PRUPE_5G019100|UniProtKB=A0A251P237	Prupe.5G019100	sodium:solute symporter family protein	UREA ACTIVE TRANSPORTER (PTHR46154:SF4)					0	0	0	0
PRUPE|Gene_ORFName=PRUPE_1G582100|UniProtKB=A0A251RKV5	Prupe.1G582100	unknown protein	GLUCURONOXYLAN 4-O-METHYLTRANSFERASE 1 (PTHR31444:SF31)			xylan biosynthetic process(GO:0045492);plant-type cell wall biogenesis(GO:0009832)	Golgi apparatus(GO:0005794);vacuole(GO:0005773);plasma membrane(GO:0005886)	0	1	1	2
PRUPE|EnsemblGenome=PRUPE_4G183600|UniProtKB=M5WG48	Prupe.4G183600	unknown protein	NUCLEIC ACID-BINDING PROTEIN (PTHR34689:SF1)					0	0	0	0
PRUPE|EnsemblGenome=PRUPE_7G253800|UniProtKB=M5VRL2	Prupe.7G253800	unknown protein	BNAC04G52100D PROTEIN (PTHR35121:SF2)					0	0	0	0
PRUPE|Gene_ORFName=PRUPE_5G216400|UniProtKB=A0A251PFA7	Prupe.5G216400	CHUP1 (CHLOROPLAST UNUSUAL POSITIONING 1)	PROTEIN CHUP1, CHLOROPLASTIC-LIKE (PTHR31342:SF35)	non-motor actin binding protein(PC00165)		chloroplast organization(GO:0009658)	chloroplast outer membrane(GO:0009707)	0	1	1	2
PRUPE|EnsemblGenome=PRUPE_5G235900|UniProtKB=M5WAR0	Prupe.5G235900	atnudt4 (Arabidopsis thaliana Nudix hydrolase homolog 4); hydrolase	NUDIX HYDROLASE 4 (PTHR12629:SF42)	phosphatase(PC00181)			nucleus(GO:0005634);cytoplasm(GO:0005737)	0	0	1	1
PRUPE|EnsemblGenome=PRUPE_8G125500|UniProtKB=M5VVU6	Prupe.8G125500	AMY1 (ALPHA-AMYLASE-LIKE); alpha-amylase	ALPHA-AMYLASE ISOZYME 3D (PTHR43447:SF36)	amylase(PC00048)				0	0	0	0
PRUPE|Gene_ORFName=PRUPE_8G109000|UniProtKB=A0A251MW86	Prupe.8G109000	disease resistance protein (TIR-NBS-LRR class), putative	DISEASE RESISTANCE PROTEIN (TIR-NBS CLASS) (PTHR11017:SF421)					0	0	0	0
PRUPE|Gene_ORFName=PRUPE_2G221000|UniProtKB=A0A251QJN3	Prupe.2G221000	NA						0	0	0	0
PRUPE|Gene_ORFName=PRUPE_6G298100|UniProtKB=A0A251NXL3	Prupe.6G298100	NA	BNAA06G36170D PROTEIN (PTHR36063:SF3)					0	0	0	0
PRUPE|Gene_ORFName=PRUPE_8G138800|UniProtKB=A0A251MXM0	Prupe.8G138800	tRNA synthetase class II (G, H, P and S) family protein	BIFUNCTIONAL GLUTAMATE/PROLINE--TRNA LIGASE (PTHR43382:SF2)	ligase(PC00142)	ligase activity(GO:0016874);catalytic activity, acting on a tRNA(GO:0140101)	cellular amino acid metabolic process(GO:0006520);tRNA metabolic process(GO:0006399);translational elongation(GO:0006414)	cytoplasm(GO:0005737);protein-containing complex(GO:0032991)	1	1	1	3
PRUPE|EnsemblGenome=PRUPE_1G280200|UniProtKB=M5XCB0	Prupe.1G280200	unknown protein	F26K24.10 PROTEIN-RELATED (PTHR33133:SF7)					0	0	0	0
PRUPE|EnsemblGenome=PRUPE_4G044700|UniProtKB=M5X7V0	Prupe.4G044700	FUNCTIONS IN: molecular_function unknown; INVOLVED IN: biological_process unknown; LOCATED IN: endomembrane system, integral to membrane; EXPRESSED IN: 23 plant structures; EXPRESSED DURING: 15 growth stages; CONTAINS InterPro DOMAIN/s: Tetraspanin (InterPro:IPR018499); BEST Arabidopsis thaliana protein match is: unknown protein (TAIR:AT2G20230.1); Has 91 Blast hits to 91 proteins in 11 species: …	TETRASPANIN-19-LIKE (PTHR19282:SF432)					0	0	0	0
PRUPE|Gene_ORFName=PRUPE_5G003100|UniProtKB=A0A251P2U4	Prupe.5G003100	pentatricopeptide (PPR) repeat-containing protein	OS07G0670000 PROTEIN (PTHR24015:SF524)			RNA modification(GO:0009451)	intracellular membrane-bounded organelle(GO:0043231)	0	1	1	2
PRUPE|Gene_ORFName=PRUPE_1G431500|UniProtKB=A0A251RC29	Prupe.1G431500	FRA1 (FRAGILE FIBER 1); microtubule motor	CHROMOSOME-ASSOCIATED KINESIN KIF4A-RELATED (PTHR47969:SF15)			mitotic spindle organization(GO:0007052);mitotic nuclear division(GO:0140014)		0	1	0	1
PRUPE|EnsemblGenome=PRUPE_6G077900|UniProtKB=M5VXX3	Prupe.6G077900	NA	SUBFAMILY NOT NAMED (PTHR33543:SF24)					0	0	0	0
PRUPE|Gene_ORFName=PRUPE_3G001000|UniProtKB=A0A251PSU7	Prupe.3G001000	peptidyl-prolyl cis-trans isomerase, chloroplast / cyclophilin / rotamase / cyclosporin A-binding protein (ROC4)	PEPTIDYL-PROLYL CIS-TRANS ISOMERASE CYP20-3, CHLOROPLASTIC (PTHR11071:SF420)		catalytic activity, acting on a protein(GO:0140096);drug binding(GO:0008144);peptide binding(GO:0042277);unfolded protein binding(GO:0051082);isomerase activity(GO:0016853)	protein folding(GO:0006457)		1	1	0	2
PRUPE|EnsemblGenome=PRUPE_1G455200|UniProtKB=M5Y644	Prupe.1G455200	calcium-binding protein, putative	CALCIUM-BINDING EF-HAND DOMAIN-CONTAINING PROTEIN-RELATED (PTHR10891:SF853)					0	0	0	0
PRUPE|EnsemblGenome=PRUPE_1G384400|UniProtKB=M5Y1R2	Prupe.1G384400	calmodulin-related protein, putative	CALCIUM-BINDING PROTEIN CML41-RELATED (PTHR23050:SF390)	calmodulin-related(PC00061)	catalytic activity(GO:0003824);calcium ion binding(GO:0005509);enzyme regulator activity(GO:0030234)	microtubule cytoskeleton organization(GO:0000226);calcium-mediated signaling(GO:0019722)		1	1	0	2
PRUPE|Gene_ORFName=PRUPE_4G027900|UniProtKB=A0A251PET9	Prupe.4G027900	NA	CYSTEINE-RICH RECEPTOR-LIKE PROTEIN KINASE 36 (PTHR27002:SF389)		protein serine/threonine kinase activity(GO:0004674)	protein phosphorylation(GO:0006468)	plasma membrane(GO:0005886)	1	1	1	3
PRUPE|EnsemblGenome=PRUPE_1G255100|UniProtKB=M5XS44	Prupe.1G255100	XTH33; hydrolase, acting on glycosyl bonds / hydrolase, hydrolyzing O-glycosyl compounds / xyloglucan:xyloglucosyl transferase	XYLOGLUCAN ENDOTRANSGLUCOSYLASE/HYDROLASE PROTEIN 33-RELATED (PTHR31062:SF144)					0	0	0	0
PRUPE|Gene_ORFName=PRUPE_5G063400|UniProtKB=A0A251P610	Prupe.5G063400	NA	PROTEIN, PUTATIVE-RELATED (PTHR46279:SF12)					0	0	0	0
PRUPE|EnsemblGenome=PRUPE_4G147200|UniProtKB=M5X2F2	Prupe.4G147200	ATGSTU19 (GLUTATHIONE S-TRANSFERASE TAU 19); glutathione binding / glutathione transferase	GLUTATHIONE S-TRANSFERASE, AMINO-TERMINAL DOMAIN PROTEIN (PTHR11260:SF620)		transferase activity, transferring alkyl or aryl (other than methyl) groups(GO:0016765)	glutathione metabolic process(GO:0006749)	cytoplasm(GO:0005737)	1	1	1	3
PRUPE|Gene_ORFName=PRUPE_3G110100|UniProtKB=A0A251PYG8	Prupe.3G110100	receptor protein kinase-related	CYSTEINE-RICH REPEAT SECRETORY PROTEIN 38 (PTHR32411:SF43)					0	0	0	0
PRUPE|Gene_ORFName=PRUPE_1G216000|UniProtKB=A0A251R1E4	Prupe.1G216000	SUVH4 (SU(VAR)3-9 HOMOLOG 4); double-stranded methylated DNA binding / histone methyltransferase(H3-K9 specific) / methyl-CpG binding / methyl-CpNpG binding / methyl-CpNpN binding	HISTONE-LYSINE N-METHYLTRANSFERASE, H3 LYSINE-9 SPECIFIC SUVH4 (PTHR45660:SF30)					0	0	0	0
PRUPE|Gene_ORFName=PRUPE_6G208400|UniProtKB=A0A251NTG1	Prupe.6G208400	lyase	RHAMNOGALACTURONATE LYASE FAMILY PROTEIN (PTHR32018:SF6)					0	0	0	0
PRUPE|EnsemblGenome=PRUPE_3G018300|UniProtKB=M5X9S6	Prupe.3G018300	coatomer beta subunit, putative / beta-coat protein, putative / beta-COP, putative	COATOMER SUBUNIT BETA (PTHR10635:SF0)	vesicle coat protein(PC00235)		endoplasmic reticulum to Golgi vesicle-mediated transport(GO:0006888);intra-Golgi vesicle-mediated transport(GO:0006891)	vacuole(GO:0005773);plasma membrane(GO:0005886);COPI vesicle coat(GO:0030126)	0	1	1	2
PRUPE|Gene_ORFName=PRUPE_3G252400|UniProtKB=A0A251Q5B3	Prupe.3G252400	unknown protein	PROTEIN LONGIFOLIA 2 (PTHR31680:SF15)					0	0	0	0
PRUPE|Gene_ORFName=PRUPE_1G361200|UniProtKB=A0A251RB58	Prupe.1G361200	NA						0	0	0	0
PRUPE|EnsemblGenome=PRUPE_3G200200|UniProtKB=M5WSV2	Prupe.3G200200	SLY2 (SLEEPY2)	F-BOX PROTEIN SNE (PTHR47750:SF1)			response to gibberellin(GO:0009739);cellular response to lipid(GO:0071396);cellular response to oxygen-containing compound(GO:1901701);hormone-mediated signaling pathway(GO:0009755)	SCF ubiquitin ligase complex(GO:0019005)	0	1	1	2
PRUPE|Gene_ORFName=PRUPE_8G260500|UniProtKB=A0A251N5Q0	Prupe.8G260500	EID1 (EMPFINDLICHER IM DUNKELROTEN LICHT 1); ubiquitin-protein ligase	PHYTOCHROME A-ASSOCIATED F-BOX PROTEIN (PTHR31348:SF4)					0	0	0	0
PRUPE|EnsemblGenome=PRUPE_1G470400|UniProtKB=M5XVL2	Prupe.1G470400	NA	SUBFAMILY NOT NAMED (PTHR33287:SF2)					0	0	0	0
PRUPE|Gene_ORFName=PRUPE_1G210900|UniProtKB=A0A251R0Y2	Prupe.1G210900	EXGT-A4 (ENDOXYLOGLUCAN TRANSFERASE A4); hydrolase, acting on glycosyl bonds / hydrolase, hydrolyzing O-glycosyl compounds / xyloglucan:xyloglucosyl transferase	XYLOGLUCAN ENDOTRANSGLUCOSYLASE/HYDROLASE PROTEIN 5-RELATED (PTHR31062:SF243)					0	0	0	0
PRUPE|EnsemblGenome=PRUPE_5G029800|UniProtKB=M5WAX2	Prupe.5G029800	unknown protein	PROTEIN, PUTATIVE-RELATED (PTHR35297:SF2)					0	0	0	0
PRUPE|EnsemblGenome=PRUPE_1G431800|UniProtKB=M5XKX2	Prupe.1G431800	FUNCTIONS IN: molecular_function unknown; INVOLVED IN: biological_process unknown; LOCATED IN: cellular_component unknown; CONTAINS InterPro DOMAIN/s: B302 (SPRY)-like (InterPro:IPR001870), SPla/RYanodine receptor SPRY (InterPro:IPR003877); Has 20 Blast hits to 20 proteins in 9 species: Archae - 0; Bacteria - 0; Metazoa - 0; Fungi - 7; Plants - 11; Viruses - 0; Other Eukaryotes - 2 (source: NCBI …	TRANSMEMBRANE PROTEIN (PTHR12864:SF54)	scaffold/adaptor protein(PC00226)				0	0	0	0
PRUPE|EnsemblGenome=PRUPE_1G488200|UniProtKB=M5XVX3	Prupe.1G488200	BTB/POZ domain-containing protein	GH01369P (PTHR24413:SF229)	ubiquitin-protein ligase(PC00234)	ubiquitin protein ligase binding(GO:0031625)	proteasome-mediated ubiquitin-dependent protein catabolic process(GO:0043161);regulation of proteolysis(GO:0030162)	cytoplasm(GO:0005737)	1	1	1	3
PRUPE|Gene_ORFName=PRUPE_3G153800|UniProtKB=A0A251Q0J8	Prupe.3G153800	ankyrin repeat family protein	ANKYRIN REPEAT FAMILY PROTEIN (PTHR24177:SF300)	scaffold/adaptor protein(PC00226)				0	0	0	0
PRUPE|EnsemblGenome=PRUPE_1G312900|UniProtKB=M5XA69	Prupe.1G312900	universal stress protein (USP) family protein	UNIVERSAL STRESS PROTEIN A-LIKE PROTEIN (PTHR31964:SF55)					0	0	0	0
PRUPE|Gene_ORFName=PRUPE_4G220500|UniProtKB=A0A251PPB1	Prupe.4G220500	ATPHB6 (PROHIBITIN 6)	PROHIBITIN-2 (PTHR23222:SF1)					0	0	0	0
PRUPE|EnsemblGenome=PRUPE_I000100|UniProtKB=M5XU10	Prupe.I000100	malonyl-CoA decarboxylase family protein	MALONYL-COA DECARBOXYLASE, MITOCHONDRIAL (PTHR28641:SF1)					0	0	0	0
PRUPE|Gene_ORFName=PRUPE_1G177000|UniProtKB=A0A251QYW3	Prupe.1G177000	leucine-rich repeat transmembrane protein kinase, putative	RECEPTOR PROTEIN KINASE (PTHR27000:SF221)				plasma membrane(GO:0005886)	0	0	1	1
PRUPE|Gene_ORFName=PRUPE_6G074400|UniProtKB=A0A251NND4	Prupe.6G074400	unknown protein	PGR5-LIKE A PROTEIN (PTHR31032:SF2)					0	0	0	0
PRUPE|EnsemblGenome=PRUPE_7G234500|UniProtKB=M5VUZ4	Prupe.7G234500	protease inhibitor/seed storage/lipid transfer protein (LTP) family protein (YLS3)	PROTEIN YLS3-LIKE (PTHR33044:SF144)					0	0	0	0
PRUPE|Gene_ORFName=PRUPE_2G111500|UniProtKB=A0A251QHN4	Prupe.2G111500	ATMRP9; ATPase, coupled to transmembrane movement of substances	ABC TRANSPORTER C FAMILY MEMBER 15-RELATED (PTHR24223:SF165)	ATP-binding cassette (ABC) transporter(PC00003)	ATPase activity(GO:0016887);ATPase-coupled transmembrane transporter activity(GO:0042626)	transmembrane transport(GO:0055085)	plant-type vacuole(GO:0000325);vacuolar membrane(GO:0005774)	1	1	1	3
PRUPE|Gene_ORFName=PRUPE_6G303400|UniProtKB=A0A251NXW1	Prupe.6G303400	NA	NEUROFILAMENT PROTEIN-LIKE PROTEIN (PTHR37729:SF1)					0	0	0	0
PRUPE|Gene_ORFName=PRUPE_7G058100|UniProtKB=A0A251N7D6	Prupe.7G058100	ATPase, coupled to transmembrane movement of substances / amino acid transmembrane transporter	ATP-BINDING CASSETTE, SUB-FAMILY A (ABC1), MEMBER 3B (PTHR19229:SF36)	ATP-binding cassette (ABC) transporter(PC00003)	ATPase activity(GO:0016887);ATPase-coupled transmembrane transporter activity(GO:0042626);lipid transporter activity(GO:0005319)	lipid transport(GO:0006869)	intracellular membrane-bounded organelle(GO:0043231)	1	1	1	3
PRUPE|Gene_ORFName=PRUPE_1G027000|UniProtKB=A0A251QRN2	Prupe.1G027000	protein kinase family protein / peptidoglycan-binding LysM domain-containing protein	OS02G0681700 PROTEIN (PTHR45927:SF15)					0	0	0	0
PRUPE|EnsemblGenome=PRUPE_7G053500|UniProtKB=M5W8U5	Prupe.7G053500	GPDHC1; NAD or NADH binding / glycerol-3-phosphate dehydrogenase (NAD+)	GLYCEROL-3-PHOSPHATE DEHYDROGENASE [NAD(+)] GPDHC1, CYTOSOLIC (PTHR11728:SF30)	dehydrogenase(PC00092)	oxidoreductase activity, acting on the CH-OH group of donors, NAD or NADP as acceptor(GO:0016616)	organophosphate metabolic process(GO:0019637);carbohydrate derivative metabolic process(GO:1901135);oxidation-reduction process(GO:0055114);phosphate-containing compound metabolic process(GO:0006796)	cytosol(GO:0005829)	1	1	1	3
PRUPE|EnsemblGenome=PRUPE_4G256900|UniProtKB=M5WHZ0	Prupe.4G256900	UBC19 (ubiquitin-conjugating enzyme19); ubiquitin-protein ligase	UBIQUITIN-CONJUGATING ENZYME E2 20 (PTHR24068:SF228)	ubiquitin-protein ligase(PC00234)	ubiquitin-protein transferase activity(GO:0004842)	proteasome-mediated ubiquitin-dependent protein catabolic process(GO:0043161);regulation of mitotic cell cycle phase transition(GO:1901990);protein polyubiquitination(GO:0000209);metaphase/anaphase transition of mitotic cell cycle(GO:0007091);mitotic sister chromatid separation(GO:0051306)	nucleus(GO:0005634)	1	1	1	3
PRUPE|EnsemblGenome=PRUPE_1G155200|UniProtKB=M5XQN2	Prupe.1G155200	hydrolase	2-HYDROXYISOFLAVANONE DEHYDRATASE-LIKE ISOFORM X1 (PTHR23024:SF551)	deacetylase(PC00087)	hydrolase activity(GO:0016787)	catabolic process(GO:0009056)		1	1	0	2
PRUPE|Gene_ORFName=PRUPE_1G121500|UniProtKB=A0A251QZ85	Prupe.1G121500	NA						0	0	0	0
PRUPE|EnsemblGenome=PRUPE_7G134600|UniProtKB=M5VXD2	Prupe.7G134600	NA						0	0	0	0
PRUPE|Gene_ORFName=PRUPE_3G227900|UniProtKB=A0A251Q488	Prupe.3G227900	MYB4; DNA binding / transcription factor	MYB-RELATED PROTEIN 308-LIKE (PTHR10641:SF1271)	homeodomain transcription factor(PC00119)				0	0	0	0
PRUPE|EnsemblGenome=PRUPE_1G429100|UniProtKB=M5Y9P5	Prupe.1G429100	NA						0	0	0	0
PRUPE|EnsemblGenome=PRUPE_2G263400|UniProtKB=M5XTD0	Prupe.2G263400	catalytic/ cation binding / hydrolase, hydrolyzing O-glycosyl compounds	PUTATIVE-RELATED (PTHR32227:SF313)				anchored component of plasma membrane(GO:0046658)	0	0	1	1
PRUPE|Gene_ORFName=PRUPE_4G089200|UniProtKB=A0A251PHU6	Prupe.4G089200	AIR9; protein binding	187-KDA MICROTUBULE-ASSOCIATED PROTEIN AIR9 (PTHR31149:SF11)				plasmodesma(GO:0009506)	0	0	1	1
PRUPE|EnsemblGenome=PRUPE_6G043300|UniProtKB=M5WHU3	Prupe.6G043300	SIP4 (SOS3-INTERACTING PROTEIN 4); kinase/ protein kinase	CBL-INTERACTING SERINE/THREONINE-PROTEIN KINASE 11 (PTHR43895:SF49)					0	0	0	0
PRUPE|EnsemblGenome=PRUPE_8G081100|UniProtKB=M5VL07	Prupe.8G081100	auxin-responsive protein, putative	SAUR-LIKE AUXIN-RESPONSIVE PROTEIN FAMILY (PTHR31929:SF40)					0	0	0	0
PRUPE|EnsemblGenome=PRUPE_5G108900|UniProtKB=M5WAN8	Prupe.5G108900	FUNCTIONS IN: molecular_function unknown; INVOLVED IN: biological_process unknown; LOCATED IN: plasma membrane; EXPRESSED IN: 15 plant structures; EXPRESSED DURING: 7 growth stages; CONTAINS InterPro DOMAIN/s: Harpin-induced 1 (InterPro:IPR010847); BEST Arabidopsis thaliana protein match is: unknown protein (TAIR:AT3G54200.1); Has 137 Blast hits to 136 proteins in 12 species: Archae - 0; Bacteria…	EMBRYOGENESIS ABUNDANT HYDROXYPROLINE-RICH GLYCOFAMILY PROTEIN, PUTATIVE-RELATED (PTHR31852:SF132)					0	0	0	0
PRUPE|EnsemblGenome=PRUPE_2G230100|UniProtKB=M5X2S6	Prupe.6G083600	40S ribosomal protein S15A (RPS15aF)	RIBOSOMAL PROTEIN S15A (PTHR11758:SF16)	ribosomal protein(PC00202)	structural constituent of ribosome(GO:0003735)		cytosolic small ribosomal subunit(GO:0022627)	1	0	1	2
PRUPE|EnsemblGenome=PRUPE_6G261400|UniProtKB=M5W6W9	Prupe.6G261400	RLK (receptor lectin kinase); kinase	L-TYPE LECTIN-DOMAIN CONTAINING RECEPTOR KINASE IV.1 (PTHR27007:SF325)		transmembrane receptor protein serine/threonine kinase activity(GO:0004675)	defense response to bacterium(GO:0042742)		1	1	0	2
PRUPE|Gene_ORFName=PRUPE_3G206200|UniProtKB=A0A251Q365	Prupe.3G206200	NA	EUKARYOTIC TRANSLATION INITIATION FACTOR 1A-LIKE (PTHR21668:SF18)	translation initiation factor(PC00224)				0	0	0	0
PRUPE|Gene_ORFName=PRUPE_6G038200|UniProtKB=A0A251NLL7	Prupe.6G038200	CYP714A1; electron carrier/ heme binding / iron ion binding / monooxygenase/ oxygen binding	CYTOCHROME P450 714C2 (PTHR24282:SF196)	oxygenase(PC00177)				0	0	0	0
PRUPE|Gene_ORFName=PRUPE_1G348000|UniProtKB=A0A251R7T7	Prupe.1G348000	CYP86B1; electron carrier/ heme binding / iron ion binding / monooxygenase/ oxygen binding	CYTOCHROME P450 86B1-RELATED (PTHR24296:SF3)	oxygenase(PC00177)				0	0	0	0
PRUPE|EnsemblGenome=PRUPE_4G079900|UniProtKB=M5X2X5	Prupe.4G079900	PDF6 (PREFOLDIN 6); unfolded protein binding	PREFOLDIN SUBUNIT 6 (PTHR21431:SF0)		chaperone binding(GO:0051087)	cellular protein-containing complex assembly(GO:0034622);protein folding(GO:0006457)	cytoplasm(GO:0005737);protein-containing complex(GO:0032991)	1	1	1	3
PRUPE|EnsemblGenome=PRUPE_5G132900|UniProtKB=M5WCK5	Prupe.5G132900	NA	BNAUNNG00100D PROTEIN (PTHR34683:SF3)					0	0	0	0
PRUPE|EnsemblGenome=PRUPE_1G522800|UniProtKB=M5Y213	Prupe.1G522800	unknown protein	OS06G0218800 PROTEIN (PTHR34046:SF7)					0	0	0	0
PRUPE|EnsemblGenome=PRUPE_2G285500|UniProtKB=M5XPU8	Prupe.2G285500	NA	SUBTILISIN-LIKE PROTEASE SBT1.3 (PTHR10795:SF322)	serine protease(PC00203)				0	0	0	0
PRUPE|EnsemblGenome=PRUPE_8G007500|UniProtKB=M5VXB9	Prupe.8G007500	Protein is tyrosine-phosphorylated and its phosphorylation state is modulated in response to ABA in Arabidopsis thaliana seeds.	OIL BODY-ASSOCIATED PROTEIN 1B (PTHR31360:SF0)					0	0	0	0
PRUPE|EnsemblGenome=PRUPE_7G180700|UniProtKB=M5W218	Prupe.7G180700	PSAT; O-phospho-L-serine:2-oxoglutarate aminotransferase	PHOSPHOSERINE AMINOTRANSFERASE (PTHR43247:SF1)		transferase activity(GO:0016740)	alpha-amino acid metabolic process(GO:1901605);cellular amino acid biosynthetic process(GO:0008652)	cytoplasm(GO:0005737)	1	1	1	3
PRUPE|Gene_ORFName=PRUPE_5G219100|UniProtKB=A0A251PC02	Prupe.5G219100	CONTAINS InterPro DOMAIN/s: Uncharacterized conserved protein UCP015417, vWA (InterPro:IPR011205), von Willebrand factor, type A (InterPro:IPR002035); BEST Arabidopsis thaliana protein match is: unknown protein (TAIR:AT3G24780.1); Has 250 Blast hits to 233 proteins in 28 species: Archae - 0; Bacteria - 8; Metazoa - 0; Fungi - 23; Plants - 45; Viruses - 15; Other Eukaryotes - 159 (source: NCBI BLi…	OS06G0652100 PROTEIN (PTHR31373:SF17)					0	0	0	0
PRUPE|Gene_ORFName=PRUPE_4G023900|UniProtKB=A0A251PHY0	Prupe.4G023900	unknown protein	EXPRESSED PROTEIN (PTHR35131:SF1)					0	0	0	0
PRUPE|Gene_ORFName=PRUPE_7G051100|UniProtKB=A0A251N6W4	Prupe.7G051100	NA	PRU PROTEIN, PUTATIVE-RELATED (PTHR31048:SF132)			defense response(GO:0006952)		0	1	0	1
PRUPE|Gene_ORFName=PRUPE_6G293200|UniProtKB=A0A251NXB1	Prupe.6G293200	NA						0	0	0	0
PRUPE|Gene_ORFName=PRUPE_2G277800|UniProtKB=A0A251QMU5	Prupe.2G277800	ATTPPA; trehalose-phosphatase	TREHALOSE-PHOSPHATE PHOSPHATASE A (PTHR43768:SF27)					0	0	0	0
PRUPE|EnsemblGenome=PRUPE_1G111300|UniProtKB=M5XX81	Prupe.1G111300	AtGolS2 (Arabidopsis thaliana galactinol synthase 2); transferase, transferring glycosyl groups / transferase, transferring hexosyl groups	GALACTINOL SYNTHASE 2 (PTHR11183:SF108)	glycosyltransferase(PC00111)				0	0	0	0
PRUPE|Gene_ORFName=PRUPE_1G483200|UniProtKB=A0A251REI8	Prupe.1G483200	ATSPS1F (sucrose phosphate synthase 1F); sucrose-phosphate synthase/ transferase, transferring glycosyl groups	SUCROSE-PHOSPHATE SYNTHASE 2-RELATED (PTHR46039:SF7)					0	0	0	0
PRUPE|Gene_ORFName=PRUPE_6G088700|UniProtKB=A0A251NMA4	Prupe.6G088700	unknown protein	NUCLEAR FACTOR RELATED TO KAPPA-B-BINDING PROTEIN (PTHR13052:SF0)	chromatin/chromatin-binding, or -regulatory protein(PC00077)				0	0	0	0
PRUPE|Gene_ORFName=PRUPE_5G176200|UniProtKB=A0A251PDD6	Prupe.5G176200	NA	SPERMIDINE SYNTHASE (PTHR11558:SF44)	transferase(PC00220)	transferase activity, transferring alkyl or aryl (other than methyl) groups(GO:0016765)	cellular nitrogen compound biosynthetic process(GO:0044271);organonitrogen compound biosynthetic process(GO:1901566)		1	1	0	2
PRUPE|Gene_ORFName=PRUPE_4G161200|UniProtKB=A0A251PMT9	Prupe.4G161200	F-box family protein	OS04G0267775 PROTEIN (PTHR32212:SF373)					0	0	0	0
PRUPE|EnsemblGenome=PRUPE_2G314200|UniProtKB=M5X846	Prupe.2G314200	catalytic/ cation binding / hydrolase, hydrolyzing O-glycosyl compounds	O-GLYCOSYL HYDROLASES FAMILY 17 PROTEIN (PTHR32227:SF62)				anchored component of plasma membrane(GO:0046658)	0	0	1	1
PRUPE|EnsemblGenome=PRUPE_1G098000|UniProtKB=M5XAQ4	Prupe.1G098000	CER3 (ECERIFERUM 3); binding / catalytic/ iron ion binding / oxidoreductase	VERY-LONG-CHAIN ALDEHYDE DECARBONYLASE CER3 (PTHR11863:SF66)	oxidase(PC00175)	oxidoreductase activity, acting on paired donors, with incorporation or reduction of molecular oxygen, NAD(P)H as one donor, and incorporation of one atom of oxygen(GO:0016709)	sterol biosynthetic process(GO:0016126)	endoplasmic reticulum membrane(GO:0005789);vacuole(GO:0005773);plasma membrane(GO:0005886)	1	1	1	3
PRUPE|EnsemblGenome=PRUPE_1G295300|UniProtKB=M5XQ44	Prupe.1G295300	UDP-glucoronosyl/UDP-glucosyl transferase family protein	UDP-GLYCOSYLTRANSFERASE 89A2 (PTHR48047:SF28)					0	0	0	0
PRUPE|Gene_ORFName=PRUPE_3G183800|UniProtKB=A0A251Q1Z0	Prupe.3G183800	leucine-rich repeat family protein	LEUCINE-RICH REPEAT (LRR) FAMILY PROTEIN (PTHR48009:SF1)					0	0	0	0
PRUPE|EnsemblGenome=PRUPE_3G161500|UniProtKB=M5WRS7	Prupe.3G161500	gibberellin-responsive protein, putative	GIBBERELLIN-REGULATED PROTEIN 5 (PTHR23201:SF60)					0	0	0	0
PRUPE|EnsemblGenome=PRUPE_8G241400|UniProtKB=M5VJU4	Prupe.8G241400	unknown protein	DUF3049 FAMILY PROTEIN (PTHR33155:SF8)					0	0	0	0
PRUPE|EnsemblGenome=PRUPE_1G065300|UniProtKB=M5XL24	Prupe.1G065300	ARF19 (AUXIN RESPONSE FACTOR 19); DNA binding / transcription factor	AUXIN RESPONSE FACTOR 19 (PTHR31384:SF9)					0	0	0	0
PRUPE|Gene_ORFName=PRUPE_6G172600|UniProtKB=A0A251NTH5	Prupe.6G172600	pentatricopeptide (PPR) repeat-containing protein	OS08G0340900 PROTEIN (PTHR24015:SF548)			RNA modification(GO:0009451)	intracellular membrane-bounded organelle(GO:0043231)	0	1	1	2
PRUPE|Gene_ORFName=PRUPE_2G128600|UniProtKB=A0A251QIE7	Prupe.2G128600	NA	RECEPTOR-LIKE PROTEIN 30 (PTHR27004:SF49)					0	0	0	0
PRUPE|EnsemblGenome=PRUPE_5G090500|UniProtKB=M5WS92	Prupe.5G090500	CBF4 (C- REPEAT-BINDING FACTOR 4); DNA binding / transcription activator/ transcription factor	DEHYDRATION-RESPONSIVE ELEMENT-BINDING PROTEIN 1D-LIKE (PTHR31839:SF25)					0	0	0	0
PRUPE|EnsemblGenome=PRUPE_7G000700|UniProtKB=M5VSH4	Prupe.7G000700	SYP111 (SYNTAXIN OF PLANTS 111); SNAP receptor	SYNTAXIN-RELATED PROTEIN KNOLLE (PTHR19957:SF251)	SNARE protein(PC00034)	SNARE binding(GO:0000149)	vesicle fusion to plasma membrane(GO:0099500);organelle localization(GO:0051640);intracellular protein transport(GO:0006886)	integral component of membrane(GO:0016021);SNARE complex(GO:0031201);endomembrane system(GO:0012505);vacuole(GO:0005773);plasma membrane(GO:0005886)	1	1	1	3
PRUPE|Gene_ORFName=PRUPE_4G051900|UniProtKB=A0A251PJE6	Prupe.4G051900	NA	PROTEIN, PUTATIVE-RELATED (PTHR33544:SF14)					0	0	0	0
PRUPE|Gene_ORFName=PRUPE_6G341100|UniProtKB=A0A251NZN7	Prupe.6G341100	ATNEK1 (ARABIDOPSIS THALIANA NIMA-RELATED SERINE/THREONINE KINASE 1); ATP binding / kinase/ protein kinase/ protein serine/threonine kinase	SERINE/THREONINE-KINASE NEK4 (PTHR43671:SF14)	non-receptor serine/threonine protein kinase(PC00167)	protein serine/threonine kinase activity(GO:0004674)			1	0	0	1
PRUPE|Gene_ORFName=PRUPE_2G057800|UniProtKB=A0A251QBV7	Prupe.2G057800	disease resistance protein (TIR-NBS-LRR class), putative	NB-ARC DOMAIN PROTEIN (PTHR11017:SF410)					0	0	0	0
PRUPE|Gene_ORFName=PRUPE_2G047900|UniProtKB=A0A251QB51	Prupe.2G047900	AGL61 (AGAMOUS-LIKE 61); DNA binding / transcription factor	AGAMOUS-LIKE MADS-BOX PROTEIN AGL61 (PTHR11945:SF629)	MADS box transcription factor(PC00250)	RNA polymerase II regulatory region sequence-specific DNA binding(GO:0000977);transcription factor binding(GO:0008134);DNA-binding transcription factor activity, RNA polymerase II-specific(GO:0000981)	multicellular organism development(GO:0007275)	nucleus(GO:0005634)	1	1	1	3
PRUPE|Gene_ORFName=PRUPE_2G186500|UniProtKB=A0A251QHW7	Prupe.2G186500	DEAD box RNA helicase, putative	ATP-DEPENDENT RNA HELICASE MSS116, MITOCHONDRIAL (PTHR24031:SF384)				mitochondrion(GO:0005739)	0	0	1	1
PRUPE|Gene_ORFName=PRUPE_2G271500|UniProtKB=A0A251QMB3	Prupe.2G271500	NA						0	0	0	0
PRUPE|EnsemblGenome=PRUPE_4G281600|UniProtKB=M5WII1	Prupe.4G281600	NA						0	0	0	0
PRUPE|Gene_ORFName=PRUPE_3G253800|UniProtKB=A0A251Q5E2	Prupe.3G253800	NA	MALONYL-COA:ISOFLAVONE 7-O-GLUCOSIDE MALONYLTRANSFERASE (PTHR31625:SF50)					0	0	0	0
PRUPE|EnsemblGenome=PRUPE_7G052400|UniProtKB=M5W5Z6	Prupe.7G052400	unknown protein	OS05G0496000 PROTEIN (PTHR37250:SF1)					0	0	0	0
PRUPE|EnsemblGenome=PRUPE_2G042500|UniProtKB=M5XMB5	Prupe.2G042500	PHT5; inorganic phosphate transmembrane transporter/ phosphate transmembrane transporter	INORGANIC PHOSPHATE TRANSPORTER PHO84 (PTHR24064:SF570)					0	0	0	0
PRUPE|EnsemblGenome=PRUPE_8G057600|UniProtKB=M5VVQ7	Prupe.8G057600	CPK4; calmodulin-dependent protein kinase/ kinase/ protein kinase	CALCIUM-DEPENDENT PROTEIN KINASE 11 (PTHR24349:SF192)	non-receptor serine/threonine protein kinase(PC00167)	calmodulin binding(GO:0005516);protein serine/threonine kinase activity(GO:0004674)	peptidyl-serine phosphorylation(GO:0018105);intracellular signal transduction(GO:0035556)	nucleus(GO:0005634);cytoplasm(GO:0005737)	1	1	1	3
PRUPE|EnsemblGenome=PRUPE_5G145600|UniProtKB=M5WBX8	Prupe.5G145600	ATP binding / DNA binding	ATP/DNA BINDING PROTEIN-RELATED (PTHR32387:SF3)					0	0	0	0
PRUPE|EnsemblGenome=PRUPE_4G018400|UniProtKB=M5X531	Prupe.4G018400	F-box family protein	F-BOX PROTEIN WITH A DOMAIN PROTEIN (PTHR33358:SF12)					0	0	0	0
PRUPE|EnsemblGenome=PRUPE_6G155500|UniProtKB=M5W0N4	Prupe.6G155500	harpin-induced protein-related / HIN1-related / harpin-responsive protein-related	NDR1/HIN1-LIKE PROTEIN 13 (PTHR31852:SF0)					0	0	0	0
PRUPE|EnsemblGenome=PRUPE_5G132800|UniProtKB=M5WFC4	Prupe.5G132800	starch synthase, putative	GRANULE-BOUND STARCH SYNTHASE 1, CHLOROPLASTIC/AMYLOPLASTIC (PTHR45825:SF3)					0	0	0	0
PRUPE|Gene_ORFName=PRUPE_4G194700|UniProtKB=A0A251PN27	Prupe.4G194700	TPS21 (TERPENE SYNTHASE 21); (-)-E-beta-caryophyllene synthase/ alpha-humulene synthase						0	0	0	0
PRUPE|EnsemblGenome=PRUPE_8G027700|UniProtKB=M5W1B4	Prupe.8G027700	nodulin, putative	FE(2+)/MN(2+) TRANSPORTER PCL1 (PTHR31851:SF11)		iron ion transmembrane transporter activity(GO:0005381)	cellular iron ion homeostasis(GO:0006879);maintenance of location(GO:0051235);cellular localization(GO:0051641)		1	1	0	2
PRUPE|Gene_ORFName=PRUPE_8G226400|UniProtKB=A0A251N1Z8	Prupe.8G226400	EMB1444 (EMBRYO DEFECTIVE 1444)						0	0	0	0
PRUPE|Gene_ORFName=PRUPE_2G220400|UniProtKB=A0A251QJS9	Prupe.2G220400	NA						0	0	0	0
PRUPE|Gene_ORFName=PRUPE_7G212000|UniProtKB=A0A251NEP5	Prupe.7G212000	ACO1 (ACC OXIDASE 1); 1-aminocyclopropane-1-carboxylate oxidase	1-AMINOCYCLOPROPANE-1-CARBOXYLATE OXIDASE 1 (PTHR47991:SF93)					0	0	0	0
PRUPE|Gene_ORFName=PRUPE_1G179100|UniProtKB=A0A251QZ08	Prupe.1G179100	NA						0	0	0	0
PRUPE|Gene_ORFName=PRUPE_6G085600|UniProtKB=A0A251NM44	Prupe.6G085600	riboflavin biosynthesis protein, putative	MONOFUNCTIONAL RIBOFLAVIN BIOSYNTHESIS PROTEIN RIBA 3, CHLOROPLASTIC (PTHR21327:SF29)		carbon-carbon lyase activity(GO:0016830)	small molecule biosynthetic process(GO:0044283);cellular nitrogen compound biosynthetic process(GO:0044271);heterocycle biosynthetic process(GO:0018130);organic cyclic compound biosynthetic process(GO:1901362);drug metabolic process(GO:0017144);organonitrogen compound biosynthetic process(GO:1901566)	chloroplast(GO:0009507);cytosol(GO:0005829)	1	1	1	3
PRUPE|EnsemblGenome=PRUPE_1G018200|UniProtKB=M5XVL7	Prupe.1G018200	endonuclease/exonuclease/phosphatase family protein	TYPE IV INOSITOL POLYPHOSPHATE 5-PHOSPHATASE 7 (PTHR45666:SF34)		phosphatase activity(GO:0016791)	phosphatidylinositol metabolic process(GO:0046488);dephosphorylation(GO:0016311)		1	1	0	2
PRUPE|Gene_ORFName=PRUPE_5G013700|UniProtKB=A0A251P3H5	Prupe.5G013700	integral membrane family protein	CASP-LIKE PROTEIN 2A1 (PTHR11615:SF212)	dehydrogenase(PC00092)	cofactor binding(GO:0048037)		plasma membrane(GO:0005886)	1	0	1	2
PRUPE|Gene_ORFName=PRUPE_2G031000|UniProtKB=A0A251QA94	Prupe.2G031000	NA						0	0	0	0
PRUPE|EnsemblGenome=PRUPE_2G271300|UniProtKB=M5X3B2	Prupe.2G271300	plastocyanin-like domain-containing protein	OSJNBA0079A21.6 PROTEIN (PTHR33021:SF70)				anchored component of plasma membrane(GO:0046658)	0	0	1	1
PRUPE|EnsemblGenome=PRUPE_7G094000|UniProtKB=M5VW32	Prupe.7G094000	NA	E3 UBIQUITIN-PROTEIN LIGASE PUB23 (PTHR22849:SF132)					0	0	0	0
PRUPE|EnsemblGenome=PRUPE_8G022200|UniProtKB=M5VKJ5	Prupe.8G022200	Dof-type zinc finger domain-containing protein	DOF ZINC FINGER PROTEIN DOF3.5 (PTHR31992:SF110)					0	0	0	0
PRUPE|EnsemblGenome=PRUPE_5G228100|UniProtKB=M5WND0	Prupe.5G228100	ATGSTU7 (ARABIDOPSIS THALIANA GLUTATHIONE S-TRANSFERASE TAU 7); glutathione transferase	GLUTATHIONE S-TRANSFERASE U7-LIKE (PTHR11260:SF590)		transferase activity, transferring alkyl or aryl (other than methyl) groups(GO:0016765)	glutathione metabolic process(GO:0006749)	cytoplasm(GO:0005737)	1	1	1	3
PRUPE|Gene_ORFName=PRUPE_6G041500|UniProtKB=A0A251NK32	Prupe.6G041500	LP1; calmodulin binding	LIPID TRANSFER PROTEIN (PTHR33076:SF46)					0	0	0	0
PRUPE|EnsemblGenome=PRUPE_1G023400|UniProtKB=M5XKI0	Prupe.1G023400	calcium-transporting ATPase, plasma membrane-type, putative / Ca(2+)-ATPase, putative (ACA13)	CALCIUM-TRANSPORTING ATPASE 13, PLASMA MEMBRANE-TYPE-RELATED (PTHR24093:SF434)	primary active transporter(PC00068)	ATPase activity(GO:0016887);ATPase-coupled transmembrane transporter activity(GO:0042626);active ion transmembrane transporter activity(GO:0022853);calcium ion transmembrane transporter activity(GO:0015085)		integral component of plasma membrane(GO:0005887);intracellular membrane-bounded organelle(GO:0043231)	1	0	1	2
PRUPE|EnsemblGenome=PRUPE_6G197500|UniProtKB=M5WSH7	Prupe.6G197500	UBP1 interacting protein 2a (UBA2a)	UBP1-ASSOCIATED PROTEIN 2A (PTHR10352:SF35)					0	0	0	0
PRUPE|Gene_ORFName=PRUPE_7G061100|UniProtKB=A0A251N7I1	Prupe.7G061100	NA	MAGNESIUM-CHELATASE SUBUNIT CHLH, CHLOROPLASTIC (PTHR44119:SF1)					0	0	0	0
PRUPE|EnsemblGenome=PRUPE_7G183700|UniProtKB=M5VPR0	Prupe.7G183700	NA	SRSF PROTEIN KINASE 1-LIKE (PTHR24055:SF138)	non-receptor serine/threonine protein kinase(PC00167)	protein serine/threonine kinase activity(GO:0004674)	regulation of mRNA processing(GO:0050684);intracellular signal transduction(GO:0035556);spliceosomal complex assembly(GO:0000245)	nucleus(GO:0005634);cytoplasm(GO:0005737)	1	1	1	3
PRUPE|EnsemblGenome=PRUPE_2G045700|UniProtKB=M5X9U7	Prupe.2G045700	MAP65-5 (MICROTUBULE-ASSOCIATED PROTEIN 65-5); microtubule binding	65-KDA MICROTUBULE-ASSOCIATED PROTEIN 5 (PTHR19321:SF4)	non-motor microtubule binding protein(PC00166)				0	0	0	0
PRUPE|Gene_ORFName=PRUPE_8G125200|UniProtKB=A0A251MWX9	Prupe.8G125200	NA						0	0	0	0
PRUPE|EnsemblGenome=PRUPE_1G222300|UniProtKB=M5XPC2	Prupe.1G222300	unknown protein	OS01G0102500 PROTEIN (PTHR36068:SF1)					0	0	0	0
PRUPE|EnsemblGenome=PRUPE_6G258400|UniProtKB=M5WIK8	Prupe.6G258400	zinc finger (C3HC4-type RING finger) family protein	E3 UBIQUITIN-PROTEIN LIGASE RDUF2 (PTHR15710:SF118)		ubiquitin protein ligase activity(GO:0061630)	protein ubiquitination(GO:0016567)	cytoplasm(GO:0005737)	1	1	1	3
PRUPE|EnsemblGenome=PRUPE_6G165700|UniProtKB=M5X8N3	Prupe.6G165700	DNA binding / transcription factor	ETHYLENE-RESPONSIVE TRANSCRIPTION FACTOR ABR1 (PTHR31190:SF261)					0	0	0	0
PRUPE|EnsemblGenome=PRUPE_8G064100|UniProtKB=M5VKR8	Prupe.8G064100	EXL2 (EXORDIUM LIKE 2)	PROTEIN EXORDIUM-LIKE 2 (PTHR31279:SF3)					0	0	0	0
PRUPE|EnsemblGenome=PRUPE_4G262500|UniProtKB=M5X326	Prupe.4G262500	F-box family protein	ESTS AU081301(E20138) (PTHR31482:SF2)					0	0	0	0
PRUPE|Gene_ORFName=PRUPE_3G048300|UniProtKB=A0A251PVK7	Prupe.3G048300	ATBFRUCT1; beta-fructofuranosidase/ hydrolase, hydrolyzing O-glycosyl compounds	BETA-FRUCTOFURANOSIDASE, INSOLUBLE ISOENZYME CWINV1-RELATED (PTHR31953:SF1)					0	0	0	0
PRUPE|Gene_ORFName=PRUPE_8G242100|UniProtKB=A0A251N2N9	Prupe.8G242100	TT8 (TRANSPARENT TESTA 8); DNA binding / transcription factor	TRANSCRIPTION FACTOR TT8 (PTHR46266:SF4)					0	0	0	0
PRUPE|Gene_ORFName=PRUPE_4G154600|UniProtKB=A0A251PP95	Prupe.4G154600	NA						0	0	0	0
PRUPE|Gene_ORFName=PRUPE_6G331800|UniProtKB=A0A251NZ69	Prupe.6G331800	NA	SUGAR TRANSPORTER ERD6-LIKE 5 (PTHR48021:SF25)					0	0	0	0
PRUPE|EnsemblGenome=PRUPE_6G008300|UniProtKB=M5WGK7	Prupe.6G008300	UGT76E2 (UDP-GLUCOSYL TRANSFERASE 76E2); UDP-glycosyltransferase/ quercetin 3-O-glucosyltransferase/ quercetin 7-O-glucosyltransferase	UDP-GLYCOSYLTRANSFERASE 76E5 (PTHR11926:SF1388)		UDP-glucosyltransferase activity(GO:0035251)			1	0	0	1
PRUPE|Gene_ORFName=PRUPE_4G078800|UniProtKB=A0A251PHC3	Prupe.4G078800	RDR1 (RNA-DEPENDENT RNA POLYMERASE 1); RNA-directed RNA polymerase/ nucleic acid binding	RNA-DEPENDENT RNA POLYMERASE FAMILY (PTHR23079:SF1)	RNA binding protein(PC00031)	5'-3' RNA polymerase activity(GO:0034062)	posttranscriptional gene silencing by RNA(GO:0035194);transcription, DNA-templated(GO:0006351);RNA processing(GO:0006396);chromatin silencing(GO:0006342)	nuclear part(GO:0044428);RNA polymerase complex(GO:0030880)	1	1	1	3
PRUPE|EnsemblGenome=PRUPE_1G022900|UniProtKB=M5XM47	Prupe.1G022900	ZLL (ZWILLE); translation initiation factor	PROTEIN ARGONAUTE 10 (PTHR22891:SF122)					0	0	0	0
PRUPE|EnsemblGenome=PRUPE_7G058900|UniProtKB=M5VW36	Prupe.7G058900	unknown protein	EMB|CAB68146.1-RELATED (PTHR34960:SF1)					0	0	0	0
PRUPE|EnsemblGenome=PRUPE_4G128900|UniProtKB=M5WIJ5	Prupe.4G128900	NA						0	0	0	0
PRUPE|EnsemblGenome=PRUPE_2G054000|UniProtKB=A0A251QBQ9	Prupe.2G054000	NA	OF AVRB OPERATION PROTEIN, PUTATIVE-RELATED (PTHR34630:SF30)					0	0	0	0
PRUPE|EnsemblGenome=PRUPE_7G209500|UniProtKB=M5VT86	Prupe.7G209500	CYP71A25; electron carrier/ heme binding / iron ion binding / monooxygenase/ oxygen binding	CYTOCHROME P450 71A21-RELATED (PTHR47956:SF4)					0	0	0	0
PRUPE|EnsemblGenome=PRUPE_2G277900|UniProtKB=M5XEX0	Prupe.2G277900	ATBETAFRUCT4; beta-fructofuranosidase/ hydrolase, hydrolyzing O-glycosyl compounds	ACID BETA-FRUCTOFURANOSIDASE (PTHR31953:SF84)					0	0	0	0
PRUPE|EnsemblGenome=PRUPE_7G243900|UniProtKB=M5VRI6	Prupe.7G243900	unknown protein	OS06G0604600 PROTEIN (PTHR33564:SF11)					0	0	0	0
PRUPE|EnsemblGenome=PRUPE_7G139500|UniProtKB=M5WFD2	Prupe.7G139500	disease resistance protein (CC-NBS-LRR class), putative	PLANT BROAD-SPECTRUM MILDEW RESISTANCE PROTEIN RPW8 (PTHR36766:SF3)					0	0	0	0
PRUPE|Gene_ORFName=PRUPE_6G068700|UniProtKB=A0A251NLA6	Prupe.6G068700	SMO2-1 (STEROL 4-ALPHA-METHYL-OXIDASE 2-1); 4-alpha-methyl-delta7-sterol-4alpha-methyl oxidase/ C-4 methylsterol oxidase	CHOLESTEROL 25-HYDROXYLASE (PTHR11863:SF166)	oxidase(PC00175)	oxidoreductase activity, acting on paired donors, with incorporation or reduction of molecular oxygen, NAD(P)H as one donor, and incorporation of one atom of oxygen(GO:0016709)	sterol biosynthetic process(GO:0016126)	endoplasmic reticulum membrane(GO:0005789);vacuole(GO:0005773);plasma membrane(GO:0005886)	1	1	1	3
PRUPE|Gene_ORFName=PRUPE_3G031600|UniProtKB=A0A251PUI8	Prupe.3G031600	NA	OS02G0564600 PROTEIN (PTHR33509:SF21)					0	0	0	0
PRUPE|Gene_ORFName=PRUPE_3G107900|UniProtKB=A0A251PZN5	Prupe.3G107900	unknown protein	PROTEIN TRICHOME BIREFRINGENCE-LIKE 43 (PTHR32285:SF175)		acetyltransferase activity(GO:0016407);O-acyltransferase activity(GO:0008374)		Golgi apparatus(GO:0005794);vacuole(GO:0005773);plasma membrane(GO:0005886)	1	0	1	2
PRUPE|Gene_ORFName=PRUPE_3G086400|UniProtKB=A0A251PXG2	Prupe.3G086400	NA						0	0	0	0
PRUPE|EnsemblGenome=PRUPE_4G119200|UniProtKB=M5WJX2	Prupe.4G119200	vacuolar sorting receptor, putative	VACUOLAR-SORTING RECEPTOR 7 (PTHR22765:SF233)		ubiquitin protein ligase activity(GO:0061630)	protein targeting to vacuole(GO:0006623);Golgi to vacuole transport(GO:0006896);ubiquitin-dependent protein catabolic process(GO:0006511)	Golgi transport complex(GO:0017119);trans-Golgi network(GO:0005802);endosome(GO:0005768);vacuole(GO:0005773);plasma membrane(GO:0005886)	1	1	1	3
PRUPE|EnsemblGenome=PRUPE_3G162700|UniProtKB=M5WSS9	Prupe.3G162700	C2 domain-containing protein	PROTEIN C2-DOMAIN ABA-RELATED 1-LIKE (PTHR45933:SF39)					0	0	0	0
PRUPE|Gene_ORFName=PRUPE_6G273100|UniProtKB=A0A251NWI4	Prupe.6G273100	NA	DUF247 DOMAIN PROTEIN (PTHR31549:SF152)					0	0	0	0
PRUPE|Gene_ORFName=PRUPE_8G212200|UniProtKB=A0A251N194	Prupe.8G212200	ALE2 (Abnormal Leaf Shape 2); kinase	RECEPTOR-LIKE SERINE/THREONINE-PROTEIN KINASE ALE2 (PTHR47989:SF40)					0	0	0	0
PRUPE|EnsemblGenome=PRUPE_2G286800|UniProtKB=M5WZT5	Prupe.2G286800	GA20OX2 (GIBBERELLIN 20 OXIDASE 2); gibberellin 20-oxidase	GIBBERELLIN 20 OXIDASE 1 (PTHR47990:SF53)		dioxygenase activity(GO:0051213)			1	0	0	1
PRUPE|EnsemblGenome=PRUPE_8G199400|UniProtKB=M5VW25	Prupe.8G199400	AtFaTA (Arabidopsis FatA acyl-ACP thioesterase); acyl carrier/ acyl-[acyl-carrier-protein] hydrolase	OLEOYL-ACYL CARRIER PROTEIN THIOESTERASE 1, CHLOROPLASTIC (PTHR31727:SF6)		hydrolase activity, acting on ester bonds(GO:0016788);transferase activity, transferring acyl groups other than amino-acyl groups(GO:0016747);cofactor binding(GO:0048037)			1	0	0	1
PRUPE|Gene_ORFName=PRUPE_6G289600|UniProtKB=A0A251NYQ9	Prupe.6G289600	NA						0	0	0	0
PRUPE|Gene_ORFName=PRUPE_6G315200|UniProtKB=A0A251NYC5	Prupe.6G315200	unknown protein	GPI-ANCHORED ADHESIN-LIKE PROTEIN (PTHR21726:SF57)					0	0	0	0
PRUPE|EnsemblGenome=PRUPE_2G156900|UniProtKB=M5XQZ7	Prupe.2G156900	ANL2 (ANTHOCYANINLESS 2); transcription factor/ transcription regulator	HOMEOBOX-LEUCINE ZIPPER PROTEIN ANTHOCYANINLESS 2 (PTHR45654:SF5)					0	0	0	0
PRUPE|EnsemblGenome=PRUPE_1G157000|UniProtKB=M5XWF2	Prupe.1G157000	MSS1; carbohydrate transmembrane transporter/ hexose:hydrogen symporter/ high-affinity hydrogen:glucose symporter/ sugar:hydrogen symporter	SUGAR TRANSPORT PROTEIN 13 (PTHR23500:SF357)	secondary carrier transporter(PC00258)				0	0	0	0
PRUPE|Gene_ORFName=PRUPE_7G244300|UniProtKB=A0A251NI57	Prupe.7G244300	EBF1 (EIN3-BINDING F BOX PROTEIN 1); protein binding / ubiquitin-protein ligase	GRR1 (PTHR13318:SF178)		ubiquitin-protein transferase activity(GO:0004842)	SCF-dependent proteasomal ubiquitin-dependent protein catabolic process(GO:0031146)	SCF ubiquitin ligase complex(GO:0019005)	1	1	1	3
PRUPE|Gene_ORFName=PRUPE_6G165500|UniProtKB=A0A251NRF5	Prupe.6G165500	NA	RECEPTOR-LIKE PROTEIN KINASE 1 (PTHR47976:SF27)					0	0	0	0
PRUPE|EnsemblGenome=PRUPE_8G127600|UniProtKB=M5VJA2	Prupe.8G127600	PUB25 (PLANT U-BOX 25); binding / ubiquitin-protein ligase	U-BOX DOMAIN-CONTAINING PROTEIN 26 (PTHR22849:SF112)					0	0	0	0
PRUPE|EnsemblGenome=PRUPE_1G321600|UniProtKB=M5XYY5	Prupe.1G321600	unknown protein	OS05G0552800 PROTEIN (PTHR33052:SF84)					0	0	0	0
PRUPE|EnsemblGenome=PRUPE_8G135300|UniProtKB=M5VJ67	Prupe.8G135300	ATCAD5 (CINNAMYL ALCOHOL DEHYDROGENASE 5); cinnamyl-alcohol dehydrogenase	CINNAMYL ALCOHOL DEHYDROGENASE 5 (PTHR42683:SF1)	oxidoreductase(PC00176)	oxidoreductase activity, acting on the CH-OH group of donors, NAD or NADP as acceptor(GO:0016616)	secondary metabolic process(GO:0019748);organic cyclic compound biosynthetic process(GO:1901362);aromatic compound biosynthetic process(GO:0019438)		1	1	0	2
PRUPE|Gene_ORFName=PRUPE_8G058800|UniProtKB=A0A251MW62	Prupe.8G058800	NA	ABC TRANSPORTER G FAMILY MEMBER 25 (PTHR48041:SF56)					0	0	0	0
PRUPE|Gene_ORFName=PRUPE_2G114000|UniProtKB=A0A251QED8	Prupe.2G114000	PYR6; cytidylate kinase/ uridylate kinase	UMP-CMP KINASE (PTHR23359:SF206)	nucleotide kinase(PC00172)				0	0	0	0
PRUPE|Gene_ORFName=PRUPE_3G089700|UniProtKB=A0A251PXI7	Prupe.3G089700	NA	GLYCEROPHOSPHODIESTER PHOSPHODIESTERASE-RELATED (PTHR27009:SF220)					0	0	0	0
PRUPE|Gene_ORFName=PRUPE_2G020700|UniProtKB=A0A251QCY7	Prupe.2G020700	cinnamyl-alcohol dehydrogenase, putative (CAD)	ALCOHOL DEHYDROGENASE-RELATED (PTHR10366:SF575)	dehydratase(PC00091)	oxidoreductase activity, acting on the CH-OH group of donors, NAD or NADP as acceptor(GO:0016616)			1	0	0	1
PRUPE|EnsemblGenome=PRUPE_6G003300|UniProtKB=M5W795	Prupe.6G003300	DEK1 (DEFECTIVE KERNEL 1); calcium-dependent cysteine-type endopeptidase/ cysteine-type endopeptidase	CALPAIN-5 (PTHR10183:SF379)	cysteine protease(PC00081)	calcium-dependent cysteine-type endopeptidase activity(GO:0004198)	proteolysis(GO:0006508)	cytoplasm(GO:0005737)	1	1	1	3
PRUPE|Gene_ORFName=PRUPE_1G488000|UniProtKB=A0A251REV5	Prupe.1G488000	BTB/POZ domain-containing protein	GH01369P (PTHR24413:SF229)	ubiquitin-protein ligase(PC00234)	ubiquitin protein ligase binding(GO:0031625)	proteasome-mediated ubiquitin-dependent protein catabolic process(GO:0043161);regulation of proteolysis(GO:0030162)	cytoplasm(GO:0005737)	1	1	1	3
PRUPE|EnsemblGenome=PRUPE_7G040900|UniProtKB=M5WAG6	Prupe.7G040900	60S ribosomal protein L15 (RPL15A)	60S RIBOSOMAL PROTEIN L15-1-RELATED (PTHR11847:SF22)	ribosomal protein(PC00202)	RNA binding(GO:0003723);structural constituent of ribosome(GO:0003735)	cytoplasmic translation(GO:0002181);translational elongation(GO:0006414)	cytosolic large ribosomal subunit(GO:0022625)	1	1	1	3
PRUPE|Gene_ORFName=PRUPE_1G238800|UniProtKB=A0A251R2E6	Prupe.1G238800	NA	RPM1-INTERACTING PROTEIN 4-LIKE (PTHR33159:SF65)			activation of innate immune response(GO:0002218);signal transduction(GO:0007165);innate immune response(GO:0045087)	plasma membrane(GO:0005886)	0	1	1	2
PRUPE|Gene_ORFName=PRUPE_2G116200|UniProtKB=A0A251QHV1	Prupe.2G116200	leucine-rich repeat transmembrane protein kinase, putative	LEUCINE-RICH RECEPTOR-LIKE KINASE FAMILY PROTEIN (PTHR27008:SF138)					0	0	0	0
PRUPE|Gene_ORFName=PRUPE_4G056200|UniProtKB=A0A251PG86	Prupe.4G056200	ATGLR2.6; intracellular ligand-gated ion channel	GLUTAMATE RECEPTOR (PTHR18966:SF433)		ligand-gated ion channel activity(GO:0015276);signaling receptor activity(GO:0038023)		plasma membrane(GO:0005886)	1	0	1	2
PRUPE|EnsemblGenome=PRUPE_6G072400|UniProtKB=M5WNY4	Prupe.6G072400	CYP707A2; (+)-abscisic acid 8'-hydroxylase/ oxygen binding	ABSCISIC ACID 8'-HYDROXYLASE 2 (PTHR24286:SF220)	oxygenase(PC00177)	oxidoreductase activity, acting on paired donors, with incorporation or reduction of molecular oxygen(GO:0016705);monooxygenase activity(GO:0004497)	ergosterol biosynthetic process(GO:0006696);oxidation-reduction process(GO:0055114)		1	1	0	2
PRUPE|Gene_ORFName=PRUPE_5G225400|UniProtKB=A0A251PDZ5	Prupe.5G225400	octicosapeptide/Phox/Bem1p (PB1) domain-containing protein	OCTICOSAPEPTIDE/PHOX/BEM1P FAMILY PROTEIN (PTHR31066:SF68)					0	0	0	0
PRUPE|Gene_ORFName=PRUPE_4G243500|UniProtKB=A0A251PQ93	Prupe.4G243500	LEC1 (LEAFY COTYLEDON 1); transcription activator/ transcription factor	NUCLEAR TRANSCRIPTION FACTOR Y SUBUNIT B-9 (PTHR11064:SF115)			positive regulation of transcription, DNA-templated(GO:0045893);transcription, DNA-templated(GO:0006351)		0	1	0	1
PRUPE|EnsemblGenome=PRUPE_2G171400|UniProtKB=M5X2S9	Prupe.2G171400	GPAT8 (glycerol-3-phosphate acyltransferase 8); acyltransferase/ glycerol-3-phosphate O-acyltransferase	GLYCEROL-3-PHOSPHATE ACYLTRANSFERASE 8-RELATED (PTHR15486:SF70)	scaffold/adaptor protein(PC00226)	O-acyltransferase activity(GO:0008374);phosphatase activity(GO:0016791)	macromolecule biosynthetic process(GO:0009059)		1	1	0	2
PRUPE|Gene_ORFName=PRUPE_4G231600|UniProtKB=A0A251PPT2	Prupe.4G231600	kinesin motor family protein	KINESIN-LIKE PROTEIN KIN-12F (PTHR24115:SF829)	microtubule binding motor protein(PC00156)	ATP-dependent microtubule motor activity, plus-end-directed(GO:0008574);microtubule binding(GO:0008017)	microtubule-based movement(GO:0007018)	microtubule associated complex(GO:0005875);microtubule(GO:0005874)	1	1	1	3
PRUPE|EnsemblGenome=PRUPE_6G363200|UniProtKB=M5VZ90	Prupe.6G363200	CRT3 (CALRETICULIN 3); calcium ion binding / unfolded protein binding	OS01G0895600 PROTEIN (PTHR11073:SF6)	chaperone(PC00072)	calcium ion binding(GO:0005509)	endoplasmic reticulum unfolded protein response(GO:0030968);protein folding(GO:0006457)	endoplasmic reticulum membrane(GO:0005789);vacuole(GO:0005773);plasma membrane(GO:0005886)	1	1	1	3
PRUPE|EnsemblGenome=PRUPE_7G052100|UniProtKB=M5W2P3	Prupe.7G052100	BG1 (BETA-1,3-GLUCANASE 1); catalytic/ cation binding / hydrolase, hydrolyzing O-glycosyl compounds	GLUCAN ENDO-1,3-BETA-GLUCOSIDASE BG1-RELATED (PTHR32227:SF232)				anchored component of plasma membrane(GO:0046658)	0	0	1	1
PRUPE|Gene_ORFName=PRUPE_7G097600|UniProtKB=A0A251N9D4	Prupe.7G097600	aspartyl protease family protein	OS03G0281400 PROTEIN (PTHR13683:SF710)	aspartic protease(PC00053)				0	0	0	0
PRUPE|EnsemblGenome=PRUPE_6G140000|UniProtKB=M5WAI4	Prupe.6G140000	unknown protein						0	0	0	0
PRUPE|Gene_ORFName=PRUPE_1G547400|UniProtKB=A0A251RI14	Prupe.1G547400	GDSL-motif lipase/hydrolase family protein	OS12G0274200 PROTEIN (PTHR45650:SF12)					0	0	0	0
PRUPE|EnsemblGenome=PRUPE_3G140900|UniProtKB=M5VTD3	Prupe.3G140900	plastocyanin-like domain-containing protein	EARLY NODULIN-LIKE PROTEIN 1 (PTHR33021:SF185)				anchored component of plasma membrane(GO:0046658)	0	0	1	1
PRUPE|EnsemblGenome=PRUPE_3G102900|UniProtKB=M5WYS7	Prupe.3G102900	NA						0	0	0	0
PRUPE|EnsemblGenome=PRUPE_3G178100|UniProtKB=M5X6H3	Prupe.3G178100	ATGSTF9 (GLUTATHIONE S-TRANSFERASE PHI 9); copper ion binding / glutathione binding / glutathione peroxidase/ glutathione transferase	GLUTATHIONE S-TRANSFERASE F9 (PTHR43900:SF45)		cofactor binding(GO:0048037);peptide binding(GO:0042277);anion binding(GO:0043168);transferase activity, transferring alkyl or aryl (other than methyl) groups(GO:0016765)	glutathione metabolic process(GO:0006749)	cytoplasm(GO:0005737)	1	1	1	3
PRUPE|Gene_ORFName=PRUPE_1G465700|UniProtKB=A0A251RDZ0	Prupe.1G465700	NA						0	0	0	0
PRUPE|Gene_ORFName=PRUPE_4G199500|UniProtKB=A0A251PNB0	Prupe.4G199500	NA	SUBFAMILY NOT NAMED (PTHR31225:SF100)					0	0	0	0
PRUPE|Gene_ORFName=PRUPE_6G355400|UniProtKB=A0A251P0J7	Prupe.6G355400	unknown protein	U11/U12 SMALL NUCLEAR RIBONUCLEOPROTEIN 48 KDA PROTEIN (PTHR21402:SF10)					0	0	0	0
PRUPE|Gene_ORFName=PRUPE_4G225700|UniProtKB=A0A251PPK1	Prupe.4G225700	NA						0	0	0	0
PRUPE|Gene_ORFName=PRUPE_2G138400|UniProtKB=A0A251QFM0	Prupe.2G138400	scarecrow-like transcription factor 6 (SCL6)	SCARECROW-LIKE PROTEIN 6 (PTHR31636:SF136)		DNA-binding transcription factor activity(GO:0003700);sequence-specific DNA binding(GO:0043565)	transcription, DNA-templated(GO:0006351);regulation of transcription, DNA-templated(GO:0006355)	nucleus(GO:0005634)	1	1	1	3
PRUPE|Gene_ORFName=PRUPE_7G093800|UniProtKB=A0A251N958	Prupe.7G093800	EMB2016 (embryo defective 2016)	PROTEIN VIRILIZER HOMOLOG (PTHR23185:SF0)					0	0	0	0
PRUPE|EnsemblGenome=PRUPE_7G266600|UniProtKB=M5W845	Prupe.7G266600	FUNCTIONS IN: molecular_function unknown; INVOLVED IN: biological_process unknown; LOCATED IN: nucleus, chloroplast; EXPRESSED IN: guard cell; BEST Arabidopsis thaliana protein match is: CaS (Calcium sensing receptor) (TAIR:AT5G23060.1); Has 1338 Blast hits to 316 proteins in 95 species: Archae - 0; Bacteria - 274; Metazoa - 264; Fungi - 88; Plants - 42; Viruses - 4; Other Eukaryotes - 666 (sourc…	RHODANESE/CELL CYCLE CONTROL PHOSPHATASE SUPERFAMILY PROTEIN (PTHR34209:SF3)					0	0	0	0
PRUPE|EnsemblGenome=PRUPE_1G303900|UniProtKB=M5XEL4	Prupe.1G303900	electron carrier/ oxidoreductase	OS08G0383800 PROTEIN (PTHR10696:SF42)	hydroxylase(PC00122)				0	0	0	0
PRUPE|EnsemblGenome=PRUPE_1G292400|UniProtKB=M5XDI2	Prupe.1G292400	CYP72A9; electron carrier/ heme binding / iron ion binding / monooxygenase/ oxygen binding	CYTOCHROME P450 CYP749A22-LIKE (PTHR24282:SF20)	oxygenase(PC00177)				0	0	0	0
PRUPE|EnsemblGenome=PRUPE_1G534700|UniProtKB=M5XFN5	Prupe.1G534900,Prupe.1G534700	NA	RIBOSOMAL PROTEIN S10 (PTHR12146:SF0)	ribosomal protein(PC00202)	RNA binding(GO:0003723);structural constituent of ribosome(GO:0003735)	organelle assembly(GO:0070925);ribonucleoprotein complex assembly(GO:0022618);ribosomal small subunit biogenesis(GO:0042274)	cytosolic small ribosomal subunit(GO:0022627)	1	1	1	3
PRUPE|Gene_ORFName=PRUPE_4G235300|UniProtKB=A0A251PQ10	Prupe.4G235300	ATMRP3; ATPase, coupled to transmembrane movement of substances / chlorophyll catabolite transporter/ glutathione S-conjugate-exporting ATPase	ABC TRANSPORTER C FAMILY MEMBER 3 (PTHR24223:SF181)	ATP-binding cassette (ABC) transporter(PC00003)	ATPase activity(GO:0016887);ATPase-coupled transmembrane transporter activity(GO:0042626)	transmembrane transport(GO:0055085)	plant-type vacuole(GO:0000325);vacuolar membrane(GO:0005774)	1	1	1	3
PRUPE|Gene_ORFName=PRUPE_5G063100|UniProtKB=A0A251P4G3	Prupe.5G063100	NA	CULLIN-1-RELATED (PTHR11932:SF138)	ubiquitin-protein ligase(PC00234)				0	0	0	0
PRUPE|EnsemblGenome=PRUPE_2G243300|UniProtKB=M5X195	Prupe.2G243300	NA	GLYCINE-RICH PROTEIN A3-LIKE (PTHR31248:SF14)					0	0	0	0
PRUPE|EnsemblGenome=PRUPE_I005800|UniProtKB=A0A1R3L4Z5	Prupe.I005800	TT4 (TRANSPARENT TESTA 4); naringenin-chalcone synthase	CHALCONE SYNTHASE 1 (PTHR11877:SF80)	transferase(PC00220)				0	0	0	0
PRUPE|EnsemblGenome=PRUPE_6G278800|UniProtKB=M5VY67	Prupe.6G278800	FAD8 (FATTY ACID DESATURASE 8); omega-3 fatty acid desaturase	OMEGA-6 FATTY ACID DESATURASE, CHLOROPLASTIC (PTHR32100:SF35)					0	0	0	0
PRUPE|EnsemblGenome=PRUPE_1G094500|UniProtKB=M5XGG7	Prupe.1G094500	small nuclear ribonucleoprotein E, putative / snRNP-E, putative / Sm protein E, putative	SMALL NUCLEAR RIBONUCLEOPROTEIN E (PTHR11193:SF3)	RNA splicing factor(PC00148)		spliceosomal snRNP assembly(GO:0000387)	Lsm2-8 complex(GO:0120115);U4/U6 x U5 tri-snRNP complex(GO:0046540);U5 snRNP(GO:0005682);spliceosomal complex(GO:0005681);U2 snRNP(GO:0005686);U1 snRNP(GO:0005685);U6 snRNP(GO:0005688);U4 snRNP(GO:0005687)	0	1	1	2
PRUPE|Gene_ORFName=PRUPE_2G029100|UniProtKB=A0A251QA77	Prupe.2G029100	NA						0	0	0	0
PRUPE|Gene_ORFName=PRUPE_2G138500|UniProtKB=A0A251QFI9	Prupe.2G138500	NA	TRANSMEMBRANE PROTEIN (PTHR34961:SF1)					0	0	0	0
PRUPE|EnsemblGenome=PRUPE_6G296400|UniProtKB=M5W7G4	Prupe.6G296400	unknown protein	GASTRIC MUCIN-LIKE PROTEIN (PTHR31949:SF2)					0	0	0	0
PRUPE|EnsemblGenome=PRUPE_2G078900|UniProtKB=M5WUF1	Prupe.2G078900	mevalonate diphosphate decarboxylase, putative	DIPHOSPHOMEVALONATE DECARBOXYLASE (PTHR10977:SF3)					0	0	0	0
PRUPE|EnsemblGenome=PRUPE_5G232300|UniProtKB=M5WVT8	Prupe.5G232300	calcium-binding protein, putative	CALCIUM-BINDING PROTEIN CML26-RELATED (PTHR10891:SF814)		calcium ion binding(GO:0005509)			1	0	0	1
PRUPE|EnsemblGenome=PRUPE_2G317700|UniProtKB=M5X250	Prupe.2G317700	HSP21 (HEAT SHOCK PROTEIN 21)	HEAT SHOCK PROTEIN 21, CHLOROPLASTIC (PTHR46733:SF4)					0	0	0	0
PRUPE|EnsemblGenome=PRUPE_4G075000|UniProtKB=M5WVH8	Prupe.4G075000	dehydratase family	PTERIN-4-ALPHA-CARBINOLAMINE DEHYDRATASE (PTHR12599:SF0)	dehydratase(PC00091)	hydro-lyase activity(GO:0016836)			1	0	0	1
PRUPE|Gene_ORFName=PRUPE_1G542400|UniProtKB=A0A251RK20	Prupe.1G542400	leucine-rich repeat transmembrane protein kinase, putative	RECEPTOR PROTEIN-TYROSINE KINASE CEPR1 (PTHR27000:SF224)				plasma membrane(GO:0005886)	0	0	1	1
PRUPE|EnsemblGenome=PRUPE_6G008000|UniProtKB=M5VZ50	Prupe.6G008000	UGT76E2 (UDP-GLUCOSYL TRANSFERASE 76E2); UDP-glycosyltransferase/ quercetin 3-O-glucosyltransferase/ quercetin 7-O-glucosyltransferase	UDP-GLYCOSYLTRANSFERASE 76E5 (PTHR11926:SF1388)		UDP-glucosyltransferase activity(GO:0035251)			1	0	0	1
PRUPE|EnsemblGenome=PRUPE_6G068900|UniProtKB=M5W1T4	Prupe.6G068900	tropinone reductase, putative / tropine dehydrogenase, putative	BNAC08G45340D PROTEIN (PTHR42898:SF68)	reductase(PC00198)				0	0	0	0
PRUPE|EnsemblGenome=PRUPE_4G129500|UniProtKB=M5WHS1	Prupe.4G129500	RPS9 (RIBOSOMAL PROTEIN S9); structural constituent of ribosome	28S RIBOSOMAL PROTEIN S9, MITOCHONDRIAL (PTHR21569:SF1)		RNA binding(GO:0003723);structural constituent of ribosome(GO:0003735)		small ribosomal subunit(GO:0015935)	1	0	1	2
PRUPE|EnsemblGenome=PRUPE_2G003400|UniProtKB=M5XJT0	Prupe.2G003400	NA	CALLOSE SYNTHASE 2 (PTHR12741:SF70)					0	0	0	0
PRUPE|Gene_ORFName=PRUPE_8G144300|UniProtKB=A0A251MXV1	Prupe.8G144300	FUNCTIONS IN: molecular_function unknown; INVOLVED IN: biological_process unknown; LOCATED IN: cellular_component unknown; BEST Arabidopsis thaliana protein match is: allergen-related (TAIR:AT3G22820.1); Has 130 Blast hits to 130 proteins in 11 species: Archae - 0; Bacteria - 0; Metazoa - 0; Fungi - 0; Plants - 130; Viruses - 0; Other Eukaryotes - 0 (source: NCBI BLink).	EPIDERMAL PATTERNING FACTOR-LIKE PROTEIN 4 (PTHR33109:SF49)			shoot system development(GO:0048367);post-embryonic development(GO:0009791);cell differentiation(GO:0030154);anatomical structure morphogenesis(GO:0009653);tissue development(GO:0009888)		0	1	0	1
PRUPE|Gene_ORFName=PRUPE_6G220700|UniProtKB=A0A251NU28	Prupe.6G220700	NA						0	0	0	0
PRUPE|EnsemblGenome=PRUPE_1G382900|UniProtKB=M5XEB7	Prupe.1G382900	BZR1 (BRASSINAZOLE-RESISTANT 1); DNA binding / transcription regulator/ transcription repressor	PROTEIN BRASSINAZOLE-RESISTANT 1 (PTHR31506:SF22)					0	0	0	0
PRUPE|Gene_ORFName=PRUPE_1G531500|UniProtKB=A0A251RH48	Prupe.1G531500	NA	AGAMOUS-LIKE 102-RELATED (PTHR11945:SF605)	MADS box transcription factor(PC00250)	RNA polymerase II regulatory region sequence-specific DNA binding(GO:0000977);transcription factor binding(GO:0008134);DNA-binding transcription factor activity, RNA polymerase II-specific(GO:0000981)	multicellular organism development(GO:0007275)	nucleus(GO:0005634)	1	1	1	3
PRUPE|Gene_ORFName=PRUPE_4G060800|UniProtKB=A0A251PJS4	Prupe.4G060800	copper-binding family protein	HEAVY METAL-ASSOCIATED ISOPRENYLATED PLANT PROTEIN 20-LIKE (PTHR22814:SF312)					0	0	0	0
PRUPE|Gene_ORFName=PRUPE_6G144100|UniProtKB=A0A251NQD9	Prupe.6G144100	CONTAINS InterPro DOMAIN/s: Uncharacterised protein family UPF0005 (InterPro:IPR006214); BEST Arabidopsis thaliana protein match is: ALMT1 (ALUMINUM-ACTIVATED MALATE TRANSPORTER 1); malate transmembrane transporter (TAIR:AT1G08430.1); Has 377 Blast hits to 376 proteins in 91 species: Archae - 0; Bacteria - 139; Metazoa - 0; Fungi - 4; Plants - 211; Viruses - 0; Other Eukaryotes - 23 (source: NCBI…	ALUMINUM ACTIVATED MALATE TRANSPORTER FAMILY PROTEIN (PTHR31086:SF53)				plant-type vacuole membrane(GO:0009705)	0	0	1	1
PRUPE|EnsemblGenome=PRUPE_6G340700|UniProtKB=M5VZN2	Prupe.6G340700	40S ribosomal protein S3A (RPS3aA)	40S RIBOSOMAL PROTEIN S3A (PTHR11830:SF0)	ribosomal protein(PC00202)			cytosol(GO:0005829)	0	0	1	1
PRUPE|Gene_ORFName=PRUPE_1G161400|UniProtKB=A0A251QZC4	Prupe.1G161400	NA	TOLL-INTERLEUKIN-RESISTANCE (TIR) DOMAIN FAMILY PROTEIN (PTHR32009:SF94)					0	0	0	0
PRUPE|EnsemblGenome=PRUPE_7G208100|UniProtKB=M5VTK3	Prupe.7G208100	unknown protein	SUBFAMILY NOT NAMED (PTHR31549:SF193)					0	0	0	0
PRUPE|EnsemblGenome=PRUPE_4G019200|UniProtKB=M5WFP7	Prupe.4G019200	APR3 (APS REDUCTASE 3); adenylyl-sulfate reductase	5'-ADENYLYLSULFATE REDUCTASE 3, CHLOROPLASTIC (PTHR46482:SF9)					0	0	0	0
PRUPE|EnsemblGenome=PRUPE_2G097300|UniProtKB=M5X1P0	Prupe.2G097300	unknown protein	COMPLEX 1 LYR-LIKE PROTEIN (PTHR36724:SF1)					0	0	0	0
PRUPE|Gene_ORFName=PRUPE_3G114200|UniProtKB=A0A251PYM5	Prupe.3G114200	NA	SUBFAMILY NOT NAMED (PTHR35420:SF5)					0	0	0	0
PRUPE|EnsemblGenome=PRUPE_8G063100|UniProtKB=M5VPG7	Prupe.8G063100	auxin-responsive family protein	AUXIN-RESPONSIVE PROTEIN-LIKE (PTHR31374:SF210)					0	0	0	0
PRUPE|Gene_ORFName=PRUPE_6G079000|UniProtKB=A0A251NLN8	Prupe.6G079000	unknown protein	SUBFAMILY NOT NAMED (PTHR33544:SF5)					0	0	0	0
PRUPE|EnsemblGenome=PRUPE_2G263600|UniProtKB=Q9FS30	Prupe.2G263600	ATEXPA8 (ARABIDOPSIS THALIANA EXPANSIN A8)	EXPANSIN-A8 (PTHR31867:SF30)					0	0	0	0
PRUPE|EnsemblGenome=PRUPE_6G211700|UniProtKB=A0A251NTR7	Prupe.6G211700	kinesin motor protein-related	KINESIN-LIKE PROTEIN KIN-8B (PTHR24115:SF940)	microtubule binding motor protein(PC00156)	ATP-dependent microtubule motor activity, plus-end-directed(GO:0008574);microtubule binding(GO:0008017)	microtubule-based movement(GO:0007018)	microtubule associated complex(GO:0005875);microtubule(GO:0005874)	1	1	1	3
PRUPE|Gene_ORFName=PRUPE_1G197200|UniProtKB=A0A251R146	Prupe.1G197200	transmembrane receptor	SUBFAMILY NOT NAMED (PTHR32009:SF43)					0	0	0	0
PRUPE|Gene_ORFName=PRUPE_3G222600|UniProtKB=A0A251Q574	Prupe.3G222600	SDG2 (SET DOMAIN-CONTAINING PROTEIN 2)	HISTONE-LYSINE N-METHYLTRANSFERASE ATXR3 (PTHR46655:SF1)					0	0	0	0
PRUPE|EnsemblGenome=PRUPE_1G476200|UniProtKB=M5XD28	Prupe.1G476200	RD22; nutrient reservoir	BURP DOMAIN PROTEIN RD22 (PTHR31236:SF2)					0	0	0	0
PRUPE|EnsemblGenome=PRUPE_3G171500|UniProtKB=M5WT30	Prupe.3G171500	xyloglucan:xyloglucosyl transferase, putative / xyloglucan endotransglycosylase, putative / endo-xyloglucan transferase, putative	XYLOGLUCAN ENDOTRANSGLUCOSYLASE/HYDROLASE (PTHR31062:SF137)					0	0	0	0
PRUPE|Gene_ORFName=PRUPE_1G503000|UniProtKB=A0A251RFN9	Prupe.1G503000	NA	GLYCINE-RICH PROTEIN 2-LIKE (PTHR46565:SF5)					0	0	0	0
PRUPE|EnsemblGenome=PRUPE_8G208700|UniProtKB=M5W501	Prupe.8G208700	FUNCTIONS IN: molecular_function unknown; INVOLVED IN: biological_process unknown; LOCATED IN: endomembrane system; CONTAINS InterPro DOMAIN/s: Plant self-incompatibility S1 (InterPro:IPR010264); BEST Arabidopsis thaliana protein match is: SPH1 (S-PROTEIN HOMOLOGUE 1) (TAIR:AT4G16295.1); Has 58 Blast hits to 57 proteins in 8 species: Archae - 0; Bacteria - 0; Metazoa - 0; Fungi - 0; Plants - 58; …	S-PROTEIN HOMOLOG 1-RELATED (PTHR31232:SF46)					0	0	0	0
PRUPE|Gene_ORFName=PRUPE_2G155900|UniProtKB=A0A251QGD3	Prupe.2G155900	NA	BNAC08G45300D PROTEIN (PTHR48065:SF11)					0	0	0	0
PRUPE|EnsemblGenome=PRUPE_5G199200|UniProtKB=M5WNM5	Prupe.5G199200	unknown protein	DUF538 FAMILY PROTEIN (PTHR31676:SF141)					0	0	0	0
PRUPE|Gene_ORFName=PRUPE_8G109200|UniProtKB=A0A251MWA1	Prupe.8G109200	disease resistance protein (TIR-NBS-LRR class), putative	DISEASE RESISTANCE PROTEIN (TIR-NBS CLASS) (PTHR11017:SF421)					0	0	0	0
PRUPE|EnsemblGenome=PRUPE_8G196900|UniProtKB=M5VPN4	Prupe.8G196900	CYP82G1; electron carrier/ heme binding / iron ion binding / monooxygenase/ oxygen binding	CYTOCHROME P450 82G1 (PTHR47947:SF25)					0	0	0	0
PRUPE|Gene_ORFName=PRUPE_1G417100|UniProtKB=A0A251RBJ1	Prupe.1G417100	ATBCAT-2 (ARABIDOPSIS THALIANA BRANCHED-CHAIN AMINO ACID TRANSAMINASE 2); branched-chain-amino-acid transaminase/ catalytic	BRANCHED-CHAIN-AMINO-ACID AMINOTRANSFERASE (PTHR42825:SF29)	transaminase(PC00216)	transferase activity(GO:0016740)			1	0	0	1
PRUPE|Gene_ORFName=PRUPE_7G107900|UniProtKB=A0A251NCW4	Prupe.7G107900	NA	HEAT SHOCK 70 KDA PROTEIN 18-RELATED (PTHR19375:SF413)		ATP binding(GO:0005524);heat shock protein binding(GO:0031072);unfolded protein binding(GO:0051082);ATPase activity, coupled(GO:0042623)	chaperone-mediated protein folding(GO:0061077);cellular response to unfolded protein(GO:0034620)	cytoplasm(GO:0005737)	1	1	1	3
PRUPE|Gene_ORFName=PRUPE_8G256900|UniProtKB=A0A251N5J6	Prupe.8G256900	ATGSTF8 (ARABIDOPSIS THALIANA GLUTATHIONE S-TRANSFERASE PHI 8); glutathione binding / glutathione transferase	GLUTATHIONE S-TRANSFERASE F6-RELATED (PTHR43900:SF47)		cofactor binding(GO:0048037);peptide binding(GO:0042277);anion binding(GO:0043168);transferase activity, transferring alkyl or aryl (other than methyl) groups(GO:0016765)	glutathione metabolic process(GO:0006749)	cytoplasm(GO:0005737)	1	1	1	3
PRUPE|EnsemblGenome=PRUPE_3G223500|UniProtKB=M5XBT7	Prupe.3G223500	NA	EXPRESSED PROTEIN (PTHR34558:SF4)					0	0	0	0
PRUPE|EnsemblGenome=PRUPE_6G098300|UniProtKB=M5W5X7	Prupe.6G098300	ANAC087; transcription factor	NAC TRANSCRIPTION FACTOR-LIKE PROTEIN (PTHR31989:SF220)					0	0	0	0
PRUPE|EnsemblGenome=PRUPE_4G091500|UniProtKB=M5WNV4	Prupe.4G091500	GER2 (GERMIN-LIKE PROTEIN 2); oxalate oxidase	GERMIN-LIKE PROTEIN (PTHR31238:SF107)				cell wall(GO:0005618)	0	0	1	1
PRUPE|EnsemblGenome=PRUPE_6G134400|UniProtKB=M5WHE7	Prupe.6G134400	anac090 (Arabidopsis NAC domain containing protein 90); transcription factor	NAC DOMAIN-CONTAINING PROTEIN 90 (PTHR31989:SF4)					0	0	0	0
PRUPE|Gene_ORFName=PRUPE_8G139600|UniProtKB=A0A251MXS3	Prupe.8G139600	leucine-rich repeat transmembrane protein kinase, putative	PUTATIVE-RELATED (PTHR27008:SF442)					0	0	0	0
PRUPE|Gene_ORFName=PRUPE_5G229100|UniProtKB=A0A251PFX7	Prupe.5G229100	S-adenosylmethionine-dependent methyltransferase/ methyltransferase	SUBFAMILY NOT NAMED (PTHR31009:SF106)		S-adenosylmethionine-dependent methyltransferase activity(GO:0008757)	methylation(GO:0032259)		1	1	0	2
PRUPE|EnsemblGenome=PRUPE_7G259500|UniProtKB=M5VR86	Prupe.7G259500	unknown protein	EXPRESSED PROTEIN-RELATED (PTHR32254:SF3)					0	0	0	0
PRUPE|EnsemblGenome=PRUPE_7G263900|UniProtKB=M5VT30	Prupe.7G263900	plastocyanin-like domain-containing protein	EARLY NODULIN-LIKE PROTEIN 6 (PTHR33021:SF289)				anchored component of plasma membrane(GO:0046658)	0	0	1	1
PRUPE|Gene_ORFName=PRUPE_7G106100|UniProtKB=A0A251N9R3	Prupe.7G106100	BGLU16 (BETA GLUCOSIDASE 16); catalytic/ cation binding / hydrolase, hydrolyzing O-glycosyl compounds	BETA-GLUCOSIDASE 31-RELATED (PTHR10353:SF137)	glycosidase(PC00110)	glucosidase activity(GO:0015926)			1	0	0	1
PRUPE|Gene_ORFName=PRUPE_4G264300|UniProtKB=A0A251PST7	Prupe.4G264300	NA						0	0	0	0
PRUPE|EnsemblGenome=PRUPE_5G102600|UniProtKB=M5WWC9	Prupe.5G102600	CYP86A8; fatty acid (omega-1)-hydroxylase/ oxygen binding	CYTOCHROME P450 86A7 (PTHR24296:SF2)	oxygenase(PC00177)				0	0	0	0
PRUPE|Gene_ORFName=PRUPE_3G254100|UniProtKB=A0A251Q6L2	Prupe.3G254100	NA						0	0	0	0
PRUPE|EnsemblGenome=PRUPE_8G267100|UniProtKB=M5W1I3	Prupe.8G267100	ATBZIP53 (BASIC REGION/LEUCINE ZIPPER MOTIF 53); DNA binding / protein heterodimerization/ sequence-specific DNA binding / transcription factor	BZIP TRANSCRIPTION FACTOR 53 (PTHR45764:SF34)		DNA-binding transcription factor activity(GO:0003700);transcription regulatory region DNA binding(GO:0044212);sequence-specific DNA binding(GO:0043565)	positive regulation of transcription, DNA-templated(GO:0045893);transcription, DNA-templated(GO:0006351)	nucleus(GO:0005634)	1	1	1	3
PRUPE|Gene_ORFName=PRUPE_7G244900|UniProtKB=A0A251NG94	Prupe.7G244900	SEC14 cytosolic factor, putative / phosphoglyceride transfer protein, putative	PHOSPHATIDYLINOSITOL/PHOSPHATIDYLCHOLINE TRANSFER PROTEIN SFH10-RELATED (PTHR45657:SF29)					0	0	0	0
PRUPE|EnsemblGenome=PRUPE_1G453900|UniProtKB=M5Y7D4	Prupe.1G453900	DNA-directed DNA polymerase family protein	DNA POLYMERASE THETA (PTHR10133:SF27)	DNA-directed DNA polymerase(PC00018)	5'-3' exonuclease activity(GO:0008409);DNA-directed DNA polymerase activity(GO:0003887)	DNA-dependent DNA replication(GO:0006261);DNA biosynthetic process(GO:0071897)	cytoplasm(GO:0005737)	1	1	1	3
PRUPE|EnsemblGenome=PRUPE_4G221700|UniProtKB=M5WJ96	Prupe.4G221700	AtGH9B8 (Arabidopsis thaliana glycosyl hydrolase 9B8); catalytic/ hydrolase, hydrolyzing O-glycosyl compounds	ENDOGLUCANASE (PTHR22298:SF137)					0	0	0	0
PRUPE|EnsemblGenome=PRUPE_1G129000|UniProtKB=M5XHY7	Prupe.1G129000	NA	MAJOR ALLERGEN PRU AR 1-LIKE (PTHR31213:SF66)					0	0	0	0
PRUPE|EnsemblGenome=PRUPE_7G257200|UniProtKB=M5VT47	Prupe.7G257200	DGK1 (DIACYLGLYCEROL KINASE1); calcium ion binding / diacylglycerol kinase						0	0	0	0
PRUPE|Gene_ORFName=PRUPE_2G183900|UniProtKB=A0A251QHP0	Prupe.2G183900	NA						0	0	0	0
PRUPE|Gene_ORFName=PRUPE_1G019100|UniProtKB=A0A251QRE6	Prupe.1G019100	TCX2 (TESMIN/TSO1-LIKE CXC 2); transcription factor	PROTEIN TESMIN/TSO1-LIKE CXC 2 (PTHR46159:SF12)					0	0	0	0
PRUPE|Gene_ORFName=PRUPE_8G048500|UniProtKB=A0A251MVP4	Prupe.8G048500	NA	TRANSMEMBRANE PROTEIN (PTHR35771:SF3)					0	0	0	0
PRUPE|EnsemblGenome=PRUPE_1G412200|UniProtKB=M5XXR0	Prupe.1G412200	protein kinase family protein	FI16976P1-RELATED (PTHR23257:SF700)					0	0	0	0
PRUPE|Gene_ORFName=PRUPE_7G141500|UniProtKB=A0A251NDD4	Prupe.7G141500	MES3 (METHYL ESTERASE 3); hydrolase, acting on ester bonds / methyl indole-3-acetate esterase/ methyl jasmonate esterase	METHYLESTERASE 17 (PTHR10992:SF1032)	hydrolase(PC00121)	carboxylic ester hydrolase activity(GO:0052689)	cellular aromatic compound metabolic process(GO:0006725);organic cyclic compound metabolic process(GO:1901360);jasmonic acid metabolic process(GO:0009694);drug metabolic process(GO:0017144);organic hydroxy compound metabolic process(GO:1901615)		1	1	0	2
PRUPE|Gene_ORFName=PRUPE_1G159200|UniProtKB=A0A251QY53	Prupe.1G159200	ATP binding	WU:FJ29H11 (PTHR32387:SF0)					0	0	0	0
PRUPE|Gene_ORFName=PRUPE_7G048800|UniProtKB=A0A251N6T0	Prupe.7G048800	NA	SUBFAMILY NOT NAMED (PTHR38223:SF1)					0	0	0	0
PRUPE|EnsemblGenome=PRUPE_7G109200|UniProtKB=M5VQK1	Prupe.7G109200	unknown protein	EXPRESSED PROTEIN (PTHR34120:SF2)					0	0	0	0
PRUPE|Gene_ORFName=PRUPE_2G094400|UniProtKB=A0A251QDF1	Prupe.2G094400	NA						0	0	0	0
PRUPE|Gene_ORFName=PRUPE_5G093900|UniProtKB=A0A251P9G8	Prupe.5G093900	ATOSM34 (osmotin 34)	PROTEIN P21 (PTHR31048:SF47)			defense response(GO:0006952)		0	1	0	1
PRUPE|EnsemblGenome=PRUPE_3G251600|UniProtKB=M5WU11	Prupe.3G251600	FER (FERONIA); kinase/ protein kinase	RECEPTOR-LIKE PROTEIN KINASE FERONIA (PTHR27003:SF267)		protein kinase activity(GO:0004672)	protein phosphorylation(GO:0006468)	plasmodesma(GO:0009506);plasma membrane(GO:0005886)	1	1	1	3
PRUPE|Gene_ORFName=PRUPE_3G188500|UniProtKB=A0A251Q2B2	Prupe.3G188500	NA	GLYCOSYLTRANSFERASE (PTHR11926:SF995)		UDP-glucosyltransferase activity(GO:0035251)			1	0	0	1
PRUPE|EnsemblGenome=PRUPE_2G295200|UniProtKB=M5WZG9	Prupe.2G295200	TUB8; structural constituent of cytoskeleton	TUBULIN BETA-8 CHAIN (PTHR11588:SF389)	tubulin(PC00228)	GTP binding(GO:0005525);structural molecule activity(GO:0005198)	mitotic nuclear division(GO:0140014);microtubule cytoskeleton organization(GO:0000226)	cytoplasm(GO:0005737);microtubule(GO:0005874)	1	1	1	3
PRUPE|EnsemblGenome=PRUPE_6G322600|UniProtKB=M5W820	Prupe.6G322600	NA	OS01G0934100 PROTEIN (PTHR32246:SF101)					0	0	0	0
PRUPE|EnsemblGenome=PRUPE_2G144700|UniProtKB=M5XHH3	Prupe.2G144700	BEN1; binding / catalytic/ coenzyme binding / oxidoreductase, acting on CH-OH group of donors	PROTEIN BRI1-5 ENHANCED 1 (PTHR10366:SF689)	dehydratase(PC00091)	oxidoreductase activity, acting on the CH-OH group of donors, NAD or NADP as acceptor(GO:0016616)			1	0	0	1
PRUPE|Gene_ORFName=PRUPE_1G199100|UniProtKB=A0A251R078	Prupe.1G199100	lipid-binding serum glycoprotein family protein	OS06G0309200 PROTEIN (PTHR46801:SF2)					0	0	0	0
PRUPE|Gene_ORFName=PRUPE_1G476500|UniProtKB=A0A251RE81	Prupe.1G476500	RD22; nutrient reservoir	BURP DOMAIN PROTEIN RD22 (PTHR31236:SF2)					0	0	0	0
PRUPE|Gene_ORFName=PRUPE_4G004000|UniProtKB=A0A251PDR6	Prupe.4G004000	ATNUDT2 (ARABIDOPSIS THALIANA NUDIX HYDROLASE HOMOLOG 2); ADP-ribose diphosphatase/ NAD or NADH binding / hydrolase	NUDIX HYDROLASE 2 (PTHR13994:SF29)	nucleotide phosphatase(PC00173)	nucleotide binding(GO:0000166);cofactor binding(GO:0048037);nucleotide diphosphatase activity(GO:0004551)	signal transduction(GO:0007165)		1	1	0	2
PRUPE|Gene_ORFName=PRUPE_2G035600|UniProtKB=A0A251QDS3	Prupe.2G035600	glycoside hydrolase family 2 protein	GLYCOSIDE HYDROLASE FAMILY 2 PROTEIN (PTHR46323:SF2)	galactosidase(PC00104)	hydrolase activity(GO:0016787)	cellular carbohydrate metabolic process(GO:0044262);organic substance catabolic process(GO:1901575);cellular catabolic process(GO:0044248)	catalytic complex(GO:1902494)	1	1	1	3
PRUPE|EnsemblGenome=PRUPE_8G095600|UniProtKB=M5VKC1	Prupe.8G095600	RD2	ADENINE NUCLEOTIDE ALPHA HYDROLASES-LIKE SUPERFAMILY PROTEIN (PTHR47583:SF1)					0	0	0	0
PRUPE|Gene_ORFName=PRUPE_4G171400|UniProtKB=A0A251PLX6	Prupe.4G171400	sodium/calcium exchanger family protein / calcium-binding EF hand family protein	SODIUM/CALCIUM EXCHANGER NCL (PTHR31503:SF36)		solute:proton antiporter activity(GO:0015299);calcium ion transmembrane transporter activity(GO:0015085)	calcium ion transmembrane transport(GO:0070588);cellular calcium ion homeostasis(GO:0006874)		1	1	0	2
PRUPE|Gene_ORFName=PRUPE_8G232000|UniProtKB=A0A251N5B0	Prupe.8G232000	FBL17; ubiquitin-protein ligase	REPEAT PROTEIN (LRRP), PUTATIVE-RELATED (PTHR13382:SF21)	ATP synthase(PC00002)				0	0	0	0
PRUPE|EnsemblGenome=PRUPE_1G003000|UniProtKB=M5XDM9	Prupe.1G003000	TT4 (TRANSPARENT TESTA 4); naringenin-chalcone synthase	CHALCONE SYNTHASE 1 (PTHR11877:SF80)	transferase(PC00220)				0	0	0	0
PRUPE|EnsemblGenome=PRUPE_2G086300|UniProtKB=M5XMD8	Prupe.2G086300	CYP77A4; electron carrier/ heme binding / iron ion binding / monooxygenase/ oxygen binding	CYTOCHROME P450 77A4 (PTHR24298:SF47)		oxidoreductase activity, acting on paired donors, with incorporation or reduction of molecular oxygen, NAD(P)H as one donor, and incorporation of one atom of oxygen(GO:0016709)			1	0	0	1
PRUPE|EnsemblGenome=PRUPE_7G129300|UniProtKB=M5WDH6	Prupe.7G129300	4-coumarate--CoA ligase, putative / 4-coumaroyl-CoA synthase, putative	4-COUMARATE:COA LIGASE-LIKE PROTEIN (PTHR24096:SF373)	ligase(PC00142)				0	0	0	0
PRUPE|Gene_ORFName=PRUPE_1G530600|UniProtKB=A0A251RH75	Prupe.1G530600	auxin-responsive protein, putative	AUXIN-RESPONSIVE FAMILY PROTEIN (PTHR23130:SF191)					0	0	0	0
PRUPE|EnsemblGenome=PRUPE_6G360300|UniProtKB=M5VYT3	Prupe.6G360300	PIN5 (PIN-FORMED 5); auxin:hydrogen symporter/ transporter	AUXIN EFFLUX CARRIER COMPONENT 5 (PTHR31752:SF2)		efflux transmembrane transporter activity(GO:0015562)	hormone transport(GO:0009914);chemical homeostasis(GO:0048878);regulation of signal transduction(GO:0009966);hormone-mediated signaling pathway(GO:0009755)	endoplasmic reticulum(GO:0005783);vacuole(GO:0005773);plasma membrane(GO:0005886)	1	1	1	3
PRUPE|EnsemblGenome=PRUPE_7G001200|UniProtKB=A0A0P0KKI1	Prupe.7G001200	anac047 (Arabidopsis NAC domain containing protein 47); transcription factor	NAC TRANSCRIPTION FACTOR 47 (PTHR31719:SF157)					0	0	0	0
PRUPE|EnsemblGenome=PRUPE_1G493100|UniProtKB=M5XYS2	Prupe.1G493100	ATAF1; transcription activator/ transcription factor	NAC DOMAIN-CONTAINING PROTEIN 2 (PTHR31719:SF183)					0	0	0	0
PRUPE|Gene_ORFName=PRUPE_3G276500|UniProtKB=A0A251Q6D8	Prupe.3G276500	GATL10 (Galacturonosyltransferase-like 10); polygalacturonate 4-alpha-galacturonosyltransferase/ transferase, transferring hexosyl groups	GALACTURONOSYLTRANSFERASE-LIKE 10-RELATED (PTHR13778:SF57)				Golgi apparatus(GO:0005794);vacuole(GO:0005773);plasma membrane(GO:0005886)	0	0	1	1
PRUPE|Gene_ORFName=PRUPE_4G022000|UniProtKB=A0A251PEI1	Prupe.4G022000	MATE efflux family protein	PROTEIN DETOXIFICATION 36 (PTHR11206:SF140)	transporter(PC00227)	transmembrane transporter activity(GO:0022857)			1	0	0	1
PRUPE|Gene_ORFName=PRUPE_7G037500|UniProtKB=A0A251N6C8	Prupe.7G037500	NA	SITE LRR PROTEIN, PUTATIVE-RELATED (PTHR33463:SF51)					0	0	0	0
PRUPE|EnsemblGenome=PRUPE_7G187000|UniProtKB=M5W940	Prupe.7G187000	HMG1 (HYDROXY METHYLGLUTARYL COA REDUCTASE 1); hydroxymethylglutaryl-CoA reductase	3-HYDROXY-3-METHYLGLUTARYL-COENZYME A REDUCTASE (PTHR10572:SF24)					0	0	0	0
PRUPE|Gene_ORFName=PRUPE_6G205100|UniProtKB=A0A251NVW9	Prupe.6G205100	kinesin motor protein-related	KINESIN-LIKE PROTEIN KIN-14R (PTHR47972:SF18)					0	0	0	0
PRUPE|EnsemblGenome=PRUPE_1G386800|UniProtKB=M5XCE6	Prupe.1G386800	CYP82C4; electron carrier/ heme binding / iron ion binding / monooxygenase/ oxygen binding	CYTOCHROME P450 82A2 (PTHR47947:SF18)					0	0	0	0
PRUPE|EnsemblGenome=PRUPE_1G473000|UniProtKB=M5XG89	Prupe.1G473000	RAN3 (RAN GTPASE 3); GTP binding / GTPase/ protein binding	GTP-BINDING NUCLEAR PROTEIN (PTHR24071:SF19)	small GTPase(PC00208)	GTPase activity(GO:0003924)	ribosomal subunit export from nucleus(GO:0000054);protein import into nucleus(GO:0006606)	nucleus(GO:0005634);cytoplasm(GO:0005737)	1	1	1	3
PRUPE|EnsemblGenome=PRUPE_1G352200|UniProtKB=M5XQ35	Prupe.1G352200	AtAGAL1 (Arabidopsis thaliana ALPHA-GALACTOSIDASE 1); alpha-galactosidase/ catalytic/ hydrolase, hydrolyzing O-glycosyl compounds	ALPHA-GALACTOSIDASE 1 (PTHR11452:SF80)				plant-type cell wall(GO:0009505)	0	0	1	1
PRUPE|Gene_ORFName=PRUPE_2G201300|UniProtKB=A0A251QIQ9	Prupe.2G201300	NA	NAC DOMAIN CONTAINING PROTEIN 49 (PTHR31989:SF193)					0	0	0	0
PRUPE|EnsemblGenome=PRUPE_4G091400|UniProtKB=M5X724	Prupe.4G091400	HEN1 (HUA ENHANCER 1); RNA methyltransferase	SMALL RNA 2'-O-METHYLTRANSFERASE (PTHR21404:SF3)		RNA methyltransferase activity(GO:0008173);O-methyltransferase activity(GO:0008171)	posttranscriptional gene silencing by RNA(GO:0035194);ncRNA metabolic process(GO:0034660);RNA processing(GO:0006396)	nucleus(GO:0005634);cytoplasm(GO:0005737)	1	1	1	3
PRUPE|Gene_ORFName=PRUPE_4G024500|UniProtKB=A0A251PHZ7	Prupe.4G024500	GPT2; antiporter/ glucose-6-phosphate transmembrane transporter	GLUCOSE-6-PHOSPHATE/PHOSPHATE-TRANSLOCATOR-LIKE PROTEIN 1-RELATED (PTHR11132:SF362)	secondary carrier transporter(PC00258)	carbohydrate transmembrane transporter activity(GO:0015144);antiporter activity(GO:0015297);organophosphate ester transmembrane transporter activity(GO:0015605);carbohydrate derivative transmembrane transporter activity(GO:1901505);monocarboxylic acid transmembrane transporter activity(GO:0008028)		Golgi apparatus(GO:0005794);vacuole(GO:0005773);plasma membrane(GO:0005886)	1	0	1	2
PRUPE|Gene_ORFName=PRUPE_3G217500|UniProtKB=A0A251Q3Q3	Prupe.3G217500	unknown protein	SUBFAMILY NOT NAMED (PTHR33831:SF7)				plasma membrane(GO:0005886)	0	0	1	1
PRUPE|Gene_ORFName=PRUPE_4G027500|UniProtKB=A0A251PGF5	Prupe.4G027500	NA						0	0	0	0
PRUPE|Gene_ORFName=PRUPE_8G005000|UniProtKB=A0A251MU90	Prupe.8G005000	FMO GS-OX3 (FLAVIN-MONOOXYGENASE GLUCOSINOLATE S-OXYGENASE 3); 3-methylthiopropyl glucosinolate S-oxygenase/ 4-methylthiopropyl glucosinolate S-oxygenase/ 5-methylthiopropyl glucosinolate S-oxygenase/ 6-methylthiopropyl glucosinolate S-oxygenase/ 7-methyl	FLAVIN-CONTAINING MONOOXYGENASE (PTHR23023:SF266)	oxygenase(PC00177)				0	0	0	0
PRUPE|Gene_ORFName=PRUPE_2G037100|UniProtKB=A0A251QAK6	Prupe.2G037100	NA	PROTEIN DETOXIFICATION 35 (PTHR11206:SF359)	transporter(PC00227)	transmembrane transporter activity(GO:0022857)			1	0	0	1
PRUPE|EnsemblGenome=PRUPE_5G199700|UniProtKB=M5X029	Prupe.5G199700	FUNCTIONS IN: molecular_function unknown; INVOLVED IN: biological_process unknown; LOCATED IN: cellular_component unknown; EXPRESSED IN: 11 plant structures; EXPRESSED DURING: 6 growth stages; CONTAINS InterPro DOMAIN/s: NTP Pyrophosphohydrolase MazG-related, RS21-C6 (InterPro:IPR011394), EAR (InterPro:IPR009039), NTP pyrophosphohydrolase MazG, putative catalytic core (InterPro:IPR004518); Has 57…	DCTP PYROPHOSPHATASE 1 (PTHR14552:SF24)					0	0	0	0
PRUPE|EnsemblGenome=PRUPE_1G258100|UniProtKB=M5XT64	Prupe.1G258100	MLP423 (MLP-LIKE PROTEIN 423)	MLP-LIKE PROTEIN 423 (PTHR31907:SF1)					0	0	0	0
PRUPE|EnsemblGenome=PRUPE_8G271100|UniProtKB=M5VKE7	Prupe.8G271100	universal stress protein (USP) family protein	ADENINE NUCLEOTIDE ALPHA HYDROLASES-LIKE SUPERFAMILY PROTEIN (PTHR31964:SF126)					0	0	0	0
PRUPE|Gene_ORFName=PRUPE_7G191700|UniProtKB=A0A251NDS0	Prupe.7G191700	NA	GDSL-LIKE LIPASE/ACYLHYDROLASE (PTHR45966:SF13)					0	0	0	0
PRUPE|Gene_ORFName=PRUPE_1G202500|UniProtKB=A0A251R0I2	Prupe.1G202500	tRNA-splicing endonuclease positive effector-related	P-LOOP CONTAINING NUCLEOSIDE TRIPHOSPHATE HYDROLASES SUPERFAMILY PROTEIN (PTHR10887:SF480)	RNA helicase(PC00032);DNA helicase(PC00011)	RNA binding(GO:0003723)			1	0	0	1
PRUPE|EnsemblGenome=PRUPE_1G235800|UniProtKB=M5XRW9	Prupe.1G235800	ATMRP3; ATPase, coupled to transmembrane movement of substances / chlorophyll catabolite transporter/ glutathione S-conjugate-exporting ATPase	OS01G0902100 PROTEIN (PTHR24223:SF222)	ATP-binding cassette (ABC) transporter(PC00003)	ATPase activity(GO:0016887);ATPase-coupled transmembrane transporter activity(GO:0042626)	transmembrane transport(GO:0055085)	plant-type vacuole(GO:0000325);vacuolar membrane(GO:0005774)	1	1	1	3
PRUPE|Gene_ORFName=PRUPE_1G478500|UniProtKB=A0A251REG4	Prupe.1G478500	NA						0	0	0	0
PRUPE|Gene_ORFName=PRUPE_3G196500|UniProtKB=A0A251Q2Q9	Prupe.3G196500	unknown protein	SAWADEE PROTEIN (PTHR36384:SF1)					0	0	0	0
PRUPE|EnsemblGenome=PRUPE_4G270300|UniProtKB=M5WYU0	Prupe.4G270300	binding	PROTEASOME ADAPTER AND SCAFFOLD PROTEIN ECM29 (PTHR23346:SF19)	scaffold/adaptor protein(PC00226)				0	0	0	0
PRUPE|Gene_ORFName=PRUPE_1G221100|UniProtKB=A0A251R1J8	Prupe.1G221100	FUNCTIONS IN: molecular_function unknown; INVOLVED IN: biological_process unknown; EXPRESSED IN: 22 plant structures; EXPRESSED DURING: 13 growth stages; CONTAINS InterPro DOMAIN/s: Pollen Ole e 1 allergen and extensin (InterPro:IPR006041); BEST Arabidopsis thaliana protein match is: unknown protein (TAIR:AT3G26960.1); Has 90 Blast hits to 85 proteins in 14 species: Archae - 0; Bacteria - 0; Meta…	POLLEN OLE E 1 ALLERGEN AND EXTENSIN FAMILY PROTEIN (PTHR46995:SF6)					0	0	0	0
PRUPE|Gene_ORFName=PRUPE_1G394600|UniProtKB=A0A251RAA6	Prupe.1G394600	PGR3 (PROTON GRADIENT REGULATION 3)	PROTON GRADIENT REGULATION3-LIKE PROTEIN (PTHR47933:SF2)					0	0	0	0
PRUPE|EnsemblGenome=PRUPE_7G271400|UniProtKB=M5VTZ7	Prupe.7G271400	MLO1; calmodulin binding	MLO-LIKE PROTEIN 15 (PTHR31942:SF74)					0	0	0	0
PRUPE|EnsemblGenome=PRUPE_1G510900|UniProtKB=M5XST0	Prupe.1G510900	structural constituent of ribosome	SUBFAMILY NOT NAMED (PTHR33155:SF36)					0	0	0	0
PRUPE|EnsemblGenome=PRUPE_5G006100|UniProtKB=M5W8J9	Prupe.5G006100	phosphate transporter family protein	INORGANIC PHOSPHATE TRANSPORTER 1-9-RELATED (PTHR24064:SF492)					0	0	0	0
PRUPE|EnsemblGenome=PRUPE_1G224500|UniProtKB=M5Y0H2	Prupe.1G224500	FUNCTIONS IN: molecular_function unknown; INVOLVED IN: response to oxidative stress; LOCATED IN: cellular_component unknown; EXPRESSED IN: male gametophyte, pollen tube; EXPRESSED DURING: L mature pollen stage, M germinated pollen stage; CONTAINS InterPro DOMAIN/s: Ribosome associated membrane RAMP4 (InterPro:IPR010580); BEST Arabidopsis thaliana protein match is: unknown protein (TAIR:AT1G27350.…	OS11G0637501 PROTEIN (PTHR15601:SF23)	chaperone(PC00072)		endoplasmic reticulum unfolded protein response(GO:0030968);protein glycosylation(GO:0006486)	endoplasmic reticulum(GO:0005783);vacuole(GO:0005773);plasma membrane(GO:0005886)	0	1	1	2
PRUPE|EnsemblGenome=PRUPE_3G273800|UniProtKB=M5XBQ8	Prupe.3G273800	AATP1 (AAA-ATPase 1); ATP binding / ATPase/ nucleoside-triphosphatase/ nucleotide binding	AAA-TYPE ATPASE-LIKE (PTHR23070:SF171)					0	0	0	0
PRUPE|Gene_ORFName=PRUPE_2G267600|UniProtKB=A0A251QMD2	Prupe.2G267600	CYP714A1; electron carrier/ heme binding / iron ion binding / monooxygenase/ oxygen binding	CYTOCHROME P450 714A1-RELATED (PTHR24282:SF36)	oxygenase(PC00177)				0	0	0	0
PRUPE|EnsemblGenome=PRUPE_3G251200|UniProtKB=M5WYF4	Prupe.3G251200	FER (FERONIA); kinase/ protein kinase	RECEPTOR-LIKE PROTEIN KINASE FERONIA (PTHR27003:SF104)		protein kinase activity(GO:0004672)	protein phosphorylation(GO:0006468)	plasmodesma(GO:0009506);plasma membrane(GO:0005886)	1	1	1	3
PRUPE|Gene_ORFName=PRUPE_1G043300|UniProtKB=A0A251QSE1	Prupe.1G043300	unknown protein	PROTEIN PLANT CADMIUM RESISTANCE 9 (PTHR15907:SF109)					0	0	0	0
PRUPE|EnsemblGenome=PRUPE_2G310200|UniProtKB=M5X3R7	Prupe.2G310200	emb1796 (embryo defective 1796); ATP binding	PENTATRICOPEPTIDE REPEAT-CONTAINING PROTEIN (PTHR47933:SF12)					0	0	0	0
PRUPE|Gene_ORFName=PRUPE_3G309900|UniProtKB=A0A251Q869	Prupe.3G309900	unknown protein	OS09G0508200 PROTEIN (PTHR46995:SF4)					0	0	0	0
PRUPE|Gene_ORFName=PRUPE_7G200600|UniProtKB=A0A251NE34	Prupe.7G200600	NA						0	0	0	0
PRUPE|Gene_ORFName=PRUPE_2G193200|UniProtKB=A0A251QJD3	Prupe.2G193200	NA	SERINE/ARGININE-RICH SPLICING FACTOR RS31-RELATED (PTHR23147:SF146)	RNA splicing factor(PC00148)	RNA binding(GO:0003723)	mRNA cis splicing, via spliceosome(GO:0045292);regulation of alternative mRNA splicing, via spliceosome(GO:0000381);alternative mRNA splicing, via spliceosome(GO:0000380)	nuclear speck(GO:0016607)	1	1	1	3
PRUPE|Gene_ORFName=PRUPE_8G115000|UniProtKB=A0A251MWH1	Prupe.8G115000	MES10 (METHYL ESTERASE 10); hydrolase/ hydrolase, acting on ester bonds / methyl jasmonate esterase	ESTERASE PIR7A-RELATED (PTHR10992:SF1002)	hydrolase(PC00121)	carboxylic ester hydrolase activity(GO:0052689)	cellular aromatic compound metabolic process(GO:0006725);organic cyclic compound metabolic process(GO:1901360);jasmonic acid metabolic process(GO:0009694);drug metabolic process(GO:0017144);organic hydroxy compound metabolic process(GO:1901615)		1	1	0	2
PRUPE|EnsemblGenome=PRUPE_1G123100|UniProtKB=M5XLA6	Prupe.1G123100	BXL1 (BETA-XYLOSIDASE 1); hydrolase, hydrolyzing O-glycosyl compounds	BETA-D-XYLOSIDASE 1 (PTHR42721:SF8)	glucosidase(PC00108)	hydrolase activity(GO:0016787)	xylan metabolic process(GO:0045491);cellular macromolecule catabolic process(GO:0044265)	plant-type cell wall(GO:0009505)	1	1	1	3
PRUPE|EnsemblGenome=PRUPE_3G160200|UniProtKB=M5WUT2	Prupe.3G160200	unknown protein	LOW QUALITY PROTEIN: SERINE/THREONINE-PROTEIN PHOSPHATASE 7 LONG FORM HOMOLOG (PTHR46033:SF37)					0	0	0	0
PRUPE|EnsemblGenome=PRUPE_6G069200|UniProtKB=M5VZK9	Prupe.6G069200	tropinone reductase, putative / tropine dehydrogenase, putative	BNAC08G45340D PROTEIN (PTHR42898:SF68)	reductase(PC00198)				0	0	0	0
PRUPE|Gene_ORFName=PRUPE_8G160900|UniProtKB=A0A251N1S0	Prupe.8G160900	NA	PROLINE-RICH PROTEIN 2 (PTHR23201:SF79)					0	0	0	0
PRUPE|Gene_ORFName=PRUPE_4G059000|UniProtKB=A0A251PGC4	Prupe.4G059000	NA	OS01G0216300 PROTEIN (PTHR22835:SF604)					0	0	0	0
PRUPE|Gene_ORFName=PRUPE_6G226600|UniProtKB=A0A251NUF1	Prupe.6G226600	CYP81D8; electron carrier/ heme binding / iron ion binding / monooxygenase/ oxygen binding	CYTOCHROME P450, FAMILY 81, SUBFAMILY D, POLYPEPTIDE 2-RELATED (PTHR24298:SF836)		oxidoreductase activity, acting on paired donors, with incorporation or reduction of molecular oxygen, NAD(P)H as one donor, and incorporation of one atom of oxygen(GO:0016709)			1	0	0	1
PRUPE|EnsemblGenome=PRUPE_1G284600|UniProtKB=M5XIG6	Prupe.1G284600	BGLU40 (BETA GLUCOSIDASE 40); catalytic/ cation binding / hydrolase, hydrolyzing O-glycosyl compounds	CYTOSOLIC BETA-GLUCOSIDASE (PTHR10353:SF36)	glycosidase(PC00110)	glucosidase activity(GO:0015926)			1	0	0	1
PRUPE|EnsemblGenome=PRUPE_1G529800|UniProtKB=M5XBP2	Prupe.1G529800	chloroplast nucleoid DNA-binding protein-related	ASPARTYL PROTEASE AED3 (PTHR47965:SF9)		endopeptidase activity(GO:0004175)	protein catabolic process(GO:0030163);proteolysis(GO:0006508)		1	1	0	2
PRUPE|Gene_ORFName=PRUPE_6G046800|UniProtKB=A0A251NM19	Prupe.6G046800	CYP79B3; electron carrier/ heme binding / iron ion binding / monooxygenase/ oxygen binding	P450 FAMILY PROTEIN, PUTATIVE-RELATED (PTHR24298:SF378)		oxidoreductase activity, acting on paired donors, with incorporation or reduction of molecular oxygen, NAD(P)H as one donor, and incorporation of one atom of oxygen(GO:0016709)			1	0	0	1
PRUPE|EnsemblGenome=PRUPE_8G010500|UniProtKB=M5VKA9	Prupe.8G010500	unknown protein	PROTEIN STAY-GREEN LIKE, CHLOROPLASTIC (PTHR31750:SF18)					0	0	0	0
PRUPE|EnsemblGenome=PRUPE_7G146200|UniProtKB=M5VRF9	Prupe.7G146200	unknown protein	OS07G0123100 PROTEIN (PTHR33052:SF15)					0	0	0	0
PRUPE|Gene_ORFName=PRUPE_1G078700|UniProtKB=A0A251QU64	Prupe.1G078700	HMA2; cadmium-transporting ATPase	CADMIUM/ZINC-TRANSPORTING ATPASE HMA2 (PTHR48085:SF5)					0	0	0	0
PRUPE|EnsemblGenome=PRUPE_6G060300|UniProtKB=M5WDM9	Prupe.6G060300	unknown protein	THYLAKOID SOLUBLE PHOSPHOPROTEIN (PTHR36370:SF1)				chloroplast(GO:0009507)	0	0	1	1
PRUPE|EnsemblGenome=PRUPE_8G091500|UniProtKB=M5VNU1	Prupe.8G091500	FUNCTIONS IN: molecular_function unknown; INVOLVED IN: biological_process unknown; LOCATED IN: endomembrane system; CONTAINS InterPro DOMAIN/s: Pentatricopeptide repeat (InterPro:IPR002885); BEST Arabidopsis thaliana protein match is: CRR28 (CHLORORESPIRATORY REDUCTION28); endonuclease (TAIR:AT1G59720.1); Has 14270 Blast hits to 5372 proteins in 184 species: Archae - 1; Bacteria - 4; Metazoa - 15…	TRANSCRIPT PROCESSING PROTEIN, PUTATIVE-RELATED (PTHR47928:SF48)					0	0	0	0
PRUPE|EnsemblGenome=PRUPE_2G227700|UniProtKB=M5X0T6	Prupe.2G227700	NA						0	0	0	0
PRUPE|Gene_ORFName=PRUPE_2G287900|UniProtKB=A0A251QN10	Prupe.2G287900	NA	PEROXIDASE 66 (PTHR31235:SF247)		oxidoreductase activity, acting on peroxide as acceptor(GO:0016684)	response to stress(GO:0006950)	plasmodesma(GO:0009506);plant-type cell wall(GO:0009505)	1	1	1	3
PRUPE|EnsemblGenome=PRUPE_6G115100|UniProtKB=M5W834	Prupe.6G115100	serine carboxypeptidase S28 family protein	PROLYLCARBOXYPEPTIDASE-LIKE PROTEIN-RELATED (PTHR11010:SF96)	serine protease(PC00203)	peptidase activity, acting on L-amino acid peptides(GO:0070011)	proteolysis(GO:0006508)		1	1	0	2
PRUPE|EnsemblGenome=PRUPE_2G243500|UniProtKB=M5X9V7	Prupe.2G243500	UDP-glucoronosyl/UDP-glucosyl transferase family protein	UDP-GLYCOSYLTRANSFERASE 76F1-RELATED (PTHR11926:SF1374)		UDP-glucosyltransferase activity(GO:0035251)			1	0	0	1
PRUPE|Gene_ORFName=PRUPE_1G502700|UniProtKB=A0A251RFP5	Prupe.1G502700	NA	OS02G0767300 PROTEIN (PTHR47990:SF36)		2-oxoglutarate-dependent dioxygenase activity(GO:0016706)	response to light stimulus(GO:0009416)		1	1	0	2
PRUPE|Gene_ORFName=PRUPE_5G176400|UniProtKB=A0A251PA51	Prupe.5G176400	ATTPS9; transferase, transferring glycosyl groups / trehalose-phosphatase	ALPHA,ALPHA-TREHALOSE-PHOSPHATE SYNTHASE (UDP-FORMING)-RELATED (PTHR10788:SF55)		UDP-glucosyltransferase activity(GO:0035251);phosphatase activity(GO:0016791)	cellular response to stress(GO:0033554);oligosaccharide biosynthetic process(GO:0009312);cellular carbohydrate biosynthetic process(GO:0034637)	cytosol(GO:0005829)	1	1	1	3
PRUPE|Gene_ORFName=PRUPE_3G274500|UniProtKB=A0A251Q7J3	Prupe.3G274500	protein kinase, putative	PROTEIN KINASE (PTHR45637:SF56)		protein serine/threonine kinase activity(GO:0004674)	protein phosphorylation(GO:0006468)	nucleus(GO:0005634);cytoplasm(GO:0005737);plasma membrane(GO:0005886)	1	1	1	3
PRUPE|Gene_ORFName=PRUPE_1G179400|UniProtKB=A0A251QZ33	Prupe.1G179400	UDP-glucoronosyl/UDP-glucosyl transferase family protein	GLYCOSYLTRANSFERASE (PTHR48047:SF107)					0	0	0	0
PRUPE|EnsemblGenome=PRUPE_6G019700|UniProtKB=M5W266	Prupe.6G019700	BGLU15 (BETA GLUCOSIDASE 15); catalytic/ cation binding / hydrolase, hydrolyzing O-glycosyl compounds	BETA-GLUCOSIDASE 31-RELATED (PTHR10353:SF137)	glycosidase(PC00110)	glucosidase activity(GO:0015926)			1	0	0	1
PRUPE|Gene_ORFName=PRUPE_4G005400|UniProtKB=A0A251PDR0	Prupe.4G005400	ATMAP70-5 (microtubule-associated proteins 70-5); microtubule binding	MICROTUBULE-ASSOCIATED PROTEIN 70-5 (PTHR31246:SF5)					0	0	0	0
PRUPE|Gene_ORFName=PRUPE_5G162100|UniProtKB=A0A251PAU4	Prupe.5G162100	unknown protein	PROTEIN SIEVE ELEMENT OCCLUSION B-LIKE (PTHR33232:SF20)					0	0	0	0
PRUPE|Gene_ORFName=PRUPE_6G149100|UniProtKB=A0A251NTE1	Prupe.6G149100	hydrolase	CARBOXYLESTERASE 15-RELATED (PTHR23024:SF540)	deacetylase(PC00087)	hydrolase activity(GO:0016787)	catabolic process(GO:0009056)		1	1	0	2
PRUPE|Gene_ORFName=PRUPE_1G424700|UniProtKB=A0A251RBE6	Prupe.1G424700	NA	BNAANNG14020D PROTEIN (PTHR37249:SF3)					0	0	0	0
PRUPE|Gene_ORFName=PRUPE_2G055300|UniProtKB=A0A251QBS9	Prupe.2G055300	NA						0	0	0	0
PRUPE|EnsemblGenome=PRUPE_6G194200|UniProtKB=M5WJV1	Prupe.6G194200	NA	PHAGE CAPSID SCAFFOLDING PROTEIN (GPO) SERINE PEPTIDASE (PTHR33735:SF14)					0	0	0	0
PRUPE|Gene_ORFName=PRUPE_8G125300|UniProtKB=A0A251MWW7	Prupe.8G125300	NA						0	0	0	0
PRUPE|Gene_ORFName=PRUPE_1G179500|UniProtKB=A0A251R213	Prupe.1G179500	NA	60S RIBOSOMAL PROTEIN L10A-1-RELATED (PTHR23105:SF126)	ribosomal protein(PC00202)	RNA binding(GO:0003723)	maturation of LSU-rRNA(GO:0000470)	cytosolic large ribosomal subunit(GO:0022625)	1	1	1	3
PRUPE|Gene_ORFName=PRUPE_6G301300|UniProtKB=A0A251NXQ3	Prupe.6G301300	NA						0	0	0	0
PRUPE|EnsemblGenome=PRUPE_3G233700|UniProtKB=M5WW91	Prupe.3G233700	NA	BNAC01G20710D PROTEIN (PTHR33871:SF20)					0	0	0	0
PRUPE|EnsemblGenome=PRUPE_5G173100|UniProtKB=M5WDR0	Prupe.5G173100	Dof-type zinc finger domain-containing protein	DOF ZINC FINGER PROTEIN DOF5.6-LIKE (PTHR31992:SF159)					0	0	0	0
PRUPE|Gene_ORFName=PRUPE_5G096400|UniProtKB=A0A251P623	Prupe.5G096400	unknown protein	SUBFAMILY NOT NAMED (PTHR31087:SF105)					0	0	0	0
PRUPE|Gene_ORFName=PRUPE_7G193700|UniProtKB=A0A251NDV0	Prupe.7G193700	invertase/pectin methylesterase inhibitor family protein	PECTINESTERASE INHIBITOR 3 (PTHR31080:SF110)		catalytic activity(GO:0003824);enzyme inhibitor activity(GO:0004857)	negative regulation of catalytic activity(GO:0043086)		1	1	0	2
PRUPE|Gene_ORFName=PRUPE_1G302400|UniProtKB=A0A251R5F0	Prupe.1G302400	NA	OS01G0642200 PROTEIN (PTHR35831:SF2)					0	0	0	0
PRUPE|Gene_ORFName=PRUPE_6G041400|UniProtKB=A0A251NJZ9	Prupe.6G041400	bZIP transcription factor family protein	ATBZIP TRANSCRIPTION FACTOR (PTHR13690:SF122)		DNA-binding transcription factor activity(GO:0003700)		nucleus(GO:0005634)	1	0	1	2
PRUPE|EnsemblGenome=PRUPE_7G230800|UniProtKB=M5VX10	Prupe.7G230800	unknown protein	ARGININE/SERINE-RICH-LIKE SPLICING FACTOR (PTHR35713:SF1)					0	0	0	0
PRUPE|Gene_ORFName=PRUPE_6G103900|UniProtKB=A0A251NN63	Prupe.6G103900	unknown protein	CYTOKININ RIBOSIDE 5'-MONOPHOSPHATE PHOSPHORIBOHYDROLASE LOG1 (PTHR31223:SF65)		hydrolase activity(GO:0016787)	cellular aromatic compound metabolic process(GO:0006725);heterocycle metabolic process(GO:0046483);organonitrogen compound metabolic process(GO:1901564);cellular biosynthetic process(GO:0044249);hormone biosynthetic process(GO:0042446)	nucleus(GO:0005634);cytosol(GO:0005829)	1	1	1	3
PRUPE|Gene_ORFName=PRUPE_8G187900|UniProtKB=A0A251N356	Prupe.8G187900	integral membrane HRF1 family protein	INTEGRAL MEMBRANE HRF1 FAMILY PROTEIN (PTHR14083:SF13)			endoplasmic reticulum to Golgi vesicle-mediated transport(GO:0006888)	endoplasmic reticulum membrane(GO:0005789);integral component of Golgi membrane(GO:0030173);COPII-coated ER to Golgi transport vesicle(GO:0030134);endoplasmic reticulum-Golgi intermediate compartment(GO:0005793);vacuole(GO:0005773);plasma membrane(GO:0005886)	0	1	1	2
PRUPE|EnsemblGenome=PRUPE_5G045500|UniProtKB=M5WVS9	Prupe.5G045500	thioesterase family protein	1,4-DIHYDROXY-2-NAPHTHOYL-COA THIOESTERASE 1 (PTHR43240:SF5)		hydrolase activity, acting on ester bonds(GO:0016788)		cytosol(GO:0005829)	1	0	1	2
PRUPE|Gene_ORFName=PRUPE_1G106100|UniProtKB=A0A251QVG9	Prupe.1G106100	NA	NAC TRANSCRIPTION FACTOR-LIKE PROTEIN (PTHR31989:SF220)					0	0	0	0
PRUPE|EnsemblGenome=PRUPE_6G031100|UniProtKB=M5WIJ6	Prupe.6G031100	heavy-metal-associated domain-containing protein	HEAVY METAL-ASSOCIATED DOMAIN, HMA-RELATED (PTHR46371:SF15)					0	0	0	0
PRUPE|EnsemblGenome=PRUPE_6G044300|UniProtKB=M5WBU6	Prupe.6G044300	peroxidase, putative	PEROXIDASE 67 (PTHR31388:SF144)					0	0	0	0
PRUPE|EnsemblGenome=PRUPE_3G099600|UniProtKB=M5WRG1	Prupe.3G099600	plastocyanin-like domain-containing protein	OS09G0557900 PROTEIN (PTHR33021:SF13)				anchored component of plasma membrane(GO:0046658)	0	0	1	1
PRUPE|Gene_ORFName=PRUPE_1G288000|UniProtKB=A0A251R4R0	Prupe.1G288000	AFP2 (ABI FIVE BINDING PROTEIN 2)	NINJA-FAMILY PROTEIN AFP1 (PTHR31413:SF22)			negative regulation of transcription, DNA-templated(GO:0045892);transcription, DNA-templated(GO:0006351)	nucleus(GO:0005634)	0	1	1	2
PRUPE|EnsemblGenome=PRUPE_1G542100|UniProtKB=M5XMI6	Prupe.1G542100	PUR4 (purine biosynthesis 4); ATP binding / catalytic/ phosphoribosylformylglycinamidine synthase	PHOSPHORIBOSYLFORMYLGLYCINAMIDINE SYNTHASE (PTHR10099:SF1)					0	0	0	0
PRUPE|Gene_ORFName=PRUPE_5G236500|UniProtKB=A0A251PG93	Prupe.5G236500	KT2 (POTASSIUM TRANSPORTER 2); potassium ion transmembrane transporter	POTASSIUM TRANSPORTER (PTHR30540:SF97)		potassium ion transmembrane transporter activity(GO:0015079)	potassium ion transport(GO:0006813)		1	1	0	2
PRUPE|Gene_ORFName=PRUPE_5G112400|UniProtKB=A0A251P6U4	Prupe.5G112400	NA	ZINC FINGER FYVE DOMAIN PROTEIN (PTHR35478:SF1)					0	0	0	0
PRUPE|Gene_ORFName=PRUPE_6G030500|UniProtKB=A0A251NJJ0	Prupe.6G030500	NA	HEAVY METAL-ASSOCIATED DOMAIN, HMA-RELATED (PTHR46371:SF15)					0	0	0	0
PRUPE|EnsemblGenome=PRUPE_2G139800|UniProtKB=M5XFJ0	Prupe.2G139800	NA						0	0	0	0
PRUPE|EnsemblGenome=PRUPE_1G358500|UniProtKB=M5XU45	Prupe.1G358500	ATGSTF8 (ARABIDOPSIS THALIANA GLUTATHIONE S-TRANSFERASE PHI 8); glutathione binding / glutathione transferase	GLUTATHIONE S-TRANSFERASE RHO (PTHR43900:SF3)		cofactor binding(GO:0048037);peptide binding(GO:0042277);anion binding(GO:0043168);transferase activity, transferring alkyl or aryl (other than methyl) groups(GO:0016765)		cytoplasm(GO:0005737)	1	0	1	2
PRUPE|Gene_ORFName=PRUPE_2G080100|UniProtKB=A0A251QCX7	Prupe.2G080100	GDSL-motif lipase/hydrolase family protein	PROLINE-RICH PROTEIN APG, PUTATIVE-RELATED (PTHR46020:SF23)					0	0	0	0
PRUPE|Gene_ORFName=PRUPE_4G147500|UniProtKB=A0A251PKL8	Prupe.4G147500	NA	SUBFAMILY NOT NAMED (PTHR35101:SF14)					0	0	0	0
PRUPE|Gene_ORFName=PRUPE_1G094600|UniProtKB=A0A251QUY1	Prupe.1G094600	NA	GLUTAMATE RECEPTOR (PTHR18966:SF508)		ligand-gated ion channel activity(GO:0015276);signaling receptor activity(GO:0038023)		plasma membrane(GO:0005886)	1	0	1	2
PRUPE|EnsemblGenome=PRUPE_7G197900|UniProtKB=M5W7U8	Prupe.7G197900	TT7 (TRANSPARENT TESTA 7); flavonoid 3'-monooxygenase/ oxygen binding	FLAVONOID 3'-MONOOXYGENASE-LIKE (PTHR47944:SF5)					0	0	0	0
PRUPE|EnsemblGenome=PRUPE_1G021600|UniProtKB=M5XLX6	Prupe.1G021600	ELIP1 (EARLY LIGHT-INDUCABLE PROTEIN); chlorophyll binding	EARLY LIGHT-INDUCED PROTEIN 1, CHLOROPLASTIC (PTHR14154:SF5)				chloroplast thylakoid membrane(GO:0009535)	0	0	1	1
PRUPE|EnsemblGenome=PRUPE_8G150600|UniProtKB=M5VIX9	Prupe.8G150600	UGT74F2 (UDP-GLUCOSYLTRANSFERASE 74F2); UDP-glucose:4-aminobenzoate acylglucosyltransferase/ UDP-glucosyltransferase/ UDP-glycosyltransferase/ transferase, transferring glycosyl groups / transferase, transferring hexosyl groups	GLYCOSYLTRANSFERASE (PTHR11926:SF738)		UDP-glucosyltransferase activity(GO:0035251)			1	0	0	1
PRUPE|EnsemblGenome=PRUPE_3G019100|UniProtKB=M5WY77	Prupe.3G019100	unknown protein	SUBFAMILY NOT NAMED (PTHR33320:SF10)					0	0	0	0
PRUPE|Gene_ORFName=PRUPE_3G051800|UniProtKB=A0A251PVP7	Prupe.3G051800	ATMRP6; ATPase, coupled to transmembrane movement of substances	ABC TRANSPORTER C FAMILY MEMBER 8 (PTHR24223:SF108)	ATP-binding cassette (ABC) transporter(PC00003)	ATPase activity(GO:0016887);ATPase-coupled transmembrane transporter activity(GO:0042626)	transmembrane transport(GO:0055085)	plant-type vacuole(GO:0000325);vacuolar membrane(GO:0005774)	1	1	1	3
PRUPE|EnsemblGenome=PRUPE_1G231300|UniProtKB=M5XKQ6	Prupe.1G231300	CYP76C4; electron carrier/ heme binding / iron ion binding / monooxygenase/ oxygen binding	CYTOCHROME P450 FAMILY MONOOXYGENASE (PTHR47950:SF4)					0	0	0	0
PRUPE|Gene_ORFName=PRUPE_2G252800|UniProtKB=A0A251QLG1	Prupe.2G252800	NA						0	0	0	0
PRUPE|Gene_ORFName=PRUPE_1G155500|UniProtKB=A0A251QXZ3	Prupe.1G155500	unknown protein	HISTONE-LYSINE N-METHYLTRANSFERASE SETD1A-LIKE (PTHR31722:SF2)					0	0	0	0
PRUPE|EnsemblGenome=PRUPE_8G116400|UniProtKB=M5VKF7	Prupe.8G116400	peroxidase, putative	PEROXIDASE 10 (PTHR31388:SF34)					0	0	0	0
PRUPE|Gene_ORFName=PRUPE_5G023600|UniProtKB=A0A251P2C2	Prupe.5G023600	PRR1 (PINORESINOL REDUCTASE 1); pinoresinol reductase	PINORESINOL REDUCTASE 1-RELATED (PTHR43349:SF4)	oxidoreductase(PC00176)				0	0	0	0
PRUPE|Gene_ORFName=PRUPE_6G152100|UniProtKB=A0A251NQS8	Prupe.6G152100	NA						0	0	0	0
PRUPE|Gene_ORFName=PRUPE_1G339300|UniProtKB=A0A251R869	Prupe.1G339300	NA						0	0	0	0
PRUPE|Gene_ORFName=PRUPE_8G271800|UniProtKB=A0A251N460	Prupe.8G271800	nucleotide binding	BRWD3 (PTHR16266:SF17)			regulation of cell shape(GO:0008360);cytoskeleton organization(GO:0007010);cell morphogenesis(GO:0000902);transcription by RNA polymerase II(GO:0006366);regulation of transcription by RNA polymerase II(GO:0006357)	nucleus(GO:0005634)	0	1	1	2
PRUPE|EnsemblGenome=PRUPE_1G038900|UniProtKB=M5XX55	Prupe.1G038900	CRY2 (CRYPTOCHROME 2); blue light photoreceptor/ protein homodimerization	SI:CH1073-390K14.1 (PTHR11455:SF18)	DNA photolyase(PC00014)				0	0	0	0
PRUPE|EnsemblGenome=PRUPE_1G457800|UniProtKB=M5XQ07	Prupe.1G457800	ATCSLC5 (CELLULOSE-SYNTHASE LIKE C5); cellulose synthase/ transferase, transferring glycosyl groups	XYLOGLUCAN GLYCOSYLTRANSFERASE 2-RELATED (PTHR32044:SF80)				Golgi apparatus(GO:0005794);vacuole(GO:0005773);plasma membrane(GO:0005886)	0	0	1	1
PRUPE|EnsemblGenome=PRUPE_7G236700|UniProtKB=M5VY75	Prupe.7G236700	KCS11 (3-KETOACYL-COA SYNTHASE 11); acyltransferase/ catalytic/ transferase, transferring acyl groups other than amino-acyl groups	3-KETOACYL-COA SYNTHASE 11 (PTHR31561:SF103)					0	0	0	0
PRUPE|EnsemblGenome=PRUPE_1G383300|UniProtKB=M5XGR5	Prupe.1G383300	unknown protein	HISTONE DEACETYLASE COMPLEX SUBUNIT SAP30L (PTHR13286:SF6)	chromatin/chromatin-binding, or -regulatory protein(PC00077)	transcription coregulator activity(GO:0003712);histone deacetylase activity(GO:0004407)	transcription, DNA-templated(GO:0006351);regulation of transcription, DNA-templated(GO:0006355)	histone deacetylase complex(GO:0000118)	1	1	1	3
PRUPE|Gene_ORFName=PRUPE_6G219500|UniProtKB=A0A251NTT1	Prupe.6G219500	NA	RCG49325, ISOFORM CRA_A (PTHR31568:SF21)				plasma membrane(GO:0005886)	0	0	1	1
PRUPE|Gene_ORFName=PRUPE_5G050700|UniProtKB=A0A251P408	Prupe.5G050700	FUNCTIONS IN: molecular_function unknown; INVOLVED IN: biological_process unknown; EXPRESSED IN: 23 plant structures; EXPRESSED DURING: 13 growth stages; CONTAINS InterPro DOMAIN/s: Pleckstrin homology (InterPro:IPR001849); BEST Arabidopsis thaliana protein match is: phosphoinositide binding (TAIR:AT1G48090.2).	VACUOLAR PROTEIN SORTING-ASSOCIATED PROTEIN 13D (PTHR16166:SF93)			maintenance of location(GO:0051235);protein localization to Golgi apparatus(GO:0034067);protein targeting to vacuole(GO:0006623);cellular process(GO:0009987)	extrinsic component of membrane(GO:0019898)	0	1	1	2
PRUPE|Gene_ORFName=PRUPE_4G124000|UniProtKB=A0A251PJN0	Prupe.4G124000	HUA1 (ENHANCER OF AG-4 1); RNA binding	ZINC FINGER CCCH DOMAIN-CONTAINING PROTEIN 37 (PTHR12547:SF63)	RNA binding protein(PC00031)				0	0	0	0
PRUPE|Gene_ORFName=PRUPE_1G416600|UniProtKB=A0A251RB37	Prupe.1G416600	RXF12; endo-1,4-beta-xylanase/ hydrolase, hydrolyzing O-glycosyl compounds	ENDO-1,4-BETA-XYLANASE 1 (PTHR31490:SF1)	metalloprotease(PC00153)				0	0	0	0
PRUPE|EnsemblGenome=PRUPE_8G078700|UniProtKB=M5VKK4	Prupe.8G078700	auxin-responsive protein, putative	SUBFAMILY NOT NAMED (PTHR31929:SF36)					0	0	0	0
PRUPE|Gene_ORFName=PRUPE_1G179600|UniProtKB=A0A251QZ97	Prupe.1G179600	NA						0	0	0	0
PRUPE|EnsemblGenome=PRUPE_6G287500|UniProtKB=M5W018	Prupe.6G287500	unknown protein	PROTEIN LURP-ONE-RELATED 13 (PTHR31087:SF58)					0	0	0	0
PRUPE|EnsemblGenome=PRUPE_3G228400|UniProtKB=M5WT41	Prupe.3G228400	unknown protein	OS07G0557700 PROTEIN (PTHR34056:SF3)					0	0	0	0
PRUPE|EnsemblGenome=PRUPE_I001000|UniProtKB=A0A1R3L4Y8	Prupe.I001000	NA	GLYCOSYLTRANSFERASE (PTHR11926:SF738)		UDP-glucosyltransferase activity(GO:0035251)			1	0	0	1
PRUPE|EnsemblGenome=PRUPE_2G258300|UniProtKB=M5XRQ6	Prupe.2G258300	NA	HEAVY METAL TRANSPORT/DETOXIFICATION SUPERFAMILY PROTEIN (PTHR22814:SF304)					0	0	0	0
PRUPE|Gene_ORFName=PRUPE_4G109800|UniProtKB=A0A251PIU9	Prupe.4G109800	NA						0	0	0	0
PRUPE|EnsemblGenome=PRUPE_2G149300|UniProtKB=M5X9J9	Prupe.2G149300	plastocyanin-like domain-containing protein	OS12G0454600 PROTEIN (PTHR33021:SF213)				anchored component of plasma membrane(GO:0046658)	0	0	1	1
PRUPE|EnsemblGenome=PRUPE_6G141100|UniProtKB=M5W1Q5	Prupe.6G141100	PR4 (PATHOGENESIS-RELATED 4); chitin binding	HEVEIN-LIKE PREPROPROTEIN (PTHR46351:SF7)					0	0	0	0
PRUPE|EnsemblGenome=PRUPE_3G144200|UniProtKB=M5WT75	Prupe.3G144200	tryptophan synthase, alpha subunit, putative	TRYPTOPHAN SYNTHASE ALPHA CHAIN, CHLOROPLASTIC (PTHR43406:SF1)	lyase(PC00144)	hydro-lyase activity(GO:0016836)	alpha-amino acid metabolic process(GO:1901605);aromatic amino acid family biosynthetic process(GO:0009073);cellular nitrogen compound biosynthetic process(GO:0044271);heterocycle biosynthetic process(GO:0018130)	chloroplast(GO:0009507)	1	1	1	3
PRUPE|Gene_ORFName=PRUPE_6G064700|UniProtKB=A0A251NL81	Prupe.6G064700	NA	AT-RICH INTERACTIVE DOMAIN-CONTAINING PROTEIN 1A-LIKE (PTHR37393:SF1)					0	0	0	0
PRUPE|Gene_ORFName=PRUPE_5G234300|UniProtKB=A0A251PCP5	Prupe.5G234300	ketose-bisphosphate aldolase class-II family protein	KETOSE-BISPHOSPHATE ALDOLASE CLASS-II FAMILY PROTEIN (PTHR42851:SF9)	lyase(PC00144)				0	0	0	0
PRUPE|Gene_ORFName=PRUPE_2G218700|UniProtKB=A0A251QKR4	Prupe.2G218700	NA	LOW TEMPERATURE-INDUCED PROTEIN LT101.2 (PTHR21659:SF99)					0	0	0	0
PRUPE|EnsemblGenome=PRUPE_4G052100|UniProtKB=M5WN70	Prupe.4G052100	NA	F-BOX PROTEIN CPR30-LIKE (PTHR47993:SF85)					0	0	0	0
PRUPE|Gene_ORFName=PRUPE_4G168900|UniProtKB=A0A251PLS5	Prupe.4G168900	NA	RECEPTOR-LIKE PROTEIN 30 (PTHR27004:SF49)					0	0	0	0
PRUPE|Gene_ORFName=PRUPE_7G214300|UniProtKB=A0A251NEU0	Prupe.7G214300	NA	METHYLTRANSFERASES SUPERFAMILY PROTEIN, PUTATIVE ISOFORM 1-RELATED (PTHR10509:SF61)	methyltransferase(PC00155)	S-adenosylmethionine-dependent methyltransferase activity(GO:0008757)			1	0	0	1
PRUPE|EnsemblGenome=PRUPE_8G004400|UniProtKB=M5VHG2	Prupe.8G004400	ADL3 (ARABIDOPSIS DYNAMIN-LIKE 3); GTPase	DYNAMIN-2A (PTHR11566:SF192)	membrane traffic protein(PC00150)	GTPase activity(GO:0003924);microtubule binding(GO:0008017)	mitochondrial fission(GO:0000266)	cytoplasm(GO:0005737)	1	1	1	3
PRUPE|Gene_ORFName=PRUPE_1G000100|UniProtKB=A0A251QQF5	Prupe.1G000100	binding / protein transporter	IMPORTIN-11 (PTHR10997:SF7)	transporter(PC00227)		protein import into nucleus(GO:0006606)	nuclear envelope(GO:0005635);cytosol(GO:0005829);vacuole(GO:0005773);plasma membrane(GO:0005886)	0	1	1	2
PRUPE|Gene_ORFName=PRUPE_8G134900|UniProtKB=A0A251MZK2	Prupe.8G134900	AtMYB70 (myb domain protein 70); DNA binding / transcription factor	TRANSCRIPTION FACTOR MYB77 (PTHR45614:SF181)					0	0	0	0
PRUPE|EnsemblGenome=PRUPE_3G267300|UniProtKB=M5WYI1	Prupe.3G267300	ATSMC3 (ARABIDOPSIS THALIANA STRUCTURAL MAINTENANCE OF CHROMOSOME 3); ATP binding / transporter	STRUCTURAL MAINTENANCE OF CHROMOSOMES PROTEIN 4 (PTHR43939:SF1)					0	0	0	0
PRUPE|EnsemblGenome=PRUPE_3G134500|UniProtKB=M5VHB0	Prupe.3G134500	DNA-binding protein-related	EXPRESSED PROTEIN (PTHR31472:SF13)					0	0	0	0
PRUPE|Gene_ORFName=PRUPE_8G261600|UniProtKB=A0A251N3M7	Prupe.8G261600	ATOEP16-4; P-P-bond-hydrolysis-driven protein transmembrane transporter/ protein transporter	OUTER ENVELOPE PORE PROTEIN 16-4, CHLOROPLASTIC (PTHR14110:SF5)	transporter(PC00227)	protein transmembrane transporter activity(GO:0008320);signal sequence binding(GO:0005048)	protein insertion into mitochondrial inner membrane(GO:0045039)	inner mitochondrial membrane protein complex(GO:0098800)	1	1	1	3
PRUPE|Gene_ORFName=PRUPE_1G103700|UniProtKB=A0A251QVI0	Prupe.1G103700	hydroxyproline-rich glycoprotein family protein	F11A17.16 (PTHR31342:SF43)	non-motor actin binding protein(PC00165)		chloroplast organization(GO:0009658)	chloroplast outer membrane(GO:0009707)	0	1	1	2
PRUPE|EnsemblGenome=PRUPE_7G223000|UniProtKB=M5W518	Prupe.7G223000	NRPA2; DNA binding / DNA-directed RNA polymerase/ ribonucleoside binding						0	0	0	0
PRUPE|Gene_ORFName=PRUPE_1G241500|UniProtKB=A0A251R2K7	Prupe.1G241500	unknown protein	PROTEIN SIEVE ELEMENT OCCLUSION B-LIKE (PTHR33232:SF20)					0	0	0	0
PRUPE|Gene_ORFName=PRUPE_4G225800|UniProtKB=A0A251PSR5	Prupe.4G225800	NA						0	0	0	0
PRUPE|EnsemblGenome=PRUPE_6G257700|UniProtKB=M5WQU5	Prupe.6G257700	LAC17 (laccase 17); laccase	LACCASE (PTHR11709:SF328)	oxidase(PC00175)	oxidoreductase activity(GO:0016491)			1	0	0	1
PRUPE|Gene_ORFName=PRUPE_5G021200|UniProtKB=A0A251P2F2	Prupe.5G021200	NA						0	0	0	0
PRUPE|EnsemblGenome=PRUPE_8G012600|UniProtKB=M5VMX1	Prupe.8G012600	ACR3; amino acid binding	ACT DOMAIN-CONTAINING PROTEIN ACR3 (PTHR31096:SF5)					0	0	0	0
PRUPE|EnsemblGenome=PRUPE_7G127100|UniProtKB=M5VWK9	Prupe.7G127100	nodulin family protein	MFS TRANSPORTER (PTHR21576:SF122)					0	0	0	0
PRUPE|Gene_ORFName=PRUPE_5G172300|UniProtKB=A0A251P9Y4	Prupe.5G172300	NA	OS06G0652100 PROTEIN (PTHR31373:SF17)					0	0	0	0
PRUPE|EnsemblGenome=PRUPE_2G091100|UniProtKB=M5X109	Prupe.2G091100	unknown protein	OS01G0969000 PROTEIN (PTHR36374:SF1)				chloroplast(GO:0009507)	0	0	1	1
PRUPE|Gene_ORFName=PRUPE_1G233400|UniProtKB=A0A251R2B2	Prupe.1G233400	NA	3-OXOACYL-[ACYL-CARRIER-PROTEIN] REDUCTASE (PTHR42760:SF40)	oxidoreductase(PC00176)	oxidoreductase activity, acting on the CH-OH group of donors, NAD or NADP as acceptor(GO:0016616)	oxidation-reduction process(GO:0055114)		1	1	0	2
PRUPE|EnsemblGenome=PRUPE_2G179400|UniProtKB=M5X679	Prupe.2G179400	delta-8 sphingolipid desaturase (SLD1)	DELTA(8)-FATTY-ACID DESATURASE 2 (PTHR19353:SF28)					0	0	0	0
PRUPE|Gene_ORFName=PRUPE_3G145000|UniProtKB=A0A251Q3F6	Prupe.3G145000	CRS1 (ARABIDOPSIS ORTHOLOG OF MAIZE CHLOROPLAST SPLICING FACTOR CRS1); RNA splicing factor, transesterification mechanism	CHLOROPLASTIC GROUP IIA INTRON SPLICING FACILITATOR CRS1, CHLOROPLASTIC (PTHR31846:SF10)					0	0	0	0
PRUPE|Gene_ORFName=PRUPE_8G175800|UniProtKB=A0A251MZB9	Prupe.8G175800	unknown protein	SUBFAMILY NOT NAMED (PTHR31509:SF98)					0	0	0	0
PRUPE|EnsemblGenome=PRUPE_1G326400|UniProtKB=M5XHL1	Prupe.1G326400	10 kDa chaperonin, putative	GROES-LIKE FAMILY PROTEIN (PTHR10772:SF37)	chaperonin(PC00073)	metal ion binding(GO:0046872);chaperone binding(GO:0051087);unfolded protein binding(GO:0051082)	chaperone-mediated protein folding(GO:0061077)	mitochondrial matrix(GO:0005759)	1	1	1	3
PRUPE|Gene_ORFName=PRUPE_6G057300|UniProtKB=A0A251NNG4	Prupe.6G057300	NA	NAC TRANSCRIPTION FACTOR-LIKE PROTEIN (PTHR31989:SF220)					0	0	0	0
PRUPE|Gene_ORFName=PRUPE_1G112000|UniProtKB=A0A251QVT3	Prupe.1G112000	NA						0	0	0	0
PRUPE|EnsemblGenome=PRUPE_I006100|UniProtKB=A0A1R3L4Z4	Prupe.I006100	CPSF73-I (CLEAVAGE AND POLYADENYLATION SPECIFICITY FACTOR 73-I); protein binding	CLEAVAGE AND POLYADENYLATION SPECIFICITY FACTOR SUBUNIT 3 (PTHR11203:SF11)	RNA processing factor(PC00147)	5'-3' exonuclease activity(GO:0008409);RNA binding(GO:0003723);endoribonuclease activity(GO:0004521)	mRNA polyadenylation(GO:0006378)	mRNA cleavage factor complex(GO:0005849)	1	1	1	3
PRUPE|EnsemblGenome=PRUPE_2G010800|UniProtKB=M5X451	Prupe.2G010800	transferase family protein	MALONYL-COENZYME A:ANTHOCYANIN 3-O-GLUCOSIDE-6''-O-MALONYLTRANSFERASE-LIKE (PTHR31625:SF55)					0	0	0	0
PRUPE|EnsemblGenome=PRUPE_3G264500|UniProtKB=M5WYQ5	Prupe.3G264500	ATMYB16 (MYB DOMAIN PROTEIN 16); DNA binding / transcription factor	TRANSCRIPTION FACTOR MYB106 (PTHR10641:SF586)	homeodomain transcription factor(PC00119)				0	0	0	0
PRUPE|Gene_ORFName=PRUPE_4G248300|UniProtKB=A0A251PQJ5	Prupe.4G248300	oxidoreductase, 2OG-Fe(II) oxygenase family protein	2-OXOGLUTARATE (2OG) AND FE(II)-DEPENDENT OXYGENASE SUPERFAMILY PROTEIN (PTHR47991:SF63)					0	0	0	0
PRUPE|Gene_ORFName=PRUPE_5G045400|UniProtKB=A0A251P3I1	Prupe.5G045400	NA	METHYLTRANSFERASE PMT14-RELATED (PTHR10108:SF1104)	methyltransferase(PC00155)			trans-Golgi network(GO:0005802);endosome(GO:0005768);vacuole(GO:0005773);plasma membrane(GO:0005886)	0	0	1	1
PRUPE|EnsemblGenome=PRUPE_5G236800|UniProtKB=M5WUB1	Prupe.5G236800	dihydroorotate dehydrogenase family protein / dihydroorotate oxidase family protein	DIHYDROPYRIMIDINE DEHYDROGENASE [NADP(+)] (PTHR43073:SF2)	dehydrogenase(PC00092)				0	0	0	0
PRUPE|EnsemblGenome=PRUPE_6G242800|UniProtKB=M5WIM4	Prupe.6G242800	unknown protein	2,3-BISPHOSPHOGLYCERATE-INDEPENDENT PHOSPHOGLYCERATE MUTASE (PTHR36043:SF1)					0	0	0	0
PRUPE|Gene_ORFName=PRUPE_6G054400|UniProtKB=A0A251NKP8	Prupe.6G054400	MAPKKK13; ATP binding / kinase/ protein kinase/ protein serine/threonine kinase	MITOGEN-ACTIVATED PROTEIN KINASE KINASE KINASE 14 (PTHR48011:SF7)					0	0	0	0
PRUPE|EnsemblGenome=PRUPE_6G342300|UniProtKB=M5WBL7	Prupe.6G342300	aldo/keto reductase family protein	ALDO-KETO REDUCTASE 1-RELATED (PTHR43625:SF54)	reductase(PC00198)				0	0	0	0
PRUPE|Gene_ORFName=PRUPE_1G361900|UniProtKB=A0A251R8I3	Prupe.1G361900	family II extracellular lipase 3 (EXL3)	GDSL-LIKE LIPASE/ACYLHYDROLASE (PTHR45642:SF95)					0	0	0	0
PRUPE|Gene_ORFName=PRUPE_1G007700|UniProtKB=A0A251QQR8	Prupe.1G007700	FUNCTIONS IN: molecular_function unknown; INVOLVED IN: biological_process unknown; LOCATED IN: cellular_component unknown; CONTAINS InterPro DOMAIN/s: Ankyrin (InterPro:IPR002110); BEST Arabidopsis thaliana protein match is: unknown protein (TAIR:AT5G04680.1); Has 868 Blast hits to 744 proteins in 75 species: Archae - 0; Bacteria - 22; Metazoa - 164; Fungi - 15; Plants - 471; Viruses - 0; Other E…	ANKYRIN REPEAT-CONTAINING PROTEIN ITN1-LIKE (PTHR24177:SF103)	scaffold/adaptor protein(PC00226)				0	0	0	0
PRUPE|Gene_ORFName=PRUPE_2G033600|UniProtKB=A0A251QDN1	Prupe.2G033600	NA						0	0	0	0
PRUPE|Gene_ORFName=PRUPE_2G268100|UniProtKB=A0A251QM72	Prupe.2G268100	NA						0	0	0	0
PRUPE|EnsemblGenome=PRUPE_7G165400|UniProtKB=M5VSP4	Prupe.7G165400	fructose-bisphosphate aldolase, putative	FRUCTOSE-BISPHOSPHATE ALDOLASE (PTHR11627:SF58)		fructose-bisphosphate aldolase activity(GO:0004332)	glycolytic process(GO:0006096);oxidation-reduction process(GO:0055114)	cytosol(GO:0005829)	1	1	1	3
PRUPE|Gene_ORFName=PRUPE_5G220900|UniProtKB=A0A251PC42	Prupe.5G220900	LYM1 (LYSM DOMAIN GPI-ANCHORED PROTEIN 1 PRECURSOR)	LYSM DOMAIN-CONTAINING GPI-ANCHORED PROTEIN 1 (PTHR33734:SF13)					0	0	0	0
PRUPE|EnsemblGenome=PRUPE_1G419000|UniProtKB=M5XR27	Prupe.1G419000	NA	GROWTH-REGULATING FACTOR 9 (PTHR31602:SF51)					0	0	0	0
PRUPE|Gene_ORFName=PRUPE_1G146300|UniProtKB=A0A251QXH6	Prupe.1G146300	unknown protein	PROTEIN DMP2 (PTHR31621:SF60)			endomembrane system organization(GO:0010256)		0	1	0	1
PRUPE|EnsemblGenome=PRUPE_4G279600|UniProtKB=M5X1L4	Prupe.4G279600	ATAF1; transcription activator/ transcription factor	PROTEIN ATAF2 (PTHR31719:SF94)					0	0	0	0
PRUPE|Gene_ORFName=PRUPE_3G234300|UniProtKB=A0A251Q4F2	Prupe.3G234300	TPS04 (TERPENE SYNTHASE 04); (E,E)-geranyllinalool synthase	(E,E)-GERANYLLINALOOL SYNTHASE (PTHR31739:SF25)		magnesium ion binding(GO:0000287);carbon-oxygen lyase activity(GO:0016835)	diterpenoid biosynthetic process(GO:0016102)		1	1	0	2
PRUPE|Gene_ORFName=PRUPE_1G452400|UniProtKB=A0A251RD67	Prupe.1G452400	NA						0	0	0	0
PRUPE|Gene_ORFName=PRUPE_3G154100|UniProtKB=A0A251Q0V2	Prupe.3G154100	NA	SUBFAMILY NOT NAMED (PTHR24177:SF294)	scaffold/adaptor protein(PC00226)				0	0	0	0
PRUPE|EnsemblGenome=PRUPE_4G080900|UniProtKB=Q9ZNS5	Prupe.7G086800,Prupe.4G080900	NA	40S RIBOSOMAL PROTEIN S28 (PTHR10769:SF3)	ribosomal protein(PC00202)	structural constituent of ribosome(GO:0003735)	organelle assembly(GO:0070925);maturation of SSU-rRNA(GO:0030490);ribonucleoprotein complex assembly(GO:0022618)	cytosolic small ribosomal subunit(GO:0022627)	1	1	1	3
PRUPE|Gene_ORFName=PRUPE_6G104600|UniProtKB=A0A251NN79	Prupe.6G104600	MOM (MORPHEUS MOLECULE)	HELICASE PROTEIN MOM1-LIKE ISOFORM X1 (PTHR45623:SF13)					0	0	0	0
PRUPE|EnsemblGenome=PRUPE_3G144100|UniProtKB=M5X697	Prupe.3G144100	pathogenesis-related thaumatin family protein	PRU PROTEIN, PUTATIVE-RELATED (PTHR31048:SF132)			defense response(GO:0006952)		0	1	0	1
PRUPE|Gene_ORFName=PRUPE_7G083900|UniProtKB=A0A251N8K7	Prupe.7G083900	NA	PUTATIVE-RELATED (PTHR47074:SF17)					0	0	0	0
PRUPE|EnsemblGenome=PRUPE_4G054900|UniProtKB=M5WJB5	Prupe.4G054900	unknown protein	28 KDA HEAT- AND ACID-STABLE PHOSPHOPROTEIN (PTHR22055:SF0)					0	0	0	0
PRUPE|Gene_ORFName=PRUPE_6G324000|UniProtKB=A0A251NYU1	Prupe.6G324000	ATREV3 (ARABIDOPSIS THALIANA RECOVERY PROTEIN 3); DNA binding / DNA-directed DNA polymerase	DNA POLYMERASE ZETA CATALYTIC SUBUNIT (PTHR45812:SF1)	DNA-directed DNA polymerase(PC00018)	DNA-directed DNA polymerase activity(GO:0003887)	double-strand break repair via homologous recombination(GO:0000724);translesion synthesis(GO:0019985)	nucleus(GO:0005634);transferase complex, transferring phosphorus-containing groups(GO:0061695);intracellular organelle part(GO:0044446)	1	1	1	3
PRUPE|EnsemblGenome=PRUPE_1G138000|UniProtKB=M5XIY3	Prupe.1G138000	C2 domain-containing protein	OS01G0934100 PROTEIN (PTHR32246:SF101)					0	0	0	0
PRUPE|EnsemblGenome=PRUPE_2G203700|UniProtKB=M5WZS9	Prupe.2G203700	ATPAP29 (ARABIDOPSIS THALIANA PURPLE ACID PHOSPHATASE 29); acid phosphatase/ protein serine/threonine phosphatase	PHOSPHATASE DCR2-RELATED (PTHR32440:SF0)					0	0	0	0
PRUPE|Gene_ORFName=PRUPE_7G165000|UniProtKB=A0A251NCG8	Prupe.7G165000	DNA binding / nucleic acid binding / protein binding / zinc ion binding	ZINC FINGER CCCH DOMAIN-CONTAINING PROTEIN 44 (PTHR46695:SF4)					0	0	0	0
PRUPE|Gene_ORFName=PRUPE_3G158900|UniProtKB=A0A251Q0U1	Prupe.3G158900	NA	COLD-REGULATED PROTEIN (PTHR34673:SF1)					0	0	0	0
PRUPE|Gene_ORFName=PRUPE_1G195500|UniProtKB=A0A251QZW1	Prupe.1G195500	NA	SUBFAMILY NOT NAMED (PTHR34372:SF5)					0	0	0	0
PRUPE|Gene_ORFName=PRUPE_2G050800|UniProtKB=A0A251QBG3	Prupe.2G050800	aldo/keto reductase family protein	PYRIDOXAL REDUCTASE-RELATED (PTHR43625:SF40)	reductase(PC00198)				0	0	0	0
PRUPE|Gene_ORFName=PRUPE_8G001600|UniProtKB=A0A251MTD3	Prupe.8G001600	GDSL-motif lipase/hydrolase family protein	GDSL-LIKE LIPASE/ACYLHYDROLASE (PTHR45650:SF8)					0	0	0	0
PRUPE|EnsemblGenome=PRUPE_1G041200|UniProtKB=M5XQA5	Prupe.1G041200	protein phosphatase 2C, putative / PP2C, putative	PROTEIN PHOSPHATASE 2C-LIKE PROTEIN 44-RELATED (PTHR47992:SF110)					0	0	0	0
PRUPE|Gene_ORFName=PRUPE_3G201100|UniProtKB=A0A251Q327	Prupe.3G201100	NA	REPEAT SUPERFAMILY PROTEIN, PUTATIVE-RELATED (PTHR47928:SF36)					0	0	0	0
PRUPE|EnsemblGenome=PRUPE_7G199300|UniProtKB=M5VR07	Prupe.7G199300	unknown protein	MEMBRANE LIPOPROTEIN-RELATED (PTHR39113:SF1)					0	0	0	0
PRUPE|EnsemblGenome=PRUPE_6G180400|UniProtKB=M5WHV8	Prupe.6G180400	J20 (DNAJ-LIKE 20); heat shock protein binding	OS09G0368800 PROTEIN (PTHR45090:SF3)			chaperone-mediated protein folding(GO:0061077)	chloroplast(GO:0009507)	0	1	1	2
PRUPE|Gene_ORFName=PRUPE_3G118300|UniProtKB=A0A251PYU3	Prupe.3G118300	ATPPC1 (PHOSPHOENOLPYRUVATE CARBOXYLASE 1); catalytic/ phosphoenolpyruvate carboxylase	PHOSPHOENOLPYRUVATE CARBOXYLASE 2 (PTHR30523:SF26)	lyase(PC00144)	carbon-carbon lyase activity(GO:0016830)	leaf development(GO:0048366)	chloroplast(GO:0009507);cytosol(GO:0005829);extracellular region(GO:0005576)	1	1	1	3
PRUPE|EnsemblGenome=PRUPE_3G267100|UniProtKB=M5XBZ9	Prupe.3G267100	amino acid transporter family protein	AMINO ACID TRANSPORTER AVT1J (PTHR48017:SF118)				vacuolar membrane(GO:0005774);plasma membrane(GO:0005886)	0	0	1	1
PRUPE|Gene_ORFName=PRUPE_8G152100|UniProtKB=A0A251MYA4	Prupe.8G152100	unknown protein	F2J10.8 PROTEIN (PTHR31317:SF17)					0	0	0	0
PRUPE|EnsemblGenome=PRUPE_7G090300|UniProtKB=M5VS62	Prupe.7G090300	unknown protein	EXPRESSED PROTEIN (PTHR33264:SF8)					0	0	0	0
PRUPE|Gene_ORFName=PRUPE_4G005600|UniProtKB=A0A251PDQ4	Prupe.4G005600	NA						0	0	0	0
PRUPE|EnsemblGenome=PRUPE_4G189800|UniProtKB=M5X0W3	Prupe.4G189800	unknown protein	COTTON FIBER EXPRESSED PROTEIN 1-LIKE PROTEIN (PTHR33098:SF65)					0	0	0	0
PRUPE|Gene_ORFName=PRUPE_1G419100|UniProtKB=A0A251RC69	Prupe.1G419100	NA						0	0	0	0
PRUPE|Gene_ORFName=PRUPE_6G107200|UniProtKB=A0A251NNK6	Prupe.6G107200	NA						0	0	0	0
PRUPE|EnsemblGenome=PRUPE_5G090400|UniProtKB=M5WDJ2	Prupe.5G090400	AP2 domain-containing protein	ETHYLENE-RESPONSIVE TRANSCRIPTION FACTOR ERF026 (PTHR31985:SF167)					0	0	0	0
PRUPE|EnsemblGenome=PRUPE_1G295600|UniProtKB=M5XYH1	Prupe.1G295600	CR88; ATP binding	HEAT SHOCK PROTEIN 90-5, CHLOROPLASTIC (PTHR11528:SF54)	Hsp90 family chaperone(PC00028)	unfolded protein binding(GO:0051082)	protein folding(GO:0006457)	chloroplast stroma(GO:0009570);perinuclear region of cytoplasm(GO:0048471);endoplasmic reticulum(GO:0005783);vacuole(GO:0005773);plasma membrane(GO:0005886)	1	1	1	3
PRUPE|EnsemblGenome=PRUPE_6G112800|UniProtKB=H9XW02	Prupe.6G112800	CSD2 (COPPER/ZINC SUPEROXIDE DISMUTASE 2); superoxide dismutase	SUPEROXIDE DISMUTASE [CU-ZN] (PTHR10003:SF71)	oxidoreductase(PC00176)	copper ion binding(GO:0005507);oxidoreductase activity(GO:0016491)	superoxide metabolic process(GO:0006801);cellular response to oxidative stress(GO:0034599);cellular response to oxygen-containing compound(GO:1901701);response to inorganic substance(GO:0010035);response to reactive oxygen species(GO:0000302);response to toxic substance(GO:0009636)	extracellular space(GO:0005615)	1	1	1	3
PRUPE|Gene_ORFName=PRUPE_4G226500|UniProtKB=A0A251PPQ9	Prupe.4G226500	NA						0	0	0	0
PRUPE|EnsemblGenome=PRUPE_6G364900|UniProtKB=G3GAW0	Prupe.6G364900	FT (FLOWERING LOCUS T); phosphatidylethanolamine binding / protein binding	PROTEIN FLOWERING LOCUS T-RELATED (PTHR11362:SF9)	protease inhibitor(PC00191)				0	0	0	0
PRUPE|EnsemblGenome=PRUPE_6G256300|UniProtKB=M5WIB2	Prupe.6G256300	SPL9 (SQUAMOSA PROMOTER BINDING PROTEIN-LIKE 9); transcription factor	SQUAMOSA PROMOTER-BINDING-LIKE PROTEIN 17 (PTHR31251:SF128)					0	0	0	0
PRUPE|Gene_ORFName=PRUPE_7G032900|UniProtKB=A0A251N679	Prupe.7G032900	disease resistance family protein	NON-SPECIFIC SERINE/THREONINE PROTEIN KINASE-RELATED (PTHR48063:SF32)					0	0	0	0
PRUPE|Gene_ORFName=PRUPE_2G282200|UniProtKB=A0A251QNV4	Prupe.2G282200	NA	TRANSMEMBRANE PROTEIN (PTHR36595:SF1)					0	0	0	0
PRUPE|Gene_ORFName=PRUPE_1G162800|UniProtKB=A0A251QYI7	Prupe.1G162800	NA	CYCLIC NUCLEOTIDE-GATED ION CHANNEL 1-LIKE (PTHR45651:SF65)					0	0	0	0
PRUPE|EnsemblGenome=PRUPE_2G195800|UniProtKB=M5XS79	Prupe.2G195800	NA	OS08G0113900 PROTEIN (PTHR35165:SF1)					0	0	0	0
PRUPE|EnsemblGenome=PRUPE_7G121500|UniProtKB=M5VPI6	Prupe.7G121500	ATECP63 (EMBRYONIC CELL PROTEIN 63)	LATE EMBRYOGENESIS ABUNDANT PROTEIN ECP63 (PTHR47877:SF4)					0	0	0	0
PRUPE|Gene_ORFName=PRUPE_4G131900|UniProtKB=A0A251PLE2	Prupe.4G131900	L-ascorbate oxidase, putative	OS09G0365900 PROTEIN (PTHR11709:SF218)	oxidase(PC00175)	oxidoreductase activity(GO:0016491)			1	0	0	1
PRUPE|Gene_ORFName=PRUPE_8G106400|UniProtKB=A0A251MW51	Prupe.8G106400	NA	EEF1A LYSINE METHYLTRANSFERASE 4 (PTHR12176:SF16)					0	0	0	0
PRUPE|EnsemblGenome=PRUPE_8G263900|UniProtKB=M5VIT6	Prupe.8G263900	pectinesterase family protein	PECTINESTERASE/PECTINESTERASE INHIBITOR 7-RELATED (PTHR31707:SF294)	esterase(PC00097)	enzyme inhibitor activity(GO:0004857);carboxylic ester hydrolase activity(GO:0052689)			1	0	0	1
PRUPE|EnsemblGenome=PRUPE_1G380400|UniProtKB=M5Y3C8	Prupe.1G380400	LCV3 (like cov 3)	PROTEIN LIKE COV 1-LIKE (PTHR31876:SF20)				Golgi apparatus(GO:0005794);vacuole(GO:0005773);plasma membrane(GO:0005886)	0	0	1	1
PRUPE|Gene_ORFName=PRUPE_1G042800|UniProtKB=A0A251QSE2	Prupe.1G042800	unknown protein	PROTEIN PLANT CADMIUM RESISTANCE 9 (PTHR15907:SF109)					0	0	0	0
PRUPE|Gene_ORFName=PRUPE_4G216800|UniProtKB=A0A251PP43	Prupe.4G216800	NA						0	0	0	0
PRUPE|EnsemblGenome=PRUPE_3G197600|UniProtKB=M5WRP6	Prupe.3G197600	unknown protein	EXPRESSED PROTEIN (PTHR36343:SF1)				chloroplast(GO:0009507)	0	0	1	1
PRUPE|EnsemblGenome=PRUPE_1G411900|UniProtKB=M5XNI9	Prupe.1G411900	NA	OS01G0195300 PROTEIN (PTHR37265:SF1)					0	0	0	0
PRUPE|Gene_ORFName=PRUPE_3G079700|UniProtKB=A0A251Q093	Prupe.3G079700	late embryogenesis abundant protein, putative / LEA protein, putative	LATE EMBRYOGENESIS ABUNDANT PROTEIN 29-RELATED (PTHR47372:SF1)					0	0	0	0
PRUPE|Gene_ORFName=PRUPE_8G186300|UniProtKB=A0A251MZX8	Prupe.8G186300	leucine-rich repeat family protein / protein kinase family protein	BNAA02G30100D PROTEIN (PTHR45974:SF127)					0	0	0	0
PRUPE|Gene_ORFName=PRUPE_7G107400|UniProtKB=A0A251NCV4	Prupe.7G107400	HSC70-1 (HEAT SHOCK COGNATE PROTEIN 70-1); ATP binding	HEAT SHOCK 70 KDA PROTEIN 18-RELATED (PTHR19375:SF413)		ATP binding(GO:0005524);heat shock protein binding(GO:0031072);unfolded protein binding(GO:0051082);ATPase activity, coupled(GO:0042623)	chaperone-mediated protein folding(GO:0061077);cellular response to unfolded protein(GO:0034620)	cytoplasm(GO:0005737)	1	1	1	3
PRUPE|EnsemblGenome=PRUPE_1G091300|UniProtKB=M5XTJ4	Prupe.1G091300	allergen V5/Tpx-1-related family protein	CAP (CYSTEINE-RICH SECRETORY PROTEINS, ANTIGEN 5, AND PATHOGENESIS-RELATED 1 PROTEIN) SUPERFAMILY PROTEIN (PTHR10334:SF430)	defense/immunity protein(PC00090)			extracellular space(GO:0005615)	0	0	1	1
PRUPE|Gene_ORFName=PRUPE_1G384600|UniProtKB=A0A251R9M4	Prupe.1G384600	5PTASE11 (INOSITOL POLYPHOSPHATE 5-PHOSPHATASE 11); hydrolase/ phosphatidylinositol-3,4,5-trisphosphate 5-phosphatase/ phosphatidylinositol-3,5-bisphosphate 5-phosphatase/ phosphatidylinositol-4,5-bisphosphate 5-phosphatase	LD06095P (PTHR11200:SF275)	phosphatase(PC00181)	phosphatase activity(GO:0016791)	small molecule catabolic process(GO:0044282);cellular carbohydrate metabolic process(GO:0044262);alcohol metabolic process(GO:0006066);phosphatidylinositol metabolic process(GO:0046488);organophosphate catabolic process(GO:0046434);dephosphorylation(GO:0016311)		1	1	0	2
PRUPE|Gene_ORFName=PRUPE_4G198800|UniProtKB=A0A251PN74	Prupe.4G198800	NA						0	0	0	0
PRUPE|Gene_ORFName=PRUPE_8G068200|UniProtKB=A0A251MWL6	Prupe.8G068200	NA						0	0	0	0
PRUPE|Gene_ORFName=PRUPE_2G191100|UniProtKB=A0A251QIE2	Prupe.2G191100	LBD1 (LOB DOMAIN-CONTAINING PROTEIN 1)	LOB DOMAIN-CONTAINING PROTEIN 1-LIKE (PTHR31301:SF77)					0	0	0	0
PRUPE|EnsemblGenome=PRUPE_1G002900|UniProtKB=M5XE73	Prupe.1G002900	TT4 (TRANSPARENT TESTA 4); naringenin-chalcone synthase	CHALCONE SYNTHASE 1 (PTHR11877:SF80)	transferase(PC00220)				0	0	0	0
PRUPE|EnsemblGenome=PRUPE_6G256500|UniProtKB=M5VZP0	Prupe.6G256500	EXP3	EXPANSIN (PTHR31867:SF100)					0	0	0	0
PRUPE|Gene_ORFName=PRUPE_7G049700|UniProtKB=A0A251N9Y7	Prupe.7G049700	peptide chain release factor, putative	PEPTIDE CHAIN RELEASE FACTOR PRFB3, CHLOROPLASTIC (PTHR43116:SF4)	translation release factor(PC00225)				0	0	0	0
PRUPE|EnsemblGenome=PRUPE_6G293700|UniProtKB=M5W2I8	Prupe.6G293700	NA						0	0	0	0
PRUPE|Gene_ORFName=PRUPE_4G226400|UniProtKB=A0A251PPJ6	Prupe.4G226400	NA						0	0	0	0
PRUPE|Gene_ORFName=PRUPE_3G192100|UniProtKB=A0A251Q2J3	Prupe.3G192100	NA	HOMEODOMAIN-LIKE SUPERFAMILY PROTEIN (PTHR31499:SF49)					0	0	0	0
PRUPE|Gene_ORFName=PRUPE_8G032300|UniProtKB=A0A251MS52	Prupe.8G032300	unknown protein	PROTEIN, PUTATIVE, EXPRESSED-RELATED (PTHR35293:SF1)					0	0	0	0
PRUPE|Gene_ORFName=PRUPE_3G152600|UniProtKB=A0A251Q0J6	Prupe.3G152600	MAPKKK20; ATP binding / kinase/ protein kinase/ protein serine/threonine kinase	MITOGEN-ACTIVATED PROTEIN KINASE KINASE KINASE 3-LIKE (PTHR48011:SF56)					0	0	0	0
PRUPE|EnsemblGenome=PRUPE_1G324300|UniProtKB=M5XH08	Prupe.1G324300	heat shock protein binding	CHAPERONE DNAJ-DOMAIN SUPERFAMILY PROTEIN (PTHR44743:SF10)					0	0	0	0
PRUPE|EnsemblGenome=PRUPE_6G273000|UniProtKB=M5WHR7	Prupe.6G273000	AUX1 (AUXIN RESISTANT 1); amino acid transmembrane transporter/ auxin binding / auxin influx transmembrane transporter/ transporter	AUXIN INFLUX TRANSPORTER (PTHR48017:SF74)				plasma membrane(GO:0005886)	0	0	1	1
PRUPE|Gene_ORFName=PRUPE_1G319100|UniProtKB=A0A251R693	Prupe.1G319100	NA	LEAF RUST 10 DISEASE-RESISTANCE LOCUS RECEPTOR-LIKE PROTEIN KINASE-LIKE 1.2 (PTHR33138:SF59)					0	0	0	0
PRUPE|EnsemblGenome=PRUPE_8G164000|UniProtKB=M5VV84	Prupe.8G164000	SLP2; serine-type peptidase	SUBTILISIN-LIKE PROTEASE SBT1.6 (PTHR10795:SF442)	serine protease(PC00203)				0	0	0	0
PRUPE|EnsemblGenome=PRUPE_1G440600|UniProtKB=M5Y6F0	Prupe.1G440600	NA	PRECURSOR OF CEP5 (PTHR33348:SF3)		hormone activity(GO:0005179)	leaf development(GO:0048366);nitrate transport(GO:0015706);anatomical structure morphogenesis(GO:0009653);regulation of anatomical structure morphogenesis(GO:0022603);regulation of multicellular organismal development(GO:2000026)		1	1	0	2
PRUPE|EnsemblGenome=PRUPE_3G125500|UniProtKB=M5WW51	Prupe.3G125500	BZIP61; DNA binding / transcription activator/ transcription factor	BASIC LEUCINE ZIPPER 34 (PTHR46391:SF9)					0	0	0	0
PRUPE|EnsemblGenome=PRUPE_3G276100|UniProtKB=M5XBG4	Prupe.3G276100	ABC transporter family protein	ABC TRANSPORTER B FAMILY MEMBER 15 (PTHR24221:SF528)	ATP-binding cassette (ABC) transporter(PC00003)	ATPase activity(GO:0016887);ATPase-coupled transmembrane transporter activity(GO:0042626)	transmembrane transport(GO:0055085)	integral component of membrane(GO:0016021)	1	1	1	3
PRUPE|EnsemblGenome=PRUPE_1G526000|UniProtKB=M5Y0H6	Prupe.1G526000	ATGSTU7 (ARABIDOPSIS THALIANA GLUTATHIONE S-TRANSFERASE TAU 7); glutathione transferase	GLUTATHIONE S-TRANSFERASE ISOFORM X1-RELATED (PTHR11260:SF695)		transferase activity, transferring alkyl or aryl (other than methyl) groups(GO:0016765)	glutathione metabolic process(GO:0006749)	cytoplasm(GO:0005737)	1	1	1	3
PRUPE|Gene_ORFName=PRUPE_1G130800|UniProtKB=A0A251QWX1	Prupe.1G130800	NA						0	0	0	0
PRUPE|EnsemblGenome=PRUPE_5G227100|UniProtKB=M5WU17	Prupe.5G227100	helicase domain-containing protein	ATP-DEPENDENT RNA HELICASE DHX30 (PTHR18934:SF229)	RNA helicase(PC00032)	RNA binding(GO:0003723)			1	0	0	1
PRUPE|Gene_ORFName=PRUPE_2G048900|UniProtKB=A0A251QCC5	Prupe.2G048900	leucine-rich repeat transmembrane protein kinase, putative	LRR RECEPTOR-LIKE SERINE/THREONINE-PROTEIN KINASE FLS2 (PTHR27008:SF466)					0	0	0	0
PRUPE|EnsemblGenome=PRUPE_2G183600|UniProtKB=M5X6X9	Prupe.2G183600	unknown protein	OS01G0221400 PROTEIN (PTHR33513:SF4)					0	0	0	0
PRUPE|EnsemblGenome=PRUPE_1G520900|UniProtKB=M5XYK8	Prupe.1G520900	EXL2 (EXORDIUM LIKE 2)	PROTEIN EXORDIUM-LIKE 2 (PTHR31279:SF8)					0	0	0	0
PRUPE|EnsemblGenome=PRUPE_7G128400|UniProtKB=M5VV00	Prupe.7G128400	thioredoxin family protein	THIOREDOXIN-LIKE 3-3 (PTHR47571:SF1)					0	0	0	0
PRUPE|Gene_ORFName=PRUPE_8G057200|UniProtKB=A0A251MTS0	Prupe.8G057200	unknown protein	ERYTHROID DIFFERENTIATION-RELATED FACTOR 1 (PTHR15000:SF1)					0	0	0	0
PRUPE|Gene_ORFName=PRUPE_7G261500|UniProtKB=A0A251NH64	Prupe.7G261500	LOCATED IN: endoplasmic reticulum, chloroplast; CONTAINS InterPro DOMAIN/s: Reticulon (InterPro:IPR003388); BEST Arabidopsis thaliana protein match is: reticulon family protein (TAIR:AT4G28430.1); Has 1047 Blast hits to 1034 proteins in 125 species: Archae - 0; Bacteria - 2; Metazoa - 715; Fungi - 46; Plants - 58; Viruses - 4; Other Eukaryotes - 222 (source: NCBI BLink).	RETICULON-LIKE PROTEIN B21 (PTHR46626:SF1)					0	0	0	0
PRUPE|EnsemblGenome=PRUPE_2G260700|UniProtKB=M5X6S4	Prupe.2G260700	proton-dependent oligopeptide transport (POT) family protein	PROTEIN NRT1/ PTR FAMILY 5.1 (PTHR11654:SF155)	transporter(PC00227)				0	0	0	0
PRUPE|EnsemblGenome=PRUPE_8G159900|UniProtKB=M5VLU9	Prupe.8G159900	EXPRESSED IN: 13 plant structures; EXPRESSED DURING: 6 growth stages; CONTAINS InterPro DOMAIN/s: Nucleolar 27S pre-rRNA processing, Urb2/Npa2 (InterPro:IPR018849); Has 31 Blast hits to 27 proteins in 14 species: Archae - 0; Bacteria - 2; Metazoa - 3; Fungi - 0; Plants - 19; Viruses - 3; Other Eukaryotes - 4 (source: NCBI BLink).	UNHEALTHY RIBOSOME BIOGENESIS PROTEIN 2 HOMOLOG (PTHR15682:SF2)			ribosome biogenesis(GO:0042254)	nucleolus(GO:0005730)	0	1	1	2
PRUPE|Gene_ORFName=PRUPE_4G111800|UniProtKB=A0A251PIY1	Prupe.4G111800	glycosyl transferase-related	OS11G0607100 PROTEIN (PTHR47942:SF30)					0	0	0	0
PRUPE|Gene_ORFName=PRUPE_1G442900|UniProtKB=A0A251RCD7	Prupe.1G442900	unknown protein	EPIDERMAL PATTERNING FACTOR-LIKE PROTEIN 2 (PTHR33109:SF71)			shoot system development(GO:0048367);post-embryonic development(GO:0009791);cell differentiation(GO:0030154);anatomical structure morphogenesis(GO:0009653);tissue development(GO:0009888)		0	1	0	1
PRUPE|EnsemblGenome=PRUPE_3G021100|UniProtKB=M5WSP6	Prupe.3G021100	NA	BNAC05G12860D PROTEIN (PTHR35463:SF11)					0	0	0	0
PRUPE|Gene_ORFName=PRUPE_2G087100|UniProtKB=A0A251QD45	Prupe.2G087100	NA	LEAF RUST 10 DISEASE-RESISTANCE LOCUS RECEPTOR-LIKE PROTEIN KINASE-LIKE 2.4-RELATED (PTHR27009:SF202)					0	0	0	0
PRUPE|EnsemblGenome=PRUPE_7G183800|UniProtKB=M5W953	Prupe.7G183800	NA	VACUOLAR AMINO ACID TRANSPORTER 4 (PTHR22950:SF349)	amino acid transporter(PC00046)	amino acid transmembrane transporter activity(GO:0015171)	amino acid transmembrane transport(GO:0003333)	vacuolar membrane(GO:0005774)	1	1	1	3
PRUPE|Gene_ORFName=PRUPE_2G178400|UniProtKB=A0A251QHJ2	Prupe.2G178400	FUNCTIONS IN: molecular_function unknown; INVOLVED IN: biological_process unknown; LOCATED IN: plasma membrane; EXPRESSED IN: 15 plant structures; EXPRESSED DURING: 7 growth stages; CONTAINS InterPro DOMAIN/s: Harpin-induced 1 (InterPro:IPR010847); BEST Arabidopsis thaliana protein match is: unknown protein (TAIR:AT3G54200.1); Has 137 Blast hits to 136 proteins in 12 species: Archae - 0; Bacteria…	SUBFAMILY NOT NAMED (PTHR31852:SF207)					0	0	0	0
PRUPE|EnsemblGenome=PRUPE_3G250900|UniProtKB=M5WSZ7	Prupe.3G250900	NA						0	0	0	0
PRUPE|Gene_ORFName=PRUPE_8G192000|UniProtKB=A0A251N077	Prupe.8G192000	NA	EPIDERMAL PATTERNING FACTOR-LIKE PROTEIN 9 (PTHR37239:SF1)					0	0	0	0
PRUPE|Gene_ORFName=PRUPE_4G056600|UniProtKB=A0A251PJL5	Prupe.4G056600	ATGLR2.7; intracellular ligand-gated ion channel	GLUTAMATE RECEPTOR (PTHR18966:SF433)		ligand-gated ion channel activity(GO:0015276);signaling receptor activity(GO:0038023)		plasma membrane(GO:0005886)	1	0	1	2
PRUPE|EnsemblGenome=PRUPE_6G185600|UniProtKB=M5VYT5	Prupe.6G185600	NA	CYSTEINE-RICH AND TRANSMEMBRANE DOMAIN-CONTAINING PROTEIN PCC1-RELATED (PTHR31568:SF59)				plasma membrane(GO:0005886)	0	0	1	1
PRUPE|Gene_ORFName=PRUPE_4G281400|UniProtKB=A0A251PSA1	Prupe.4G281400	NA						0	0	0	0
PRUPE|EnsemblGenome=PRUPE_3G045700|UniProtKB=M5WRD2	Prupe.3G045700	unknown protein	OS06G0564000 PROTEIN (PTHR33193:SF43)					0	0	0	0
PRUPE|EnsemblGenome=PRUPE_2G038200|UniProtKB=M5X486	Prupe.2G038200	NQR (NADPH:QUINONE OXIDOREDUCTASE); FMN reductase	NADPH:QUINONE OXIDOREDUCTASE (PTHR30543:SF21)	oxidoreductase(PC00176)	cofactor binding(GO:0048037);ribonucleotide binding(GO:0032553);anion binding(GO:0043168)		cytosol(GO:0005829)	1	0	1	2
PRUPE|Gene_ORFName=PRUPE_1G025900|UniProtKB=A0A251QRV2	Prupe.1G025900	NA						0	0	0	0
PRUPE|Gene_ORFName=PRUPE_2G029600|UniProtKB=A0A251QA54	Prupe.2G029600	NA						0	0	0	0
PRUPE|Gene_ORFName=PRUPE_7G139300|UniProtKB=A0A251NB90	Prupe.7G139300	NA						0	0	0	0
PRUPE|Gene_ORFName=PRUPE_5G094400|UniProtKB=A0A251P7H3	Prupe.5G094400	ATOSM34 (osmotin 34)	PROTEIN P21 (PTHR31048:SF47)			defense response(GO:0006952)		0	1	0	1
PRUPE|EnsemblGenome=PRUPE_7G114300|UniProtKB=M5W6I8	Prupe.7G114300	subtilase family protein	SUBTILISIN-LIKE PROTEASE SBT4.15 (PTHR10795:SF397)	serine protease(PC00203)				0	0	0	0
PRUPE|EnsemblGenome=PRUPE_2G212900|UniProtKB=M5XD36	Prupe.2G212900	zinc finger (GATA type) family protein	GATA TRANSCRIPTION FACTOR 8 (PTHR45658:SF51)	C4 zinc finger nuclear receptor(PC00169)		cell differentiation(GO:0030154)	nucleus(GO:0005634)	0	1	1	2
PRUPE|Gene_ORFName=PRUPE_3G155300|UniProtKB=A0A251Q0L8	Prupe.3G155300	NA	ANKYRIN REPEAT FAMILY PROTEIN (PTHR24177:SF300)	scaffold/adaptor protein(PC00226)				0	0	0	0
PRUPE|EnsemblGenome=PRUPE_5G186500|UniProtKB=M5WEV3	Prupe.5G186500	VDAC1 (VOLTAGE DEPENDENT ANION CHANNEL 1); voltage-gated anion channel	PORIN/VOLTAGE-DEPENDENT ANION-SELECTIVE CHANNEL PROTEIN (PTHR11743:SF35)	voltage-gated ion channel(PC00241)	inorganic anion transmembrane transporter activity(GO:0015103);ion channel activity(GO:0005216);voltage-gated ion channel activity(GO:0005244)		mitochondrial outer membrane(GO:0005741)	1	0	1	2
PRUPE|Gene_ORFName=PRUPE_4G028600|UniProtKB=A0A251PEW4	Prupe.4G028600	NA	SUBFAMILY NOT NAMED (PTHR32099:SF55)					0	0	0	0
PRUPE|Gene_ORFName=PRUPE_1G189800|UniProtKB=A0A251R0P5	Prupe.1G189800	unknown protein	EXPRESSED PROTEIN (PTHR31865:SF0)					0	0	0	0
PRUPE|Gene_ORFName=PRUPE_2G009800|UniProtKB=A0A251Q984	Prupe.2G009800	leucine-rich repeat family protein	DNA DAMAGE-REPAIR/TOLERATION PROTEIN DRT100 (PTHR48060:SF7)					0	0	0	0
PRUPE|Gene_ORFName=PRUPE_6G363700|UniProtKB=A0A251P2I0	Prupe.6G363700	NA						0	0	0	0
PRUPE|EnsemblGenome=PRUPE_1G283200|UniProtKB=M5XSX1	Prupe.1G283200	calcineurin-like phosphoesterase family protein	PURPLE ACID PHOSPHATASE (PTHR45778:SF7)					0	0	0	0
PRUPE|EnsemblGenome=PRUPE_6G213600|UniProtKB=M5WJ79	Prupe.6G213600	xyloglucan:xyloglucosyl transferase, putative / xyloglucan endotransglycosylase, putative / endo-xyloglucan transferase, putative	XYLOGLUCAN ENDOTRANSGLUCOSYLASE/HYDROLASE PROTEIN 6-RELATED (PTHR31062:SF185)					0	0	0	0
PRUPE|EnsemblGenome=PRUPE_5G075700|UniProtKB=M5WT60	Prupe.5G075700	SKU5; copper ion binding / oxidoreductase	MONOCOPPER OXIDASE-LIKE PROTEIN SKU5 (PTHR11709:SF123)	oxidase(PC00175)	oxidoreductase activity(GO:0016491)		anchored component of plasma membrane(GO:0046658)	1	0	1	2
PRUPE|Gene_ORFName=PRUPE_7G221300|UniProtKB=A0A251NF57	Prupe.7G221300	NA	RNA-DEPENDENT RNA POLYMERASE 2 (PTHR23079:SF5)	RNA binding protein(PC00031)	5'-3' RNA polymerase activity(GO:0034062)	posttranscriptional gene silencing by RNA(GO:0035194);transcription, DNA-templated(GO:0006351);RNA processing(GO:0006396);chromatin silencing(GO:0006342)	nuclear part(GO:0044428);RNA polymerase complex(GO:0030880)	1	1	1	3
PRUPE|EnsemblGenome=PRUPE_8G112500|UniProtKB=M5VVC5	Prupe.8G112500	TOR (TARGET OF RAPAMYCIN); 1-phosphatidylinositol-3-kinase/ protein binding	OS03G0738200 PROTEIN (PTHR11139:SF71)	non-receptor serine/threonine protein kinase(PC00167)	protein serine/threonine kinase activity(GO:0004674)	nuclear-transcribed mRNA catabolic process, nonsense-mediated decay(GO:0000184);gene expression(GO:0010467)	nucleus(GO:0005634)	1	1	1	3
PRUPE|Gene_ORFName=PRUPE_6G142300|UniProtKB=A0A251NQ94	Prupe.6G142300	ATP binding / kinase/ protein kinase/ protein serine/threonine kinase	TYROSINE KINASE FAMILY PROTEIN (PTHR27009:SF103)					0	0	0	0
PRUPE|EnsemblGenome=PRUPE_4G009800|UniProtKB=M5WVK0	Prupe.4G009800	NA						0	0	0	0
PRUPE|Gene_ORFName=PRUPE_8G107900|UniProtKB=A0A251MZ94	Prupe.8G107900	NA	MITOCHONDRIAL IMPORT RECEPTOR SUBUNIT TOM6 HOMOLOG (PTHR35999:SF1)					0	0	0	0
PRUPE|EnsemblGenome=PRUPE_1G425100|UniProtKB=M5XZF9	Prupe.1G425100	unknown protein	OS07G0114300 PROTEIN (PTHR33788:SF1)					0	0	0	0
PRUPE|EnsemblGenome=PRUPE_1G128400|UniProtKB=M5XNT6	Prupe.1G128400	MLP423 (MLP-LIKE PROTEIN 423)	STRESS-INDUCED PROTEIN SAM22 (PTHR31213:SF55)					0	0	0	0
PRUPE|Gene_ORFName=PRUPE_4G251900|UniProtKB=A0A251PQL8	Prupe.4G251900	oxidoreductase, acting on NADH or NADPH	ISOEUGENOL SYNTHASE 1-LIKE (PTHR43349:SF43)	oxidoreductase(PC00176)				0	0	0	0
PRUPE|EnsemblGenome=PRUPE_6G264600|UniProtKB=M5W1G7	Prupe.6G264600	unknown protein	PLANT/T7H20-70 PROTEIN (PTHR33738:SF1)					0	0	0	0
PRUPE|EnsemblGenome=PRUPE_1G524600|UniProtKB=M5XQT6	Prupe.1G524600	zinc finger (C3HC4-type RING finger) family protein	RING-H2 FINGER PROTEIN ATL11 (PTHR14155:SF583)	ubiquitin-protein ligase(PC00234)				0	0	0	0
PRUPE|Gene_ORFName=PRUPE_5G222700|UniProtKB=A0A251PC85	Prupe.5G222700	unknown protein	SUBFAMILY NOT NAMED (PTHR33979:SF3)					0	0	0	0
PRUPE|Gene_ORFName=PRUPE_3G092800|UniProtKB=A0A251PXM6	Prupe.3G092800	PTAC17 (PLASTID TRANSCRIPTIONALLY ACTIVE17)	COBW DOMAIN PROTEIN (AFU_ORTHOLOGUE AFUA_4G07990) (PTHR13748:SF62)					0	0	0	0
PRUPE|Gene_ORFName=PRUPE_8G117300|UniProtKB=A0A251MYT8	Prupe.8G117300	NA						0	0	0	0
PRUPE|Gene_ORFName=PRUPE_6G263200|UniProtKB=A0A251NW64	Prupe.6G263200	lectin protein kinase family protein	LECTIN PROTEIN KINASE FAMILY PROTEIN, PUTATIVE-RELATED (PTHR47976:SF25)					0	0	0	0
PRUPE|EnsemblGenome=PRUPE_1G111900|UniProtKB=M5XCR5	Prupe.1G111900	NA	GIBBERELLIN 2-BETA-DIOXYGENASE 4 (PTHR47990:SF162)		2-oxoglutarate-dependent dioxygenase activity(GO:0016706)	carboxylic acid catabolic process(GO:0046395);cellular lipid catabolic process(GO:0044242);diterpenoid metabolic process(GO:0016101);hormone metabolic process(GO:0042445);response to light stimulus(GO:0009416)		1	1	0	2
PRUPE|Gene_ORFName=PRUPE_4G247300|UniProtKB=A0A251PQI3	Prupe.4G247300	emb2738 (embryo defective 2738); GTP binding	GTP-BINDING PROTEIN (PTHR43834:SF2)	G-protein(PC00020)				0	0	0	0
PRUPE|Gene_ORFName=PRUPE_8G179900|UniProtKB=A0A251N2T3	Prupe.8G179900	NA	DYNAMIN-RELATED PROTEIN 3A-LIKE (PTHR11566:SF184)	membrane traffic protein(PC00150)	GTPase activity(GO:0003924);microtubule binding(GO:0008017)	mitochondrial fission(GO:0000266)	cytoplasm(GO:0005737)	1	1	1	3
PRUPE|Gene_ORFName=PRUPE_8G264100|UniProtKB=A0A251N3P8	Prupe.8G264100	pectinesterase family protein	PECTINESTERASE/PECTINESTERASE INHIBITOR 39-RELATED (PTHR31707:SF147)	esterase(PC00097)	enzyme inhibitor activity(GO:0004857);carboxylic ester hydrolase activity(GO:0052689)			1	0	0	1
PRUPE|Gene_ORFName=PRUPE_4G157100|UniProtKB=A0A251PL55	Prupe.4G157100	NA	PROTEIN TRICHOME BIREFRINGENCE-LIKE 42 (PTHR32285:SF30)		acetyltransferase activity(GO:0016407);O-acyltransferase activity(GO:0008374)		Golgi apparatus(GO:0005794);vacuole(GO:0005773);plasma membrane(GO:0005886)	1	0	1	2
PRUPE|EnsemblGenome=PRUPE_4G197000|UniProtKB=M5WQD8	Prupe.4G197000	DFL1 (DWARF IN LIGHT 1); indole-3-acetic acid amido synthetase	INDOLE-3-ACETIC ACID-AMIDO SYNTHETASE GH3.6 (PTHR31901:SF37)		ligase activity(GO:0016874)		cytoplasm(GO:0005737)	1	0	1	2
PRUPE|Gene_ORFName=PRUPE_1G373600|UniProtKB=A0A251RBU2	Prupe.1G373600	BLH3 (BEL1-LIKE HOMEODOMAIN 3); DNA binding / transcription factor	BEL1-LIKE HOMEODOMAIN PROTEIN 10 (PTHR11850:SF286)	homeodomain transcription factor(PC00119)				0	0	0	0
PRUPE|EnsemblGenome=PRUPE_3G013600|UniProtKB=M5WTI5	Prupe.3G013600	ATGSTF12 (ARABIDOPSIS THALIANA GLUTATHIONE S-TRANSFERASE PHI 12); glutathione transferase	GLUTATHIONE S-TRANSFERASE F12 (PTHR43900:SF54)		cofactor binding(GO:0048037);peptide binding(GO:0042277);anion binding(GO:0043168);transferase activity, transferring alkyl or aryl (other than methyl) groups(GO:0016765)	glutathione metabolic process(GO:0006749)	cytoplasm(GO:0005737)	1	1	1	3
PRUPE|Gene_ORFName=PRUPE_4G058900|UniProtKB=A0A251PGD7	Prupe.4G058900	lipase, putative	GDSL-LIKE LIPASE/ACYLHYDROLASE (PTHR22835:SF626)					0	0	0	0
PRUPE|Gene_ORFName=PRUPE_6G204700|UniProtKB=A0A251NT99	Prupe.6G204700	CLA1 (CLOROPLASTOS ALTERADOS 1); 1-deoxy-D-xylulose-5-phosphate synthase	1-DEOXY-D-XYLULOSE-5-PHOSPHATE SYNTHASE 2, CHLOROPLASTIC-RELATED (PTHR43322:SF4)	transferase(PC00220)	transferase activity(GO:0016740)			1	0	0	1
PRUPE|Gene_ORFName=PRUPE_8G269600|UniProtKB=A0A251N435	Prupe.8G269600	unknown protein	COTTON FIBER PROTEIN (PTHR33265:SF5)					0	0	0	0
PRUPE|EnsemblGenome=PRUPE_7G125700|UniProtKB=M5VR48	Prupe.7G125700	ankyrin repeat family protein	SOWAH (DROSOPHILA) HOMOLOG (PTHR24136:SF15)			protein catabolic process(GO:0030163);positive regulation of protein catabolic process(GO:0045732);protein ubiquitination(GO:0016567)		0	1	0	1
PRUPE|EnsemblGenome=PRUPE_5G082100|UniProtKB=M5WCU5	Prupe.5G082100	MATE efflux family protein	PROTEIN DETOXIFICATION 56 (PTHR11206:SF93)	transporter(PC00227)	transmembrane transporter activity(GO:0022857)			1	0	0	1
PRUPE|EnsemblGenome=PRUPE_8G064200|UniProtKB=M5VX27	Prupe.8G064200	DHS2 (3-deoxy-d-arabino-heptulosonate 7-phosphate synthase); 3-deoxy-7-phosphoheptulonate synthase	PHOSPHO-2-DEHYDRO-3-DEOXYHEPTONATE ALDOLASE 2, CHLOROPLASTIC (PTHR21337:SF28)					0	0	0	0
PRUPE|EnsemblGenome=PRUPE_6G225300|UniProtKB=M5W023	Prupe.6G225300	NA	LYSINE-RICH ARABINOGALACTAN PROTEIN 17-RELATED (PTHR37209:SF3)					0	0	0	0
PRUPE|Gene_ORFName=PRUPE_8G126300|UniProtKB=A0A251MWY6	Prupe.8G126300	unknown protein	REGULATED GENE 27, PUTATIVE ISOFORM 2-RELATED (PTHR33676:SF17)					0	0	0	0
PRUPE|Gene_ORFName=PRUPE_8G270000|UniProtKB=A0A251N776	Prupe.8G270000	MYB12 (MYB DOMAIN PROTEIN 12); DNA binding / transcription activator/ transcription factor	MYB TRANSCRIPTION FACTOR (PTHR47999:SF65)					0	0	0	0
PRUPE|EnsemblGenome=PRUPE_2G199100|UniProtKB=M5XNC9	Prupe.2G199100	ATOMT1 (O-METHYLTRANSFERASE 1); caffeate O-methyltransferase/ myricetin 3'-O-methyltransferase/ quercetin 3-O-methyltransferase	O-METHYLTRANSFERASE FAMILY PROTEIN (PTHR11746:SF215)	methyltransferase(PC00155)	O-methyltransferase activity(GO:0008171);S-adenosylmethionine-dependent methyltransferase activity(GO:0008757)	aromatic compound biosynthetic process(GO:0019438);methylation(GO:0032259)		1	1	0	2
PRUPE|EnsemblGenome=PRUPE_7G205200|UniProtKB=M5VPE7	Prupe.7G205200	unknown protein	NUCLEASE (PTHR22930:SF199)					0	0	0	0
PRUPE|Gene_ORFName=PRUPE_3G023300|UniProtKB=A0A251PU15	Prupe.3G023300	APUM5 (Arabidopsis Pumilio 5); RNA binding / binding	PUMILIO HOMOLOG 5 (PTHR12537:SF121)	RNA binding protein(PC00031)	mRNA binding(GO:0003729)	posttranscriptional regulation of gene expression(GO:0010608);gene expression(GO:0010467)	cytoplasm(GO:0005737)	1	1	1	3
PRUPE|Gene_ORFName=PRUPE_4G103000|UniProtKB=A0A251PIF3	Prupe.4G103000	NA	BETA-AMYRIN 28-OXIDASE-LIKE (PTHR24286:SF88)	oxygenase(PC00177)	oxidoreductase activity, acting on paired donors, with incorporation or reduction of molecular oxygen(GO:0016705);monooxygenase activity(GO:0004497)	ergosterol biosynthetic process(GO:0006696);oxidation-reduction process(GO:0055114)		1	1	0	2
PRUPE|EnsemblGenome=PRUPE_5G004100|UniProtKB=M5W9G7	Prupe.5G004100	auxin efflux carrier family protein	PROTEIN PIN-LIKES 1 (PTHR31651:SF33)					0	0	0	0
PRUPE|Gene_ORFName=PRUPE_4G193600|UniProtKB=A0A251PMY4	Prupe.4G193600	ATP binding / protein kinase/ protein serine/threonine kinase/ protein tyrosine kinase/ sugar binding	KINASE 3, PUTATIVE-RELATED (PTHR27002:SF214)		protein serine/threonine kinase activity(GO:0004674)	protein phosphorylation(GO:0006468)	plasma membrane(GO:0005886)	1	1	1	3
PRUPE|Gene_ORFName=PRUPE_8G144100|UniProtKB=A0A251MY00	Prupe.8G144100	NA	BETA-1,4-XYLOSIDASE (PTHR38370:SF1)					0	0	0	0
PRUPE|Gene_ORFName=PRUPE_2G283600|UniProtKB=A0A251QMU6	Prupe.2G283600	ERL1 (ERECTA-LIKE 1); kinase	LRR RECEPTOR-LIKE SERINE/THREONINE-PROTEIN KINASE ERL1-RELATED (PTHR48056:SF34)		receptor serine/threonine kinase binding(GO:0033612)			1	0	0	1
PRUPE|EnsemblGenome=PRUPE_4G067000|UniProtKB=M5WYF5	Prupe.4G067000	unknown protein	PRECURSOR OF CEP14 (PTHR37180:SF2)					0	0	0	0
PRUPE|Gene_ORFName=PRUPE_5G226400|UniProtKB=A0A251PFT8	Prupe.5G226400	NA	OS01G0683700 PROTEIN (PTHR31168:SF19)					0	0	0	0
PRUPE|EnsemblGenome=PRUPE_5G149600|UniProtKB=M5WCC1	Prupe.5G149600	unknown protein	SUBFAMILY NOT NAMED (PTHR33128:SF43)					0	0	0	0
PRUPE|EnsemblGenome=PRUPE_1G175500|UniProtKB=M5XCF4	Prupe.1G175500	ATB2; oxidoreductase	PYRIDOXAL REDUCTASE-RELATED (PTHR43625:SF40)	reductase(PC00198)				0	0	0	0
PRUPE|EnsemblGenome=PRUPE_I000500|UniProtKB=M5X0V1	Prupe.I000500	ATMRP3; ATPase, coupled to transmembrane movement of substances / chlorophyll catabolite transporter/ glutathione S-conjugate-exporting ATPase	ABC TRANSPORTER C FAMILY MEMBER 3 (PTHR24223:SF181)	ATP-binding cassette (ABC) transporter(PC00003)	ATPase activity(GO:0016887);ATPase-coupled transmembrane transporter activity(GO:0042626)	transmembrane transport(GO:0055085)	plant-type vacuole(GO:0000325);vacuolar membrane(GO:0005774)	1	1	1	3
PRUPE|EnsemblGenome=PRUPE_7G243600|UniProtKB=M5WA65	Prupe.7G243600	SHN1 (SHINE 1); DNA binding / sequence-specific DNA binding / transcription factor	AP2-EREBP TRANSCRIPTION FACTOR (PTHR31194:SF49)					0	0	0	0
PRUPE|EnsemblGenome=PRUPE_1G330900|UniProtKB=M5XYR4	Prupe.1G330900	invertase/pectin methylesterase inhibitor family protein	PLANT INVERTASE/PECTIN METHYLESTERASE INHIBITOR SUPERFAMILY PROTEIN (PTHR31080:SF64)		catalytic activity(GO:0003824);enzyme inhibitor activity(GO:0004857)	negative regulation of catalytic activity(GO:0043086)		1	1	0	2
PRUPE|EnsemblGenome=PRUPE_3G191800|UniProtKB=M5XBE5	Prupe.3G191800	PMH2 (putative mitochondrial RNA helicase 2); ATP binding / ATP-dependent helicase/ helicase/ nucleic acid binding	DEAD-BOX ATP-DEPENDENT RNA HELICASE 53, MITOCHONDRIAL (PTHR24031:SF326)			rRNA processing(GO:0006364)	nucleus(GO:0005634)	0	1	1	2
PRUPE|Gene_ORFName=PRUPE_1G518600|UniProtKB=A0A251RGG0	Prupe.1G518600	NA	OUTER ARM DYNEIN LIGHT CHAIN 1 PROTEIN (PTHR15454:SF37)	scaffold/adaptor protein(PC00226)	protein kinase binding(GO:0019901)		cytoplasm(GO:0005737)	1	0	1	2
PRUPE|Gene_ORFName=PRUPE_3G185300|UniProtKB=A0A251Q267	Prupe.3G185300	ZIP5; cation transmembrane transporter/ metal ion transmembrane transporter	ZINC TRANSPORTER 1 (PTHR11040:SF35)	secondary carrier transporter(PC00258)	metal ion transmembrane transporter activity(GO:0046873)	inorganic cation transmembrane transport(GO:0098662);zinc ion transport(GO:0006829)	plasma membrane(GO:0005886)	1	1	1	3
PRUPE|EnsemblGenome=PRUPE_3G177000|UniProtKB=M5WR32	Prupe.3G177000	60S ribosomal protein L18A (RPL18aB)	60S RIBOSOMAL PROTEIN L18A (PTHR10052:SF1)				cytosolic large ribosomal subunit(GO:0022625)	0	0	1	1
PRUPE|Gene_ORFName=PRUPE_3G134900|UniProtKB=A0A251PZQ3	Prupe.3G134900	NA	BNAC05G02100D PROTEIN (PTHR35274:SF5)					0	0	0	0
PRUPE|Gene_ORFName=PRUPE_1G570100|UniProtKB=A0A251RK04	Prupe.1G570100	pentatricopeptide (PPR) repeat-containing protein	SUBFAMILY NOT NAMED (PTHR46128:SF150)					0	0	0	0
PRUPE|Gene_ORFName=PRUPE_2G226200|UniProtKB=A0A251QL38	Prupe.2G226200	NA	EXOCYST SUBUNIT EXO70 FAMILY PROTEIN (PTHR12542:SF26)	membrane traffic protein(PC00150)		vesicle fusion to plasma membrane(GO:0099500)	exocyst(GO:0000145)	0	1	1	2
PRUPE|EnsemblGenome=PRUPE_1G357100|UniProtKB=M5XC21	Prupe.1G357100	sks5 (SKU5 Similar 5); copper ion binding / oxidoreductase	OSJNBA0084K11.18 PROTEIN (PTHR11709:SF387)	oxidase(PC00175)	oxidoreductase activity(GO:0016491)			1	0	0	1
PRUPE|Gene_ORFName=PRUPE_1G007500|UniProtKB=A0A251QRT5	Prupe.1G007500	ankyrin repeat family protein	ANKYRIN REPEAT-CONTAINING PROTEIN ITN1-LIKE (PTHR24177:SF103)	scaffold/adaptor protein(PC00226)				0	0	0	0
PRUPE|Gene_ORFName=PRUPE_1G242800|UniProtKB=A0A251R5H5	Prupe.1G242800	MKP1 (MITOGEN-ACTIVATED PROTEIN KINASE PHOSPHATASE 1); MAP kinase tyrosine/serine/threonine phosphatase	MKPA PROTEIN (PTHR46381:SF2)					0	0	0	0
PRUPE|EnsemblGenome=PRUPE_1G038100|UniProtKB=M5XW09	Prupe.1G038100	NA						0	0	0	0
PRUPE|EnsemblGenome=PRUPE_5G185200|UniProtKB=M5WCM1	Prupe.5G185200	proton-dependent oligopeptide transport (POT) family protein	PROTEIN NRT1/ PTR FAMILY 2.9 (PTHR11654:SF307)	transporter(PC00227)			plasma membrane(GO:0005886)	0	0	1	1
PRUPE|EnsemblGenome=PRUPE_2G273500|UniProtKB=M5X307	Prupe.2G273500	DER1 (DERLIN-1)	DERLIN (PTHR11009:SF26)	primary active transporter(PC00068)	protease binding(GO:0002020)	endoplasmic reticulum unfolded protein response(GO:0030968);ubiquitin-dependent ERAD pathway(GO:0030433)	membrane protein complex(GO:0098796);ubiquitin ligase complex(GO:0000151);integral component of endoplasmic reticulum membrane(GO:0030176);vacuole(GO:0005773);plasma membrane(GO:0005886)	1	1	1	3
PRUPE|EnsemblGenome=PRUPE_5G200800|UniProtKB=M5WBD9	Prupe.5G200800	AtGUS2 (Arabidopsis thaliana glucuronidase 2); beta-glucuronidase	HEPARANASE-LIKE PROTEIN 1 (PTHR14363:SF21)		hydrolase activity(GO:0016787)		plant-type cell wall(GO:0009505)	1	0	1	2
PRUPE|EnsemblGenome=PRUPE_7G268000|UniProtKB=M5VWN9	Prupe.7G268000	calcium-binding mitochondrial protein-related	LETM1-LIKE PROTEIN (PTHR14009:SF31)	secondary carrier transporter(PC00258)		cellular metal ion homeostasis(GO:0006875)		0	1	0	1
PRUPE|Gene_ORFName=PRUPE_8G193500|UniProtKB=A0A251N0C3	Prupe.8G193500	PUB9 (PLANT U-BOX 9); ubiquitin-protein ligase	U-BOX DOMAIN-CONTAINING PROTEIN 9 (PTHR23315:SF253)	ubiquitin-protein ligase(PC00234)			nucleus(GO:0005634);cytoplasm(GO:0005737)	0	0	1	1
PRUPE|EnsemblGenome=PRUPE_1G127600|UniProtKB=A0A251QWD7	Prupe.1G127600	MLP423 (MLP-LIKE PROTEIN 423)	STRESS-INDUCED PROTEIN SAM22 (PTHR31213:SF55)					0	0	0	0
PRUPE|EnsemblGenome=PRUPE_8G265100|UniProtKB=M5W1D3	Prupe.8G265100	emb2386 (embryo defective 2386); structural constituent of ribosome	RIBOSOMAL PROTEIN L19 (PTHR10722:SF0)	ribosomal protein(PC00202)	RNA binding(GO:0003723);structural constituent of ribosome(GO:0003735)		cytosolic large ribosomal subunit(GO:0022625)	1	0	1	2
PRUPE|EnsemblGenome=PRUPE_1G038000|UniProtKB=M5XMF2	Prupe.1G038000	NA						0	0	0	0
PRUPE|EnsemblGenome=PRUPE_1G294000|UniProtKB=M5XGZ5	Prupe.1G294000	unknown protein	O-FUCOSYLTRANSFERASE FAMILY PROTEIN (PTHR31741:SF45)				cytoplasm(GO:0005737)	0	0	1	1
PRUPE|EnsemblGenome=PRUPE_1G245500|UniProtKB=M5XJ63	Prupe.1G245500	DRNL (DORNROSCHEN-LIKE); DNA binding / transcription factor	ETHYLENE-RESPONSIVE TRANSCRIPTION FACTOR ESR1 (PTHR31677:SF146)					0	0	0	0
PRUPE|Gene_ORFName=PRUPE_2G104000|UniProtKB=A0A251QE45	Prupe.2G104000	NA	RUST RESISTANCE KINASE LR10-LIKE ISOFORM X1 (PTHR27009:SF197)					0	0	0	0
PRUPE|Gene_ORFName=PRUPE_8G173600|UniProtKB=A0A251MZA9	Prupe.8G173600	NA	LEUCINE-RICH REPEAT (LRR) FAMILY PROTEIN (PTHR34630:SF45)					0	0	0	0
PRUPE|EnsemblGenome=PRUPE_5G135700|UniProtKB=M5WDV8	Prupe.5G135700	FUNCTIONS IN: molecular_function unknown; INVOLVED IN: biological_process unknown; LOCATED IN: cellular_component unknown; EXPRESSED IN: 23 plant structures; EXPRESSED DURING: 13 growth stages; BEST Arabidopsis thaliana protein match is: oxidoreductase, acting on NADH or NADPH (TAIR:AT1G75260.1); Has 35 Blast hits to 35 proteins in 7 species: Archae - 0; Bacteria - 0; Metazoa - 0; Fungi - 0; Plan…	OSJNBA0094O15.16 PROTEIN (PTHR33472:SF3)					0	0	0	0
PRUPE|EnsemblGenome=PRUPE_3G100300|UniProtKB=M5WS61	Prupe.3G100300	J8; heat shock protein binding / unfolded protein binding	HEAT SHOCK PROTEIN DNAJ FAMILY PROTEIN (PTHR24074:SF35)	chaperone(PC00072)				0	0	0	0
PRUPE|EnsemblGenome=PRUPE_6G152200|UniProtKB=M5W0Z5	Prupe.6G152200	NA	STRESS-INDUCED PROTEIN SAM22 (PTHR31213:SF55)					0	0	0	0
PRUPE|Gene_ORFName=PRUPE_7G007100|UniProtKB=A0A251N4K3	Prupe.7G007100	NA						0	0	0	0
PRUPE|Gene_ORFName=PRUPE_5G167100|UniProtKB=A0A251P9P6	Prupe.5G167100	ATMYB86 (MYB DOMAIN PROTEIN 86); specific transcriptional repressor/ transcription repressor	MYB TRANSCRIPTION FACTOR (PTHR47997:SF10)			regulation of cellular process(GO:0050794);cellular process(GO:0009987)		0	1	0	1
PRUPE|Gene_ORFName=PRUPE_6G121800|UniProtKB=A0A251NP63	Prupe.6G121800	PDR6; ATPase, coupled to transmembrane movement of substances	ABC TRANSPORTER G FAMILY MEMBER 48 (PTHR19241:SF624)	ATP-binding cassette (ABC) transporter(PC00003)				0	0	0	0
PRUPE|Gene_ORFName=PRUPE_3G291300|UniProtKB=A0A251Q7B7	Prupe.3G291300	unknown protein						0	0	0	0
PRUPE|EnsemblGenome=PRUPE_2G161500|UniProtKB=M5XKN4	Prupe.2G161500	short-chain dehydrogenase/reductase (SDR) family protein	SALUTARIDINE REDUCTASE-LIKE (PTHR43490:SF87)	dehydrogenase(PC00092)				0	0	0	0
PRUPE|EnsemblGenome=PRUPE_8G144700|UniProtKB=M5VMB5	Prupe.8G144700	VDAC2 (VOLTAGE DEPENDENT ANION CHANNEL 2); voltage-gated anion channel	GH26960P-RELATED (PTHR11743:SF23)	voltage-gated ion channel(PC00241)	inorganic anion transmembrane transporter activity(GO:0015103);ion channel activity(GO:0005216);voltage-gated ion channel activity(GO:0005244)		mitochondrial outer membrane(GO:0005741)	1	0	1	2
PRUPE|Gene_ORFName=PRUPE_6G085000|UniProtKB=A0A251NPS6	Prupe.6G085000	MYB111 (MYB DOMAIN PROTEIN 111); DNA binding / transcription factor	TRANSCRIPTION FACTOR MYB48-RELATED (PTHR45675:SF7)		sequence-specific DNA binding(GO:0043565)	transcription, DNA-templated(GO:0006351);regulation of transcription, DNA-templated(GO:0006355)	nucleus(GO:0005634)	1	1	1	3
PRUPE|Gene_ORFName=PRUPE_2G202700|UniProtKB=A0A251QJV8	Prupe.2G202700	NA	NAC DOMAIN CONTAINING PROTEIN 49 (PTHR31989:SF193)					0	0	0	0
PRUPE|Gene_ORFName=PRUPE_3G129600|UniProtKB=A0A251Q2K4	Prupe.3G129600	NA	ACETYLSEROTONIN O-METHYLTRANSFERASE 1 (PTHR11746:SF259)	methyltransferase(PC00155)	O-methyltransferase activity(GO:0008171);S-adenosylmethionine-dependent methyltransferase activity(GO:0008757)	aromatic compound biosynthetic process(GO:0019438);methylation(GO:0032259)		1	1	0	2
PRUPE|Gene_ORFName=PRUPE_4G203500|UniProtKB=A0A251PNI1	Prupe.4G203500	ankyrin repeat family protein	REPEAT FAMILY PROTEIN, PUTATIVE-RELATED (PTHR24177:SF109)	scaffold/adaptor protein(PC00226)				0	0	0	0
PRUPE|Gene_ORFName=PRUPE_2G003200|UniProtKB=A0A251Q8V2	Prupe.2G003200	pectinesterase family protein	PECTINESTERASE 68-RELATED (PTHR31321:SF19)		carboxylic ester hydrolase activity(GO:0052689)	polysaccharide metabolic process(GO:0005976);macromolecule catabolic process(GO:0009057);drug metabolic process(GO:0017144);cellular catabolic process(GO:0044248)		1	1	0	2
PRUPE|EnsemblGenome=PRUPE_7G175900|UniProtKB=M5VV24	Prupe.7G175900	RTFL6 (ROTUNDIFOLIA LIKE 6)	DVL17 (PTHR33102:SF46)					0	0	0	0
PRUPE|Gene_ORFName=PRUPE_7G107600|UniProtKB=A0A251N9V3	Prupe.7G107600	NA	HEAT SHOCK 70 KDA PROTEIN 18-RELATED (PTHR19375:SF413)		ATP binding(GO:0005524);heat shock protein binding(GO:0031072);unfolded protein binding(GO:0051082);ATPase activity, coupled(GO:0042623)	chaperone-mediated protein folding(GO:0061077);cellular response to unfolded protein(GO:0034620)	cytoplasm(GO:0005737)	1	1	1	3
PRUPE|EnsemblGenome=PRUPE_8G209800|UniProtKB=M5VTH1	Prupe.8G209800	unknown protein	M REDUCTASE II SUBUNIT GAMMA, PUTATIVE (DUF3741)-RELATED (PTHR46634:SF3)					0	0	0	0
PRUPE|EnsemblGenome=PRUPE_5G237800|UniProtKB=M5WUT3	Prupe.5G237800	PAP3 (PURPLE ACID PHOSPHATASE 3); acid phosphatase/ protein serine/threonine phosphatase	PURPLE ACID PHOSPHATASE (PTHR10161:SF46)		ferrous iron binding(GO:0008198);phosphatase activity(GO:0016791)			1	0	0	1
PRUPE|Gene_ORFName=PRUPE_7G187400|UniProtKB=A0A251NDI3	Prupe.7G187400	pentatricopeptide (PPR) repeat-containing protein	BNAC06G18640D PROTEIN (PTHR47926:SF104)					0	0	0	0
PRUPE|Gene_ORFName=PRUPE_5G028800|UniProtKB=A0A251P4G8	Prupe.5G028800	transcription factor jumonji (jmj) family protein	TRANSCRIPTION FACTOR JUMONJI (JMJ) FAMILY PROTEIN / ZINC FINGER (C5HC2 TYPE) FAMILY PROTEIN (PTHR10694:SF33)	histone modifying enzyme(PC00261)	catalytic activity, acting on a protein(GO:0140096);demethylase activity(GO:0032451)	chromatin remodeling(GO:0006338)	histone methyltransferase complex(GO:0035097)	1	1	1	3
PRUPE|EnsemblGenome=PRUPE_1G264900|UniProtKB=M5XG18	Prupe.1G264900	ERD9 (EARLY-RESPONSIVE TO DEHYDRATION 9); glutathione transferase	GLUTATHIONE S-TRANSFERASE U17 (PTHR11260:SF615)		transferase activity, transferring alkyl or aryl (other than methyl) groups(GO:0016765)	glutathione metabolic process(GO:0006749)	cytoplasm(GO:0005737)	1	1	1	3
PRUPE|EnsemblGenome=PRUPE_1G402400|UniProtKB=M5XTG8	Prupe.1G402400	COPT5; copper ion transmembrane transporter/ high affinity copper ion transmembrane transporter	COPPER TRANSPORTER 1A, ISOFORM C-RELATED (PTHR12483:SF27)		metal ion transmembrane transporter activity(GO:0046873)	cellular copper ion homeostasis(GO:0006878)	plasma membrane(GO:0005886)	1	1	1	3
PRUPE|Gene_ORFName=PRUPE_4G027200|UniProtKB=A0A251PEW5	Prupe.4G027200	protein kinase family protein	CYSTEINE-RICH RECEPTOR-LIKE KINASE (PTHR27002:SF679)		protein serine/threonine kinase activity(GO:0004674)	protein phosphorylation(GO:0006468)	plasma membrane(GO:0005886)	1	1	1	3
PRUPE|Gene_ORFName=PRUPE_1G398100|UniProtKB=A0A251RAF3	Prupe.1G398100	chloroplast nucleoid DNA-binding protein, putative	ASPARTYL PROTEASE AED1 (PTHR13683:SF750)	aspartic protease(PC00053)				0	0	0	0
PRUPE|Gene_ORFName=PRUPE_4G112600|UniProtKB=A0A251PJ19	Prupe.4G112600	pentatricopeptide (PPR) repeat-containing protein	PENTATRICOPEPTIDE REPEAT-CONTAINING PROTEIN (PTHR47942:SF47)					0	0	0	0
PRUPE|Gene_ORFName=PRUPE_7G005000|UniProtKB=A0A251N4F8	Prupe.7G005000	NA	TRANSCRIPTIONAL ACTIVATOR DEMETER (PTHR46213:SF13)					0	0	0	0
PRUPE|EnsemblGenome=PRUPE_7G132100|UniProtKB=M5VWU2	Prupe.7G132100	MAPKKK19; ATP binding / kinase/ protein kinase/ protein serine/threonine kinase	MITOGEN-ACTIVATED PROTEIN KINASE KINASE KINASE 20 (PTHR48011:SF18)					0	0	0	0
PRUPE|Gene_ORFName=PRUPE_7G123700|UniProtKB=A0A251NAJ6	Prupe.7G123700	LOCATED IN: vacuole; EXPRESSED IN: 23 plant structures; EXPRESSED DURING: 13 growth stages; BEST Arabidopsis thaliana protein match is: F-box family protein (TAIR:AT1G22000.1); Has 67094 Blast hits to 30189 proteins in 1408 species: Archae - 880; Bacteria - 6261; Metazoa - 35085; Fungi - 5326; Plants - 2622; Viruses - 293; Other Eukaryotes - 16627 (source: NCBI BLink).	HEAVY CHAIN-LIKE PROTEIN, PUTATIVE-RELATED (PTHR47270:SF3)					0	0	0	0
PRUPE|EnsemblGenome=PRUPE_1G331900|UniProtKB=M5XG08	Prupe.1G331900	PDLP6 (PLASMODESMATA-LOCATED PROTEIN 6)	PLASMODESMATA-LOCATED PROTEIN 6 (PTHR32080:SF31)			defense response to bacterium(GO:0042742)	plasmodesma(GO:0009506)	0	1	1	2
PRUPE|EnsemblGenome=PRUPE_7G091800|UniProtKB=M5WB73	Prupe.7G091800	unknown protein						0	0	0	0
PRUPE|EnsemblGenome=PRUPE_8G054100|UniProtKB=M5W6Q5	Prupe.8G054100	unknown protein	TRANSMEMBRANE PROTEIN 18 (PTHR22593:SF2)					0	0	0	0
PRUPE|EnsemblGenome=PRUPE_1G223900|UniProtKB=M5XJ15	Prupe.1G223900	unknown protein	PROTEIN, PUTATIVE (DUF 3339)-RELATED (PTHR33128:SF55)					0	0	0	0
PRUPE|EnsemblGenome=PRUPE_4G065700|UniProtKB=M5X9A1	Prupe.4G065700	IRX1 (IRREGULAR XYLEM 1); cellulose synthase/ transferase, transferring glycosyl groups	CELLULOSE SYNTHASE A CATALYTIC SUBUNIT 8 [UDP-FORMING] (PTHR13301:SF31)		transferase activity, transferring hexosyl groups(GO:0016758)	membrane fission(GO:0090148);mitotic cytokinesis(GO:0000281);beta-glucan biosynthetic process(GO:0051274);mitotic nuclear division(GO:0140014);plant-type cell wall biogenesis(GO:0009832)	trans-Golgi network(GO:0005802);vacuole(GO:0005773);plasma membrane(GO:0005886)	1	1	1	3
PRUPE|EnsemblGenome=PRUPE_8G100100|UniProtKB=M5VYU6	Prupe.8G100100	ATPI4K ALPHA; 1-phosphatidylinositol 4-kinase/ inositol or phosphatidylinositol kinase	PHOSPHATIDYLINOSITOL 4-KINASE ALPHA-RELATED (PTHR10048:SF15)	kinase(PC00137)	phosphotransferase activity, alcohol group as acceptor(GO:0016773);kinase activity(GO:0016301)	phosphatidylinositol-mediated signaling(GO:0048015);phosphatidylinositol phosphorylation(GO:0046854)	cytoplasm(GO:0005737);plasma membrane(GO:0005886)	1	1	1	3
PRUPE|Gene_ORFName=PRUPE_3G135800|UniProtKB=A0A251Q008	Prupe.3G135800	NA	CAAX AMINO TERMINAL PROTEASE FAMILY PROTEIN (PTHR43592:SF4)	metalloprotease(PC00153)				0	0	0	0
PRUPE|EnsemblGenome=PRUPE_8G079200|UniProtKB=M5VTP6	Prupe.8G079200	auxin-responsive protein, putative	SUBFAMILY NOT NAMED (PTHR31929:SF69)					0	0	0	0
PRUPE|Gene_ORFName=PRUPE_4G063000|UniProtKB=A0A251PGM3	Prupe.4G063000	NA						0	0	0	0
PRUPE|Gene_ORFName=PRUPE_5G215400|UniProtKB=A0A251PBV6	Prupe.5G215400	NA						0	0	0	0
PRUPE|EnsemblGenome=PRUPE_5G043800|UniProtKB=M5WBA8	Prupe.5G043800	ATEXPA6 (ARABIDOPSIS THALIANA EXPANSIN A6)	EXPANSIN-A3 (PTHR31867:SF174)					0	0	0	0
PRUPE|Gene_ORFName=PRUPE_8G128900|UniProtKB=A0A251MX44	Prupe.8G128900	unknown protein	O-ACYLTRANSFERASE WSD1-LIKE ISOFORM X1 (PTHR31650:SF41)		O-acyltransferase activity(GO:0008374)	glycerolipid biosynthetic process(GO:0045017);triglyceride metabolic process(GO:0006641)	plasma membrane(GO:0005886)	1	1	1	3
PRUPE|EnsemblGenome=PRUPE_1G509800|UniProtKB=M5XGJ1	Prupe.1G509800	NA	OS04G0457400 PROTEIN (PTHR34950:SF1)					0	0	0	0
PRUPE|EnsemblGenome=PRUPE_1G307700|UniProtKB=M5Y2S7	Prupe.1G307700	hydrolase	CARBOXYLESTERASE 6-RELATED (PTHR23024:SF409)	deacetylase(PC00087)	hydrolase activity(GO:0016787)	catabolic process(GO:0009056)		1	1	0	2
PRUPE|Gene_ORFName=PRUPE_1G490200|UniProtKB=A0A251RFM5	Prupe.1G490200	BAT1 (BIDIRECTIONAL AMINO ACID TRANSPORTER 1); amino acid transmembrane transporter	AMINO-ACID PERMEASE BAT1 HOMOLOG (PTHR45649:SF17)					0	0	0	0
PRUPE|Gene_ORFName=PRUPE_7G007700|UniProtKB=A0A251N6R5	Prupe.7G007700	glycosyl hydrolase family 3 protein	BETA-D-GLUCOSIDE GLUCOHYDROLASE (PTHR30620:SF91)	glucosidase(PC00108)	glucosidase activity(GO:0015926)			1	0	0	1
PRUPE|EnsemblGenome=PRUPE_1G310900|UniProtKB=M5XB52	Prupe.1G310900	zinc finger (B-box type) family protein	ZINC FINGER PROTEIN CONSTANS-LIKE 6 (PTHR31874:SF43)					0	0	0	0
PRUPE|EnsemblGenome=PRUPE_I002700|UniProtKB=A0A1R3L529	Prupe.I002700	NA	OSJNBA0084K11.20 PROTEIN (PTHR48017:SF47)				plasma membrane(GO:0005886)	0	0	1	1
PRUPE|EnsemblGenome=PRUPE_3G266900|UniProtKB=M5WYM6	Prupe.3G266900	FTSH6 (FTSH PROTEASE 6); ATP-dependent peptidase/ ATPase/ metallopeptidase/ peptidase/ zinc ion binding	ATP-DEPENDENT ZINC METALLOPROTEASE FTSH 6, CHLOROPLASTIC (PTHR23076:SF118)	metalloprotease(PC00153)	peptidase activity, acting on L-amino acid peptides(GO:0070011);ATPase activity, coupled(GO:0042623)	proteolysis(GO:0006508)	mitochondrion(GO:0005739)	1	1	1	3
PRUPE|Gene_ORFName=PRUPE_3G184900|UniProtKB=A0A251Q251	Prupe.3G184900	UGT71B6 (UDP-glucosyl transferase 71B6); UDP-glycosyltransferase/ abscisic acid glucosyltransferase/ transferase, transferring glycosyl groups	UDP-GLYCOSYLTRANSFERASE 71B2 (PTHR48049:SF48)					0	0	0	0
PRUPE|EnsemblGenome=PRUPE_7G229300|UniProtKB=M5VSS3	Prupe.7G229300	unknown protein	EXPRESSED PROTEIN (PTHR33168:SF44)					0	0	0	0
PRUPE|EnsemblGenome=PRUPE_4G185300|UniProtKB=M5X9Z4	Prupe.4G185300	FUNCTIONS IN: molecular_function unknown; INVOLVED IN: response to wounding; LOCATED IN: cellular_component unknown; EXPRESSED IN: male gametophyte, pollen tube; EXPRESSED DURING: L mature pollen stage; CONTAINS InterPro DOMAIN/s: Cystathionine beta-synthase, core (InterPro:IPR000644); BEST Arabidopsis thaliana protein match is: CBS domain-containing protein (TAIR:AT4G27460.1); Has 79 Blast hits …	CBS DOMAIN-CONTAINING PROTEIN CBSX5 (PTHR13780:SF128)	kinase modulator(PC00140)				0	0	0	0
PRUPE|Gene_ORFName=PRUPE_6G258300|UniProtKB=A0A251NVZ6	Prupe.6G258300	unknown protein	OS05G0110100 PROTEIN (PTHR36389:SF1)				chloroplast thylakoid membrane(GO:0009535)	0	0	1	1
PRUPE|Gene_ORFName=PRUPE_2G265500|UniProtKB=A0A251QLZ3	Prupe.2G265500	ATP binding / DNA binding / helicase/ nucleic acid binding / protein binding / zinc ion binding	E3 UBIQUITIN-PROTEIN LIGASE SHPRH (PTHR45865:SF1)					0	0	0	0
PRUPE|Gene_ORFName=PRUPE_3G020100|UniProtKB=A0A251PTV0	Prupe.3G020100	NA	B-BOX ZINC FINGER PROTEIN 32-LIKE (PTHR31717:SF22)					0	0	0	0
PRUPE|EnsemblGenome=PRUPE_3G039200|UniProtKB=M5WX68	Prupe.3G039200	LOX3; electron carrier/ iron ion binding / lipoxygenase/ metal ion binding / oxidoreductase, acting on single donors with incorporation of molecular oxygen, incorporation of two atoms of oxygen	LIPOXYGENASE 3, CHLOROPLASTIC (PTHR11771:SF95)	oxygenase(PC00177)				0	0	0	0
PRUPE|Gene_ORFName=PRUPE_7G202400|UniProtKB=A0A251NH25	Prupe.7G202400	NA	THERMOSPERMINE SYNTHASE ACAULIS5-LIKE (PTHR43317:SF6)	transferase(PC00220)	transferase activity, transferring alkyl or aryl (other than methyl) groups(GO:0016765)	cellular nitrogen compound biosynthetic process(GO:0044271);organonitrogen compound biosynthetic process(GO:1901566)		1	1	0	2
PRUPE|EnsemblGenome=PRUPE_6G023400|UniProtKB=M5W3Y4	Prupe.6G023400	NA	ARABINOGALACTAN PROTEIN 23 (PTHR34672:SF2)					0	0	0	0
PRUPE|Gene_ORFName=PRUPE_3G298500|UniProtKB=A0A251Q7P8	Prupe.3G298500	INVOLVED IN: biological_process unknown; EXPRESSED IN: 18 plant structures; EXPRESSED DURING: 10 growth stages; CONTAINS InterPro DOMAIN/s: EF-HAND 1 (InterPro:IPR018247); BEST Arabidopsis thaliana protein match is: unknown protein (TAIR:AT2G41730.1); Has 208 Blast hits to 177 proteins in 46 species: Archae - 0; Bacteria - 4; Metazoa - 51; Fungi - 25; Plants - 42; Viruses - 6; Other Eukaryotes - …	PROTEIN THI031, PUTATIVE-RELATED (PTHR34278:SF1)					0	0	0	0
PRUPE|EnsemblGenome=PRUPE_7G126800|UniProtKB=M5VUK7	Prupe.7G126800	AtMYB27 (myb domain protein 27); DNA binding / transcription factor	MYB TRANSCRIPTION FACTOR (PTHR10641:SF1230)	homeodomain transcription factor(PC00119)				0	0	0	0
PRUPE|EnsemblGenome=PRUPE_6G288600|UniProtKB=M1Q4F6	Prupe.6G288600	AGT3 (ALANINE:GLYOXYLATE AMINOTRANSFERASE 3); alanine-glyoxylate transaminase/ catalytic/ pyridoxal phosphate binding / transaminase	ALANINE--GLYOXYLATE AMINOTRANSFERASE 2-LIKE (PTHR45688:SF13)					0	0	0	0
PRUPE|EnsemblGenome=PRUPE_1G251200|UniProtKB=M5Y2X2	Prupe.1G251200	polygalacturonase, putative / pectinase, putative	PECTIN LYASE-LIKE SUPERFAMILY PROTEIN (PTHR31375:SF91)					0	0	0	0
PRUPE|Gene_ORFName=PRUPE_1G253700|UniProtKB=A0A251R347	Prupe.1G253700	BURP domain-containing protein / polygalacturonase, putative	POLYGALACTURONASE 1 BETA-LIKE PROTEIN 2 (PTHR31458:SF2)					0	0	0	0
PRUPE|Gene_ORFName=PRUPE_5G053700|UniProtKB=A0A251P423	Prupe.5G053700	NA						0	0	0	0
PRUPE|Gene_ORFName=PRUPE_4G092800|UniProtKB=A0A251PI24	Prupe.4G092800	NA	CYCLIC NUCLEOTIDE-GATED ION CHANNEL 1-LIKE (PTHR45651:SF65)					0	0	0	0
PRUPE|Gene_ORFName=PRUPE_4G046000|UniProtKB=A0A251PJ22	Prupe.4G046000	HSF4 (HEAT SHOCK FACTOR 4); DNA binding / transcription factor/ transcription repressor	HEAT STRESS TRANSCRIPTION FACTOR B-2A-LIKE (PTHR10015:SF308)	winged helix/forkhead transcription factor(PC00246)	DNA-binding transcription factor activity(GO:0003700);RNA polymerase II proximal promoter sequence-specific DNA binding(GO:0000978)	cellular response to heat(GO:0034605);regulation of transcription from RNA polymerase II promoter in response to stress(GO:0043618);transcription by RNA polymerase II(GO:0006366);positive regulation of transcription by RNA polymerase II(GO:0045944)	nucleus(GO:0005634)	1	1	1	3
PRUPE|EnsemblGenome=PRUPE_6G216300|UniProtKB=M5VZJ5	Prupe.6G216300	AtRLP44 (Receptor Like Protein 44); protein binding	RECEPTOR-LIKE PROTEIN 57 (PTHR45974:SF150)					0	0	0	0
PRUPE|EnsemblGenome=PRUPE_2G006000|UniProtKB=M5XLA8	Prupe.2G006000	NA						0	0	0	0
PRUPE|EnsemblGenome=PRUPE_5G163800|UniProtKB=M5WGN9	Prupe.5G163800	CYP71A26; electron carrier/ heme binding / iron ion binding / monooxygenase/ oxygen binding	CYTOCHROME P450 FAMILY 71 PROTEIN (PTHR47956:SF10)					0	0	0	0
PRUPE|Gene_ORFName=PRUPE_4G147100|UniProtKB=A0A251PKQ7	Prupe.4G147100	ATGSTU19 (GLUTATHIONE S-TRANSFERASE TAU 19); glutathione binding / glutathione transferase	GLUTATHIONE S-TRANSFERASE, AMINO-TERMINAL DOMAIN PROTEIN (PTHR11260:SF620)		transferase activity, transferring alkyl or aryl (other than methyl) groups(GO:0016765)	glutathione metabolic process(GO:0006749)	cytoplasm(GO:0005737)	1	1	1	3
PRUPE|EnsemblGenome=PRUPE_5G106100|UniProtKB=M5WTH5	Prupe.5G106100	heavy-metal-associated domain-containing protein	COPPER TRANSPORT PROTEIN FAMILY-RELATED (PTHR45811:SF50)					0	0	0	0
PRUPE|Gene_ORFName=PRUPE_5G148800|UniProtKB=A0A251P8N1	Prupe.5G148800	NA						0	0	0	0
PRUPE|Gene_ORFName=PRUPE_6G139100|UniProtKB=A0A251NSX7	Prupe.6G139100	NA						0	0	0	0
PRUPE|EnsemblGenome=PRUPE_5G094200|UniProtKB=M5WR50	Prupe.5G094200	ATOSM34 (osmotin 34)	PROTEIN P21 (PTHR31048:SF47)			defense response(GO:0006952)		0	1	0	1
PRUPE|EnsemblGenome=PRUPE_2G166000|UniProtKB=M5X430	Prupe.2G166000	NA	LIPID TRANSFER PROTEIN (PTHR33191:SF58)					0	0	0	0
PRUPE|Gene_ORFName=PRUPE_4G130400|UniProtKB=A0A251PK00	Prupe.4G130400	NA	CYCLIN-B3-1-RELATED (PTHR10177:SF409)	kinase activator(PC00138)	protein kinase binding(GO:0019901);cyclin-dependent protein serine/threonine kinase regulator activity(GO:0016538);cyclin-dependent protein serine/threonine kinase activity(GO:0004693)	mitotic nuclear division(GO:0140014);mitotic cell cycle phase transition(GO:0044772);protein phosphorylation(GO:0006468);regulation of cyclin-dependent protein serine/threonine kinase activity(GO:0000079)	nucleus(GO:0005634);centrosome(GO:0005813);centriole(GO:0005814);cyclin-dependent protein kinase holoenzyme complex(GO:0000307)	1	1	1	3
PRUPE|Gene_ORFName=PRUPE_1G347400|UniProtKB=A0A251R7X7	Prupe.1G347400	HUA2 (ENHANCER OF AG-4 2); transcription factor	PROTEIN HUA2-LIKE 1 (PTHR12550:SF70)	transcription cofactor(PC00217)				0	0	0	0
PRUPE|Gene_ORFName=PRUPE_3G262400|UniProtKB=A0A251Q6Z9	Prupe.3G262400	NA	PROTEIN ADP-RIBOSYLTRANSFERASE PARP3 (PTHR10459:SF106)		catalytic activity, acting on a protein(GO:0140096);transferase activity, transferring pentosyl groups(GO:0016763)	cellular protein modification process(GO:0006464);double-strand break repair(GO:0006302)	nucleolus(GO:0005730)	1	1	1	3
PRUPE|EnsemblGenome=PRUPE_6G253400|UniProtKB=M5W0W2	Prupe.6G253400	60S ribosomal protein L36 (RPL36B)	60S RIBOSOMAL PROTEIN L36-RELATED (PTHR10114:SF0)	ribosomal protein(PC00202)	structural constituent of ribosome(GO:0003735)	cytoplasmic translation(GO:0002181);translational elongation(GO:0006414)	cytosolic large ribosomal subunit(GO:0022625)	1	1	1	3
PRUPE|EnsemblGenome=PRUPE_6G345300|UniProtKB=M5W034	Prupe.6G345300	histone H1.2	HISTONE H1-LIKE (PTHR11467:SF122)	histone(PC00118)	chromatin DNA binding(GO:0031490);nucleosome binding(GO:0031491);double-stranded DNA binding(GO:0003690)	nucleosome organization(GO:0034728);transcription, DNA-templated(GO:0006351);negative regulation of chromatin silencing(GO:0031936);cellular component assembly(GO:0022607);chromosome condensation(GO:0030261);DNA recombination(GO:0006310);chromatin assembly or disassembly(GO:0006333);chromatin silencing(GO:0006342);negative regulation of DNA recombination(GO:0045910)	nucleus(GO:0005634)	1	1	1	3
PRUPE|Gene_ORFName=PRUPE_8G007000|UniProtKB=A0A251MQR9	Prupe.8G007000	bifunctional aspartate kinase/homoserine dehydrogenase, putative / AK-HSDH, putative	BIFUNCTIONAL ASPARTOKINASE/HOMOSERINE DEHYDROGENASE 2, CHLOROPLASTIC (PTHR43070:SF5)		oxidoreductase activity, acting on the CH-OH group of donors, NAD or NADP as acceptor(GO:0016616)	alpha-amino acid metabolic process(GO:1901605);cellular amino acid biosynthetic process(GO:0008652)		1	1	0	2
PRUPE|Gene_ORFName=PRUPE_2G098900|UniProtKB=A0A251QH41	Prupe.2G098900	NA	EXPRESSED PROTEIN (PTHR31149:SF7)					0	0	0	0
PRUPE|Gene_ORFName=PRUPE_6G324200|UniProtKB=A0A251NYT6	Prupe.6G324200	LOX1; lipoxygenase	LINOLEATE 9S-LIPOXYGENASE 1 (PTHR11771:SF126)	oxygenase(PC00177)				0	0	0	0
PRUPE|EnsemblGenome=PRUPE_6G075100|UniProtKB=Q84UK4	Prupe.6G075100	ATEXPA4 (ARABIDOPSIS THALIANA EXPANSIN A4)	EXPANSIN-A3 (PTHR31867:SF174)					0	0	0	0
PRUPE|EnsemblGenome=PRUPE_6G053900|UniProtKB=M5W4Q8	Prupe.6G053900	FUNCTIONS IN: molecular_function unknown; INVOLVED IN: biological_process unknown; LOCATED IN: chloroplast envelope; EXPRESSED IN: leaf whorl, petal, inflorescence meristem, flower; EXPRESSED DURING: 4 anthesis, petal differentiation and expansion stage; BEST Arabidopsis thaliana protein match is: proline-rich family protein (TAIR:AT4G18570.1); Has 197 Blast hits to 171 proteins in 40 species: Ar…	CHUP1-LIKE PROTEIN (PTHR31342:SF48)	non-motor actin binding protein(PC00165)		chloroplast organization(GO:0009658)	chloroplast outer membrane(GO:0009707)	0	1	1	2
PRUPE|EnsemblGenome=PRUPE_3G228200|UniProtKB=M5WY56	Prupe.3G228200	tyrosine decarboxylase, putative	AROMATIC-L-AMINO-ACID DECARBOXYLASE-LIKE (PTHR11999:SF142)					0	0	0	0
PRUPE|EnsemblGenome=PRUPE_2G167100|UniProtKB=M5X6M2	Prupe.2G167100	NA	OS02G0824400 PROTEIN (PTHR36745:SF1)					0	0	0	0
PRUPE|Gene_ORFName=PRUPE_1G372900|UniProtKB=A0A251R948	Prupe.1G372900	jacalin lectin family protein	JACALIN-RELATED LECTIN 3 (PTHR47293:SF1)					0	0	0	0
PRUPE|EnsemblGenome=PRUPE_1G321900|UniProtKB=M5XD84	Prupe.1G321900	zinc finger (C3HC4-type RING finger) family protein	OS01G0121200 PROTEIN (PTHR23012:SF93)	ubiquitin-protein ligase(PC00234)	ubiquitin-protein transferase activity(GO:0004842)	protein ubiquitination(GO:0016567)		1	1	0	2
PRUPE|EnsemblGenome=PRUPE_4G099600|UniProtKB=M5WGT4	Prupe.4G099600	SEC14 cytosolic factor family protein / phosphoglyceride transfer family protein	PATELLIN-4 (PTHR45932:SF2)					0	0	0	0
PRUPE|Gene_ORFName=PRUPE_3G055200|UniProtKB=A0A251PW20	Prupe.3G055200	light repressible receptor protein kinase	INSENSITIVE 1-ASSOCIATED RECEPTOR KINASE 1, PUTATIVE-RELATED (PTHR45631:SF111)					0	0	0	0
PRUPE|EnsemblGenome=PRUPE_7G250800|UniProtKB=M5VWP4	Prupe.7G250800	AVP1; ATPase/ hydrogen-translocating pyrophosphatase	PYROPHOSPHATE-ENERGIZED VACUOLAR MEMBRANE PROTON PUMP (PTHR31998:SF38)					0	0	0	0
PRUPE|Gene_ORFName=PRUPE_5G167400|UniProtKB=A0A251P9J5	Prupe.5G167400	NA						0	0	0	0
PRUPE|EnsemblGenome=PRUPE_1G415000|UniProtKB=M5XW87	Prupe.1G415000	GAMMA-VPE (GAMMA VACUOLAR PROCESSING ENZYME); cysteine-type endopeptidase	VACUOLAR-PROCESSING ENZYME GAMMA-ISOZYME (PTHR12000:SF42)	cysteine protease(PC00081)	cysteine-type endopeptidase activity(GO:0004197)	vacuolar protein processing(GO:0006624);proteolysis involved in cellular protein catabolic process(GO:0051603)		1	1	0	2
PRUPE|EnsemblGenome=PRUPE_4G121100|UniProtKB=M5WHL4	Prupe.4G121100	DREPP plasma membrane polypeptide family protein	PLASMA MEMBRANE-ASSOCIATED CATION-BINDING PROTEIN 1 (PTHR38522:SF2)					0	0	0	0
PRUPE|Gene_ORFName=PRUPE_1G420300|UniProtKB=A0A251RBM3	Prupe.1G420300	NA	CYSTEINE-RICH AND TRANSMEMBRANE DOMAIN-CONTAINING PROTEIN B-RELATED (PTHR31568:SF57)				plasma membrane(GO:0005886)	0	0	1	1
PRUPE|EnsemblGenome=PRUPE_2G296800|UniProtKB=M5X172	Prupe.2G296800	60S ribosomal protein L36 (RPL36B)	60S RIBOSOMAL PROTEIN L36 (PTHR10114:SF11)	ribosomal protein(PC00202)	structural constituent of ribosome(GO:0003735)	cytoplasmic translation(GO:0002181);translational elongation(GO:0006414)	cytosolic large ribosomal subunit(GO:0022625)	1	1	1	3
PRUPE|EnsemblGenome=PRUPE_1G028500|UniProtKB=M5XQ04	Prupe.1G028500	unknown protein	SIEVE ELEMENT OCCLUSION-RELATED (PTHR33232:SF18)					0	0	0	0
PRUPE|EnsemblGenome=PRUPE_6G132400|UniProtKB=M5WH97	Prupe.6G132400	rac GTPase activating protein, putative	PAK-BOX/P21-RHO-BINDING DOMAIN RHO GTPASE ACTIVATING PROTEIN (PTHR23177:SF73)	cytoskeletal protein(PC00085)				0	0	0	0
PRUPE|Gene_ORFName=PRUPE_2G204300|UniProtKB=A0A251QJ27	Prupe.2G204300	matrixin family protein	METALLOENDOPROTEINASE 2-MMP-LIKE (PTHR10201:SF272)	metalloprotease(PC00153)	metalloendopeptidase activity(GO:0004222)	catabolic process(GO:0009056);extracellular matrix organization(GO:0030198)		1	1	0	2
PRUPE|Gene_ORFName=PRUPE_4G004700|UniProtKB=A0A251PDQ0	Prupe.4G004700	NA						0	0	0	0
PRUPE|EnsemblGenome=PRUPE_6G084100|UniProtKB=M5W0F3	Prupe.6G084100	zinc finger (C2H2 type) family protein	SUBFAMILY NOT NAMED (PTHR26374:SF412)			response to drug(GO:0042493);response to organonitrogen compound(GO:0010243);response to oxygen-containing compound(GO:1901700);response to stress(GO:0006950)		0	1	0	1
PRUPE|EnsemblGenome=PRUPE_6G280000|UniProtKB=M5WJ78	Prupe.6G280000	FAC1 (EMBRYONIC FACTOR1); AMP deaminase	AMP DEAMINASE (PTHR11359:SF11)	deaminase(PC00088)	hydrolase activity, acting on carbon-nitrogen (but not peptide) bonds(GO:0016810)	purine ribonucleotide biosynthetic process(GO:0009152);IMP metabolic process(GO:0046040);drug metabolic process(GO:0017144)	cytosol(GO:0005829)	1	1	1	3
PRUPE|Gene_ORFName=PRUPE_6G322500|UniProtKB=A0A251NYP7	Prupe.6G322500	SRC2 (SOYBEAN GENE REGULATED BY COLD-2); protein binding	OS01G0934100 PROTEIN (PTHR32246:SF101)					0	0	0	0
PRUPE|EnsemblGenome=PRUPE_3G123200|UniProtKB=M5X0M7	Prupe.3G123200	unknown protein	PROTEIN TRICHOME BIREFRINGENCE-LIKE 39 (PTHR32285:SF71)		acetyltransferase activity(GO:0016407);O-acyltransferase activity(GO:0008374)		Golgi apparatus(GO:0005794);vacuole(GO:0005773);plasma membrane(GO:0005886)	1	0	1	2
PRUPE|Gene_ORFName=PRUPE_2G035200|UniProtKB=A0A251QAG8	Prupe.2G035200	transporter	PROTEIN NRT1/ PTR FAMILY 5.4 (PTHR11654:SF344)	transporter(PC00227)				0	0	0	0
PRUPE|Gene_ORFName=PRUPE_6G202600|UniProtKB=A0A251NVS9	Prupe.6G202600	tyrosine decarboxylase, putative	TYROSINE DECARBOXYLASE (PTHR11999:SF96)					0	0	0	0
PRUPE|EnsemblGenome=PRUPE_6G126700|UniProtKB=M5VYX6	Prupe.6G126700	CER4 (ECERIFERUM 4); fatty acyl-CoA reductase (alcohol-forming)/ oxidoreductase, acting on the CH-CH group of donors	FATTY ACYL-COA REDUCTASE (PTHR11011:SF84)		oxidoreductase activity(GO:0016491)	acyl-CoA metabolic process(GO:0006637);secondary metabolic process(GO:0019748);organic cyclic compound biosynthetic process(GO:1901362);fatty acid derivative metabolic process(GO:1901568);aromatic compound biosynthetic process(GO:0019438)	intracellular membrane-bounded organelle(GO:0043231)	1	1	1	3
PRUPE|EnsemblGenome=PRUPE_1G013100|UniProtKB=M5XXG7	Prupe.1G013100	WNK1 (WITH NO LYSINE (K) 1); kinase/ protein kinase/ protein serine/threonine kinase	SERINE/THREONINE-PROTEIN KINASE WNK1-RELATED (PTHR13902:SF122)	non-receptor serine/threonine protein kinase(PC00167)	protein serine/threonine kinase activity(GO:0004674)	protein phosphorylation(GO:0006468);intracellular signal transduction(GO:0035556)	cytoplasm(GO:0005737)	1	1	1	3
PRUPE|Gene_ORFName=PRUPE_1G542300|UniProtKB=A0A251RHK3	Prupe.1G542300	LRR XI-23; ATP binding / kinase/ protein kinase/ protein serine/threonine kinase	RECEPTOR-LIKE PROTEIN KINASE 7 (PTHR27000:SF439)				plasma membrane(GO:0005886)	0	0	1	1
PRUPE|Gene_ORFName=PRUPE_6G165100|UniProtKB=A0A251NRL6	Prupe.6G165100	NA	S-RECEPTOR KINASE-LIKE PROTEIN (PTHR47976:SF49)					0	0	0	0
PRUPE|Gene_ORFName=PRUPE_7G141300|UniProtKB=A0A251NBB3	Prupe.7G141300	MES3 (METHYL ESTERASE 3); hydrolase, acting on ester bonds / methyl indole-3-acetate esterase/ methyl jasmonate esterase	METHYLESTERASE 17 (PTHR10992:SF1032)	hydrolase(PC00121)	carboxylic ester hydrolase activity(GO:0052689)	cellular aromatic compound metabolic process(GO:0006725);organic cyclic compound metabolic process(GO:1901360);jasmonic acid metabolic process(GO:0009694);drug metabolic process(GO:0017144);organic hydroxy compound metabolic process(GO:1901615)		1	1	0	2
PRUPE|EnsemblGenome=PRUPE_6G313000|UniProtKB=M5VZ49	Prupe.6G313000	NAS3 (NICOTIANAMINE SYNTHASE 3); nicotianamine synthase	NICOTIANAMINE SYNTHASE 3 (PTHR32266:SF12)					0	0	0	0
PRUPE|Gene_ORFName=PRUPE_3G131500|UniProtKB=A0A251PZJ3	Prupe.3G131500	basic helix-loop-helix (bHLH) family protein	HELIX LOOP HELIX DNA-BINDING DOMAIN PROTEIN (PTHR13935:SF63)	basic helix-loop-helix transcription factor(PC00055)	DNA-binding transcription factor activity(GO:0003700);RNA polymerase II regulatory region sequence-specific DNA binding(GO:0000977);transcription factor binding(GO:0008134)	transcription by RNA polymerase II(GO:0006366);regulation of transcription by RNA polymerase II(GO:0006357)	RNA polymerase II transcription factor complex(GO:0090575)	1	1	1	3
PRUPE|Gene_ORFName=PRUPE_8G017700|UniProtKB=A0A251MU73	Prupe.8G017700	pentatricopeptide (PPR) repeat-containing protein	OS05G0418500 PROTEIN (PTHR24015:SF1730)			RNA modification(GO:0009451)	intracellular membrane-bounded organelle(GO:0043231)	0	1	1	2
PRUPE|Gene_ORFName=PRUPE_4G118800|UniProtKB=A0A251PJF0	Prupe.4G118800	NA	REPEAT-CONTAINING PROTEIN, PUTATIVE-RELATED (PTHR47938:SF23)					0	0	0	0
PRUPE|EnsemblGenome=PRUPE_8G241500|UniProtKB=M5VVJ2	Prupe.8G241500	MIRO2 (MIRO-RELATED GTP-ASE 2); GTPase/ calcium ion binding	MITOCHONDRIAL RHO GTPASE 2 (PTHR24072:SF313)	small GTPase(PC00208)	GTP binding(GO:0005525);GTPase activity(GO:0003924)	Rho protein signal transduction(GO:0007266);regulation of mitochondrion organization(GO:0010821);mitochondrion organization(GO:0007005)	integral component of mitochondrial outer membrane(GO:0031307)	1	1	1	3
PRUPE|Gene_ORFName=PRUPE_6G179000|UniProtKB=A0A251NS50	Prupe.6G179000	binding	PROTEIN CELLULOSE SYNTHASE INTERACTIVE 1 (PTHR46369:SF2)					0	0	0	0
PRUPE|EnsemblGenome=PRUPE_8G238400|UniProtKB=M5VKQ5	Prupe.8G238400	unknown protein	BNAA03G57290D PROTEIN (PTHR35306:SF1)					0	0	0	0
PRUPE|Gene_ORFName=PRUPE_1G462500|UniProtKB=A0A251RDQ6	Prupe.1G462500	NA	PPR CONTAINING PLANT-LIKE PROTEIN (PTHR47941:SF7)					0	0	0	0
PRUPE|EnsemblGenome=PRUPE_5G222400|UniProtKB=M5WA27	Prupe.5G222400	MYB116 (myb domain protein 116); DNA binding / transcription factor	OS01G0128000 PROTEIN (PTHR45675:SF30)		sequence-specific DNA binding(GO:0043565)	transcription, DNA-templated(GO:0006351);regulation of transcription, DNA-templated(GO:0006355)	nucleus(GO:0005634)	1	1	1	3
PRUPE|Gene_ORFName=PRUPE_3G233400|UniProtKB=A0A251Q4J0	Prupe.3G233400	NA	SECRETORY CARRIER-ASSOCIATED MEMBRANE PROTEIN (PTHR10687:SF2)	transfer/carrier protein(PC00219)		protein transport(GO:0015031)	trans-Golgi network(GO:0005802);Golgi membrane(GO:0000139);endosome membrane(GO:0010008);recycling endosome(GO:0055037);vacuole(GO:0005773);plasma membrane(GO:0005886)	0	1	1	2
PRUPE|EnsemblGenome=PRUPE_4G192800|UniProtKB=M5WHY6	Prupe.4G192800	calcium-binding EF hand family protein	CALCIUM-BINDING PROTEIN PBP1-LIKE (PTHR47319:SF2)					0	0	0	0
PRUPE|EnsemblGenome=PRUPE_3G209800|UniProtKB=M5WXV1	Prupe.3G209800	unknown protein	CST COMPLEX SUBUNIT TEN1 (PTHR33905:SF1)		telomerase activity(GO:0003720);enzyme inhibitor activity(GO:0004857);telomeric DNA binding(GO:0042162)	negative regulation of chromosome organization(GO:2001251);telomere-telomerase complex assembly(GO:1905324);negative regulation of cellular macromolecule biosynthetic process(GO:2000113);telomere maintenance via telomerase(GO:0007004);regulation of telomere maintenance via telomerase(GO:0032210);negative regulation of nucleobase-containing compound metabolic process(GO:0045934)	nuclear telomere cap complex(GO:0000783)	1	1	1	3
PRUPE|Gene_ORFName=PRUPE_5G016400|UniProtKB=A0A251P1Z6	Prupe.5G016400	NA						0	0	0	0
PRUPE|EnsemblGenome=PRUPE_3G168700|UniProtKB=M5WXX2	Prupe.3G168700	unknown protein	PROTEIN TRICHOME BIREFRINGENCE-LIKE 41 ISOFORM X1 (PTHR32285:SF270)		acetyltransferase activity(GO:0016407);O-acyltransferase activity(GO:0008374)		Golgi apparatus(GO:0005794);vacuole(GO:0005773);plasma membrane(GO:0005886)	1	0	1	2
PRUPE|EnsemblGenome=PRUPE_6G010300|UniProtKB=M5W4K5	Prupe.6G010300	disease resistance-responsive protein-related / dirigent protein-related	DIRIGENT PROTEIN 19 (PTHR21495:SF78)					0	0	0	0
PRUPE|Gene_ORFName=PRUPE_1G549500|UniProtKB=A0A251RI76	Prupe.1G549500	NA	OS05G0419600 PROTEIN (PTHR33780:SF2)					0	0	0	0
PRUPE|EnsemblGenome=PRUPE_1G132700|UniProtKB=M5XFX8	Prupe.1G132700	senescence-associated protein-related	FCS-LIKE ZINC FINGER 15 (PTHR33059:SF84)					0	0	0	0
PRUPE|Gene_ORFName=PRUPE_1G315000|UniProtKB=A0A251R613	Prupe.1G315000	NA	PR5-LIKE RECEPTOR KINASE (PTHR27009:SF219)					0	0	0	0
PRUPE|EnsemblGenome=PRUPE_6G129700|UniProtKB=M5WJU5	Prupe.6G129700	60S ribosomal protein L10A (RPL10aA)	60S RIBOSOMAL PROTEIN L10A-1-RELATED (PTHR23105:SF126)	ribosomal protein(PC00202)	RNA binding(GO:0003723)	maturation of LSU-rRNA(GO:0000470)	cytosolic large ribosomal subunit(GO:0022625)	1	1	1	3
PRUPE|Gene_ORFName=PRUPE_6G261500|UniProtKB=A0A251NW40	Prupe.6G261500	RLK (receptor lectin kinase); kinase	L-TYPE LECTIN-DOMAIN CONTAINING RECEPTOR KINASE IV.1 (PTHR27007:SF325)		transmembrane receptor protein serine/threonine kinase activity(GO:0004675)	defense response to bacterium(GO:0042742)		1	1	0	2
PRUPE|Gene_ORFName=PRUPE_1G217700|UniProtKB=A0A251R1H1	Prupe.1G217700	basic helix-loop-helix (bHLH) family protein	OS12G0598200 PROTEIN (PTHR12565:SF385)		DNA-binding transcription factor activity(GO:0003700)		nucleus(GO:0005634)	1	0	1	2
PRUPE|Gene_ORFName=PRUPE_1G444700|UniProtKB=A0A251RCH7	Prupe.1G444700	leucine-rich repeat family protein / protein kinase family protein	KINASE FAMILY WITH LEUCINE-RICH REPEAT DOMAIN-CONTAINING PROTEIN (PTHR48054:SF21)					0	0	0	0
PRUPE|Gene_ORFName=PRUPE_8G096500|UniProtKB=A0A251MVR0	Prupe.8G096500	leucine-rich repeat transmembrane protein kinase, putative	BNAA07G03560D PROTEIN (PTHR45974:SF49)					0	0	0	0
PRUPE|Gene_ORFName=PRUPE_2G116000|UniProtKB=A0A251QEQ0	Prupe.2G116000	leucine-rich repeat transmembrane protein kinase, putative	LEUCINE-RICH RECEPTOR-LIKE KINASE FAMILY PROTEIN (PTHR27008:SF138)					0	0	0	0
PRUPE|EnsemblGenome=PRUPE_7G130200|UniProtKB=M5VT21	Prupe.7G130200	transferase family protein	SUBFAMILY NOT NAMED (PTHR31896:SF39)					0	0	0	0
PRUPE|EnsemblGenome=PRUPE_8G232400|UniProtKB=M5VQ25	Prupe.8G232400	ATAUX2-11 (AUXIN INDUCIBLE 2-11); DNA binding / transcription factor	AUXIN-INDUCED PROTEIN (PTHR31734:SF112)					0	0	0	0
PRUPE|Gene_ORFName=PRUPE_1G309300|UniProtKB=A0A251R5S6	Prupe.1G309300	proton-dependent oligopeptide transport (POT) family protein	PROTEIN NRT1/ PTR FAMILY 3.1 (PTHR11654:SF188)	transporter(PC00227)			plasma membrane(GO:0005886)	0	0	1	1
PRUPE|EnsemblGenome=PRUPE_1G520300|UniProtKB=M5Y744	Prupe.1G520300	AtUGT85A2 (UDP-glucosyl transferase 85A2); UDP-glycosyltransferase/ glucuronosyltransferase/ transferase, transferring glycosyl groups	UDP-GLYCOSYLTRANSFERASE 85A1-RELATED (PTHR11926:SF774)		UDP-glucosyltransferase activity(GO:0035251)			1	0	0	1
PRUPE|Gene_ORFName=PRUPE_4G250600|UniProtKB=A0A251PQN7	Prupe.4G250600	NA	AGAMOUS-LIKE MADS-BOX PROTEIN AGL61 (PTHR11945:SF629)	MADS box transcription factor(PC00250)	RNA polymerase II regulatory region sequence-specific DNA binding(GO:0000977);transcription factor binding(GO:0008134);DNA-binding transcription factor activity, RNA polymerase II-specific(GO:0000981)	multicellular organism development(GO:0007275)	nucleus(GO:0005634)	1	1	1	3
PRUPE|EnsemblGenome=PRUPE_4G255100|UniProtKB=M5WM74	Prupe.4G255100	zinc finger (CCCH-type) family protein / RNA recognition motif (RRM)-containing protein	ZINC FINGER CCCH DOMAIN-CONTAINING PROTEIN 22-LIKE ISOFORM X1 (PTHR24009:SF11)	RNA binding protein(PC00031)				0	0	0	0
PRUPE|Gene_ORFName=PRUPE_2G213400|UniProtKB=A0A251QJ58	Prupe.2G213400	FUNCTIONS IN: molecular_function unknown; INVOLVED IN: biological_process unknown; LOCATED IN: plasma membrane; EXPRESSED IN: 23 plant structures; EXPRESSED DURING: 15 growth stages; CONTAINS InterPro DOMAIN/s: Uncharacterised protein family UPF0497, trans-membrane plant (InterPro:IPR006702); BEST Arabidopsis thaliana protein match is: integral membrane protein, putative (TAIR:AT2G37200.1); Has 1…	CASP-LIKE PROTEIN 5A1 (PTHR32021:SF1)					0	0	0	0
PRUPE|Gene_ORFName=PRUPE_3G221800|UniProtKB=A0A251Q3X9	Prupe.3G221800	BAM6 (BETA-AMYLASE 6); beta-amylase/ catalytic/ cation binding	BETA-AMYLASE 6 (PTHR31352:SF40)					0	0	0	0
PRUPE|Gene_ORFName=PRUPE_3G018200|UniProtKB=A0A251PV32	Prupe.3G018200	pentatricopeptide (PPR) repeat-containing protein	REPEAT-CONTAINING PROTEIN, PUTATIVE-RELATED (PTHR47938:SF7)					0	0	0	0
PRUPE|Gene_ORFName=PRUPE_4G049700|UniProtKB=A0A251PFX8	Prupe.4G049700	late embryogenesis abundant domain-containing protein / LEA domain-containing protein	OSJNBA0085I10.12 PROTEIN (PTHR47372:SF24)					0	0	0	0
PRUPE|Gene_ORFName=PRUPE_6G193900|UniProtKB=A0A251NST4	Prupe.6G193900	NA	OS08G0483100 PROTEIN (PTHR33868:SF10)					0	0	0	0
PRUPE|EnsemblGenome=PRUPE_3G095000|UniProtKB=M5XAI7	Prupe.3G095000	HCT (HYDROXYCINNAMOYL-COA SHIKIMATE/QUINATE HYDROXYCINNAMOYL TRANSFERASE); quinate O-hydroxycinnamoyltransferase/ shikimate O-hydroxycinnamoyltransferase/ transferase	SHIKIMATE O-HYDROXYCINNAMOYLTRANSFERASE (PTHR31642:SF11)					0	0	0	0
PRUPE|EnsemblGenome=PRUPE_2G298900|UniProtKB=M5X420	Prupe.2G298900	MATE efflux family protein	PROTEIN DETOXIFICATION 35 (PTHR11206:SF359)	transporter(PC00227)	transmembrane transporter activity(GO:0022857)			1	0	0	1
PRUPE|Gene_ORFName=PRUPE_1G029900|UniProtKB=A0A251QRQ4	Prupe.1G029900	NRPE7; DNA-directed RNA polymerase	DNA-DIRECTED RNA POLYMERASE V SUBUNIT 7 (PTHR12709:SF3)	DNA-directed RNA polymerase(PC00019)	DNA-directed 5'-3' RNA polymerase activity(GO:0003899);single-stranded RNA binding(GO:0003727);translation initiation factor binding(GO:0031369);single-stranded DNA binding(GO:0003697)	positive regulation of translational initiation(GO:0045948);regulation of mRNA catabolic process(GO:0061013);positive regulation of RNA metabolic process(GO:0051254);positive regulation of cellular catabolic process(GO:0031331);translational initiation(GO:0006413);translational elongation(GO:0006414);nuclear-transcribed mRNA poly(A) tail shortening(GO:0000289);transcription initiation from RNA po…	P-body(GO:0000932);RNA polymerase II, core complex(GO:0005665)	1	1	1	3
PRUPE|EnsemblGenome=PRUPE_8G244800|UniProtKB=M5VNY8	Prupe.8G244800	isoamylase, putative / starch debranching enzyme, putative	ISOAMYLASE 2, CHLOROPLASTIC (PTHR43002:SF6)	amylase(PC00048)				0	0	0	0
PRUPE|EnsemblGenome=PRUPE_1G377700|UniProtKB=M5XEI3	Prupe.1G377700	AtTLP6 (TUBBY LIKE PROTEIN 6); phosphoric diester hydrolase/ transcription factor	TUBBY-LIKE F-BOX PROTEIN 5 (PTHR16517:SF104)					0	0	0	0
PRUPE|EnsemblGenome=PRUPE_7G070200|UniProtKB=M5VYC8	Prupe.7G070200	basic helix-loop-helix (bHLH) family protein	TRANSCRIPTION FACTOR BHLH60 (PTHR12565:SF112)		DNA-binding transcription factor activity(GO:0003700)		nucleus(GO:0005634)	1	0	1	2
PRUPE|EnsemblGenome=PRUPE_7G168700|UniProtKB=M5VRH7	Prupe.7G168700	DNAJ heat shock N-terminal domain-containing protein (J11)	DNAJ PROTEIN HOMOLOG-LIKE (PTHR44240:SF23)					0	0	0	0
PRUPE|Gene_ORFName=PRUPE_6G165800|UniProtKB=A0A251NRF2	Prupe.6G165800	NA						0	0	0	0
PRUPE|EnsemblGenome=PRUPE_1G556500|UniProtKB=M5XKS1	Prupe.1G556500	CCR4 (ARABIDOPSIS THALIANA CRINKLY4 RELATED 4); kinase	SERINE/THREONINE-PROTEIN KINASE-LIKE PROTEIN CCR4 (PTHR46146:SF4)					0	0	0	0
PRUPE|Gene_ORFName=PRUPE_8G045600|UniProtKB=A0A251MT48	Prupe.8G045600	SBH1 (SPHINGOID BASE HYDROXYLASE 1); catalytic/ sphingosine hydroxylase	VERY-LONG-CHAIN ALDEHYDE DECARBONYLASE GL1-9 (PTHR11863:SF133)	oxidase(PC00175)	oxidoreductase activity(GO:0016491)		endoplasmic reticulum membrane(GO:0005789);vacuole(GO:0005773);plasma membrane(GO:0005886)	1	0	1	2
PRUPE|EnsemblGenome=PRUPE_1G520800|UniProtKB=M5XDG6	Prupe.1G520800	EXO (EXORDIUM)	PROTEIN EXORDIUM-RELATED (PTHR31279:SF54)					0	0	0	0
PRUPE|EnsemblGenome=PRUPE_5G203700|UniProtKB=M5WXN8	Prupe.5G203700	ATHSP101 (ARABIDOPSIS THALIANA HEAT SHOCK PROTEIN 101); ATP binding / ATPase/ nucleoside-triphosphatase/ nucleotide binding / protein binding	HEAT SHOCK PROTEIN 104 (PTHR11638:SF146)					0	0	0	0
PRUPE|EnsemblGenome=PRUPE_2G103700|UniProtKB=M5X554	Prupe.2G103700	KCS19 (3-KETOACYL-COA SYNTHASE 19); acyltransferase/ catalytic/ transferase, transferring acyl groups other than amino-acyl groups	3-KETOACYL-COA SYNTHASE 19 (PTHR31561:SF106)					0	0	0	0
PRUPE|Gene_ORFName=PRUPE_6G231800|UniProtKB=A0A251NUJ2	Prupe.6G231800	transport protein-related	FILAMENT-LIKE PLANT PROTEIN 7 (PTHR31580:SF22)					0	0	0	0
PRUPE|Gene_ORFName=PRUPE_7G134200|UniProtKB=A0A251NB04	Prupe.7G134200	unknown protein	BNAA03G11200D PROTEIN (PTHR31780:SF10)					0	0	0	0
PRUPE|EnsemblGenome=PRUPE_3G061300|UniProtKB=M5XEM1	Prupe.3G061300	integral membrane family protein	CASP-LIKE PROTEIN 3A2 (PTHR11615:SF243)	dehydrogenase(PC00092)	cofactor binding(GO:0048037)			1	0	0	1
PRUPE|EnsemblGenome=PRUPE_6G346900|UniProtKB=M5WCS6	Prupe.6G346900	AN3 (ANGUSTIFOLIA 3); protein binding / transcription coactivator	GRF1-INTERACTING FACTOR 1 (PTHR23107:SF18)	transcription cofactor(PC00217)		leaf development(GO:0048366);transcription by RNA polymerase II(GO:0006366);positive regulation of transcription by RNA polymerase II(GO:0045944)	nucleus(GO:0005634)	0	1	1	2
PRUPE|EnsemblGenome=PRUPE_3G174600|UniProtKB=Q40961	Prupe.3G174600	CAB1 (CHLOROPHYLL A/B BINDING PROTEIN 1); chlorophyll binding	CHLOROPHYLL A-B BINDING PROTEIN, CHLOROPLASTIC (PTHR21649:SF113)			generation of precursor metabolites and energy(GO:0006091);photosynthesis(GO:0015979);response to light stimulus(GO:0009416)	chloroplast stroma(GO:0009570);chloroplast envelope(GO:0009941);chloroplast thylakoid membrane(GO:0009535)	0	1	1	2
PRUPE|Gene_ORFName=PRUPE_1G261900|UniProtKB=A0A251R3L3	Prupe.1G261900	GLP7 (GERMIN-LIKE PROTEIN 7); manganese ion binding / nutrient reservoir	GERMIN-LIKE PROTEIN SUBFAMILY 1 MEMBER 1 (PTHR31238:SF5)				cell wall(GO:0005618)	0	0	1	1
PRUPE|EnsemblGenome=PRUPE_6G221600|UniProtKB=M5WKG6	Prupe.6G221600	60S ribosomal protein L26 (RPL26A)	60S RIBOSOMAL PROTEIN L26-1-RELATED (PTHR11143:SF17)	ribosomal protein(PC00202)	RNA binding(GO:0003723);structural constituent of ribosome(GO:0003735)	cytoplasmic translation(GO:0002181);ribosomal large subunit biogenesis(GO:0042273);translational elongation(GO:0006414)	cytosolic large ribosomal subunit(GO:0022625)	1	1	1	3
PRUPE|EnsemblGenome=PRUPE_6G135600|UniProtKB=M5WIJ9	Prupe.6G135600	NA	DECAPPING PROTEIN 1, ISOFORM A (PTHR16290:SF0)	mRNA capping factor(PC00145)	catalytic activity(GO:0003824);mRNA binding(GO:0003729);enzyme regulator activity(GO:0030234)	nucleic acid phosphodiester bond hydrolysis(GO:0090305);deadenylation-dependent decapping of nuclear-transcribed mRNA(GO:0000290);gene expression(GO:0010467)	P-body(GO:0000932)	1	1	1	3
PRUPE|EnsemblGenome=PRUPE_4G225500|UniProtKB=M5X348	Prupe.4G225500	NA						0	0	0	0
PRUPE|Gene_ORFName=PRUPE_7G162400|UniProtKB=A0A251NCA8	Prupe.7G162400	epoxide hydrolase, putative	EPOXIDE HYDROLASE (PTHR43689:SF39)	serine protease(PC00203)				0	0	0	0
PRUPE|Gene_ORFName=PRUPE_7G142600|UniProtKB=A0A251NBC6	Prupe.7G142600	GDSL-motif lipase/hydrolase family protein	ANTHER-SPECIFIC PROLINE-RICH PROTEIN APG (PTHR45648:SF1)					0	0	0	0
PRUPE|Gene_ORFName=PRUPE_1G159100|UniProtKB=A0A251QZ83	Prupe.1G159100	ATP binding	SUBFAMILY NOT NAMED (PTHR32387:SF13)					0	0	0	0
PRUPE|EnsemblGenome=PRUPE_6G231700|UniProtKB=M5WIZ5	Prupe.6G231700	AP2 (APETALA 2); transcription factor	AP2-LIKE ETHYLENE-RESPONSIVE TRANSCRIPTION FACTOR TOE3 (PTHR32467:SF162)					0	0	0	0
PRUPE|EnsemblGenome=PRUPE_2G157300|UniProtKB=M5X565	Prupe.2G157300	BAP2 (BON ASSOCIATION PROTEIN 2)	INGRESSION PROTEIN FIC1 (PTHR32246:SF17)					0	0	0	0
PRUPE|Gene_ORFName=PRUPE_1G055400|UniProtKB=A0A251QW14	Prupe.1G055400	NA	SUBFAMILY NOT NAMED (PTHR31286:SF37)					0	0	0	0
PRUPE|Gene_ORFName=PRUPE_1G252800|UniProtKB=A0A251R439	Prupe.1G252800	NA	INACTIVE POLY [ADP-RIBOSE] POLYMERASE SRO2-RELATED (PTHR32263:SF14)					0	0	0	0
PRUPE|Gene_ORFName=PRUPE_3G279200|UniProtKB=A0A251Q6L1	Prupe.3G279200	NA						0	0	0	0
PRUPE|EnsemblGenome=PRUPE_5G096900|UniProtKB=M5WQX2	Prupe.5G096900	tRNA synthetase class I (W and Y) family protein	TYROSINE-TRNA LIGASE (PTHR46264:SF4)					0	0	0	0
PRUPE|Gene_ORFName=PRUPE_1G159700|UniProtKB=A0A251QZ95	Prupe.1G159700	ATSPS3F (sucrose phosphate synthase 3F); sucrose-phosphate synthase/ transferase, transferring glycosyl groups	SUCROSE-PHOSPHATE SYNTHASE 3-RELATED (PTHR46039:SF5)					0	0	0	0
PRUPE|Gene_ORFName=PRUPE_1G115600|UniProtKB=A0A251QVX3	Prupe.1G115600	ATCP1 (Ca2+-binding protein 1); calcium ion binding	CALMODULIN-RELATED PROTEIN 97A-LIKE (PTHR23050:SF392)	calmodulin-related(PC00061)	calcium ion binding(GO:0005509)	centriole replication(GO:0007099);mitotic nuclear division(GO:0140014)	centrosome(GO:0005813);centriole(GO:0005814)	1	1	1	3
PRUPE|Gene_ORFName=PRUPE_3G144800|UniProtKB=A0A251Q061	Prupe.3G144800	unknown protein	CORE-2/I-BRANCHING BETA-1,6-N-ACETYLGLUCOSAMINYLTRANSFERASE FAMILY PROTEIN (PTHR31042:SF77)					0	0	0	0
PRUPE|EnsemblGenome=PRUPE_3G000600|UniProtKB=M5XB87	Prupe.3G000600	GLP10 (GERMIN-LIKE PROTEIN 10); manganese ion binding / nutrient reservoir	GERMIN-LIKE PROTEIN SUBFAMILY 2 MEMBER 4 (PTHR31238:SF18)			plant organ development(GO:0099402);transport(GO:0006810);cellular process(GO:0009987);regulation of multicellular organismal development(GO:2000026)	plasmodesma(GO:0009506);cell wall(GO:0005618)	0	1	1	2
PRUPE|EnsemblGenome=PRUPE_5G133100|UniProtKB=M5WF57	Prupe.5G133100	unknown protein	BNAA08G06880D PROTEIN (PTHR33641:SF2)					0	0	0	0
PRUPE|EnsemblGenome=PRUPE_6G287600|UniProtKB=M5W039	Prupe.6G287600	unknown protein	PROTEIN LURP-ONE-RELATED 13 (PTHR31087:SF58)					0	0	0	0
PRUPE|EnsemblGenome=PRUPE_4G018800|UniProtKB=M5WN24	Prupe.4G018800	sks4 (SKU5 Similar 4); copper ion binding / oxidoreductase	L-ASCORBATE OXIDASE HOMOLOG (PTHR11709:SF11)	oxidase(PC00175)	oxidoreductase activity(GO:0016491)			1	0	0	1
PRUPE|Gene_ORFName=PRUPE_1G149400|UniProtKB=A0A251QYN5	Prupe.1G149400	dienelactone hydrolase family protein	ENDO-1,3-1,4-BETA-D-GLUCANASE-LIKE PROTEIN (PTHR17630:SF97)					0	0	0	0
PRUPE|Gene_ORFName=PRUPE_6G007500|UniProtKB=A0A251NIA2	Prupe.6G007500	heavy-metal-associated domain-containing protein	HEAVY METAL-ASSOCIATED DOMAIN CONTAINING PROTEIN, EXPRESSED (PTHR46119:SF12)					0	0	0	0
PRUPE|Gene_ORFName=PRUPE_6G013400|UniProtKB=A0A251NLC5	Prupe.6G013400	peroxidase, putative	PEROXIDASE 22-RELATED (PTHR31388:SF176)					0	0	0	0
PRUPE|Gene_ORFName=PRUPE_3G138900|UniProtKB=A0A251Q150	Prupe.3G138900	NA						0	0	0	0
PRUPE|Gene_ORFName=PRUPE_4G004300|UniProtKB=A0A251PDP1	Prupe.4G004300	unknown protein	POLLEN OLE E 1 ALLERGEN AND EXTENSIN FAMILY PROTEIN (PTHR47273:SF6)					0	0	0	0
PRUPE|Gene_ORFName=PRUPE_6G258600|UniProtKB=A0A251NVZ3	Prupe.6G258600	NA	OXYGENASE FAMILY OXIDOREDUCTASE, PUTATIVE-RELATED (PTHR47991:SF34)					0	0	0	0
PRUPE|Gene_ORFName=PRUPE_2G016900|UniProtKB=A0A251Q9J7	Prupe.2G016900	NA	HISTONE DEACETYLASE 8 (PTHR45634:SF3)	histone modifying enzyme(PC00261)				0	0	0	0
PRUPE|EnsemblGenome=PRUPE_7G113300|UniProtKB=M5W8W6	Prupe.7G113300	PAP22 (PURPLE ACID PHOSPHATASE 22); acid phosphatase/ protein serine/threonine phosphatase	PURPLE ACID PHOSPHATASE 22 (PTHR22953:SF7)					0	0	0	0
PRUPE|EnsemblGenome=PRUPE_5G175200|UniProtKB=M5WEP8	Prupe.5G175200	basic helix-loop-helix (bHLH) family protein	ACHAETE-SCUTE COMPLEX PROTEIN T8 (PTHR13935:SF46)	basic helix-loop-helix transcription factor(PC00055)	DNA-binding transcription factor activity(GO:0003700);RNA polymerase II regulatory region sequence-specific DNA binding(GO:0000977);transcription factor binding(GO:0008134)	transcription by RNA polymerase II(GO:0006366);regulation of transcription by RNA polymerase II(GO:0006357)	RNA polymerase II transcription factor complex(GO:0090575)	1	1	1	3
PRUPE|Gene_ORFName=PRUPE_7G026900|UniProtKB=A0A251N5Z0	Prupe.7G026900	NA						0	0	0	0
PRUPE|EnsemblGenome=PRUPE_1G336000|UniProtKB=M5Y1R6	Prupe.1G336000	lectin protein kinase family protein	OS10G0101000 PROTEIN (PTHR47974:SF6)					0	0	0	0
PRUPE|EnsemblGenome=PRUPE_3G014300|UniProtKB=M5WS55	Prupe.3G014300	unknown protein	OS03G0120000 PROTEIN (PTHR38360:SF1)					0	0	0	0
PRUPE|Gene_ORFName=PRUPE_8G115500|UniProtKB=A0A251MWI6	Prupe.8G115500	POK2 (PHRAGMOPLAST ORIENTING KINESIN 2); ATP binding / microtubule motor	KINESIN-LIKE PROTEIN KIN-12D (PTHR37739:SF8)					0	0	0	0
PRUPE|EnsemblGenome=PRUPE_2G216600|UniProtKB=M5X356	Prupe.2G216600	reverse transcriptase, putative / RNA-dependent DNA polymerase, putative	PUTATIVE-RELATED (PTHR47074:SF17)					0	0	0	0
PRUPE|Gene_ORFName=PRUPE_5G152800|UniProtKB=A0A251P8U0	Prupe.5G152800	emb2746 (embryo defective 2746); DNA binding / catalytic/ hydrolase	RIBONUCLEASE J (PTHR43694:SF1)					0	0	0	0
PRUPE|EnsemblGenome=PRUPE_5G059100|UniProtKB=M5W8U6	Prupe.5G059100	NA						0	0	0	0
PRUPE|Gene_ORFName=PRUPE_6G003500|UniProtKB=A0A251NI14	Prupe.6G003500	NA	ARABINOGALACTAN PROTEIN 21 (PTHR34114:SF4)					0	0	0	0
PRUPE|Gene_ORFName=PRUPE_1G446400|UniProtKB=A0A251RCF8	Prupe.1G446400	unknown protein	POLYKETIDE CYCLASE/DEHYDRASE AND LIPID TRANSPORTER (PTHR31213:SF24)					0	0	0	0
PRUPE|EnsemblGenome=PRUPE_7G051200|UniProtKB=M5VQU4	Prupe.7G051200	pathogenesis-related thaumatin family protein	PRU PROTEIN, PUTATIVE-RELATED (PTHR31048:SF132)			defense response(GO:0006952)		0	1	0	1
PRUPE|EnsemblGenome=PRUPE_1G480400|UniProtKB=M5XID7	Prupe.1G480400	SHN3 (shine3); DNA binding / transcription factor	ETHYLENE-RESPONSIVE TRANSCRIPTION FACTOR SHINE 2 (PTHR31194:SF13)					0	0	0	0
PRUPE|Gene_ORFName=PRUPE_7G152700|UniProtKB=A0A251NBT6	Prupe.7G152700	unknown protein	EXPRESSED PROTEIN (PTHR37231:SF2)					0	0	0	0
PRUPE|EnsemblGenome=PRUPE_6G212200|UniProtKB=M5WS11	Prupe.6G212200	BAM1 (BARELY ANY MERISTEM 1); ATP binding / kinase/ protein serine/threonine kinase	LEUCINE-RICH REPEAT RECEPTOR-LIKE SERINE/THREONINE-PROTEIN KINASE BAM1 (PTHR48053:SF67)			hormone-mediated signaling pathway(GO:0009755)		0	1	0	1
PRUPE|Gene_ORFName=PRUPE_1G491500|UniProtKB=A0A251RF51	Prupe.1G491500	FUNCTIONS IN: molecular_function unknown; INVOLVED IN: biological_process unknown; LOCATED IN: plasma membrane, vacuole, plant-type cell wall; EXPRESSED IN: 25 plant structures; EXPRESSED DURING: 13 growth stages; CONTAINS InterPro DOMAIN/s: WD40-like Beta Propeller (InterPro:IPR011659), Six-bladed beta-propeller, TolB-like (InterPro:IPR011042); BEST Arabidopsis thaliana protein match is: unknown…	DPP6 N-TERMINAL DOMAIN-LIKE PROTEIN (PTHR32161:SF8)					0	0	0	0
PRUPE|EnsemblGenome=PRUPE_6G317600|UniProtKB=M5WIE5	Prupe.6G317600	protein phosphatase 2C, putative / PP2C, putative	PROTEIN PHOSPHATASE 2C 34-RELATED (PTHR47992:SF48)					0	0	0	0
PRUPE|EnsemblGenome=PRUPE_6G237000|UniProtKB=M5WH10	Prupe.6G237000	PIP2;5 (PLASMA MEMBRANE INTRINSIC PROTEIN 2;5); water channel	AQUAPORIN PIP2-3-RELATED (PTHR45687:SF72)		channel activity(GO:0015267);inorganic molecular entity transmembrane transporter activity(GO:0015318)		plasma membrane(GO:0005886)	1	0	1	2
PRUPE|Gene_ORFName=PRUPE_5G106700|UniProtKB=A0A251PA29	Prupe.5G106700	WRKY29; transcription factor	WRKY TRANSCRIPTION FACTOR 63-RELATED (PTHR32096:SF87)		DNA-binding transcription factor activity(GO:0003700);transcription regulatory region DNA binding(GO:0044212);sequence-specific DNA binding(GO:0043565)		nucleus(GO:0005634)	1	0	1	2
PRUPE|Gene_ORFName=PRUPE_6G309700|UniProtKB=A0A251NY60	Prupe.6G309700	photosystem II reaction center PsbP family protein	PSBP DOMAIN-CONTAINING PROTEIN 1, CHLOROPLASTIC (PTHR31407:SF15)					0	0	0	0
PRUPE|Gene_ORFName=PRUPE_7G267700|UniProtKB=A0A251NHP4	Prupe.7G267700	NA	SM-LIKE PROTEIN LSM36B-RELATED (PTHR11021:SF8)	RNA splicing factor(PC00148)	RNA binding(GO:0003723)	maturation of SSU-rRNA(GO:0030490);mRNA splicing, via spliceosome(GO:0000398)	Lsm2-8 complex(GO:0120115);U4/U6 x U5 tri-snRNP complex(GO:0046540);U5 snRNP(GO:0005682);P-body(GO:0000932);nucleolus(GO:0005730);U6 snRNP(GO:0005688);small nucleolar ribonucleoprotein complex(GO:0005732);U4 snRNP(GO:0005687)	1	1	1	3
PRUPE|EnsemblGenome=PRUPE_6G012600|UniProtKB=M5WLF4	Prupe.6G012600	late embryogenesis abundant protein, putative / LEA protein, putative	LATE EMBRYOGENESIS ABUNDANT PROTEIN 29-RELATED (PTHR47372:SF1)					0	0	0	0
PRUPE|EnsemblGenome=PRUPE_2G265400|UniProtKB=M5XRG8	Prupe.2G265400	unknown protein	OS03G0334300 PROTEIN (PTHR37758:SF1)				chloroplast(GO:0009507)	0	0	1	1
PRUPE|EnsemblGenome=PRUPE_6G050400|UniProtKB=M5W0D7	Prupe.6G050400	ASL5; DNA binding / protein binding	LOB DOMAIN-CONTAINING PROTEIN-RELATED (PTHR31301:SF162)					0	0	0	0
PRUPE|Gene_ORFName=PRUPE_7G006700|UniProtKB=A0A251N4K0	Prupe.7G006700	helicase domain-containing protein / pentatricopeptide (PPR) repeat-containing protein	OS06G0111300 PROTEIN (PTHR47933:SF32)					0	0	0	0
PRUPE|Gene_ORFName=PRUPE_7G227100|UniProtKB=A0A251NFG1	Prupe.7G227100	NA	DVL10 (PTHR33102:SF57)					0	0	0	0
PRUPE|EnsemblGenome=PRUPE_8G143900|UniProtKB=M5VX07	Prupe.8G143900	glycosyl hydrolase family 3 protein	BETA-D-XYLOSIDASE 5-RELATED (PTHR42721:SF33)	glucosidase(PC00108)	hydrolase activity(GO:0016787)	xylan metabolic process(GO:0045491);cellular macromolecule catabolic process(GO:0044265)	plant-type cell wall(GO:0009505)	1	1	1	3
PRUPE|Gene_ORFName=PRUPE_3G045800|UniProtKB=A0A251PV98	Prupe.3G045800	NA						0	0	0	0
PRUPE|EnsemblGenome=PRUPE_1G107800|UniProtKB=M5XK15	Prupe.1G107800	meprin and TRAF homology domain-containing protein / MATH domain-containing protein	TRAF-LIKE FAMILY PROTEIN (PTHR46162:SF2)					0	0	0	0
PRUPE|Gene_ORFName=PRUPE_8G212100|UniProtKB=A0A251N4B6	Prupe.8G212100	pfkB-type carbohydrate kinase family protein	PFKB-LIKE CARBOHYDRATE KINASE FAMILY PROTEIN (PTHR42774:SF3)	secondary carrier transporter(PC00258)				0	0	0	0
PRUPE|EnsemblGenome=PRUPE_8G035100|UniProtKB=M5VVE4	Prupe.8G035100	CESA6 (CELLULOSE SYNTHASE 6); cellulose synthase/ transferase, transferring glycosyl groups	CELLULOSE SYNTHASE (PTHR13301:SF27)		transferase activity, transferring hexosyl groups(GO:0016758)	membrane fission(GO:0090148);mitotic cytokinesis(GO:0000281);beta-glucan biosynthetic process(GO:0051274);mitotic nuclear division(GO:0140014);plant-type cell wall biogenesis(GO:0009832)	trans-Golgi network(GO:0005802);vacuole(GO:0005773);plasma membrane(GO:0005886)	1	1	1	3
PRUPE|Gene_ORFName=PRUPE_3G147900|UniProtKB=A0A251Q082	Prupe.3G147900	NA	LIPID TRANSFER PROTEIN FAMILY PROTEIN-RELATED (PTHR33214:SF44)					0	0	0	0
PRUPE|EnsemblGenome=PRUPE_1G106900|UniProtKB=M5XKU6	Prupe.1G106900	PDR9 (PLEIOTROPIC DRUG RESISTANCE 9); ATPase, coupled to transmembrane movement of substances	DRUG RESISTANCE TRANSPORTER-LIKE ABC DOMAIN PROTEIN (PTHR19241:SF289)	ATP-binding cassette (ABC) transporter(PC00003)				0	0	0	0
PRUPE|EnsemblGenome=PRUPE_1G289300|UniProtKB=M5XDX2	Prupe.1G289300	kinase	FRUCTOKINASE-LIKE 2, CHLOROPLASTIC (PTHR43085:SF2)	carbohydrate kinase(PC00065)	carbohydrate kinase activity(GO:0019200)	transcription, DNA-templated(GO:0006351);chloroplast organization(GO:0009658)	chloroplast stroma(GO:0009570);intracellular non-membrane-bounded organelle(GO:0043232)	1	1	1	3
PRUPE|Gene_ORFName=PRUPE_3G251700|UniProtKB=A0A251Q5A1	Prupe.3G251700	FER (FERONIA); kinase/ protein kinase	RECEPTOR-LIKE PROTEIN KINASE FERONIA (PTHR27003:SF267)		protein kinase activity(GO:0004672)	protein phosphorylation(GO:0006468)	plasmodesma(GO:0009506);plasma membrane(GO:0005886)	1	1	1	3
PRUPE|Gene_ORFName=PRUPE_3G098100|UniProtKB=A0A251PXZ0	Prupe.3G098100	WRKY40; transcription factor	WRKY TRANSCRIPTION FACTOR 40-RELATED (PTHR31429:SF3)					0	0	0	0
PRUPE|Gene_ORFName=PRUPE_2G126900|UniProtKB=A0A251QEY7	Prupe.2G126900	disease resistance protein (TIR-NBS-LRR class), putative	TMV RESISTANCE PROTEIN N-LIKE (PTHR11017:SF413)					0	0	0	0
PRUPE|EnsemblGenome=PRUPE_5G112700|UniProtKB=M5X0E5	Prupe.5G112700	ATMRP14; ATPase, coupled to transmembrane movement of substances	ABC TRANSPORTER C FAMILY MEMBER 10-LIKE (PTHR24223:SF263)	ATP-binding cassette (ABC) transporter(PC00003)	ATPase activity(GO:0016887);ATPase-coupled transmembrane transporter activity(GO:0042626)	transmembrane transport(GO:0055085)	plant-type vacuole(GO:0000325);vacuolar membrane(GO:0005774)	1	1	1	3
PRUPE|EnsemblGenome=PRUPE_2G006200|UniProtKB=M5XEC9	Prupe.2G006200	NA	SUBFAMILY NOT NAMED (PTHR37748:SF1)					0	0	0	0
PRUPE|EnsemblGenome=PRUPE_8G093900|UniProtKB=M5W6E0	Prupe.8G093900	APL3; glucose-1-phosphate adenylyltransferase	GLUCOSE-1-PHOSPHATE ADENYLYLTRANSFERASE LARGE SUBUNIT 3, CHLOROPLASTIC (PTHR43523:SF4)	nucleotidyltransferase(PC00174)				0	0	0	0
PRUPE|EnsemblGenome=PRUPE_1G250400|UniProtKB=M5XMA2	Prupe.1G250400	unknown protein	TRANSMEMBRANE PROTEIN (PTHR31871:SF5)					0	0	0	0
PRUPE|EnsemblGenome=PRUPE_3G147800|UniProtKB=M5WX74	Prupe.3G147800	protease inhibitor/seed storage/lipid transfer protein (LTP) family protein	NODULE CYSTEINE-RICH (NCR) SECRETED PEPTIDE (PTHR33214:SF55)					0	0	0	0
PRUPE|Gene_ORFName=PRUPE_7G051600|UniProtKB=A0A251NA15	Prupe.7G051600	BG3 (BETA-1,3-GLUCANASE 3); cellulase/ hydrolase, hydrolyzing O-glycosyl compounds	GLUCAN ENDO-1,3-BETA-GLUCOSIDASE BG1-RELATED (PTHR32227:SF232)				anchored component of plasma membrane(GO:0046658)	0	0	1	1
PRUPE|Gene_ORFName=PRUPE_7G223100|UniProtKB=A0A251NFC9	Prupe.7G223100	ATGLR3.3; intracellular ligand-gated ion channel	GLUTAMATE RECEPTOR 3.6 (PTHR18966:SF412)		ligand-gated ion channel activity(GO:0015276);signaling receptor activity(GO:0038023)		plasma membrane(GO:0005886)	1	0	1	2
PRUPE|EnsemblGenome=PRUPE_1G231400|UniProtKB=M5XI86	Prupe.1G231400	CYP76C4; electron carrier/ heme binding / iron ion binding / monooxygenase/ oxygen binding	CYTOCHROME P450 FAMILY MONOOXYGENASE (PTHR47950:SF4)					0	0	0	0
PRUPE|EnsemblGenome=PRUPE_1G350900|UniProtKB=M5XS09	Prupe.1G350900	unknown protein	E3 UBIQUITIN-PROTEIN LIGASE (PTHR37391:SF2)					0	0	0	0
PRUPE|Gene_ORFName=PRUPE_7G100400|UniProtKB=A0A251N9H4	Prupe.7G100400	NA	DIPEPTIDYL PEPTIDASE 2 (PTHR11010:SF38)	serine protease(PC00203)	peptidase activity, acting on L-amino acid peptides(GO:0070011)	proteolysis(GO:0006508)		1	1	0	2
PRUPE|EnsemblGenome=PRUPE_7G132000|UniProtKB=M5VS51	Prupe.7G132000	unknown protein	PROTEIN, PUTATIVE-RELATED (PTHR31852:SF180)					0	0	0	0
PRUPE|EnsemblGenome=PRUPE_8G173900|UniProtKB=M5VV49	Prupe.8G173900	protein phosphatase 2C, putative / PP2C, putative	PROTEIN PHOSPHATASE 2C 54-RELATED (PTHR47992:SF63)					0	0	0	0
PRUPE|Gene_ORFName=PRUPE_3G171800|UniProtKB=A0A251Q1G7	Prupe.3G171800	xyloglucan:xyloglucosyl transferase, putative / xyloglucan endotransglycosylase, putative / endo-xyloglucan transferase, putative	XYLOGLUCAN ENDOTRANSGLUCOSYLASE/HYDROLASE (PTHR31062:SF137)					0	0	0	0
PRUPE|EnsemblGenome=PRUPE_6G286100|UniProtKB=M5VXM4	Prupe.6G286100	F-box family protein (FBL3)	F-BOX/LRR-REPEAT PROTEIN 3 (PTHR13318:SF105)		ubiquitin-protein transferase activity(GO:0004842)	SCF-dependent proteasomal ubiquitin-dependent protein catabolic process(GO:0031146)	SCF ubiquitin ligase complex(GO:0019005)	1	1	1	3
PRUPE|Gene_ORFName=PRUPE_6G152300|UniProtKB=A0A251NQU0	Prupe.6G152300	disease resistance protein (TIR-NBS-LRR class), putative	NB-ARC DOMAIN PROTEIN (PTHR11017:SF410)					0	0	0	0
PRUPE|Gene_ORFName=PRUPE_2G033800|UniProtKB=A0A251QAD9	Prupe.2G033800	NA						0	0	0	0
PRUPE|Gene_ORFName=PRUPE_6G108400|UniProtKB=A0A251NNI0	Prupe.6G108400	auxin-responsive family protein	AUXIN-RESPONSIVE FAMILY PROTEIN (PTHR31374:SF16)					0	0	0	0
PRUPE|Gene_ORFName=PRUPE_2G199000|UniProtKB=A0A251QIF5	Prupe.2G199000	NA	O-METHYLTRANSFERASE FAMILY PROTEIN (PTHR11746:SF215)	methyltransferase(PC00155)	O-methyltransferase activity(GO:0008171);S-adenosylmethionine-dependent methyltransferase activity(GO:0008757)	aromatic compound biosynthetic process(GO:0019438);methylation(GO:0032259)		1	1	0	2
PRUPE|EnsemblGenome=PRUPE_8G158000|UniProtKB=M5VNE5	Prupe.8G158000	auxin-responsive family protein	SAUR-LIKE AUXIN-RESPONSIVE PROTEIN FAMILY (PTHR31929:SF91)					0	0	0	0
PRUPE|EnsemblGenome=PRUPE_1G037800|UniProtKB=M5XHP9	Prupe.1G037800	ethylene-responsive factor, putative	ETHYLENE-RESPONSIVE TRANSCRIPTION FACTOR ERF098 (PTHR31190:SF321)					0	0	0	0
PRUPE|EnsemblGenome=PRUPE_1G275400|UniProtKB=M5XU20	Prupe.1G275400	ribonuclease T2 family protein	RIBONUCLEASE 3 (PTHR11240:SF49)		endoribonuclease activity(GO:0004521)	RNA catabolic process(GO:0006401)		1	1	0	2
PRUPE|Gene_ORFName=PRUPE_2G135900|UniProtKB=A0A251QIQ2	Prupe.2G135900	transcriptional regulator-related	CCR4-NOT TRANSCRIPTION COMPLEX SUBUNIT 1 (PTHR13162:SF8)	mRNA polyadenylation factor(PC00146)	molecular adaptor activity(GO:0060090)	negative regulation of translation(GO:0017148);translational elongation(GO:0006414);nuclear-transcribed mRNA catabolic process, deadenylation-dependent decay(GO:0000288)	P-body(GO:0000932);CCR4-NOT complex(GO:0030014)	1	1	1	3
PRUPE|EnsemblGenome=PRUPE_1G045700|UniProtKB=M5Y1T8	Prupe.1G045700	FUNCTIONS IN: molecular_function unknown; INVOLVED IN: biological_process unknown; LOCATED IN: cellular_component unknown; EXPRESSED IN: 9 plant structures; EXPRESSED DURING: L mature pollen stage, M germinated pollen stage, 4 anthesis, C globular stage, petal differentiation and expansion stage; CONTAINS InterPro DOMAIN/s: Munc13 homology 1 (InterPro:IPR014770), Protein of unknown function DUF81…	OS02G0796200 PROTEIN (PTHR31280:SF1)					0	0	0	0
PRUPE|EnsemblGenome=PRUPE_5G133200|UniProtKB=M5WDE9	Prupe.5G133200	unknown protein	BNAA08G06880D PROTEIN (PTHR33641:SF2)					0	0	0	0
PRUPE|Gene_ORFName=PRUPE_1G498400|UniProtKB=A0A251RHX6	Prupe.1G498400	NA						0	0	0	0
PRUPE|Gene_ORFName=PRUPE_6G360500|UniProtKB=A0A251P0P6	Prupe.6G360500	unknown protein	UBIQUITIN CARBOXYL-TERMINAL HYDROLASE (PTHR33786:SF2)					0	0	0	0
PRUPE|Gene_ORFName=PRUPE_6G242700|UniProtKB=A0A251NV50	Prupe.6G242700	myb family transcription factor	PROTEIN REVEILLE 8 (PTHR12802:SF115)	chromatin/chromatin-binding, or -regulatory protein(PC00077)				0	0	0	0
PRUPE|Gene_ORFName=PRUPE_1G260400|UniProtKB=A0A251R3F7	Prupe.1G260400	IAR3 (IAA-ALANINE RESISTANT 3); IAA-Ala conjugate hydrolase/ metallopeptidase	IAA-AMINO ACID HYDROLASE ILR1-LIKE 2 (PTHR11014:SF147)	metalloprotease(PC00153)	hydrolase activity, acting on carbon-nitrogen (but not peptide) bonds(GO:0016810)	cellular metabolic process(GO:0044237);hormone metabolic process(GO:0042445)	endoplasmic reticulum(GO:0005783);vacuole(GO:0005773);plasma membrane(GO:0005886)	1	1	1	3
PRUPE|EnsemblGenome=PRUPE_7G001600|UniProtKB=M5VQP2	Prupe.7G001600	ACHT4 (ATYPICAL CYS HIS RICH THIOREDOXIN 4); oxidoreductase, acting on sulfur group of donors, disulfide as acceptor	THIOREDOXIN-LIKE 1-3, CHLOROPLASTIC (PTHR43601:SF9)	oxidoreductase(PC00176)				0	0	0	0
PRUPE|Gene_ORFName=PRUPE_1G215900|UniProtKB=A0A251R1E8	Prupe.1G215900	tRNA-splicing endonuclease positive effector-related	TPR AND ANKYRIN REPEAT-CONTAINING PROTEIN 1 (PTHR21529:SF4)					0	0	0	0
PRUPE|EnsemblGenome=PRUPE_2G226300|UniProtKB=M5X1K6	Prupe.2G226300	60S ribosomal protein L35 (RPL35B)	OS02G0503400 PROTEIN (PTHR45722:SF20)	ribosomal protein(PC00202)	structural constituent of ribosome(GO:0003735);mRNA binding(GO:0003729)	maturation of LSU-rRNA from tricistronic rRNA transcript (SSU-rRNA, 5.8S rRNA, LSU-rRNA)(GO:0000463)	cytosolic large ribosomal subunit(GO:0022625)	1	1	1	3
PRUPE|EnsemblGenome=PRUPE_1G498600|UniProtKB=M5XHV9	Prupe.1G498600	NA						0	0	0	0
PRUPE|EnsemblGenome=PRUPE_6G354700|UniProtKB=M5W787	Prupe.6G354700	PTAC3 (PLASTID TRANSCRIPTIONALLY ACTIVE3); DNA binding / nucleic acid binding	PLASTID TRANSCRIPTIONALLY ACTIVE 3 (PTHR31407:SF5)					0	0	0	0
PRUPE|EnsemblGenome=PRUPE_2G110400|UniProtKB=M5X5R2	Prupe.2G110400	NRT1.5 (NITRATE TRANSPORTER 1.5); nitrate transmembrane transporter/ transporter	PROTEIN NRT1/ PTR FAMILY 7.2 (PTHR11654:SF333)	transporter(PC00227)				0	0	0	0
PRUPE|Gene_ORFName=PRUPE_1G302500|UniProtKB=A0A251R5E9	Prupe.1G302500	ABC transporter family protein	ABC TRANSPORTER G FAMILY MEMBER 21 (PTHR48041:SF24)					0	0	0	0
PRUPE|EnsemblGenome=PRUPE_1G400600|UniProtKB=M5Y600	Prupe.1G400600	ATGLR2.7; intracellular ligand-gated ion channel	GLUTAMATE RECEPTOR 2.9 (PTHR18966:SF450)		ligand-gated ion channel activity(GO:0015276);signaling receptor activity(GO:0038023)		plasma membrane(GO:0005886)	1	0	1	2
PRUPE|EnsemblGenome=PRUPE_3G031400|UniProtKB=M5WQM8	Prupe.3G031400	phosphatidylinositol-4-phosphate 5-kinase family protein	1-PHOSPHATIDYLINOSITOL-3-PHOSPHATE 5-KINASE FAB1B (PTHR45748:SF17)		phosphotransferase activity, alcohol group as acceptor(GO:0016773);kinase activity(GO:0016301)	phosphatidylinositol phosphorylation(GO:0046854)	endosome membrane(GO:0010008);vacuole(GO:0005773);plasma membrane(GO:0005886)	1	1	1	3
PRUPE|Gene_ORFName=PRUPE_1G466400|UniProtKB=A0A251RDM3	Prupe.1G466400	emb2410 (embryo defective 2410)	EMBRYO DEFECTIVE 2410 (PTHR34457:SF3)					0	0	0	0
PRUPE|Gene_ORFName=PRUPE_8G237700|UniProtKB=A0A251N2H9	Prupe.8G237700	NA	MAJOR POLLEN ALLERGEN OLE E 6-LIKE (PTHR35632:SF1)					0	0	0	0
PRUPE|EnsemblGenome=PRUPE_2G101500|UniProtKB=M5X5K3	Prupe.2G101500	ATGSTU8 (GLUTATHIONE S-TRANSFERASE TAU 8); glutathione transferase	GLUTATHIONE S-TRANSFERASE U9 (PTHR11260:SF682)		transferase activity, transferring alkyl or aryl (other than methyl) groups(GO:0016765)	glutathione metabolic process(GO:0006749)	cytoplasm(GO:0005737)	1	1	1	3
PRUPE|Gene_ORFName=PRUPE_2G006800|UniProtKB=A0A251Q904	Prupe.2G006800	NA	SUBFAMILY NOT NAMED (PTHR37748:SF1)					0	0	0	0
PRUPE|Gene_ORFName=PRUPE_1G587600|UniProtKB=A0A251RPH6	Prupe.1G587600	FUNCTIONS IN: molecular_function unknown; INVOLVED IN: biological_process unknown; EXPRESSED IN: 12 plant structures; EXPRESSED DURING: 4 anthesis, F mature embryo stage, C globular stage, petal differentiation and expansion stage, D bilateral stage; CONTAINS InterPro DOMAIN/s: Lipid-binding START (InterPro:IPR002913); Has 156 Blast hits to 155 proteins in 50 species: Archae - 0; Bacteria - 14; M…	EXPRESSED PROTEIN (PTHR19308:SF14)					0	0	0	0
PRUPE|Gene_ORFName=PRUPE_6G199000|UniProtKB=A0A251NT68	Prupe.6G199000	SVP (SHORT VEGETATIVE PHASE); transcription factor/ translation repressor, nucleic acid binding	MADS-BOX PROTEIN JOINTLESS (PTHR11945:SF428)	MADS box transcription factor(PC00250)	RNA polymerase II regulatory region sequence-specific DNA binding(GO:0000977);transcription factor binding(GO:0008134);DNA-binding transcription factor activity, RNA polymerase II-specific(GO:0000981)	multicellular organism development(GO:0007275)	nucleus(GO:0005634)	1	1	1	3
PRUPE|Gene_ORFName=PRUPE_5G043700|UniProtKB=A0A251P3H1	Prupe.5G043700	basic helix-loop-helix (bHLH) family protein	TRANSCRIPTION FACTOR BHLH69 (PTHR16223:SF120)		DNA-binding transcription activator activity, RNA polymerase II-specific(GO:0001228)		nucleus(GO:0005634)	1	0	1	2
PRUPE|Gene_ORFName=PRUPE_8G066000|UniProtKB=A0A251MWI4	Prupe.8G066000	NA	CLASSICAL ARABINOGALACTAN PROTEIN 1 (PTHR36321:SF2)					0	0	0	0
PRUPE|EnsemblGenome=PRUPE_1G283400|UniProtKB=M5XMG5	Prupe.1G283400	glucan phosphorylase, putative	ALPHA-1,4 GLUCAN PHOSPHORYLASE L-2 ISOZYME, CHLOROPLASTIC/AMYLOPLASTIC (PTHR11468:SF27)	glycosyltransferase(PC00111)	transferase activity, transferring hexosyl groups(GO:0016758);drug binding(GO:0008144);heterocyclic compound binding(GO:1901363);organic cyclic compound binding(GO:0097159);cofactor binding(GO:0048037);small molecule binding(GO:0036094);anion binding(GO:0043168)	glycogen metabolic process(GO:0005977);macromolecule catabolic process(GO:0009057);cellular catabolic process(GO:0044248)	cytoplasm(GO:0005737)	1	1	1	3
PRUPE|EnsemblGenome=PRUPE_5G075800|UniProtKB=M5WAK3	Prupe.5G075800	AFO (ABNORMAL FLORAL ORGANS); protein binding / transcription factor/ transcription regulator	AXIAL REGULATOR YABBY 3 (PTHR31675:SF4)			fruit development(GO:0010154);leaf development(GO:0048366);cell fate specification(GO:0001708);regionalization(GO:0003002);tissue development(GO:0009888);regulation of multicellular organismal development(GO:2000026)	nucleus(GO:0005634)	0	1	1	2
PRUPE|Gene_ORFName=PRUPE_4G031600|UniProtKB=A0A251PF13	Prupe.4G031600	NA	G-TYPE LECTIN S-RECEPTOR-LIKE SERINE/THREONINE-PROTEIN KINASE RKS1 (PTHR27002:SF747)		protein serine/threonine kinase activity(GO:0004674)	protein phosphorylation(GO:0006468)	plasma membrane(GO:0005886)	1	1	1	3
PRUPE|EnsemblGenome=PRUPE_3G255800|UniProtKB=M5X7S6	Prupe.3G255800	transcription initiation factor IIB-2 / general transcription factor TFIIB-2 (TFIIB2)	PLANT-SPECIFIC TFIIB-RELATED PROTEIN 2 (PTHR11618:SF53)	general transcription factor(PC00259)	RNA polymerase II regulatory region sequence-specific DNA binding(GO:0000977);TBP-class protein binding(GO:0017025);RNA polymerase II complex binding(GO:0000993)	transcription initiation from RNA polymerase II promoter(GO:0006367)	nucleus(GO:0005634);protein-DNA complex(GO:0032993)	1	1	1	3
PRUPE|Gene_ORFName=PRUPE_6G090800|UniProtKB=A0A251NMG6	Prupe.6G090800	NA						0	0	0	0
PRUPE|EnsemblGenome=PRUPE_4G085200|UniProtKB=M5WGK8	Prupe.4G085200	mitochondrial transcription termination factor-related / mTERF-related	MITOCHONDRIAL TRANSCRIPTION TERMINATION FACTOR FAMILY PROTEIN (PTHR13068:SF78)			chloroplast organization(GO:0009658)	chloroplast(GO:0009507)	0	1	1	2
PRUPE|EnsemblGenome=PRUPE_2G263300|UniProtKB=M5X2I2	Prupe.2G263300	NA	POTASSIUM TRANSPORTER (PTHR36771:SF2)					0	0	0	0
PRUPE|Gene_ORFName=PRUPE_6G156700|UniProtKB=A0A251NR11	Prupe.6G156700	APK2A (PROTEIN KINASE 2A); ATP binding / kinase/ protein kinase/ protein serine/threonine kinase	OS07G0686800 PROTEIN (PTHR45621:SF111)					0	0	0	0
PRUPE|EnsemblGenome=PRUPE_3G269500|UniProtKB=M5X4F0	Prupe.3G269500	transcription regulator	TRANSCRIPTION REGULATOR (PTHR46446:SF28)	basic helix-loop-helix transcription factor(PC00055)				0	0	0	0
PRUPE|EnsemblGenome=PRUPE_8G150900|UniProtKB=M5VIY7	Prupe.8G150900	TUA2; structural constituent of cytoskeleton	TUBULIN ALPHA-6 CHAIN (PTHR11588:SF398)	tubulin(PC00228)	GTP binding(GO:0005525);structural molecule activity(GO:0005198)	mitotic nuclear division(GO:0140014);microtubule cytoskeleton organization(GO:0000226)	cytoplasm(GO:0005737);microtubule(GO:0005874)	1	1	1	3
PRUPE|EnsemblGenome=PRUPE_2G121600|UniProtKB=M5XKS0	Prupe.2G121600	CYCP4;1 (cyclin p4;1); cyclin-dependent protein kinase	CYCLIN-U4-1 (PTHR15615:SF91)					0	0	0	0
PRUPE|Gene_ORFName=PRUPE_1G023600|UniProtKB=A0A251QSI3	Prupe.1G023600	calmodulin, putative	CALMODULIN-LIKE PROTEIN 8 (PTHR23050:SF435)	calmodulin-related(PC00061)	calcium ion binding(GO:0005509)			1	0	0	1
PRUPE|EnsemblGenome=PRUPE_3G133100|UniProtKB=M5VT06	Prupe.3G133100	aminotransferase, putative	TYROSINE AMINOTRANSFERASE (PTHR45744:SF11)					0	0	0	0
PRUPE|Gene_ORFName=PRUPE_2G061500|UniProtKB=A0A251QC56	Prupe.2G061500	agenet domain-containing protein						0	0	0	0
PRUPE|EnsemblGenome=PRUPE_1G365600|UniProtKB=M5XNP6	Prupe.1G365600	GASA1 (GAST1 PROTEIN HOMOLOG 1)	GIBBERELLIN-REGULATED PROTEIN 1-RELATED (PTHR23201:SF2)					0	0	0	0
PRUPE|Gene_ORFName=PRUPE_3G232000|UniProtKB=A0A251Q7M6	Prupe.3G232000	tic20-IV (TRANSLOCON AT THE INNER ENVELOPE MEMBRANE OF CHLOROPLASTS 20-IV)	PROTEIN TIC 20-IV, CHLOROPLASTIC (PTHR33510:SF12)					0	0	0	0
PRUPE|EnsemblGenome=PRUPE_1G177200|UniProtKB=M5Y7X2	Prupe.1G177200	amino acid transporter family protein	AMINO ACID TRANSPORTER AVT1H (PTHR48017:SF169)				vacuolar membrane(GO:0005774);plasma membrane(GO:0005886)	0	0	1	1
PRUPE|EnsemblGenome=PRUPE_3G303600|UniProtKB=M5WW87	Prupe.3G303600	calcium-binding EF hand family protein	EF HAND CALCIUM-BINDING FAMILY PROTEIN (PTHR10891:SF858)		calcium ion binding(GO:0005509)			1	0	0	1
PRUPE|EnsemblGenome=PRUPE_1G257200|UniProtKB=M5XR40	Prupe.1G257200	nodulin-related	WAT1-RELATED PROTEIN (PTHR31218:SF71)				plasma membrane(GO:0005886)	0	0	1	1
PRUPE|Gene_ORFName=PRUPE_3G028000|UniProtKB=A0A251PUA6	Prupe.3G028000	unknown protein	BNAC02G25390D PROTEIN (PTHR36006:SF2)					0	0	0	0
PRUPE|Gene_ORFName=PRUPE_1G361800|UniProtKB=A0A251R8I6	Prupe.1G361800	family II extracellular lipase 3 (EXL3)	GDSL-LIKE LIPASE/ACYLHYDROLASE (PTHR45642:SF95)					0	0	0	0
PRUPE|EnsemblGenome=PRUPE_5G207500|UniProtKB=M5WCS0	Prupe.5G207500	CYP78A10; electron carrier/ heme binding / iron ion binding / monooxygenase/ oxygen binding	CYTOCHROME P450 FAMILY PROTEIN (PTHR47946:SF14)					0	0	0	0
PRUPE|Gene_ORFName=PRUPE_7G114600|UniProtKB=A0A251NC91	Prupe.7G114600	unknown protein	SUBFAMILY NOT NAMED (PTHR31549:SF173)					0	0	0	0
PRUPE|Gene_ORFName=PRUPE_1G291800|UniProtKB=A0A251R4X1	Prupe.1G291800	NA	CYTOCHROME P450 CYP749A22-LIKE (PTHR24282:SF20)	oxygenase(PC00177)				0	0	0	0
PRUPE|Gene_ORFName=PRUPE_3G279800|UniProtKB=A0A251Q9V1	Prupe.3G279800	gibberellin-regulated family protein	GIBBERELLIN-REGULATED PROTEIN 14 (PTHR23201:SF53)					0	0	0	0
PRUPE|EnsemblGenome=PRUPE_6G163700|UniProtKB=M5WHP3	Prupe.6G163700	zinc finger (C3HC4-type RING finger) family protein	RING-H2 FINGER PROTEIN ATL78 (PTHR46905:SF7)					0	0	0	0
PRUPE|Gene_ORFName=PRUPE_2G203600|UniProtKB=A0A251QIU3	Prupe.2G203600	NA	DEFECTIVE KERNEL35 (PTHR45613:SF125)					0	0	0	0
PRUPE|EnsemblGenome=PRUPE_1G389500|UniProtKB=M5Y3X3	Prupe.1G389500	ADR1-L1 (ADR1-like 1); ATP binding / protein binding	DISEASE RESISTANCE PROTEIN ADR1 (PTHR11017:SF296)					0	0	0	0
PRUPE|EnsemblGenome=PRUPE_3G161600|UniProtKB=M5WSG4	Prupe.3G161600	unknown protein	TRANSMEMBRANE PROTEIN 214-LIKE (PTHR13448:SF11)				Golgi apparatus(GO:0005794);endoplasmic reticulum(GO:0005783);vacuole(GO:0005773);plasma membrane(GO:0005886)	0	0	1	1
PRUPE|EnsemblGenome=PRUPE_6G262200|UniProtKB=M5WBX4	Prupe.6G262200	aldo/keto reductase family protein	ALDO-KETO REDUCTASE FAMILY 4 MEMBER C9-LIKE (PTHR11732:SF479)	reductase(PC00198)	oxidoreductase activity, acting on the CH-OH group of donors, NAD or NADP as acceptor(GO:0016616)		cytosol(GO:0005829)	1	0	1	2
PRUPE|Gene_ORFName=PRUPE_1G026700|UniProtKB=A0A251QRL7	Prupe.1G026700	pentatricopeptide (PPR) repeat-containing protein	OJ991214_12.4 PROTEIN (PTHR24015:SF1943)			RNA modification(GO:0009451)	intracellular membrane-bounded organelle(GO:0043231)	0	1	1	2
PRUPE|EnsemblGenome=PRUPE_1G080500|UniProtKB=M5WI79	Prupe.1G080500	ATEP3; chitinase	ENDOCHITINASE EP3-LIKE (PTHR22595:SF158)		hydrolase activity(GO:0016787)			1	0	0	1
PRUPE|Gene_ORFName=PRUPE_5G167500|UniProtKB=A0A251PD00	Prupe.5G167500	NA						0	0	0	0
PRUPE|EnsemblGenome=PRUPE_1G540600|UniProtKB=M5XRG6	Prupe.1G540600	hydroxyproline-rich glycoprotein family protein	PROTEIN, PUTATIVE-RELATED (PTHR34291:SF7)					0	0	0	0
PRUPE|Gene_ORFName=PRUPE_8G224600|UniProtKB=A0A251N1V8	Prupe.8G224600	ERF1 (ETHYLENE RESPONSE FACTOR 1); DNA binding / transcription activator/ transcription factor	ETHYLENE-RESPONSIVE TRANSCRIPTION FACTOR 15 (PTHR31190:SF72)					0	0	0	0
PRUPE|EnsemblGenome=PRUPE_6G103500|UniProtKB=M5VZ20	Prupe.6G103500	LOCATED IN: membrane; CONTAINS InterPro DOMAIN/s: Protein of unknown function DUF250 (InterPro:IPR004853); BEST Arabidopsis thaliana protein match is: transporter-related (TAIR:AT1G06890.2); Has 1852 Blast hits to 1847 proteins in 207 species: Archae - 0; Bacteria - 58; Metazoa - 582; Fungi - 250; Plants - 685; Viruses - 0; Other Eukaryotes - 277 (source: NCBI BLink).	UDP-XYLOSE TRANSPORTER 1 (PTHR11132:SF257)	secondary carrier transporter(PC00258)	antiporter activity(GO:0015297);pyrimidine nucleotide-sugar transmembrane transporter activity(GO:0015165);organic anion transmembrane transporter activity(GO:0008514)		Golgi apparatus(GO:0005794);vacuole(GO:0005773);plasma membrane(GO:0005886)	1	0	1	2
PRUPE|Gene_ORFName=PRUPE_4G181700|UniProtKB=A0A251PMI1	Prupe.4G181700	unknown protein	DUF2921 FAMILY PROTEIN (PTHR33389:SF18)				intracellular membrane-bounded organelle(GO:0043231)	0	0	1	1
PRUPE|Gene_ORFName=PRUPE_1G256700|UniProtKB=A0A251R3C1	Prupe.1G256700	NA	TRANSCRIPTION FACTOR (PTHR33124:SF9)					0	0	0	0
PRUPE|EnsemblGenome=PRUPE_7G207900|UniProtKB=M5W7Y8	Prupe.7G207900	unknown protein	SUBFAMILY NOT NAMED (PTHR31549:SF193)					0	0	0	0
PRUPE|EnsemblGenome=PRUPE_8G142100|UniProtKB=M5VIB1	Prupe.8G142100	LBD38 (LOB DOMAIN-CONTAINING PROTEIN 38)	LOB DOMAIN-CONTAINING PROTEIN (PTHR31304:SF36)			regulation of gene expression(GO:0010468);gene expression(GO:0010467)		0	1	0	1
PRUPE|EnsemblGenome=PRUPE_6G025100|UniProtKB=M5WR02	Prupe.6G025100	ATCSLE1; cellulose synthase/ transferase, transferring glycosyl groups	CELLULOSE SYNTHASE-LIKE PROTEIN CSLE (PTHR13301:SF185)		mannosyltransferase activity(GO:0000030)	membrane fission(GO:0090148);mitotic cytokinesis(GO:0000281);mitotic nuclear division(GO:0140014);plant-type cell wall biogenesis(GO:0009832)	trans-Golgi network(GO:0005802);vacuole(GO:0005773);plasma membrane(GO:0005886)	1	1	1	3
PRUPE|Gene_ORFName=PRUPE_1G354000|UniProtKB=A0A251R870	Prupe.1G354000	SBE2.2 (starch branching enzyme 2.2); 1,4-alpha-glucan branching enzyme	1,4-ALPHA-GLUCAN-BRANCHING ENZYME, CHLOROPLASTIC/AMYLOPLASTIC (PTHR43651:SF2)	amylase(PC00048)	transferase activity, transferring hexosyl groups(GO:0016758)	carbohydrate metabolic process(GO:0005975)	cytoplasm(GO:0005737)	1	1	1	3
PRUPE|Gene_ORFName=PRUPE_7G157600|UniProtKB=A0A251NC12	Prupe.7G157600	heat shock protein binding	AUXILIN, ISOFORM A (PTHR23172:SF19)	membrane traffic protein(PC00150)	clathrin binding(GO:0030276)	clathrin-dependent endocytosis(GO:0072583);vesicle budding from membrane(GO:0006900);membrane invagination(GO:0010324);protein depolymerization(GO:0051261)	cytoplasm(GO:0005737);intracellular membrane-bounded organelle(GO:0043231);vesicle(GO:0031982)	1	1	1	3
PRUPE|Gene_ORFName=PRUPE_6G105200|UniProtKB=A0A251NNB1	Prupe.6G105200	NA						0	0	0	0
PRUPE|Gene_ORFName=PRUPE_1G226200|UniProtKB=A0A251R1Q9	Prupe.1G226200	ASY1 (ASYNAPTIC 1); DNA binding	MEIOSIS-SPECIFIC PROTEIN ASY1 (PTHR12411:SF699)	cysteine protease(PC00081)	cysteine-type endopeptidase activity(GO:0004197)	proteolysis involved in cellular protein catabolic process(GO:0051603)	extracellular space(GO:0005615);lysosome(GO:0005764)	1	1	1	3
PRUPE|Gene_ORFName=PRUPE_6G339800|UniProtKB=A0A251NZR3	Prupe.6G339800	unknown protein	PHOSPHORIBOSYLTRANSFERASE-LIKE PROTEIN, PUTATIVE (DUF2358)-RELATED (PTHR34123:SF4)					0	0	0	0
PRUPE|EnsemblGenome=PRUPE_6G013800|UniProtKB=M5W1R7	Prupe.6G013800	peroxidase, putative	PEROXIDASE 59 (PTHR31388:SF6)					0	0	0	0
PRUPE|EnsemblGenome=PRUPE_1G245800|UniProtKB=M5XDM4	Prupe.1G245800	glycosyl transferase family 17 protein	BETA-1,4-N-ACETYLGLUCOSAMINYLTRANSFERASE FAMILY PROTEIN (PTHR12224:SF4)	glycosyltransferase(PC00111)	transferase activity, transferring glycosyl groups(GO:0016757)	carbohydrate derivative metabolic process(GO:1901135)		1	1	0	2
PRUPE|EnsemblGenome=PRUPE_5G109000|UniProtKB=M5WNL6	Prupe.5G109000	FUNCTIONS IN: molecular_function unknown; INVOLVED IN: biological_process unknown; LOCATED IN: plasma membrane; EXPRESSED IN: 15 plant structures; EXPRESSED DURING: 7 growth stages; CONTAINS InterPro DOMAIN/s: Harpin-induced 1 (InterPro:IPR010847); BEST Arabidopsis thaliana protein match is: unknown protein (TAIR:AT3G54200.1); Has 137 Blast hits to 136 proteins in 12 species: Archae - 0; Bacteria…	EMBRYOGENESIS ABUNDANT HYDROXYPROLINE-RICH GLYCOFAMILY PROTEIN, PUTATIVE-RELATED (PTHR31852:SF132)					0	0	0	0
PRUPE|Gene_ORFName=PRUPE_1G312600|UniProtKB=A0A251R5X9	Prupe.1G312600	unknown protein	BNAANNG41370D PROTEIN (PTHR36715:SF1)					0	0	0	0
PRUPE|EnsemblGenome=PRUPE_1G348100|UniProtKB=M5XR49	Prupe.1G348100	scpl35 (serine carboxypeptidase-like 35); serine-type carboxypeptidase	SERINE CARBOXYPEPTIDASE-LIKE 35 (PTHR11802:SF280)	serine protease(PC00203)	carboxypeptidase activity(GO:0004180);serine hydrolase activity(GO:0017171)	proteolysis involved in cellular protein catabolic process(GO:0051603)	vacuole(GO:0005773)	1	1	1	3
PRUPE|Gene_ORFName=PRUPE_6G317800|UniProtKB=A0A251NYM8	Prupe.6G317800	WBC11 (WHITE-BROWN COMPLEX HOMOLOG PROTEIN 11); ATPase, coupled to transmembrane movement of substances / fatty acid transporter	ABC TRANSPORTER G FAMILY MEMBER 11 (PTHR48042:SF11)					0	0	0	0
PRUPE|EnsemblGenome=PRUPE_5G081400|UniProtKB=M5W9N3	Prupe.5G081400	NA	TRANSMEMBRANE PROTEIN (PTHR36595:SF3)					0	0	0	0
PRUPE|EnsemblGenome=PRUPE_7G076500|UniProtKB=M5WFN7	Prupe.7G076500	FAD2 (FATTY ACID DESATURASE 2); delta12-fatty acid dehydrogenase/ omega-6 fatty acid desaturase	DELTA(12)-FATTY-ACID DESATURASE (PTHR32100:SF13)					0	0	0	0
PRUPE|Gene_ORFName=PRUPE_6G354200|UniProtKB=A0A251P214	Prupe.6G354200	GDSL-motif lipase/hydrolase family protein	FINGER PROTEIN, PUTATIVE-RELATED (PTHR45648:SF83)					0	0	0	0
PRUPE|EnsemblGenome=PRUPE_5G234600|UniProtKB=M5WRN0	Prupe.5G234600	unknown protein	DUF4228 DOMAIN PROTEIN (PTHR33052:SF19)					0	0	0	0
PRUPE|Gene_ORFName=PRUPE_2G010900|UniProtKB=A0A251QAC7	Prupe.2G010900	NA	PROTEIN, PUTATIVE-RELATED (PTHR33659:SF1)					0	0	0	0
PRUPE|Gene_ORFName=PRUPE_4G194100|UniProtKB=A0A251PN01	Prupe.4G194100	NA	SUBFAMILY NOT NAMED (PTHR31225:SF100)					0	0	0	0
PRUPE|EnsemblGenome=PRUPE_2G164300|UniProtKB=M5X1I1	Prupe.2G164300	AtMYB17 (myb domain protein 17); DNA binding / transcription factor	TRANSCRIPTION FACTOR MYB104-RELATED (PTHR10641:SF622)	homeodomain transcription factor(PC00119)				0	0	0	0
PRUPE|Gene_ORFName=PRUPE_8G176700|UniProtKB=A0A251MZG7	Prupe.8G176700	LYM2 (LYSM DOMAIN GPI-ANCHORED PROTEIN 2 PRECURSOR)	LYSM DOMAIN-CONTAINING GPI-ANCHORED PROTEIN 2 (PTHR33734:SF11)					0	0	0	0
PRUPE|EnsemblGenome=PRUPE_1G033100|UniProtKB=M5XKR6	Prupe.1G033100	NA	TRANSMEMBRANE PROTEIN (PTHR33592:SF5)					0	0	0	0
PRUPE|EnsemblGenome=PRUPE_5G016300|UniProtKB=M5WCF5	Prupe.5G016300	FUNCTIONS IN: molecular_function unknown; INVOLVED IN: biological_process unknown; LOCATED IN: endomembrane system; EXPRESSED IN: cultured cell; CONTAINS InterPro DOMAIN/s: Nodulin-like (InterPro:IPR010658), Major facilitator superfamily, general substrate transporter (InterPro:IPR016196); BEST Arabidopsis thaliana protein match is: nodulin-related (TAIR:AT4G19450.1); Has 697 Blast hits to 659 pr…	MAJOR FACILITATOR SUPERFAMILY PROTEIN (PTHR21576:SF7)					0	0	0	0
PRUPE|Gene_ORFName=PRUPE_8G265600|UniProtKB=A0A251N3W1	Prupe.8G265600	ATP binding / microtubule motor	KINESIN-LIKE PROTEIN KLP-3 (PTHR47972:SF39)					0	0	0	0
PRUPE|EnsemblGenome=PRUPE_2G162200|UniProtKB=M5X372	Prupe.2G162200	short-chain dehydrogenase/reductase (SDR) family protein	SALUTARIDINE REDUCTASE-LIKE (PTHR43490:SF87)	dehydrogenase(PC00092)				0	0	0	0
PRUPE|Gene_ORFName=PRUPE_1G020800|UniProtKB=A0A251QRJ6	Prupe.1G020800	NA	EPIDERMAL PATTERNING FACTOR-LIKE PROTEIN 4 (PTHR33109:SF55)					0	0	0	0
PRUPE|Gene_ORFName=PRUPE_5G166400|UniProtKB=A0A251P9H5	Prupe.5G166400	FRO8 (FERRIC REDUCTION OXIDASE 8); ferric-chelate reductase/ oxidoreductase	FERRIC REDUCTION OXIDASE 8, MITOCHONDRIAL (PTHR11972:SF155)	oxidase(PC00175)		oxidation-reduction process(GO:0055114)	plasma membrane(GO:0005886)	0	1	1	2
PRUPE|EnsemblGenome=PRUPE_3G215300|UniProtKB=M5X6C2	Prupe.3G215300	FUNCTIONS IN: molecular_function unknown; INVOLVED IN: intracellular protein transport; LOCATED IN: endoplasmic reticulum, plasma membrane; EXPRESSED IN: 26 plant structures; EXPRESSED DURING: 13 growth stages; CONTAINS InterPro DOMAIN/s: B-cell receptor-associated 31-like (InterPro:IPR008417); BEST Arabidopsis thaliana protein match is: unknown protein (TAIR:AT1G11905.1); Has 311 Blast hits to 2…	B-CELL RECEPTOR-ASSOCIATED-LIKE PROTEIN (PTHR12701:SF44)	membrane traffic protein(PC00150)		endoplasmic reticulum to Golgi vesicle-mediated transport(GO:0006888);protein localization to endoplasmic reticulum(GO:0070972)	endoplasmic reticulum membrane(GO:0005789);integral component of plasma membrane(GO:0005887);vacuole(GO:0005773)	0	1	1	2
PRUPE|EnsemblGenome=PRUPE_4G146200|UniProtKB=M5WHN9	Prupe.4G146200	ATGSTU19 (GLUTATHIONE S-TRANSFERASE TAU 19); glutathione binding / glutathione transferase	GLUTATHIONE S-TRANSFERASE, AMINO-TERMINAL DOMAIN PROTEIN (PTHR11260:SF620)		transferase activity, transferring alkyl or aryl (other than methyl) groups(GO:0016765)	glutathione metabolic process(GO:0006749)	cytoplasm(GO:0005737)	1	1	1	3
PRUPE|EnsemblGenome=PRUPE_4G084800|UniProtKB=M5WKN5	Prupe.4G084800	FUNCTIONS IN: molecular_function unknown; INVOLVED IN: response to cytokinin stimulus; EXPRESSED IN: 18 plant structures; EXPRESSED DURING: 10 growth stages; BEST Arabidopsis thaliana protein match is: galactosyltransferase family protein (TAIR:AT4G21060.1); Has 16 Blast hits to 16 proteins in 5 species: Archae - 0; Bacteria - 0; Metazoa - 0; Fungi - 0; Plants - 16; Viruses - 0; Other Eukaryotes …	OS02G0162600 PROTEIN (PTHR35101:SF12)					0	0	0	0
PRUPE|EnsemblGenome=PRUPE_6G061500|UniProtKB=M5W854	Prupe.6G061500	PTR5 (PEPTIDE TRANSPORTER 5); dipeptide transporter/ transporter	PROTEIN NRT1/ PTR FAMILY 8.3 (PTHR11654:SF297)	transporter(PC00227)				0	0	0	0
PRUPE|Gene_ORFName=PRUPE_1G477400|UniProtKB=A0A251RE88	Prupe.1G477400	RD22; nutrient reservoir	BURP DOMAIN PROTEIN RD22 (PTHR31236:SF2)					0	0	0	0
PRUPE|Gene_ORFName=PRUPE_7G151000|UniProtKB=A0A251NBS0	Prupe.7G151000	NA	PREPROMP73 (PTHR31189:SF7)					0	0	0	0
PRUPE|Gene_ORFName=PRUPE_8G061800|UniProtKB=A0A251MU07	Prupe.8G061800	unknown protein	DBJ|BAA96220.1 (PTHR36080:SF1)					0	0	0	0
PRUPE|EnsemblGenome=PRUPE_2G305200|UniProtKB=M5XLM1	Prupe.2G305200	acidic endochitinase (CHIB1)	ACIDIC ENDOCHITINASE (PTHR45708:SF22)		hydrolase activity(GO:0016787)			1	0	0	1
PRUPE|Gene_ORFName=PRUPE_1G427300|UniProtKB=A0A251RBP4	Prupe.1G427300	CYP81D8; electron carrier/ heme binding / iron ion binding / monooxygenase/ oxygen binding	CYTOCHROME P450 81E8 (PTHR47947:SF24)					0	0	0	0
PRUPE|EnsemblGenome=PRUPE_4G186800|UniProtKB=A0A0P0KU83	Prupe.4G186800	RD26 (RESPONSIVE TO DESICCATION 26); transcription activator/ transcription factor	NAC DOMAIN-CONTAINING PROTEIN 55 (PTHR31719:SF172)					0	0	0	0
PRUPE|EnsemblGenome=PRUPE_1G128200|UniProtKB=M5XH59	Prupe.1G128200	NA	STRESS-INDUCED PROTEIN SAM22 (PTHR31213:SF55)					0	0	0	0
PRUPE|EnsemblGenome=PRUPE_4G255600|UniProtKB=M5X0X3	Prupe.4G255600	catalytic/ cation binding / hydrolase, hydrolyzing O-glycosyl compounds	GLUCAN ENDO-1,3-BETA-GLUCOSIDASE (PTHR32227:SF267)				anchored component of plasma membrane(GO:0046658)	0	0	1	1
PRUPE|EnsemblGenome=PRUPE_1G348800|UniProtKB=M5XZV2	Prupe.1G348800	PDF5 (PREFOLDIN 5); unfolded protein binding	PREFOLDIN SUBUNIT 5 (PTHR12674:SF2)	chaperone(PC00072)		transcription, DNA-templated(GO:0006351);regulation of transcription, DNA-templated(GO:0006355)	cytoplasm(GO:0005737);protein-containing complex(GO:0032991)	0	1	1	2
PRUPE|EnsemblGenome=PRUPE_8G067800|UniProtKB=M5W3Y1	Prupe.8G067800	mitochondrial substrate carrier family protein	MITOCHONDRIAL UNCOUPLING PROTEIN 5-LIKE (PTHR45618:SF22)		inorganic anion transmembrane transporter activity(GO:0015103);antiporter activity(GO:0015297);carboxylic acid transmembrane transporter activity(GO:0046943)	sulfate transport(GO:0008272);inorganic anion transmembrane transport(GO:0098661);succinate transmembrane transport(GO:0071422)		1	1	0	2
PRUPE|EnsemblGenome=PRUPE_5G134700|UniProtKB=M5W9T9	Prupe.5G134700	oxidoreductase, 2OG-Fe(II) oxygenase family protein	PROTEIN DMR6-LIKE OXYGENASE 2 (PTHR10209:SF251)					0	0	0	0
PRUPE|Gene_ORFName=PRUPE_4G093000|UniProtKB=A0A251PI25	Prupe.4G093000	WAK3 (wall associated kinase 3); kinase/ protein serine/threonine kinase	NON-FUNCTIONAL PSEUDOKINASE ZED1-LIKE (PTHR27005:SF379)					0	0	0	0
PRUPE|Gene_ORFName=PRUPE_1G218300|UniProtKB=A0A251R1A1	Prupe.1G218300	ARS27A (ARABIDOPSIS RIBOSOMAL PROTEIN S27); structural constituent of ribosome	40S RIBOSOMAL PROTEIN S27-1-RELATED (PTHR11594:SF16)	ribosomal protein(PC00202)	RNA binding(GO:0003723);structural constituent of ribosome(GO:0003735)	organelle assembly(GO:0070925);ribonucleoprotein complex assembly(GO:0022618);ribosomal small subunit biogenesis(GO:0042274)	cytosolic small ribosomal subunit(GO:0022627)	1	1	1	3
PRUPE|EnsemblGenome=PRUPE_3G255300|UniProtKB=M5WYQ8	Prupe.3G255300	hydrolase, alpha/beta fold family protein	ALPHA/BETA-HYDROLASES SUPERFAMILY PROTEIN (PTHR43689:SF37)	serine protease(PC00203)				0	0	0	0
PRUPE|Gene_ORFName=PRUPE_5G165100|UniProtKB=A0A251P9F7	Prupe.5G165100	ATDI19	PROTEIN DEHYDRATION-INDUCED 19 HOMOLOG 5 (PTHR31875:SF24)					0	0	0	0
PRUPE|EnsemblGenome=PRUPE_7G018300|UniProtKB=M5VVX3	Prupe.7G018300	CS26; cysteine synthase	S-SULFO-L-CYSTEINE SYNTHASE (O-ACETYL-L-SERINE-DEPENDENT), CHLOROPLASTIC (PTHR10314:SF90)	lyase(PC00144)	drug binding(GO:0008144);heterocyclic compound binding(GO:1901363);organic cyclic compound binding(GO:0097159);cofactor binding(GO:0048037);small molecule binding(GO:0036094);anion binding(GO:0043168);transferase activity, transferring alkyl or aryl (other than methyl) groups(GO:0016765)	alpha-amino acid metabolic process(GO:1901605);sulfur compound metabolic process(GO:0006790);cellular amino acid biosynthetic process(GO:0008652)	cytoplasm(GO:0005737)	1	1	1	3
PRUPE|EnsemblGenome=PRUPE_2G157400|UniProtKB=M5XKR3	Prupe.2G157400	BAP2 (BON ASSOCIATION PROTEIN 2)	INGRESSION PROTEIN FIC1 (PTHR32246:SF17)					0	0	0	0
PRUPE|EnsemblGenome=PRUPE_7G071400|UniProtKB=M5VTW6	Prupe.7G071400	LCR68 (LOW-MOLECULAR-WEIGHT CYSTEINE-RICH 68); peptidase inhibitor	CYSTEINE-RICH PROTEIN LCR69, PUTATIVE-RELATED (PTHR33147:SF42)					0	0	0	0
PRUPE|EnsemblGenome=PRUPE_1G329100|UniProtKB=M5XPG6	Prupe.1G329100	FUNCTIONS IN: molecular_function unknown; INVOLVED IN: biological_process unknown; LOCATED IN: cellular_component unknown; EXPRESSED IN: root; CONTAINS InterPro DOMAIN/s: Rossmann-like alpha/beta/alpha sandwich fold (InterPro:IPR014729); BEST Arabidopsis thaliana protein match is: protein kinase family protein / U-box domain-containing protein (TAIR:AT2G45910.1); Has 196 Blast hits to 194 protein…	ADENINE NUCLEOTIDE ALPHA HYDROLASES-LIKE SUPERFAMILY PROTEIN (PTHR47382:SF3)					0	0	0	0
PRUPE|EnsemblGenome=PRUPE_8G121700|UniProtKB=M5VI18	Prupe.8G121700	ATCXE13 (ARABIDOPSIS THALIANA CARBOXYESTERASE 13); hydrolase	CARBOXYLESTERASE 2-RELATED (PTHR23024:SF458)	deacetylase(PC00087)	hydrolase activity(GO:0016787)	catabolic process(GO:0009056)		1	1	0	2
PRUPE|EnsemblGenome=PRUPE_1G169700|UniProtKB=M5XLV3	Prupe.1G169700	XTR7 (XYLOGLUCAN ENDOTRANSGLYCOSYLASE 7); hydrolase, acting on glycosyl bonds / hydrolase, hydrolyzing O-glycosyl compounds / xyloglucan:xyloglucosyl transferase	XYLOGLUCAN ENDOTRANSGLUCOSYLASE/HYDROLASE PROTEIN 15 (PTHR31062:SF176)					0	0	0	0
PRUPE|Gene_ORFName=PRUPE_5G111000|UniProtKB=A0A251P6Q6	Prupe.5G111000	disease resistance-responsive family protein / dirigent family protein	DIRIGENT PROTEIN (PTHR46442:SF4)	protein-binding activity modulator(PC00095)				0	0	0	0
PRUPE|Gene_ORFName=PRUPE_2G294600|UniProtKB=A0A251QNB2	Prupe.2G294600	NA	METAL-ASSOCIATED DOMAIN, PUTATIVE-RELATED (PTHR45811:SF11)					0	0	0	0
PRUPE|EnsemblGenome=PRUPE_1G578700|UniProtKB=M5XP63	Prupe.1G578700	unknown protein	PROTEIN DMP3 (PTHR31621:SF1)			endomembrane system organization(GO:0010256)		0	1	0	1
PRUPE|EnsemblGenome=PRUPE_3G037800|UniProtKB=M5WTJ0	Prupe.3G037800	TIFY10B	PROTEIN TIFY 10A (PTHR33077:SF52)			response to wounding(GO:0009611);response to jasmonic acid(GO:0009753);cellular response to oxygen-containing compound(GO:1901701);defense response(GO:0006952);regulation of defense response(GO:0031347);regulation of signal transduction(GO:0009966);hormone-mediated signaling pathway(GO:0009755)	nucleus(GO:0005634)	0	1	1	2
PRUPE|EnsemblGenome=PRUPE_4G044100|UniProtKB=M5WII8	Prupe.4G044100	unknown protein	NUCLEOPHILE AMINOHYDROLASE-RELATED (PTHR45952:SF6)					0	0	0	0
PRUPE|Gene_ORFName=PRUPE_1G152000|UniProtKB=A0A251R0Q4	Prupe.1G152000	extracellular dermal glycoprotein, putative / EDGP, putative	BASIC 7S GLOBULIN 2 SMALL SUBUNIT (PTHR47965:SF46)					0	0	0	0
PRUPE|Gene_ORFName=PRUPE_8G217100|UniProtKB=A0A251N1F6	Prupe.8G217100	kinase	TYROSINE KINASE FAMILY PROTEIN (PTHR48005:SF44)					0	0	0	0
PRUPE|EnsemblGenome=PRUPE_6G289400|UniProtKB=M5W061	Prupe.6G289400	peroxidase, putative	OS06G0522100 PROTEIN (PTHR31388:SF190)					0	0	0	0
PRUPE|Gene_ORFName=PRUPE_1G437700|UniProtKB=A0A251RC83	Prupe.1G437700	NA						0	0	0	0
PRUPE|EnsemblGenome=PRUPE_5G233000|UniProtKB=M5WCW4	Prupe.5G233000	XPL1 (XIPOTL 1); methyltransferase/ phosphoethanolamine N-methyltransferase	PHOSPHOETHANOLAMINE N-METHYLTRANSFERASE 3 (PTHR44307:SF4)					0	0	0	0
PRUPE|Gene_ORFName=PRUPE_3G274100|UniProtKB=A0A251Q686	Prupe.3G274100	AATP1 (AAA-ATPase 1); ATP binding / ATPase/ nucleoside-triphosphatase/ nucleotide binding	OS12G0639500 PROTEIN (PTHR23070:SF144)					0	0	0	0
PRUPE|EnsemblGenome=PRUPE_1G041700|UniProtKB=M5Y9F2	Prupe.1G041700	GLTP1 (glycolipid transfer protein 1); glycolipid binding / glycolipid transporter	GLYCOLIPID TRANSFER PROTEIN (PTHR10219:SF25)	transfer/carrier protein(PC00219)	phospholipid transporter activity(GO:0005548);amide binding(GO:0033218);phospholipid binding(GO:0005543)	lipid transport(GO:0006869);membrane organization(GO:0061024);amide transport(GO:0042886)	cytosol(GO:0005829)	1	1	1	3
PRUPE|EnsemblGenome=PRUPE_8G004700|UniProtKB=M5VJK7	Prupe.8G004700	FUNCTIONS IN: molecular_function unknown; INVOLVED IN: biological_process unknown; LOCATED IN: mitochondrion; CONTAINS InterPro DOMAIN/s: Sad1/UNC-like, C-terminal (InterPro:IPR012919), Galactose-binding like (InterPro:IPR008979); BEST Arabidopsis thaliana protein match is: unknown protein (TAIR:AT1G22882.1); Has 9785 Blast hits to 6992 proteins in 496 species: Archae - 108; Bacteria - 691; Metaz…	SUN DOMAIN-CONTAINING OSSIFICATION FACTOR (PTHR12953:SF0)	structural protein(PC00211)		protein folding(GO:0006457)	cytoplasm(GO:0005737)	0	1	1	2
PRUPE|Gene_ORFName=PRUPE_1G531100|UniProtKB=A0A251RHD0	Prupe.1G531100	NA	AGAMOUS-LIKE 102-RELATED (PTHR11945:SF605)	MADS box transcription factor(PC00250)	RNA polymerase II regulatory region sequence-specific DNA binding(GO:0000977);transcription factor binding(GO:0008134);DNA-binding transcription factor activity, RNA polymerase II-specific(GO:0000981)	multicellular organism development(GO:0007275)	nucleus(GO:0005634)	1	1	1	3
PRUPE|EnsemblGenome=PRUPE_3G269300|UniProtKB=M5X4W5	Prupe.3G269300	TUA2; structural constituent of cytoskeleton	TUBULIN-LIKE PROTEIN ALPHA-4B-RELATED (PTHR11588:SF239)	tubulin(PC00228)	GTP binding(GO:0005525);structural molecule activity(GO:0005198)	mitotic nuclear division(GO:0140014);microtubule cytoskeleton organization(GO:0000226)	cytoplasm(GO:0005737);microtubule(GO:0005874)	1	1	1	3
PRUPE|Gene_ORFName=PRUPE_3G240000|UniProtKB=A0A251Q4S1	Prupe.3G240000	TEM1 (TEMPRANILLO 1); transcription factor	AP2/ERF AND B3 DOMAIN-CONTAINING TRANSCRIPTION REPRESSOR TEM1 (PTHR31140:SF1)					0	0	0	0
PRUPE|Gene_ORFName=PRUPE_4G049600|UniProtKB=A0A251PFY5	Prupe.4G049600	late embryogenesis abundant domain-containing protein / LEA domain-containing protein	OSJNBA0085I10.12 PROTEIN (PTHR47372:SF24)					0	0	0	0
PRUPE|EnsemblGenome=PRUPE_1G080700|UniProtKB=M5Y0J0	Prupe.1G080700	ATEP3; chitinase	ENDOCHITINASE EP3-LIKE (PTHR22595:SF158)		hydrolase activity(GO:0016787)			1	0	0	1
PRUPE|EnsemblGenome=PRUPE_1G391500|UniProtKB=M5XEW8	Prupe.1G391500	transferase family protein	BRASSINOSTEROID-RELATED ACYLTRANSFERASE 1 (PTHR31642:SF145)					0	0	0	0
PRUPE|EnsemblGenome=PRUPE_8G266500|UniProtKB=M5VMD5	Prupe.8G266500	unknown protein	PROTEIN TRICHOME BIREFRINGENCE-LIKE 6 (PTHR32285:SF19)		acetyltransferase activity(GO:0016407);O-acyltransferase activity(GO:0008374)		Golgi apparatus(GO:0005794);vacuole(GO:0005773);plasma membrane(GO:0005886)	1	0	1	2
PRUPE|EnsemblGenome=PRUPE_4G046900|UniProtKB=M5X2A9	Prupe.4G046900	phosphoglycerate/bisphosphoglycerate mutase family protein	OS01G0237100 PROTEIN (PTHR48100:SF27)					0	0	0	0
PRUPE|EnsemblGenome=PRUPE_6G093700|UniProtKB=M5WPI5	Prupe.6G093700	structural constituent of ribosome	40S RIBOSOMAL PROTEIN S21 (PTHR10442:SF0)	ribosomal protein(PC00202)	structural constituent of ribosome(GO:0003735)	RNA phosphodiester bond hydrolysis, endonucleolytic(GO:0090502);maturation of SSU-rRNA from tricistronic rRNA transcript (SSU-rRNA, 5.8S rRNA, LSU-rRNA)(GO:0000462);RNA 3'-end processing(GO:0031123);cleavage involved in rRNA processing(GO:0000469);maturation of 5.8S rRNA from tricistronic rRNA transcript (SSU-rRNA, 5.8S rRNA, LSU-rRNA)(GO:0000466)	cytosolic small ribosomal subunit(GO:0022627)	1	1	1	3
PRUPE|Gene_ORFName=PRUPE_1G016600|UniProtKB=A0A251QS80	Prupe.1G016600	GCN5-related N-acetyltransferase (GNAT) family protein	ACYL-COA N-ACYLTRANSFERASES (NAT) SUPERFAMILY PROTEIN (PTHR46067:SF27)					0	0	0	0
PRUPE|EnsemblGenome=PRUPE_2G100400|UniProtKB=M5XNH0	Prupe.2G100400	ASK4 (ARABIDOPSIS SKP1-LIKE 4); protein binding / ubiquitin-protein ligase	SKP1-LIKE PROTEIN 13 (PTHR11165:SF114)	ubiquitin-protein ligase(PC00234)	ubiquitin protein ligase activity(GO:0061630);protein binding(GO:0005515)	SCF-dependent proteasomal ubiquitin-dependent protein catabolic process(GO:0031146)	nucleus(GO:0005634);cytoplasm(GO:0005737)	1	1	1	3
PRUPE|Gene_ORFName=PRUPE_1G385000|UniProtKB=A0A251RAL7	Prupe.1G385000	NA						0	0	0	0
PRUPE|EnsemblGenome=PRUPE_5G193400|UniProtKB=M5WB63	Prupe.5G193400	gibberellin-responsive protein, putative	GIBBERELLIN-REGULATED PROTEIN 6-LIKE (PTHR23201:SF94)					0	0	0	0
PRUPE|EnsemblGenome=PRUPE_4G096400|UniProtKB=M5WPC0	Prupe.4G096400	MEE23 (MATERNAL EFFECT EMBRYO ARREST 23); FAD binding / catalytic/ electron carrier/ oxidoreductase	BERBERINE BRIDGE ENZYME-LIKE 26 (PTHR32448:SF35)					0	0	0	0
PRUPE|Gene_ORFName=PRUPE_1G126300|UniProtKB=A0A251QWE3	Prupe.1G126300	COBL7 (COBRA-LIKE 7)	COBRA-LIKE PROTEIN 7 (PTHR31052:SF3)					0	0	0	0
PRUPE|Gene_ORFName=PRUPE_1G394100|UniProtKB=A0A251RA48	Prupe.1G394100	unknown protein	OS09G0127700 PROTEIN (PTHR33919:SF1)					0	0	0	0
PRUPE|Gene_ORFName=PRUPE_6G007300|UniProtKB=A0A251NI77	Prupe.6G007300	NA	OS05G0548600 PROTEIN (PTHR47942:SF41)					0	0	0	0
PRUPE|EnsemblGenome=PRUPE_6G210400|UniProtKB=M5WPE1	Prupe.6G210400	hydroxyproline-rich glycoprotein family protein	HYDROXYPROLINE-RICH GLYCOPROTEIN FAMILY PROTEIN (PTHR34291:SF1)					0	0	0	0
PRUPE|EnsemblGenome=PRUPE_1G367000|UniProtKB=M5XZ38	Prupe.1G367000	chaperone protein dnaJ-related	PROTEIN DISULFIDE-ISOMERASE LQY1, CHLOROPLASTIC (PTHR15852:SF27)					0	0	0	0
PRUPE|Gene_ORFName=PRUPE_7G182300|UniProtKB=A0A251ND80	Prupe.7G182300	ankyrin repeat family protein	OS07G0193200 PROTEIN (PTHR24177:SF325)	scaffold/adaptor protein(PC00226)				0	0	0	0
PRUPE|EnsemblGenome=PRUPE_3G050200|UniProtKB=M5XH07	Prupe.3G050200	BGAL1 (Beta galactosidase 1); beta-galactosidase/ catalytic/ cation binding / heme binding / peroxidase/ sugar binding	BETA-GALACTOSIDASE 1 (PTHR23421:SF74)	galactosidase(PC00104)	hydrolase activity(GO:0016787)		cell wall(GO:0005618);vacuole(GO:0005773)	1	0	1	2
PRUPE|Gene_ORFName=PRUPE_1G343000|UniProtKB=A0A251R7I2	Prupe.1G343000	MIOX1 (MYO-INISITOL OXYGENASE); inositol oxygenase/ oxidoreductase	INOSITOL OXYGENASE 1 (PTHR12588:SF12)	oxygenase(PC00177)	oxidoreductase activity(GO:0016491)	small molecule catabolic process(GO:0044282);cellular carbohydrate metabolic process(GO:0044262);organic substance catabolic process(GO:1901575);alcohol metabolic process(GO:0006066);cellular catabolic process(GO:0044248)		1	1	0	2
PRUPE|Gene_ORFName=PRUPE_2G002800|UniProtKB=A0A251Q8N7	Prupe.2G002800	NA						0	0	0	0
PRUPE|EnsemblGenome=PRUPE_1G090800|UniProtKB=M5XJK5	Prupe.1G090800	NA	STRESS-INDUCED PROTEIN SAM22 (PTHR31213:SF55)					0	0	0	0
PRUPE|Gene_ORFName=PRUPE_1G438500|UniProtKB=A0A251RC97	Prupe.1G438500	NA	BERBERINE BRIDGE ENZYME-LIKE 19-RELATED (PTHR32448:SF34)					0	0	0	0
PRUPE|Gene_ORFName=PRUPE_8G257700|UniProtKB=A0A251N3G0	Prupe.8G257700	unknown protein	PROTEIN PCC13-62, PUTATIVE, EXPRESSED-RELATED (PTHR31694:SF12)					0	0	0	0
PRUPE|Gene_ORFName=PRUPE_2G063400|UniProtKB=A0A251QCA3	Prupe.2G063400	NA						0	0	0	0
PRUPE|Gene_ORFName=PRUPE_8G109500|UniProtKB=A0A251MWA0	Prupe.8G109500	disease resistance protein (TIR-NBS-LRR class), putative	DISEASE RESISTANCE PROTEIN (TIR-NBS-LRR CLASS) (PTHR11017:SF352)					0	0	0	0
PRUPE|Gene_ORFName=PRUPE_6G349200|UniProtKB=A0A251P1P2	Prupe.6G349200	MYB15 (MYB DOMAIN PROTEIN 15); DNA binding / transcription factor	TRANSCRIPTION FACTOR MYB14 (PTHR10641:SF1129)	homeodomain transcription factor(PC00119)				0	0	0	0
PRUPE|Gene_ORFName=PRUPE_2G140700|UniProtKB=A0A251QFQ7	Prupe.2G140700	NA						0	0	0	0
PRUPE|EnsemblGenome=PRUPE_3G118100|UniProtKB=M5WSR1	Prupe.3G118100	LSH10 (LIGHT SENSITIVE HYPOCOTYLS 10)	PROTEIN LIGHT-DEPENDENT SHORT HYPOCOTYLS 10 (PTHR31165:SF10)			response to light stimulus(GO:0009416)	nucleus(GO:0005634)	0	1	1	2
PRUPE|Gene_ORFName=PRUPE_4G228900|UniProtKB=A0A251PPV5	Prupe.4G228900	FAD5 (FATTY ACID DESATURASE 5); 16:0 monogalactosyldiacylglycerol desaturase/ oxidoreductase	RE43130P (PTHR11351:SF31)					0	0	0	0
PRUPE|Gene_ORFName=PRUPE_1G536500|UniProtKB=A0A251RHB5	Prupe.1G536500	NA						0	0	0	0
PRUPE|Gene_ORFName=PRUPE_3G083900|UniProtKB=A0A251PXA0	Prupe.3G083900	NA						0	0	0	0
PRUPE|EnsemblGenome=PRUPE_5G024400|UniProtKB=M5WE27	Prupe.5G024400	early-responsive to dehydration protein-related / ERD protein-related	TO DEHYDRATION PROTEIN, PUTATIVE, EXPRESSED-RELATED (PTHR13018:SF98)		ion gated channel activity(GO:0022839);cation channel activity(GO:0005261)		plasma membrane(GO:0005886)	1	0	1	2
PRUPE|EnsemblGenome=PRUPE_7G117700|UniProtKB=C4PKQ3	Prupe.7G117700	CTR1 (CONSTITUTIVE TRIPLE RESPONSE 1); kinase/ protein binding / protein serine/threonine kinase/ protein serine/threonine/tyrosine kinase	MITOGEN-ACTIVATED PROTEIN KINASE KINASE KINASE 20 (PTHR44329:SF153)					0	0	0	0
PRUPE|EnsemblGenome=PRUPE_4G107300|UniProtKB=M5X7Q4	Prupe.4G107300	FUNCTIONS IN: molecular_function unknown; INVOLVED IN: biological_process unknown; LOCATED IN: integral to membrane; EXPRESSED IN: 24 plant structures; EXPRESSED DURING: 13 growth stages; CONTAINS InterPro DOMAIN/s: TRAM, LAG1 and CLN8 homology (InterPro:IPR006634); BEST Arabidopsis thaliana protein match is: unknown protein (TAIR:AT4G19645.2); Has 478 Blast hits to 478 proteins in 104 species: A…	OS01G0768200 PROTEIN (PTHR13439:SF62)					0	0	0	0
PRUPE|Gene_ORFName=PRUPE_1G152100|UniProtKB=A0A251QXY2	Prupe.1G152100	extracellular dermal glycoprotein, putative / EDGP, putative	XYLOGLUCAN-SPECIFIC ENDOGLUCANASE INHIBITOR PROTEIN (PTHR47965:SF56)					0	0	0	0
PRUPE|EnsemblGenome=PRUPE_6G265900|UniProtKB=M5W4Y8	Prupe.6G265900	AtUGT85A7 (UDP-glucosyl transferase 85A7); UDP-glycosyltransferase/ glucuronosyltransferase/ transferase, transferring glycosyl groups	GLYCOSYLTRANSFERASE (PTHR48049:SF74)					0	0	0	0
PRUPE|Gene_ORFName=PRUPE_5G201300|UniProtKB=A0A251PCN4	Prupe.5G201300	NA	SERINE/THREONINE-PROTEIN PHOSPHATASE 7 (PTHR45668:SF9)		protein serine/threonine phosphatase activity(GO:0004722)		nucleus(GO:0005634);cytosol(GO:0005829)	1	0	1	2
PRUPE|EnsemblGenome=PRUPE_1G121100|UniProtKB=M5XGU5	Prupe.1G121100	NA						0	0	0	0
PRUPE|EnsemblGenome=PRUPE_8G216900|UniProtKB=M5VVD4	Prupe.8G216900	CESA4 (CELLULOSE SYNTHASE A4); cellulose synthase/ transferase, transferring glycosyl groups	CELLULOSE SYNTHASE A CATALYTIC SUBUNIT 4 [UDP-FORMING] (PTHR13301:SF91)		transferase activity, transferring hexosyl groups(GO:0016758)	membrane fission(GO:0090148);mitotic cytokinesis(GO:0000281);beta-glucan biosynthetic process(GO:0051274);mitotic nuclear division(GO:0140014);plant-type cell wall biogenesis(GO:0009832)	trans-Golgi network(GO:0005802);vacuole(GO:0005773);plasma membrane(GO:0005886)	1	1	1	3
PRUPE|Gene_ORFName=PRUPE_2G136100|UniProtKB=A0A251QFI6	Prupe.2G136100	sec61beta family protein	PROTEIN TRANSPORT PROTEIN SEC61 SUBUNIT BETA (PTHR13509:SF2)	membrane traffic protein(PC00150)	primary active transmembrane transporter activity(GO:0015399);protein transmembrane transporter activity(GO:0008320);guanyl-nucleotide exchange factor activity(GO:0005085)	intracellular protein transmembrane transport(GO:0065002);translational elongation(GO:0006414);posttranslational protein targeting to endoplasmic reticulum membrane(GO:0006620)	endoplasmic reticulum membrane(GO:0005789);membrane protein complex(GO:0098796);bounding membrane of organelle(GO:0098588);rough endoplasmic reticulum(GO:0005791);vacuole(GO:0005773);plasma membrane(GO:0005886)	1	1	1	3
PRUPE|Gene_ORFName=PRUPE_6G129600|UniProtKB=A0A251NSD6	Prupe.6G129600	NA	SUBFAMILY NOT NAMED (PTHR34207:SF17)					0	0	0	0
PRUPE|Gene_ORFName=PRUPE_1G564200|UniProtKB=A0A251RLY2	Prupe.1G564200	NA						0	0	0	0
PRUPE|Gene_ORFName=PRUPE_3G159000|UniProtKB=A0A251Q0V8	Prupe.3G159000	NA	PROTEIN, PUTATIVE-RELATED (PTHR33237:SF31)					0	0	0	0
PRUPE|EnsemblGenome=PRUPE_2G038800|UniProtKB=M5X171	Prupe.2G038800	aspartic-type endopeptidase	NUCLEOID DNA-BINDING-LIKE PROTEIN (PTHR47965:SF29)		endopeptidase activity(GO:0004175)	protein catabolic process(GO:0030163);proteolysis(GO:0006508)		1	1	0	2
PRUPE|EnsemblGenome=PRUPE_8G079600|UniProtKB=M5VI43	Prupe.8G079600	auxin-responsive protein, putative	SAUR-LIKE AUXIN-RESPONSIVE PROTEIN FAMILY (PTHR31929:SF40)					0	0	0	0
PRUPE|Gene_ORFName=PRUPE_3G255500|UniProtKB=A0A251Q6N4	Prupe.3G255500	AMY3 (ALPHA-AMYLASE-LIKE 3); alpha-amylase	ALPHA AMYLASE DOMAIN PROTEIN (PTHR43447:SF30)	amylase(PC00048)				0	0	0	0
PRUPE|Gene_ORFName=PRUPE_4G169200|UniProtKB=A0A251PLS3	Prupe.4G169200	leucine-rich repeat transmembrane protein kinase, putative	LRR RECEPTOR-LIKE SERINE/THREONINE-PROTEIN KINASE RPK1-RELATED (PTHR45974:SF40)					0	0	0	0
PRUPE|Gene_ORFName=PRUPE_6G298300|UniProtKB=A0A251NXL4	Prupe.6G298300	DNA-binding bromodomain-containing protein	BROMODOMAIN CONTAINING PROTEIN, EXPRESSED (PTHR22881:SF26)	chromatin/chromatin-binding, or -regulatory protein(PC00077)				0	0	0	0
PRUPE|EnsemblGenome=PRUPE_5G008200|UniProtKB=M5WBS9	Prupe.5G008200	catalytic/ cation binding / hydrolase, hydrolyzing O-glycosyl compounds	GLUCAN ENDO-1,3-BETA-GLUCOSIDASE 12-LIKE (PTHR32227:SF89)				anchored component of plasma membrane(GO:0046658)	0	0	1	1
PRUPE|Gene_ORFName=PRUPE_6G081800|UniProtKB=A0A251NPM4	Prupe.6G081800	unknown protein	BNACNNG38900D PROTEIN (PTHR34658:SF5)					0	0	0	0
PRUPE|Gene_ORFName=PRUPE_3G029300|UniProtKB=A0A251PUD3	Prupe.3G029300	NA	GLUCOSE-METHANOL-CHOLINE (GMC) OXIDOREDUCTASE FAMILY PROTEIN (PTHR45968:SF31)					0	0	0	0
PRUPE|EnsemblGenome=PRUPE_3G181200|UniProtKB=M5WX36	Prupe.3G181200	WAKL2 (wall associated kinase-like 2); kinase	WALL-ASSOCIATED RECEPTOR KINASE-LIKE 9 (PTHR27005:SF280)					0	0	0	0
PRUPE|EnsemblGenome=PRUPE_4G073300|UniProtKB=M5WJC5	Prupe.4G073300	AWPM-19-like membrane family protein	AWPM-19-LIKE FAMILY PROTEIN (PTHR33294:SF6)					0	0	0	0
PRUPE|EnsemblGenome=PRUPE_5G202800|UniProtKB=M5WBS0	Prupe.5G202800	UDP-glucose 6-dehydrogenase, putative	UDP-GLUCOSE 6-DEHYDROGENASE (PTHR11374:SF3)					0	0	0	0
PRUPE|EnsemblGenome=PRUPE_1G237800|UniProtKB=M5XTX0	Prupe.1G237800	HSP21 (HEAT SHOCK PROTEIN 21)	26.5 KDA HEAT SHOCK PROTEIN, MITOCHONDRIAL (PTHR46733:SF2)					0	0	0	0
PRUPE|EnsemblGenome=PRUPE_2G205300|UniProtKB=M5XDM0	Prupe.2G205300	RABC2A (RAB GTPASE HOMOLOG C2A); GTP binding / GTP-dependent protein binding / myosin XI tail binding	SMALL GTPASE SUPERFAMILY, P-LOOP CONTAINING NUCLEOSIDE TRIPHOSPHATE HYDROLASE-RELATED (PTHR24073:SF643)		GTPase activity(GO:0003924)	Ras protein signal transduction(GO:0007265);intracellular protein transport(GO:0006886)	endomembrane system(GO:0012505);vacuole(GO:0005773);plasma membrane(GO:0005886)	1	1	1	3
PRUPE|Gene_ORFName=PRUPE_1G215400|UniProtKB=A0A251R194	Prupe.1G215400	AML1 (ARABIDOPSIS MEI2-LIKE PROTEIN 1); RNA binding / protein binding	PROTEIN MEI2-LIKE 4 (PTHR23189:SF98)	RNA binding protein(PC00031)	nucleic acid binding(GO:0003676)	mRNA splicing, via spliceosome(GO:0000398)	nucleus(GO:0005634)	1	1	1	3
PRUPE|EnsemblGenome=PRUPE_6G297900|UniProtKB=M5W3Q3	Prupe.6G297900	unknown protein	EXPRESSED PROTEIN (PTHR33512:SF14)					0	0	0	0
PRUPE|Gene_ORFName=PRUPE_2G080400|UniProtKB=A0A251QCZ8	Prupe.2G080400	NA	ORGANELLE RRM DOMAIN-CONTAINING PROTEIN 1, CHLOROPLASTIC (PTHR31346:SF11)			mRNA metabolic process(GO:0016071);mitochondrial RNA metabolic process(GO:0000959);RNA modification(GO:0009451)	mitochondrion(GO:0005739)	0	1	1	2
PRUPE|EnsemblGenome=PRUPE_4G191800|UniProtKB=M5WMN0	Prupe.4G191800	wound-responsive protein, putative	WOUND-RESPONSIVE FAMILY PROTEIN (PTHR33090:SF55)					0	0	0	0
PRUPE|EnsemblGenome=PRUPE_8G224400|UniProtKB=M5VI63	Prupe.8G224400	carbohydrate transmembrane transporter/ phosphate transmembrane transporter/ sugar:hydrogen symporter	INORGANIC PHOSPHATE TRANSPORTER 1-7-RELATED (PTHR24064:SF508)					0	0	0	0
PRUPE|Gene_ORFName=PRUPE_2G193900|UniProtKB=A0A251QI71	Prupe.2G193900	unknown protein	EXTENSIN-RELATED (PTHR33472:SF1)					0	0	0	0
PRUPE|EnsemblGenome=PRUPE_3G112300|UniProtKB=M5WU49	Prupe.3G112300	ATBCB (ARABIDOPSIS BLUE-COPPER-BINDING PROTEIN); copper ion binding / electron carrier	STELLACYANIN (PTHR33021:SF189)				anchored component of plasma membrane(GO:0046658)	0	0	1	1
PRUPE|EnsemblGenome=PRUPE_8G080400|UniProtKB=M5VN39	Prupe.8G080400	auxin-responsive protein, putative	SAUR-LIKE AUXIN-RESPONSIVE PROTEIN FAMILY (PTHR31929:SF40)					0	0	0	0
PRUPE|Gene_ORFName=PRUPE_6G003000|UniProtKB=A0A251NI08	Prupe.6G003000	NA						0	0	0	0
PRUPE|EnsemblGenome=PRUPE_6G126400|UniProtKB=M5WHI8	Prupe.6G126400	CYP94C1; fatty acid (omega-1)-hydroxylase/ oxygen binding	CYTOCHROME P450 94C1 (PTHR24296:SF208)	oxygenase(PC00177)				0	0	0	0
PRUPE|EnsemblGenome=PRUPE_6G236300|UniProtKB=M5VXX9	Prupe.6G236300	UBL5 (UBIQUITIN-LIKE PROTEIN 5)	UBIQUITIN-LIKE PROTEIN 5 (PTHR13042:SF7)			cellular protein modification process(GO:0006464);mRNA splicing, via spliceosome(GO:0000398)	nucleus(GO:0005634);cytoplasm(GO:0005737)	0	1	1	2
PRUPE|Gene_ORFName=PRUPE_2G078300|UniProtKB=A0A251QCX2	Prupe.2G078300	NA	ATP-DEPENDENT RNA HELICASE DHX8 (PTHR18934:SF85)	RNA helicase(PC00032)	RNA binding(GO:0003723)	ribonucleoprotein complex subunit organization(GO:0071826);protein-containing complex disassembly(GO:0032984);mRNA splicing, via spliceosome(GO:0000398)	catalytic step 2 spliceosome(GO:0071013);U5 snRNP(GO:0005682);Prp19 complex(GO:0000974)	1	1	1	3
PRUPE|EnsemblGenome=PRUPE_8G098600|UniProtKB=M5W461	Prupe.8G098600	NA	PROTEIN, PUTATIVE-RELATED (PTHR33731:SF2)					0	0	0	0
PRUPE|EnsemblGenome=PRUPE_6G251400|UniProtKB=M5W072	Prupe.6G251400	short-chain dehydrogenase/reductase (SDR) family protein	NAD(P)-BINDING ROSSMANN-FOLD SUPERFAMILY PROTEIN (PTHR24320:SF227)	dehydrogenase(PC00092)				0	0	0	0
PRUPE|Gene_ORFName=PRUPE_1G422700|UniProtKB=A0A251RBS6	Prupe.1G422700	NA	TRANSMEMBRANE PROTEIN (PTHR36813:SF1)					0	0	0	0
PRUPE|Gene_ORFName=PRUPE_4G226300|UniProtKB=A0A251PR04	Prupe.4G226300	NA						0	0	0	0
PRUPE|Gene_ORFName=PRUPE_8G222900|UniProtKB=A0A251N1Q2	Prupe.8G222900	NA	STRUCTURAL MAINTENANCE OF CHROMOSOMES PROTEIN (PTHR18937:SF12)					0	0	0	0
PRUPE|EnsemblGenome=PRUPE_2G289700|UniProtKB=M5XRE4	Prupe.2G289700	TraB protein-related	TRAB DOMAIN-CONTAINING PROTEIN (PTHR21530:SF0)					0	0	0	0
PRUPE|Gene_ORFName=PRUPE_5G072500|UniProtKB=A0A251P4X6	Prupe.5G072500	NA	SUBFAMILY NOT NAMED (PTHR34961:SF7)					0	0	0	0
PRUPE|Gene_ORFName=PRUPE_8G117100|UniProtKB=A0A251MWN5	Prupe.8G117100	FIB2 (FIBRILLARIN 2); snoRNA binding	MEDIATOR OF RNA POLYMERASE II TRANSCRIPTION SUBUNIT 36A-RELATED (PTHR10335:SF0)	methyltransferase(PC00155)	RNA methyltransferase activity(GO:0008173);N-methyltransferase activity(GO:0008170);RNA binding(GO:0003723);histone methyltransferase activity(GO:0042054);S-adenosylmethionine-dependent methyltransferase activity(GO:0008757)	RNA 3'-end processing(GO:0031123);histone methylation(GO:0016571);rRNA methylation(GO:0031167)	small-subunit processome(GO:0032040);t-UTP complex(GO:0034455);small nucleolar ribonucleoprotein complex(GO:0005732)	1	1	1	3
PRUPE|EnsemblGenome=PRUPE_1G103800|UniProtKB=M5XQT5	Prupe.1G103800	PGP21 (P-GLYCOPROTEIN 21); ATPase, coupled to transmembrane movement of substances	ABC TRANSPORTER B FAMILY PROTEIN (PTHR24221:SF548)	ATP-binding cassette (ABC) transporter(PC00003)	ATPase activity(GO:0016887);ATPase-coupled transmembrane transporter activity(GO:0042626)	transmembrane transport(GO:0055085)	integral component of membrane(GO:0016021)	1	1	1	3
PRUPE|EnsemblGenome=PRUPE_1G347000|UniProtKB=M5XVG6	Prupe.1G347000	zinc finger (C3HC4-type RING finger) family protein	SACSIN (PTHR15600:SF42)		heat shock protein binding(GO:0031072);chaperone binding(GO:0051087)			1	0	0	1
PRUPE|Gene_ORFName=PRUPE_1G574900|UniProtKB=A0A251RJQ9	Prupe.1G574900	CPSF73-I (CLEAVAGE AND POLYADENYLATION SPECIFICITY FACTOR 73-I); protein binding	CLEAVAGE AND POLYADENYLATION SPECIFICITY FACTOR SUBUNIT 3 (PTHR11203:SF11)	RNA processing factor(PC00147)	5'-3' exonuclease activity(GO:0008409);RNA binding(GO:0003723);endoribonuclease activity(GO:0004521)	mRNA polyadenylation(GO:0006378)	mRNA cleavage factor complex(GO:0005849)	1	1	1	3
PRUPE|EnsemblGenome=PRUPE_4G013800|UniProtKB=M5WGB8	Prupe.4G013800	EFE (ETHYLENE-FORMING ENZYME); 1-aminocyclopropane-1-carboxylate oxidase	NON-HEME DIOXYGENASE IN MORPHINE SYNTHESIS AMINO-TERMINAL PROTEIN (PTHR47990:SF54)		dioxygenase activity(GO:0051213)			1	0	0	1
PRUPE|Gene_ORFName=PRUPE_4G162700|UniProtKB=A0A251PLE8	Prupe.4G162700	leucine-rich repeat transmembrane protein kinase, putative	LRR RECEPTOR-LIKE SERINE/THREONINE-PROTEIN KINASE RPK1-RELATED (PTHR45974:SF40)					0	0	0	0
PRUPE|EnsemblGenome=PRUPE_6G197400|UniProtKB=M5W386	Prupe.6G197400	C/VIF2 (CELL WALL / VACUOLAR INHIBITOR OF FRUCTOSIDASE 2); enzyme inhibitor/ pectinesterase/ pectinesterase inhibitor	CELL WALL / VACUOLAR INHIBITOR OF FRUCTOSIDASE 2 (PTHR31080:SF152)		catalytic activity(GO:0003824);enzyme inhibitor activity(GO:0004857)	negative regulation of catalytic activity(GO:0043086)		1	1	0	2
PRUPE|Gene_ORFName=PRUPE_2G326300|UniProtKB=A0A251QQ19	Prupe.2G326300	4CL3; 4-coumarate-CoA ligase	4-COUMARATE--COA LIGASE 3 (PTHR24096:SF169)	ligase(PC00142)				0	0	0	0
PRUPE|Gene_ORFName=PRUPE_1G093800|UniProtKB=A0A251QXQ7	Prupe.1G093800	(R)-mandelonitrile lyase, putative / (R)-oxynitrilase, putative	(R)-MANDELONITRILE LYASE 4-RELATED (PTHR45968:SF23)					0	0	0	0
PRUPE|Gene_ORFName=PRUPE_4G160500|UniProtKB=A0A251PLG3	Prupe.4G160500	unknown protein	OS01G0203800 PROTEIN (PTHR31161:SF13)					0	0	0	0
PRUPE|Gene_ORFName=PRUPE_5G164200|UniProtKB=A0A251PCV0	Prupe.5G164200	CYP71A23; electron carrier/ heme binding / iron ion binding / monooxygenase/ oxygen binding	CYTOCHROME P450 FAMILY 71 PROTEIN (PTHR47956:SF10)					0	0	0	0
PRUPE|Gene_ORFName=PRUPE_7G244400|UniProtKB=A0A251NG88	Prupe.7G244400	unknown protein	EPIDERMAL PATTERNING FACTOR-LIKE PROTEIN 8 (PTHR33109:SF60)			shoot system development(GO:0048367);post-embryonic development(GO:0009791);cell differentiation(GO:0030154);anatomical structure morphogenesis(GO:0009653);tissue development(GO:0009888)		0	1	0	1
PRUPE|Gene_ORFName=PRUPE_1G184700|UniProtKB=A0A251QZJ8	Prupe.1G184700	NA						0	0	0	0
PRUPE|Gene_ORFName=PRUPE_1G482500|UniProtKB=A0A251RH08	Prupe.1G482500	protease inhibitor/seed storage/lipid transfer protein (LTP) family protein	PROLINE-RICH PROTEIN DC2.15 (PTHR31731:SF19)					0	0	0	0
PRUPE|EnsemblGenome=PRUPE_2G064500|UniProtKB=M5X9V2	Prupe.2G064500	NA	SUBFAMILY NOT NAMED (PTHR35631:SF6)					0	0	0	0
PRUPE|Gene=A0A251MRX1_PRUPE|UniProtKB=A0A251MRX1	Prupe.8G027300	disease resistance protein (TIR-NBS-LRR class), putative	WRKY TRANSCRIPTION FACTOR 19 ISOFORM X1-RELATED (PTHR11017:SF311)					0	0	0	0
PRUPE|Gene_ORFName=PRUPE_6G118000|UniProtKB=A0A251NNZ2	Prupe.6G118000	amino acid transporter family protein	GABA TRANSPORTER 1 (PTHR48017:SF119)				plasma membrane(GO:0005886)	0	0	1	1
PRUPE|Gene_ORFName=PRUPE_6G175600|UniProtKB=A0A251NRY1	Prupe.6G175600	NA	GB|AAF32477.1 (PTHR46137:SF6)					0	0	0	0
PRUPE|Gene_ORFName=PRUPE_2G234900|UniProtKB=A0A251QKM8	Prupe.2G234900	NA						0	0	0	0
PRUPE|Gene_ORFName=PRUPE_1G120100|UniProtKB=A0A251QW40	Prupe.1G120100	NA						0	0	0	0
PRUPE|EnsemblGenome=PRUPE_2G267800|UniProtKB=M5XSV1	Prupe.2G267800	FUNCTIONS IN: molecular_function unknown; INVOLVED IN: biological_process unknown; LOCATED IN: cellular_component unknown; EXPRESSED IN: 22 plant structures; EXPRESSED DURING: 13 growth stages; BEST Arabidopsis thaliana protein match is: COP1-interacting protein-related (TAIR:AT1G72410.1); Has 8834 Blast hits to 6495 proteins in 406 species: Archae - 8; Bacteria - 626; Metazoa - 3389; Fungi - 793…	EXPRESSED PROTEIN (PTHR31008:SF5)					0	0	0	0
PRUPE|Gene_ORFName=PRUPE_6G111400|UniProtKB=A0A251NRE4	Prupe.6G111400	NA	MUCIN-2 (PTHR33088:SF35)					0	0	0	0
PRUPE|Gene_ORFName=PRUPE_5G206900|UniProtKB=A0A251PBD0	Prupe.5G206900	NA	LD18447P (PTHR43804:SF7)	translation release factor(PC00225)				0	0	0	0
PRUPE|EnsemblGenome=PRUPE_8G269100|UniProtKB=M5VM61	Prupe.8G269100	aminotransferase class I and II family protein	AMINOTRANSFERASE, CLASSES I AND II FAMILY PROTEIN, EXPRESSED (PTHR43807:SF12)	transaminase(PC00216)	transferase activity(GO:0016740)		cytoplasm(GO:0005737)	1	0	1	2
PRUPE|EnsemblGenome=PRUPE_1G152900|UniProtKB=M5XQA6	Prupe.1G152900	unknown protein	OS05G0532800 PROTEIN (PTHR33982:SF4)					0	0	0	0
PRUPE|Gene_ORFName=PRUPE_4G261000|UniProtKB=A0A251PRE4	Prupe.4G261000	NA	OS02G0479700 PROTEIN (PTHR12606:SF112)	protease(PC00190)	ubiquitin-like protein-specific protease activity(GO:0019783)	peptidyl-lysine modification(GO:0018205);protein modification by small protein removal(GO:0070646)	nucleus(GO:0005634)	1	1	1	3
PRUPE|Gene_ORFName=PRUPE_1G399900|UniProtKB=A0A251RAE6	Prupe.1G399900	ATGLR2.7; intracellular ligand-gated ion channel	GLUTAMATE RECEPTOR 2.9 (PTHR18966:SF450)		ligand-gated ion channel activity(GO:0015276);signaling receptor activity(GO:0038023)		plasma membrane(GO:0005886)	1	0	1	2
PRUPE|EnsemblGenome=PRUPE_2G240200|UniProtKB=M5X542	Prupe.2G240200	unknown protein	CYTOPLASMIC TRNA 2-THIOLATION PROTEIN-RELATED (PTHR33513:SF24)					0	0	0	0
PRUPE|Gene_ORFName=PRUPE_8G103300|UniProtKB=A0A251MY91	Prupe.8G103300	NA	PROTEIN DA1 (PTHR24209:SF29)	actin or actin-binding cytoskeletal protein(PC00041)				0	0	0	0
PRUPE|EnsemblGenome=PRUPE_8G171000|UniProtKB=M5VPH6	Prupe.8G171000	O-methyltransferase family 2 protein	ACETYLSEROTONIN O-METHYLTRANSFERASE-RELATED (PTHR11746:SF98)	methyltransferase(PC00155)	O-methyltransferase activity(GO:0008171);S-adenosylmethionine-dependent methyltransferase activity(GO:0008757)	aromatic compound biosynthetic process(GO:0019438);methylation(GO:0032259)		1	1	0	2
PRUPE|Gene_ORFName=PRUPE_4G027700|UniProtKB=A0A251PEV4	Prupe.4G027700	protein kinase family protein	CYSTEINE-RICH RECEPTOR-LIKE PROTEIN KINASE 19-RELATED (PTHR27002:SF427)		protein serine/threonine kinase activity(GO:0004674)	protein phosphorylation(GO:0006468)	plasma membrane(GO:0005886)	1	1	1	3
PRUPE|EnsemblGenome=PRUPE_6G002600|UniProtKB=M5W697	Prupe.6G002600	APUM12 (ARABIDOPSIS PUMILIO 12); RNA binding / binding	PUMILIO HOMOLOG 12 (PTHR12537:SF147)	RNA binding protein(PC00031)	mRNA binding(GO:0003729)	posttranscriptional regulation of gene expression(GO:0010608);gene expression(GO:0010467)	cytoplasm(GO:0005737)	1	1	1	3
PRUPE|EnsemblGenome=PRUPE_8G089500|UniProtKB=M5W260	Prupe.8G089500	BGAL3 (beta-galactosidase 3); beta-galactosidase/ catalytic/ cation binding / sugar binding	BETA-GALACTOSIDASE (PTHR23421:SF71)	galactosidase(PC00104)	hydrolase activity(GO:0016787)		cell wall(GO:0005618);vacuole(GO:0005773)	1	0	1	2
PRUPE|Gene_ORFName=PRUPE_4G200100|UniProtKB=A0A251PPQ8	Prupe.4G200100	NA	SUBFAMILY NOT NAMED (PTHR31225:SF100)					0	0	0	0
PRUPE|Gene_ORFName=PRUPE_1G304700|UniProtKB=A0A251R883	Prupe.1G304700	NA	TRANSCRIPTION FACTOR TCP12 (PTHR31072:SF118)		DNA-binding transcription factor activity(GO:0003700);sequence-specific DNA binding(GO:0043565)	morphogenesis of a branching structure(GO:0001763);shoot system development(GO:0048367);anatomical structure formation involved in morphogenesis(GO:0048646);regulation of anatomical structure morphogenesis(GO:0022603);regulation of multicellular organismal development(GO:2000026)	nucleus(GO:0005634)	1	1	1	3
PRUPE|Gene_ORFName=PRUPE_6G070900|UniProtKB=A0A251NP46	Prupe.6G070900	unknown protein	LOW-TEMPERATURE-INDUCED PROTEIN (PTHR33836:SF7)					0	0	0	0
PRUPE|Gene_ORFName=PRUPE_8G234500|UniProtKB=A0A251N2C2	Prupe.8G234500	WD-40 repeat family protein / beige-related	BLUE CHEESE (PTHR46108:SF4)					0	0	0	0
PRUPE|EnsemblGenome=PRUPE_1G264700|UniProtKB=M5XMY7	Prupe.1G264700	ERD9 (EARLY-RESPONSIVE TO DEHYDRATION 9); glutathione transferase	GLUTATHIONE S-TRANSFERASE U17 (PTHR11260:SF615)		transferase activity, transferring alkyl or aryl (other than methyl) groups(GO:0016765)	glutathione metabolic process(GO:0006749)	cytoplasm(GO:0005737)	1	1	1	3
PRUPE|Gene_ORFName=PRUPE_7G097800|UniProtKB=A0A251N9E1	Prupe.7G097800	unknown protein	OS09G0481800 PROTEIN (PTHR36018:SF1)					0	0	0	0
PRUPE|EnsemblGenome=PRUPE_4G234800|UniProtKB=M5WWF3	Prupe.4G234800	heavy-metal-associated domain-containing protein	HEAVY METAL-ASSOCIATED DOMAIN, HMA-RELATED (PTHR46371:SF15)					0	0	0	0
PRUPE|Gene_ORFName=PRUPE_1G193000|UniProtKB=A0A251QZQ6	Prupe.1G193000	GUN4; enzyme binding / tetrapyrrole binding	TETRAPYRROLE-BINDING PROTEIN, CHLOROPLASTIC (PTHR34800:SF1)		tetrapyrrole binding(GO:0046906)			1	0	0	1
PRUPE|Gene_ORFName=PRUPE_4G141800|UniProtKB=A0A251PKE7	Prupe.4G141800	REV7; DNA binding	MITOTIC SPINDLE ASSEMBLY CHECKPOINT PROTEIN MAD2B (PTHR11842:SF10)				transferase complex, transferring phosphorus-containing groups(GO:0061695);intracellular organelle part(GO:0044446)	0	0	1	1
PRUPE|EnsemblGenome=PRUPE_1G468500|UniProtKB=M5Y3C3	Prupe.1G468500	YUC4 (YUCCA4); monooxygenase/ oxidoreductase	FLAVIN-CONTAINING MONOOXYGENASE (PTHR43539:SF78)	oxygenase(PC00177)				0	0	0	0
PRUPE|EnsemblGenome=PRUPE_3G239900|UniProtKB=M5XB05	Prupe.3G239900	AOC4 (ALLENE OXIDE CYCLASE 4); allene-oxide cyclase	ALLENE OXIDE CYCLASE 4, CHLOROPLASTIC (PTHR31843:SF11)					0	0	0	0
PRUPE|EnsemblGenome=PRUPE_6G286600|UniProtKB=M5WJ25	Prupe.6G286600	short-chain dehydrogenase/reductase (SDR) family protein	SHORT-CHAIN DEHYDROGENASE REDUCTASE 2A (PTHR43180:SF41)					0	0	0	0
PRUPE|Gene_ORFName=PRUPE_6G071500|UniProtKB=A0A251NLG8	Prupe.6G071500	unknown protein	TRANSMEMBRANE PROTEIN (PTHR36735:SF1)				chloroplast thylakoid membrane(GO:0009535)	0	0	1	1
PRUPE|EnsemblGenome=PRUPE_1G021500|UniProtKB=M5Y614	Prupe.1G021500	ELIP1 (EARLY LIGHT-INDUCABLE PROTEIN); chlorophyll binding	EARLY LIGHT-INDUCED PROTEIN 1, CHLOROPLASTIC (PTHR14154:SF5)				chloroplast thylakoid membrane(GO:0009535)	0	0	1	1
PRUPE|Gene_ORFName=PRUPE_4G052600|UniProtKB=A0A251PG33	Prupe.4G052600	HB-1 (homeobox-1); transcription factor	HOMEOBOX-DDT DOMAIN PROTEIN RLT1 (PTHR36968:SF13)					0	0	0	0
PRUPE|EnsemblGenome=PRUPE_5G188100|UniProtKB=M5WWW6	Prupe.5G188100	F-box family protein	OS06G0707300 PROTEIN (PTHR44259:SF64)					0	0	0	0
PRUPE|Gene_ORFName=PRUPE_6G103700|UniProtKB=A0A251NN80	Prupe.6G103700	unknown protein	STORAGE PROTEIN-RELATED (PTHR31210:SF43)					0	0	0	0
PRUPE|Gene_ORFName=PRUPE_8G046500|UniProtKB=A0A251MT56	Prupe.8G046500	disease resistance protein (TIR-NBS-LRR class), putative	DISEASE RESISTANCE PROTEIN RPP2A (PTHR11017:SF336)					0	0	0	0
PRUPE|EnsemblGenome=PRUPE_6G226100|UniProtKB=M5W865	Prupe.6G226100	GH3.1	INDOLE-3-ACETIC ACID-AMIDO SYNTHETASE GH3.2-RELATED (PTHR31901:SF7)		ligase activity(GO:0016874)		cytoplasm(GO:0005737)	1	0	1	2
PRUPE|Gene_ORFName=PRUPE_1G028400|UniProtKB=A0A251QRN9	Prupe.1G028400	unknown protein	SIEVE ELEMENT OCCLUSION-RELATED (PTHR33232:SF18)					0	0	0	0
PRUPE|Gene_ORFName=PRUPE_2G206400|UniProtKB=A0A251QK18	Prupe.2G206400	nodulin family protein	FAMILY PROTEIN, PUTATIVE, EXPRESSED-RELATED (PTHR21576:SF84)					0	0	0	0
PRUPE|EnsemblGenome=PRUPE_8G165600|UniProtKB=M5W892	Prupe.8G165600	ATFP6 (FARNESYLATED PROTEIN 6); metal ion binding	HEAVY METAL-ASSOCIATED ISOPRENYLATED PLANT PROTEIN 26 (PTHR22814:SF302)					0	0	0	0
PRUPE|Gene_ORFName=PRUPE_4G076500|UniProtKB=A0A251PIQ9	Prupe.4G076500	FLS2 (FLAGELLIN-SENSITIVE 2); ATP binding / kinase/ protein binding / protein serine/threonine kinase/ transmembrane receptor protein serine/threonine kinase	LRR RECEPTOR-LIKE KINASE FAMILY PROTEIN (PTHR27006:SF205)		protein serine/threonine kinase activity(GO:0004674)	protein phosphorylation(GO:0006468)	plasma membrane(GO:0005886)	1	1	1	3
PRUPE|EnsemblGenome=PRUPE_1G543700|UniProtKB=M5XW17	Prupe.1G543700	NADP-dependent oxidoreductase, putative	NADP-DEPENDENT ALKENAL DOUBLE BOND REDUCTASE (PTHR43205:SF47)	reductase(PC00198)				0	0	0	0
PRUPE|Gene_ORFName=PRUPE_4G226200|UniProtKB=A0A251PPJ0	Prupe.4G226200	NA						0	0	0	0
PRUPE|Gene_ORFName=PRUPE_6G354300|UniProtKB=A0A251P0H3	Prupe.6G354300	F-box family protein	F-BOX/RNI SUPERFAMILY PROTEIN-RELATED (PTHR31639:SF29)					0	0	0	0
PRUPE|EnsemblGenome=PRUPE_6G123500|UniProtKB=M5W358	Prupe.6G123500	nucleic acid binding / ribonuclease H	BNAC03G26750D PROTEIN (PTHR46736:SF13)					0	0	0	0
PRUPE|EnsemblGenome=PRUPE_3G044500|UniProtKB=M5X3M3	Prupe.3G044500	APM1 (AMINOPEPTIDASE M1); aminopeptidase	AMINOPEPTIDASE (PTHR11533:SF274)	metalloprotease(PC00153)	zinc ion binding(GO:0008270);peptide binding(GO:0042277);metallopeptidase activity(GO:0008237)	peptide metabolic process(GO:0006518);proteolysis(GO:0006508);organonitrogen compound catabolic process(GO:1901565);cellular catabolic process(GO:0044248)	cytoplasm(GO:0005737)	1	1	1	3
PRUPE|EnsemblGenome=PRUPE_2G195300|UniProtKB=M5X2D4	Prupe.2G195300	basic helix-loop-helix (bHLH) family protein	TRANSCRIPTION FACTOR BHLH14 (PTHR11514:SF40)					0	0	0	0
PRUPE|EnsemblGenome=PRUPE_2G015600|UniProtKB=M5X3J5	Prupe.2G015600	PSAE-1 (PSA E1 KNOCKOUT); catalytic	PHOTOSYSTEM I REACTION CENTER SUBUNIT IV A (PTHR34549:SF7)					0	0	0	0
PRUPE|Gene_ORFName=PRUPE_1G090300|UniProtKB=A0A251QUQ2	Prupe.1G090300	MATE efflux protein-related	PROTEIN DETOXIFICATION (PTHR11206:SF196)	transporter(PC00227)	transmembrane transporter activity(GO:0022857)			1	0	0	1
PRUPE|EnsemblGenome=PRUPE_1G134500|UniProtKB=M5XMA1	Prupe.1G134500	unknown protein	EXPRESSED PROTEIN (PTHR33306:SF1)					0	0	0	0
PRUPE|Gene_ORFName=PRUPE_8G024800|UniProtKB=A0A251MRR4	Prupe.8G024800	NA						0	0	0	0
PRUPE|Gene_ORFName=PRUPE_7G042600|UniProtKB=A0A251N6L3	Prupe.7G042600	SH3 domain-containing protein	SH3 DOMAIN-CONTAINING PROTEIN (PTHR48151:SF1)					0	0	0	0
PRUPE|Gene_ORFName=PRUPE_1G515300|UniProtKB=A0A251RGC9	Prupe.1G515300	leucine-rich repeat transmembrane protein kinase, putative	OS02G0553000 PROTEIN (PTHR48053:SF22)			hormone-mediated signaling pathway(GO:0009755)		0	1	0	1
PRUPE|Gene_ORFName=PRUPE_6G006200|UniProtKB=A0A251NIA1	Prupe.6G006200	kelch repeat-containing F-box family protein	F-BOX/KELCH-REPEAT PLANT-LIKE PROTEIN (PTHR46407:SF6)					0	0	0	0
PRUPE|EnsemblGenome=PRUPE_5G105300|UniProtKB=M5W9Q1	Prupe.5G105300	SP1L5 (SPIRAL1-LIKE5)	PROTEIN SPIRAL1-LIKE 5 (PTHR33403:SF19)					0	0	0	0
PRUPE|Gene_ORFName=PRUPE_8G073900|UniProtKB=A0A251MUL2	Prupe.8G073900	NA						0	0	0	0
PRUPE|Gene_ORFName=PRUPE_5G094300|UniProtKB=A0A251P635	Prupe.5G094300	ATOSM34 (osmotin 34)	PROTEIN P21 (PTHR31048:SF47)			defense response(GO:0006952)		0	1	0	1
PRUPE|EnsemblGenome=PRUPE_6G130100|UniProtKB=M5WHF0	Prupe.6G130100	ATFD3 (ferredoxin 3); 2 iron, 2 sulfur cluster binding / electron carrier/ iron-sulfur cluster binding	FERREDOXIN-3, CHLOROPLASTIC (PTHR43112:SF30)	reductase(PC00198)				0	0	0	0
PRUPE|EnsemblGenome=PRUPE_4G055500|UniProtKB=M5WVE9	Prupe.4G055500	ERF2 (ETHYLENE RESPONSIVE ELEMENT BINDING FACTOR 2); DNA binding / transcription activator/ transcription factor	PATHOGENESIS-RELATED GENES TRANSCRIPTIONAL ACTIVATOR PTI5 (PTHR31190:SF173)					0	0	0	0
PRUPE|EnsemblGenome=PRUPE_3G215200|UniProtKB=M5WVE0	Prupe.3G215200	disease resistance-responsive family protein	DIRIGENT PROTEIN (PTHR21495:SF140)					0	0	0	0
PRUPE|EnsemblGenome=PRUPE_6G032200|UniProtKB=M5W1Q0	Prupe.6G032200	DNAJ heat shock N-terminal domain-containing protein	CHAPERONE PROTEIN DNAJ 11, CHLOROPLASTIC-LIKE (PTHR45432:SF2)					0	0	0	0
PRUPE|Gene_ORFName=PRUPE_7G123200|UniProtKB=A0A251NAK1	Prupe.7G123200	NA	RING-H2 FINGER PROTEIN ATL73-LIKE (PTHR45676:SF27)			protein ubiquitination(GO:0016567)		0	1	0	1
PRUPE|EnsemblGenome=PRUPE_7G218200|UniProtKB=M5VRU0	Prupe.7G218200	NA						0	0	0	0
PRUPE|EnsemblGenome=PRUPE_6G357300|UniProtKB=M5WI50	Prupe.6G357300	NHL3	NDR1/HIN1-LIKE PROTEIN 10 (PTHR31415:SF4)				plasmodesma(GO:0009506);anchored component of plasma membrane(GO:0046658)	0	0	1	1
PRUPE|EnsemblGenome=PRUPE_6G327200|UniProtKB=M5W0Y4	Prupe.6G327200	unknown protein	GLYCOPROTEIN MEMBRANE GPI-ANCHORED (PTHR33976:SF2)					0	0	0	0
PRUPE|EnsemblGenome=PRUPE_3G173400|UniProtKB=M5WXP0	Prupe.3G173400	FUNCTIONS IN: molecular_function unknown; INVOLVED IN: biological_process unknown; LOCATED IN: cellular_component unknown; EXPRESSED IN: 22 plant structures; EXPRESSED DURING: 13 growth stages; CONTAINS InterPro DOMAIN/s: Plant Basic Secretory Protein (InterPro:IPR007541); Has 25 Blast hits to 25 proteins in 11 species: Archae - 0; Bacteria - 0; Metazoa - 1; Fungi - 0; Plants - 24; Viruses - 0; O…	OS05G0582000 PROTEIN (PTHR33321:SF3)					0	0	0	0
PRUPE|Gene_ORFName=PRUPE_4G123000|UniProtKB=A0A251PJH1	Prupe.4G123000	disease resistance family protein	DISEASE RESISTANCE FAMILY PROTEIN / LRR FAMILY PROTEIN (PTHR48063:SF24)					0	0	0	0
PRUPE|EnsemblGenome=PRUPE_1G142400|UniProtKB=M5XC37	Prupe.1G142400	BMY3; beta-amylase/ catalytic/ cation binding	INACTIVE BETA-AMYLASE 9 (PTHR31352:SF3)					0	0	0	0
PRUPE|Gene_ORFName=PRUPE_8G171900|UniProtKB=A0A251MZ79	Prupe.8G171900	O-methyltransferase family 2 protein	ACETYLSEROTONIN O-METHYLTRANSFERASE-RELATED (PTHR11746:SF98)	methyltransferase(PC00155)	O-methyltransferase activity(GO:0008171);S-adenosylmethionine-dependent methyltransferase activity(GO:0008757)	aromatic compound biosynthetic process(GO:0019438);methylation(GO:0032259)		1	1	0	2
PRUPE|EnsemblGenome=PRUPE_2G035700|UniProtKB=M5XPM8	Prupe.2G035700	NRPD1B; DNA binding / DNA-directed RNA polymerase	DNA-DIRECTED RNA POLYMERASE SUBUNIT BETA' (PTHR19376:SF54)	DNA-directed RNA polymerase(PC00019)	DNA-directed 5'-3' RNA polymerase activity(GO:0003899)			1	0	0	1
PRUPE|EnsemblGenome=PRUPE_4G146100|UniProtKB=M5WLK9	Prupe.4G146100	ATGSTU19 (GLUTATHIONE S-TRANSFERASE TAU 19); glutathione binding / glutathione transferase	GLUTATHIONE S-TRANSFERASE, AMINO-TERMINAL DOMAIN PROTEIN (PTHR11260:SF620)		transferase activity, transferring alkyl or aryl (other than methyl) groups(GO:0016765)	glutathione metabolic process(GO:0006749)	cytoplasm(GO:0005737)	1	1	1	3
PRUPE|Gene_ORFName=PRUPE_6G334000|UniProtKB=A0A251NZB1	Prupe.6G334000	MEE32 (MATERNAL EFFECT EMBRYO ARREST 32); 3-dehydroquinate dehydratase/ NADP or NADPH binding / binding / catalytic/ shikimate 5-dehydrogenase	BIFUNCTIONAL 3-DEHYDROQUINATE DEHYDRATASE/SHIKIMATE DEHYDROGENASE, CHLOROPLASTIC-LIKE (PTHR21089:SF12)	dehydrogenase(PC00092)	oxidoreductase activity, acting on the CH-OH group of donors, NAD or NADP as acceptor(GO:0016616)	carboxylic acid biosynthetic process(GO:0046394);organic hydroxy compound metabolic process(GO:1901615);monocarboxylic acid metabolic process(GO:0032787)		1	1	0	2
PRUPE|Gene_ORFName=PRUPE_1G534000|UniProtKB=A0A251RHG2	Prupe.1G534000	NA	NEUROBEACHIN (PTHR13743:SF112)					0	0	0	0
PRUPE|EnsemblGenome=PRUPE_1G307300|UniProtKB=M5Y7H4	Prupe.1G307300	PAN (PERIANTHIA); DNA binding / transcription factor	TRANSCRIPTION FACTOR PERIANTHIA (PTHR45693:SF1)					0	0	0	0
PRUPE|EnsemblGenome=PRUPE_8G172000|UniProtKB=M5VLN5	Prupe.8G172000	O-methyltransferase family 2 protein	ACETYLSEROTONIN O-METHYLTRANSFERASE-RELATED (PTHR11746:SF98)	methyltransferase(PC00155)	O-methyltransferase activity(GO:0008171);S-adenosylmethionine-dependent methyltransferase activity(GO:0008757)	aromatic compound biosynthetic process(GO:0019438);methylation(GO:0032259)		1	1	0	2
PRUPE|Gene_ORFName=PRUPE_8G108500|UniProtKB=A0A251MW90	Prupe.8G108500	NA	DISEASE RESISTANCE PROTEIN (TIR-NBS CLASS) (PTHR11017:SF421)					0	0	0	0
PRUPE|Gene_ORFName=PRUPE_7G136400|UniProtKB=A0A251ND69	Prupe.7G136400	nucleotide binding	TRANSDUCIN/WD40 REPEAT-LIKE SUPERFAMILY PROTEIN (PTHR19878:SF17)			autophagosome assembly(GO:0000045);proteolysis(GO:0006508)	vacuolar membrane(GO:0005774);autophagosome(GO:0005776)	0	1	1	2
PRUPE|EnsemblGenome=PRUPE_3G052900|UniProtKB=M5X460	Prupe.3G052900	60S ribosomal protein L28 (RPL28C)	60S RIBOSOMAL PROTEIN L28 (PTHR10544:SF0)	ribosomal protein(PC00202)			cytosolic large ribosomal subunit(GO:0022625)	0	0	1	1
PRUPE|Gene_ORFName=PRUPE_8G251300|UniProtKB=A0A251N353	Prupe.8G251300	NA	GLUTAMIC ACID-RICH PROTEIN-LIKE (PTHR35726:SF4)					0	0	0	0
PRUPE|Gene_ORFName=PRUPE_7G261200|UniProtKB=A0A251NHC1	Prupe.7G261200	NA						0	0	0	0
PRUPE|EnsemblGenome=PRUPE_8G031000|UniProtKB=M5VNB8	Prupe.8G031000	rps15ae (ribosomal protein S15A E); structural constituent of ribosome	40S RIBOSOMAL PROTEIN S15A-5 (PTHR11758:SF11)	ribosomal protein(PC00202)	structural constituent of ribosome(GO:0003735)		cytosolic small ribosomal subunit(GO:0022627)	1	0	1	2
PRUPE|Gene_ORFName=PRUPE_7G257100|UniProtKB=A0A251NIV9	Prupe.7G257100	unknown protein	STERILE ALPHA MOTIF (SAM) DOMAIN PROTEIN (PTHR33915:SF3)					0	0	0	0
PRUPE|EnsemblGenome=PRUPE_I000700|UniProtKB=M5WZ79	Prupe.I000700	ATMRP3; ATPase, coupled to transmembrane movement of substances / chlorophyll catabolite transporter/ glutathione S-conjugate-exporting ATPase	ABC TRANSPORTER C FAMILY MEMBER 3 (PTHR24223:SF181)	ATP-binding cassette (ABC) transporter(PC00003)	ATPase activity(GO:0016887);ATPase-coupled transmembrane transporter activity(GO:0042626)	transmembrane transport(GO:0055085)	plant-type vacuole(GO:0000325);vacuolar membrane(GO:0005774)	1	1	1	3
PRUPE|Gene_ORFName=PRUPE_2G135400|UniProtKB=A0A251QFF6	Prupe.2G135400	zinc finger (GATA type) family protein	GATA TRANSCRIPTION FACTOR 2 (PTHR45658:SF66)	C4 zinc finger nuclear receptor(PC00169)		cell differentiation(GO:0030154)	nucleus(GO:0005634)	0	1	1	2
PRUPE|EnsemblGenome=PRUPE_3G157100|UniProtKB=M5WW71	Prupe.3G157100	AP2 domain-containing transcription factor, putative	ETHYLENE-RESPONSIVE TRANSCRIPTION FACTOR ERF053 (PTHR31657:SF19)		sequence-specific DNA binding(GO:0043565)		nucleus(GO:0005634)	1	0	1	2
PRUPE|EnsemblGenome=PRUPE_I002900|UniProtKB=A0A1R3L518	Prupe.I002900	leucine-rich repeat transmembrane protein kinase, putative	LRR RECEPTOR-LIKE SERINE/THREONINE-PROTEIN KINASE RPK1-RELATED (PTHR45974:SF40)					0	0	0	0
PRUPE|Gene_ORFName=PRUPE_5G213200|UniProtKB=A0A251PBS0	Prupe.5G213200	NA						0	0	0	0
PRUPE|Gene_ORFName=PRUPE_8G078900|UniProtKB=A0A251MUW4	Prupe.8G078900	auxin-responsive protein, putative	SUBFAMILY NOT NAMED (PTHR31929:SF69)					0	0	0	0
PRUPE|Gene_ORFName=PRUPE_5G235800|UniProtKB=A0A251PCV4	Prupe.5G235800	NA	EXPRESSED PROTEIN (PTHR31169:SF15)				nucleus(GO:0005634)	0	0	1	1
PRUPE|Gene_ORFName=PRUPE_6G160700|UniProtKB=A0A251NR79	Prupe.6G160700	NA	MONODEHYDROASCORBATE REDUCTASE 1, PEROXISOMAL (PTHR43557:SF5)	oxidoreductase(PC00176)				0	0	0	0
PRUPE|EnsemblGenome=PRUPE_1G203300|UniProtKB=M5XL61	Prupe.1G203300	NA	PAMP-INDUCED SECRETED PEPTIDE 1 (PTHR37245:SF4)					0	0	0	0
PRUPE|EnsemblGenome=PRUPE_2G289500|UniProtKB=M5X208	Prupe.2G289500	CBF4 (C- REPEAT-BINDING FACTOR 4); DNA binding / transcription activator/ transcription factor	AP2/ERF DOMAIN-CONTAINING TRANSCRIPTION FACTOR (PTHR31839:SF53)					0	0	0	0
PRUPE|EnsemblGenome=PRUPE_7G237200|UniProtKB=M5VX00	Prupe.7G237200	EXLB3 (EXPANSIN-LIKE B3 PRECURSOR)	EG45-LIKE DOMAIN CONTAINING PROTEIN (PTHR47480:SF2)					0	0	0	0
PRUPE|Gene_ORFName=PRUPE_1G330800|UniProtKB=A0A251R6Z5	Prupe.1G330800	pectinesterase family protein	PECTINESTERASE INHIBITOR 5-RELATED (PTHR31707:SF152)	esterase(PC00097)	enzyme inhibitor activity(GO:0004857);carboxylic ester hydrolase activity(GO:0052689)			1	0	0	1
PRUPE|EnsemblGenome=PRUPE_3G253900|UniProtKB=M5X4V3	Prupe.3G253900	transferase family protein	MALONYL-COA:ISOFLAVONE 7-O-GLUCOSIDE MALONYLTRANSFERASE (PTHR31625:SF50)					0	0	0	0
PRUPE|Gene_ORFName=PRUPE_6G105900|UniProtKB=A0A251NQ02	Prupe.6G105900	NA	RIPENING-RELATED PROTEIN 2-RELATED (PTHR33191:SF9)					0	0	0	0
PRUPE|Gene_ORFName=PRUPE_1G335600|UniProtKB=A0A251R7A8	Prupe.1G335600	SDS (SOLO DANCERS); cyclin-dependent protein kinase	CYCLIN-SDS (PTHR10177:SF202)	kinase activator(PC00138)	protein kinase binding(GO:0019901);cyclin-dependent protein serine/threonine kinase regulator activity(GO:0016538);cyclin-dependent protein serine/threonine kinase activity(GO:0004693)	mitotic nuclear division(GO:0140014);mitotic cell cycle phase transition(GO:0044772);protein phosphorylation(GO:0006468);regulation of cyclin-dependent protein serine/threonine kinase activity(GO:0000079)	nucleus(GO:0005634);cytoplasm(GO:0005737);cyclin-dependent protein kinase holoenzyme complex(GO:0000307)	1	1	1	3
PRUPE|EnsemblGenome=PRUPE_4G055000|UniProtKB=M5WKP5	Prupe.4G055000	unknown protein	OS06G0524500 PROTEIN (PTHR37186:SF1)					0	0	0	0
PRUPE|Gene_ORFName=PRUPE_4G163200|UniProtKB=A0A251PLF6	Prupe.4G163200	NA						0	0	0	0
PRUPE|EnsemblGenome=PRUPE_1G255700|UniProtKB=M5Y4H0	Prupe.1G255700	unknown protein	T23E23.1 (PTHR36714:SF1)					0	0	0	0
PRUPE|Gene_ORFName=PRUPE_1G443300|UniProtKB=A0A251RCE1	Prupe.1G443300	glycine-rich protein	EPHRIN TYPE-B RECEPTOR (PTHR31513:SF1)					0	0	0	0
PRUPE|EnsemblGenome=PRUPE_5G090200|UniProtKB=M5WC98	Prupe.5G090200	CBF4 (C- REPEAT-BINDING FACTOR 4); DNA binding / transcription activator/ transcription factor	DEHYDRATION-RESPONSIVE ELEMENT-BINDING PROTEIN 1D-LIKE (PTHR31839:SF25)					0	0	0	0
PRUPE|EnsemblGenome=PRUPE_4G066000|UniProtKB=M5WYZ3	Prupe.4G066000	NA	BNAA04G24650D PROTEIN (PTHR31865:SF29)					0	0	0	0
PRUPE|EnsemblGenome=PRUPE_8G003700|UniProtKB=M5VIM5	Prupe.8G003700	ATSPS4F; transferase, transferring glycosyl groups	SUCROSE-PHOSPHATE SYNTHASE 4-RELATED (PTHR46039:SF1)					0	0	0	0
PRUPE|Gene_ORFName=PRUPE_1G310500|UniProtKB=A0A251R5U9	Prupe.1G310500	KCS6 (3-KETOACYL-COA SYNTHASE 6); catalytic/ transferase, transferring acyl groups other than amino-acyl groups	3-KETOACYL-COA SYNTHASE 5-RELATED (PTHR31561:SF93)					0	0	0	0
PRUPE|Gene_ORFName=PRUPE_7G043400|UniProtKB=A0A251N6L0	Prupe.7G043400	CAS1 (cycloartenol synthase 1); cycloartenol synthase	TERPENE CYCLASE/MUTASE FAMILY MEMBER (PTHR11764:SF19)					0	0	0	0
PRUPE|EnsemblGenome=PRUPE_3G264100|UniProtKB=M5XGP2	Prupe.3G264100	LOCATED IN: integral to membrane; EXPRESSED IN: 6 plant structures; EXPRESSED DURING: L mature pollen stage, M germinated pollen stage, 4 anthesis, petal differentiation and expansion stage; CONTAINS InterPro DOMAIN/s: EXS, C-terminal (InterPro:IPR004342), SPX, N-terminal (InterPro:IPR004331); BEST Arabidopsis thaliana protein match is: unknown protein (TAIR:AT1G14040.1); Has 970 Blast hits to 88…	XENOTROPIC AND POLYTROPIC RETROVIRUS RECEPTOR 1 (PTHR10783:SF4)	secondary carrier transporter(PC00258)	inorganic anion transmembrane transporter activity(GO:0015103);drug binding(GO:0008144);small molecule binding(GO:0036094);anion binding(GO:0043168)	inorganic anion transport(GO:0015698);cellular response to starvation(GO:0009267)	Golgi apparatus(GO:0005794);vacuole(GO:0005773);plasma membrane(GO:0005886)	1	1	1	3
PRUPE|Gene_ORFName=PRUPE_3G120400|UniProtKB=A0A251Q054	Prupe.3G120400	NA	O-METHYLTRANSFERASE (PTHR11746:SF250)	methyltransferase(PC00155)	O-methyltransferase activity(GO:0008171);S-adenosylmethionine-dependent methyltransferase activity(GO:0008757)	aromatic compound biosynthetic process(GO:0019438);methylation(GO:0032259)		1	1	0	2
PRUPE|EnsemblGenome=PRUPE_1G363900|UniProtKB=M5XMY9	Prupe.1G363900	SHD (SHEPHERD); ATP binding / unfolded protein binding	ENDOPLASMIN (PTHR11528:SF97)	Hsp90 family chaperone(PC00028)	unfolded protein binding(GO:0051082)	protein folding(GO:0006457)		1	1	0	2
PRUPE|EnsemblGenome=PRUPE_6G331700|UniProtKB=M5WHX9	Prupe.6G331700	NA	PROTEIN DMP10 (PTHR31621:SF5)			endomembrane system organization(GO:0010256)		0	1	0	1
PRUPE|Gene_ORFName=PRUPE_6G333400|UniProtKB=A0A251P0W0	Prupe.6G333400	BON3 (BONZAI 3); calcium-dependent phospholipid binding	PROTEIN BONZAI 3 (PTHR10857:SF120)		calcium-dependent phospholipid binding(GO:0005544)	response to calcium ion(GO:0051592);cellular response to chemical stimulus(GO:0070887)	plasma membrane(GO:0005886)	1	1	1	3
PRUPE|EnsemblGenome=PRUPE_1G498700|UniProtKB=M5XT95	Prupe.1G498700	NA						0	0	0	0
PRUPE|EnsemblGenome=PRUPE_7G237500|UniProtKB=M5W3X9	Prupe.7G237500	unknown protein	PROTEIN, PUTATIVE-RELATED (PTHR34198:SF18)					0	0	0	0
PRUPE|Gene_ORFName=PRUPE_2G105400|UniProtKB=A0A251QHE9	Prupe.2G105400	ATGLR1.2; intracellular ligand-gated ion channel	GLUTAMATE RECEPTOR 1.2-RELATED (PTHR18966:SF434)		ligand-gated ion channel activity(GO:0015276);signaling receptor activity(GO:0038023)		plasma membrane(GO:0005886)	1	0	1	2
PRUPE|Gene_ORFName=PRUPE_1G233500|UniProtKB=A0A251R276	Prupe.1G233500	NA						0	0	0	0
PRUPE|Gene_ORFName=PRUPE_8G215100|UniProtKB=A0A251N1B1	Prupe.8G215100	FUNCTIONS IN: molecular_function unknown; INVOLVED IN: biological_process unknown; LOCATED IN: mitochondrion; EXPRESSED IN: 23 plant structures; EXPRESSED DURING: 13 growth stages; CONTAINS InterPro DOMAIN/s: Haem oxygenase-like, multi-helical (InterPro:IPR016084), TENA/THI-4 protein/Coenzyme PQQ biosynthesis protein C (InterPro:IPR004305); Has 1039 Blast hits to 1039 proteins in 384 species: Arc…	AMINOPYRIMIDINE AMINOHYDROLASE, MITOCHONDRIAL ISOFORM X1-RELATED (PTHR43198:SF9)	transferase(PC00220)			cytosol(GO:0005829)	0	0	1	1
PRUPE|EnsemblGenome=PRUPE_8G044700|UniProtKB=M5W221	Prupe.8G044700	unknown protein	O-ACYLTRANSFERASE WSD1-LIKE (PTHR31650:SF34)		O-acyltransferase activity(GO:0008374)	glycerolipid biosynthetic process(GO:0045017);triglyceride metabolic process(GO:0006641)	plasma membrane(GO:0005886)	1	1	1	3
PRUPE|Gene_ORFName=PRUPE_6G193300|UniProtKB=A0A251NSN8	Prupe.6G193300	NA						0	0	0	0
PRUPE|Gene_ORFName=PRUPE_6G303600|UniProtKB=A0A251NXT9	Prupe.6G303600	NA	HYDROPHOBIC PROTEIN RCI2B (PTHR21659:SF73)					0	0	0	0
PRUPE|Gene_ORFName=PRUPE_6G253600|UniProtKB=A0A251NVQ4	Prupe.6G253600	unknown protein	60S RIBOSOMAL PROTEIN L36 (PTHR33544:SF3)					0	0	0	0
PRUPE|Gene_ORFName=PRUPE_2G234300|UniProtKB=A0A251QKS7	Prupe.2G234300	HSP70 (heat shock protein 70); ATP binding	HEAT SHOCK 70 KDA PROTEIN 18-RELATED (PTHR19375:SF413)		ATP binding(GO:0005524);heat shock protein binding(GO:0031072);unfolded protein binding(GO:0051082);ATPase activity, coupled(GO:0042623)	chaperone-mediated protein folding(GO:0061077);cellular response to unfolded protein(GO:0034620)	cytoplasm(GO:0005737)	1	1	1	3
PRUPE|Gene_ORFName=PRUPE_6G305100|UniProtKB=A0A251NXX9	Prupe.6G305100	catalytic/ pyridoxal phosphate binding	HERCYNYLCYSTEINE SULFOXIDE LYASE (PTHR43092:SF2)	lyase(PC00144)				0	0	0	0
PRUPE|Gene_ORFName=PRUPE_8G066100|UniProtKB=A0A251MU69	Prupe.8G066100	NA	CLASSICAL ARABINOGALACTAN PROTEIN 1 (PTHR36321:SF2)					0	0	0	0
PRUPE|EnsemblGenome=PRUPE_5G092100|UniProtKB=M5WTP7	Prupe.5G092100	NA						0	0	0	0
PRUPE|Gene_ORFName=PRUPE_7G047900|UniProtKB=A0A251N6T7	Prupe.7G047900	DCL2 (DICER-LIKE 2); ATP binding / ATP-dependent helicase/ RNA binding / double-stranded RNA binding / helicase/ nucleic acid binding / ribonuclease III	SUBFAMILY NOT NAMED (PTHR14950:SF59)	endodeoxyribonuclease(PC00093);endoribonuclease(PC00094)				0	0	0	0
PRUPE|Gene_ORFName=PRUPE_4G085700|UniProtKB=A0A251PHM1	Prupe.4G085700	NA	SUBFAMILY NOT NAMED (PTHR38226:SF3)					0	0	0	0
PRUPE|Gene_ORFName=PRUPE_3G129400|UniProtKB=A0A251PZC4	Prupe.3G129400	NA	ACETYLSEROTONIN O-METHYLTRANSFERASE 1 (PTHR11746:SF259)	methyltransferase(PC00155)	O-methyltransferase activity(GO:0008171);S-adenosylmethionine-dependent methyltransferase activity(GO:0008757)	aromatic compound biosynthetic process(GO:0019438);methylation(GO:0032259)		1	1	0	2
PRUPE|Gene_ORFName=PRUPE_6G137900|UniProtKB=A0A251NRQ6	Prupe.6G137900	NA	RUST RESISTANCE KINASE LR10-LIKE ISOFORM X1 (PTHR27009:SF197)					0	0	0	0
PRUPE|Gene_ORFName=PRUPE_8G095800|UniProtKB=A0A251MVM5	Prupe.8G095800	ATRL6 (ARABIDOPSIS RAD-LIKE 6); transcription factor	PROTEIN RADIALIS-LIKE 3 (PTHR43952:SF29)					0	0	0	0
PRUPE|EnsemblGenome=PRUPE_3G194000|UniProtKB=M5XC05	Prupe.3G194000	cinnamyl-alcohol dehydrogenase, putative	SUBFAMILY NOT NAMED (PTHR42683:SF55)	oxidoreductase(PC00176)	oxidoreductase activity, acting on the CH-OH group of donors, NAD or NADP as acceptor(GO:0016616)			1	0	0	1
PRUPE|EnsemblGenome=PRUPE_1G032400|UniProtKB=M5XII5	Prupe.1G032400	protease inhibitor, putative	SERINE PROTEASE INHIBITOR, POTATO INHIBITOR I-TYPE FAMILY PROTEIN-RELATED (PTHR33091:SF41)	protease inhibitor(PC00191)				0	0	0	0
PRUPE|EnsemblGenome=PRUPE_5G031600|UniProtKB=M5WQN3	Prupe.5G031600	PGP2 (P-GLYCOPROTEIN 2); ATPase, coupled to transmembrane movement of substances	ABC TRANSPORTER B FAMILY MEMBER 2 (PTHR24221:SF518)	ATP-binding cassette (ABC) transporter(PC00003)	ATPase activity(GO:0016887);ATPase-coupled transmembrane transporter activity(GO:0042626)	transmembrane transport(GO:0055085)	integral component of membrane(GO:0016021)	1	1	1	3
PRUPE|EnsemblGenome=PRUPE_1G183100|UniProtKB=M5XLP1	Prupe.1G183100	NA						0	0	0	0
PRUPE|Gene_ORFName=PRUPE_7G185700|UniProtKB=A0A251NDF4	Prupe.7G185700	TMT2 (TONOPLAST MONOSACCHARIDE TRANSPORTER2); carbohydrate transmembrane transporter/ nucleoside transmembrane transporter/ sugar:hydrogen symporter	MONOSACCHARIDE-SENSING PROTEIN 2 (PTHR48021:SF51)					0	0	0	0
PRUPE|Gene_ORFName=PRUPE_6G141600|UniProtKB=A0A251NQ88	Prupe.6G141600	NA	TYROSINE KINASE FAMILY PROTEIN (PTHR27009:SF103)					0	0	0	0
PRUPE|EnsemblGenome=PRUPE_7G171900|UniProtKB=M5WDL7	Prupe.7G171900	unknown protein	BNAANNG08330D PROTEIN (PTHR34660:SF9)					0	0	0	0
PRUPE|Gene_ORFName=PRUPE_1G113400|UniProtKB=A0A251QW22	Prupe.1G113400	FUNCTIONS IN: molecular_function unknown; INVOLVED IN: biological_process unknown; LOCATED IN: endomembrane system; EXPRESSED IN: cultured cell; CONTAINS InterPro DOMAIN/s: Cas1p-like (InterPro:IPR012419); BEST Arabidopsis thaliana protein match is: O-acetyltransferase family protein (TAIR:AT2G34410.2); Has 185 Blast hits to 183 proteins in 57 species: Archae - 0; Bacteria - 0; Metazoa - 97; Fung…	PROTEIN REDUCED WALL ACETYLATION 2 (PTHR13533:SF33)		acetyltransferase activity(GO:0016407)	xylan biosynthetic process(GO:0045492);cellular glucan metabolic process(GO:0006073);macromolecule modification(GO:0043412);plant-type cell wall biogenesis(GO:0009832)	Golgi apparatus(GO:0005794);vacuole(GO:0005773);plasma membrane(GO:0005886)	1	1	1	3
PRUPE|EnsemblGenome=PRUPE_4G232700|UniProtKB=M5WQF8	Prupe.4G232700	zinc finger (C2H2 type) family protein	NUCLEIC ACID-BINDING PROTEIN (PTHR31681:SF34)					0	0	0	0
PRUPE|Gene_ORFName=PRUPE_1G539800|UniProtKB=A0A251RI91	Prupe.1G539800	disease resistance protein (TIR-NBS-LRR class), putative	NB-ARC DOMAIN DISEASE RESISTANCE PROTEIN (PTHR11017:SF445)					0	0	0	0
PRUPE|EnsemblGenome=PRUPE_1G086800|UniProtKB=M5XFK8	Prupe.1G086800	40S ribosomal protein S7 (RPS7A)	40S RIBOSOMAL PROTEIN S7-1 (PTHR11278:SF11)	ribosomal protein(PC00202)		ribosomal small subunit biogenesis(GO:0042274);rRNA processing(GO:0006364)	small-subunit processome(GO:0032040);cytosolic small ribosomal subunit(GO:0022627);t-UTP complex(GO:0034455);90S preribosome(GO:0030686)	0	1	1	2
PRUPE|Gene_ORFName=PRUPE_3G226400|UniProtKB=A0A251Q453	Prupe.3G226400	NA						0	0	0	0
PRUPE|EnsemblGenome=PRUPE_4G104800|UniProtKB=M5WLL6	Prupe.4G104800	thioesterase family protein	F19P19.27 PROTEIN (PTHR21660:SF47)	esterase(PC00097)	hydrolase activity, acting on ester bonds(GO:0016788)			1	0	0	1
PRUPE|Gene_ORFName=PRUPE_5G141500|UniProtKB=A0A251P8B3	Prupe.5G141500	NA	GLYCINE-RICH RNA-BINDING PROTEIN GRP1A-LIKE (PTHR15241:SF298)	RNA splicing factor(PC00148)	RNA binding(GO:0003723)	RNA metabolic process(GO:0016070);regulation of RNA metabolic process(GO:0051252)	ribonucleoprotein complex(GO:1990904)	1	1	1	3
PRUPE|Gene_ORFName=PRUPE_7G230700|UniProtKB=A0A251NFQ2	Prupe.7G230700	ATP binding / protein kinase/ protein serine/threonine kinase/ protein tyrosine kinase/ sugar binding	KINASE PBS1, PUTATIVE-RELATED (PTHR27002:SF827)		protein serine/threonine kinase activity(GO:0004674)	protein phosphorylation(GO:0006468)	plasma membrane(GO:0005886)	1	1	1	3
PRUPE|EnsemblGenome=PRUPE_4G033300|UniProtKB=M5X3Y5	Prupe.4G033300	calcium-binding EF hand family protein	CALCIUM-BINDING EF-HAND PROTEIN (PTHR47319:SF22)					0	0	0	0
PRUPE|Gene_ORFName=PRUPE_1G038300|UniProtKB=A0A251QS57	Prupe.1G038300	NA						0	0	0	0
PRUPE|EnsemblGenome=PRUPE_1G071900|UniProtKB=M5XSC1	Prupe.1G071900	transporter-related	NUCLEOTIDE-SUGAR TRANSPORTER FAMILY PROTEIN (PTHR11132:SF285)	secondary carrier transporter(PC00258)	antiporter activity(GO:0015297);pyrimidine nucleotide-sugar transmembrane transporter activity(GO:0015165);organic anion transmembrane transporter activity(GO:0008514)		Golgi apparatus(GO:0005794);vacuole(GO:0005773);plasma membrane(GO:0005886)	1	0	1	2
PRUPE|Gene_ORFName=PRUPE_4G045700|UniProtKB=A0A251PFP8	Prupe.4G045700	NA	GLUTAREDOXIN-3 (PTHR10293:SF40)	reductase(PC00198)		cellular iron ion homeostasis(GO:0006879)	nucleus(GO:0005634);cytosol(GO:0005829)	0	1	1	2
PRUPE|Gene_ORFName=PRUPE_5G088500|UniProtKB=A0A251P5S4	Prupe.5G088500	ATSBT4.12; identical protein binding / serine-type endopeptidase	CUCUMISIN-LIKE (PTHR10795:SF375)	serine protease(PC00203)				0	0	0	0
PRUPE|Gene_ORFName=PRUPE_1G203800|UniProtKB=A0A251R3H8	Prupe.1G203800	NA	CYTOCHROME B (PTHR19271:SF16)				chloroplast thylakoid membrane(GO:0009535)	0	0	1	1
PRUPE|EnsemblGenome=PRUPE_5G018000|UniProtKB=M5WDH5	Prupe.5G018000	transferase family protein	BENZYL ALCOHOL O-BENZOYLTRANSFERASE (PTHR31642:SF9)					0	0	0	0
PRUPE|Gene_ORFName=PRUPE_4G026300|UniProtKB=A0A251PEV6	Prupe.4G026300	GA2OX8 (GIBBERELLIN 2-OXIDASE 8); gibberellin 2-beta-dioxygenase	GIBBERELLIN 2-BETA-DIOXYGENASE 8 (PTHR47990:SF138)		dioxygenase activity(GO:0051213)			1	0	0	1
PRUPE|EnsemblGenome=PRUPE_5G221900|UniProtKB=M5WE96	Prupe.5G221900	ATSYTF	OS01G0128800 PROTEIN (PTHR47264:SF3)					0	0	0	0
PRUPE|Gene_ORFName=PRUPE_8G182300|UniProtKB=A0A251N2X1	Prupe.8G182300	HMG1 (HYDROXY METHYLGLUTARYL COA REDUCTASE 1); hydroxymethylglutaryl-CoA reductase	3-HYDROXY-3-METHYLGLUTARYL COENZYME A REDUCTASE (PTHR10572:SF39)		oxidoreductase activity, acting on the CH-OH group of donors, NAD or NADP as acceptor(GO:0016616)	cellular biosynthetic process(GO:0044249);sterol biosynthetic process(GO:0016126);isoprenoid metabolic process(GO:0006720)	endoplasmic reticulum membrane(GO:0005789);peroxisomal membrane(GO:0005778);vacuole(GO:0005773);plasma membrane(GO:0005886)	1	1	1	3
PRUPE|EnsemblGenome=PRUPE_1G464400|UniProtKB=M5XS41	Prupe.1G464400	AP2 domain-containing transcription factor, putative	ETHYLENE-RESPONSIVE TRANSCRIPTION FACTOR RAP2-1-RELATED (PTHR31729:SF2)					0	0	0	0
PRUPE|Gene_ORFName=PRUPE_2G019500|UniProtKB=A0A251Q9Q2	Prupe.2G019500	SAG101 (SENESCENCE-ASSOCIATED GENE 101); carboxylesterase/ triacylglycerol lipase	SENESCENCE-ASSOCIATED CARBOXYLESTERASE 101 (PTHR46898:SF3)					0	0	0	0
PRUPE|Gene_ORFName=PRUPE_2G295000|UniProtKB=A0A251QNC9	Prupe.2G295000	ADF7 (actin depolymerizing factor 7); actin binding	COFILIN/ACTIN-DEPOLYMERIZING FACTOR HOMOLOG-RELATED (PTHR11913:SF12)	non-motor actin binding protein(PC00165)				0	0	0	0
PRUPE|Gene_ORFName=PRUPE_6G308500|UniProtKB=A0A251NY49	Prupe.6G308500	integral membrane family protein / nodulin MtN21-related	WAT1-RELATED PROTEIN (PTHR31218:SF259)				plasma membrane(GO:0005886)	0	0	1	1
PRUPE|Gene_ORFName=PRUPE_3G011000|UniProtKB=A0A251PTB2	Prupe.3G011000	protein kinase family protein	OS01G0253100 PROTEIN (PTHR27001:SF118)		transmembrane receptor protein serine/threonine kinase activity(GO:0004675)	protein phosphorylation(GO:0006468)	plasma membrane(GO:0005886)	1	1	1	3
PRUPE|EnsemblGenome=PRUPE_8G121900|UniProtKB=M5VKK2	Prupe.8G121900	ATCXE13 (ARABIDOPSIS THALIANA CARBOXYESTERASE 13); hydrolase	CARBOXYLESTERASE 2-RELATED (PTHR23024:SF458)	deacetylase(PC00087)	hydrolase activity(GO:0016787)	catabolic process(GO:0009056)		1	1	0	2
PRUPE|EnsemblGenome=PRUPE_2G247600|UniProtKB=M5X0Y1	Prupe.2G247600	HSPRO2 (ARABIDOPSIS ORTHOLOG OF SUGAR BEET HS1 PRO-1 2)	NEMATODE RESISTANCE PROTEIN-LIKE HSPRO1 (PTHR34795:SF1)					0	0	0	0
PRUPE|EnsemblGenome=PRUPE_4G259400|UniProtKB=M5X1I0	Prupe.4G259400	FAD5 (FATTY ACID DESATURASE 5); 16:0 monogalactosyldiacylglycerol desaturase/ oxidoreductase	RE43130P (PTHR11351:SF31)					0	0	0	0
PRUPE|Gene_ORFName=PRUPE_4G194300|UniProtKB=A0A251PMZ3	Prupe.4G194300	NA	(-)-GERMACRENE D SYNTHASE (PTHR31225:SF142)					0	0	0	0
PRUPE|EnsemblGenome=PRUPE_1G034700|UniProtKB=M5XT20	Prupe.1G034700	unknown protein	PUTATIVE-RELATED (PTHR33912:SF2)					0	0	0	0
PRUPE|Gene_ORFName=PRUPE_1G112500|UniProtKB=A0A251QVS3	Prupe.1G112500	NA						0	0	0	0
PRUPE|Gene_ORFName=PRUPE_1G403600|UniProtKB=A0A251RBF3	Prupe.1G403600	ER (ERECTA); transmembrane receptor protein kinase	LRR RECEPTOR-LIKE SERINE/THREONINE-PROTEIN KINASE ERECTA (PTHR48056:SF6)		receptor serine/threonine kinase binding(GO:0033612)			1	0	0	1
PRUPE|EnsemblGenome=PRUPE_3G102200|UniProtKB=M5XGK4	Prupe.3G102200	HSP70 (heat shock protein 70); ATP binding	HEAT SHOCK 70 KDA PROTEIN 5 (PTHR19375:SF436)		ATP binding(GO:0005524);heat shock protein binding(GO:0031072);unfolded protein binding(GO:0051082);ATPase activity, coupled(GO:0042623)	chaperone-mediated protein folding(GO:0061077);cellular response to unfolded protein(GO:0034620)	cytoplasm(GO:0005737)	1	1	1	3
PRUPE|Gene_ORFName=PRUPE_4G045500|UniProtKB=A0A251PFQ1	Prupe.4G045500	SDE5 (silencing defective 5)	PROTEIN SILENCING DEFECTIVE PROTEIN (PTHR47872:SF3)					0	0	0	0
PRUPE|Gene_ORFName=PRUPE_5G140800|UniProtKB=A0A251P887	Prupe.5G140800	unknown protein						0	0	0	0
PRUPE|Gene_ORFName=PRUPE_1G503700|UniProtKB=A0A251RFQ2	Prupe.1G503700	protein kinase family protein	DUAL SPECIFICITY PROTEIN KINASE TTK (PTHR22974:SF21)	non-receptor serine/threonine protein kinase(PC00167)	protein serine/threonine/tyrosine kinase activity(GO:0004712);protein serine/threonine kinase activity(GO:0004674)	mitotic spindle assembly checkpoint(GO:0007094);protein localization to kinetochore(GO:0034501);meiotic chromosome separation(GO:0051307);peptidyl-serine phosphorylation(GO:0018105);metaphase/anaphase transition of mitotic cell cycle(GO:0007091);mitotic sister chromatid separation(GO:0051306)	nucleus(GO:0005634);spindle(GO:0005819);kinetochore(GO:0000776)	1	1	1	3
PRUPE|Gene_ORFName=PRUPE_4G033000|UniProtKB=A0A251PF31	Prupe.4G033000	S-locus protein kinase, putative	S-LOCUS-SPECIFIC GLYCOPROTEIN S6 (PTHR27002:SF422)		protein serine/threonine kinase activity(GO:0004674)	protein phosphorylation(GO:0006468)	plasma membrane(GO:0005886)	1	1	1	3
PRUPE|EnsemblGenome=PRUPE_1G080600|UniProtKB=M5X1P7	Prupe.1G080600	ATEP3; chitinase	ENDOCHITINASE EP3-LIKE (PTHR22595:SF158)		hydrolase activity(GO:0016787)			1	0	0	1
PRUPE|Gene_ORFName=PRUPE_6G248700|UniProtKB=A0A251NVG4	Prupe.6G248700	unknown protein	ARGININOSUCCINATE LYASE (PTHR31871:SF2)					0	0	0	0
PRUPE|Gene_ORFName=PRUPE_3G280200|UniProtKB=A0A251Q6H5	Prupe.3G280200	DNA binding / protein binding / transcription regulator	BAH DOMAIN-CONTAINING PROTEIN (PTHR46548:SF2)					0	0	0	0
PRUPE|Gene_ORFName=PRUPE_1G223400|UniProtKB=A0A251R1N7	Prupe.1G223400	DNA primase, large subunit family	DNA PRIMASE LARGE SUBUNIT (PTHR10537:SF3)	primase(PC00189)	DNA-directed 5'-3' RNA polymerase activity(GO:0003899)		nuclear pre-replicative complex(GO:0005656);origin recognition complex(GO:0000808);CMG complex(GO:0071162);nuclear replication fork(GO:0043596);DNA helicase complex(GO:0033202);GINS complex(GO:0000811);MCM complex(GO:0042555);nuclear DNA-directed RNA polymerase complex(GO:0055029);replisome(GO:0030894);MCM core complex(GO:0097373)	1	0	1	2
PRUPE|EnsemblGenome=PRUPE_2G208000|UniProtKB=M5XEA0	Prupe.2G208000	unknown protein	OS07G0479600 PROTEIN (PTHR33373:SF28)					0	0	0	0
PRUPE|EnsemblGenome=PRUPE_5G168300|UniProtKB=M5W9D6	Prupe.5G168300	TAR2 (TRYPTOPHAN AMINOTRANSFERASE RELATED 2); L-tryptophan:2-oxoglutarate aminotransferase/ L-tryptophan:pyruvate aminotransferase/ carbon-sulfur lyase	TRYPTOPHAN AMINOTRANSFERASE-RELATED PROTEIN 2 (PTHR43795:SF22)	transaminase(PC00216)				0	0	0	0
PRUPE|EnsemblGenome=PRUPE_1G124100|UniProtKB=M5Y6N4	Prupe.1G124100	unknown protein	OS05G0358900 PROTEIN (PTHR35488:SF2)					0	0	0	0
PRUPE|EnsemblGenome=PRUPE_4G036800|UniProtKB=M5X2P6	Prupe.4G036800	F-box family protein	F-BOX PROTEIN SKIP27 (PTHR34049:SF1)					0	0	0	0
PRUPE|EnsemblGenome=PRUPE_1G531700|UniProtKB=M5XT89	Prupe.1G531700	SVP (SHORT VEGETATIVE PHASE); transcription factor/ translation repressor, nucleic acid binding	AGAMOUS-LIKE 102-RELATED (PTHR11945:SF605)	MADS box transcription factor(PC00250)	RNA polymerase II regulatory region sequence-specific DNA binding(GO:0000977);transcription factor binding(GO:0008134);DNA-binding transcription factor activity, RNA polymerase II-specific(GO:0000981)	multicellular organism development(GO:0007275)	nucleus(GO:0005634)	1	1	1	3
PRUPE|EnsemblGenome=PRUPE_I003700|UniProtKB=A0A1R3L4V5	Prupe.I003700	NA						0	0	0	0
PRUPE|Gene_ORFName=PRUPE_5G144000|UniProtKB=A0A251P9Y8	Prupe.5G144000	polynucleotide adenylyltransferase family protein	POLYNUCLEOTIDE ADENYLYLTRANSFERASE FAMILY PROTEIN-RELATED (PTHR43051:SF2)	mRNA polyadenylation factor(PC00146)				0	0	0	0
PRUPE|EnsemblGenome=PRUPE_1G505400|UniProtKB=Q93XS1	Prupe.1G505400	NIA1 (NITRATE REDUCTASE 1); nitrate reductase	NADH-CYTOCHROME B5 REDUCTASE (PTHR19370:SF185)		flavin adenine dinucleotide binding(GO:0050660)			1	0	0	1
PRUPE|Gene_ORFName=PRUPE_1G492100|UniProtKB=A0A251RF30	Prupe.1G492100	CYP71B7; electron carrier/ heme binding / iron ion binding / monooxygenase/ oxygen binding	OS08G0105600 PROTEIN (PTHR47953:SF5)					0	0	0	0
PRUPE|Gene_ORFName=PRUPE_2G242000|UniProtKB=A0A251QP57	Prupe.2G242000	subtilase family protein	SUBTILISIN-LIKE SERINE PROTEASE (PTHR10795:SF348)	serine protease(PC00203)				0	0	0	0
PRUPE|Gene_ORFName=PRUPE_8G023500|UniProtKB=A0A251MRP8	Prupe.8G023500	disease resistance protein (TIR-NBS-LRR class), putative	DISEASE RESISTANCE PROTEIN (TIR-NBS-LRR CLASS) FAMILY-RELATED (PTHR11017:SF232)					0	0	0	0
PRUPE|Gene_ORFName=PRUPE_7G014300|UniProtKB=A0A251N4W9	Prupe.7G014300	kinase	OS02G0553000 PROTEIN (PTHR48053:SF22)			hormone-mediated signaling pathway(GO:0009755)		0	1	0	1
PRUPE|Gene_ORFName=PRUPE_2G206500|UniProtKB=A0A251QIV8	Prupe.2G206500	nodulin family protein	FAMILY PROTEIN, PUTATIVE, EXPRESSED-RELATED (PTHR21576:SF84)					0	0	0	0
PRUPE|Gene_ORFName=PRUPE_6G086700|UniProtKB=A0A251NM63	Prupe.6G086700	ATEXO70H7 (EXOCYST SUBUNIT EXO70 FAMILY PROTEIN H7); protein binding	EXOCYST SUBUNIT EXO70 FAMILY PROTEIN (PTHR12542:SF17)	membrane traffic protein(PC00150)		vesicle fusion to plasma membrane(GO:0099500)	exocyst(GO:0000145)	0	1	1	2
PRUPE|Gene_ORFName=PRUPE_1G391300|UniProtKB=A0A251RA59	Prupe.1G391300	glycosyl hydrolase family 18 protein	CLASS V CHITINASE CHIT5A (PTHR11177:SF348)	glycosidase(PC00110)	drug binding(GO:0008144);carbohydrate derivative binding(GO:0097367);hydrolase activity(GO:0016787)	macromolecule catabolic process(GO:0009057);organonitrogen compound catabolic process(GO:1901565);amino sugar catabolic process(GO:0046348);drug metabolic process(GO:0017144);aminoglycan metabolic process(GO:0006022);cellular catabolic process(GO:0044248)		1	1	0	2
PRUPE|Gene_ORFName=PRUPE_6G124200|UniProtKB=A0A251NP97	Prupe.6G124200	TIL1 (TILTED 1); DNA binding / DNA-directed DNA polymerase/ nucleic acid binding / nucleotide binding / zinc ion binding	DNA POLYMERASE EPSILON CATALYTIC SUBUNIT A (PTHR10670:SF0)		DNA binding(GO:0003677);DNA-directed DNA polymerase activity(GO:0003887);3'-5'-exodeoxyribonuclease activity(GO:0008296)	base-excision repair(GO:0006284);DNA strand elongation involved in DNA replication(GO:0006271);DNA biosynthetic process(GO:0071897);mitotic nuclear division(GO:0140014);RNA biosynthetic process(GO:0032774);nucleotide-excision repair(GO:0006289);RNA catabolic process(GO:0006401)	transferase complex, transferring phosphorus-containing groups(GO:0061695);nuclear chromosome part(GO:0044454)	1	1	1	3
PRUPE|Gene_ORFName=PRUPE_7G183000|UniProtKB=A0A251NDD1	Prupe.7G183000	FUNCTIONS IN: molecular_function unknown; LOCATED IN: CUL4 RING ubiquitin ligase complex; EXPRESSED IN: 20 plant structures; EXPRESSED DURING: 7 growth stages; CONTAINS InterPro DOMAIN/s: WD40 repeat-like (InterPro:IPR011046), WD40 repeat (InterPro:IPR001680), WD40/YVTN repeat-like (InterPro:IPR015943), Lethal giant larvae (Lgl) like, C-terminal (InterPro:IPR013905); BEST Arabidopsis thaliana pro…	TRANSDUCIN/WD40 REPEAT-LIKE SUPERFAMILY PROTEIN (PTHR10241:SF27)	membrane trafficking regulatory protein(PC00151)	syntaxin binding(GO:0019905);GTPase activity(GO:0003924);GTPase activator activity(GO:0005096);myosin binding(GO:0017022);Rab GTPase binding(GO:0017137)	vesicle fusion to plasma membrane(GO:0099500);regulation of exocytosis(GO:0017157)	cytoplasm(GO:0005737);plasma membrane(GO:0005886)	1	1	1	3
PRUPE|EnsemblGenome=PRUPE_1G154300|UniProtKB=M5XR25	Prupe.1G154300	unknown protein	PROTEIN FANTASTIC FOUR 3 (PTHR33155:SF4)					0	0	0	0
PRUPE|EnsemblGenome=PRUPE_1G263800|UniProtKB=M5XSK2	Prupe.1G263800	ZCW32; DNA binding / transcription factor	BNAC05G07950D PROTEIN (PTHR12565:SF366)		DNA-binding transcription factor activity(GO:0003700)		nucleus(GO:0005634)	1	0	1	2
PRUPE|Gene_ORFName=PRUPE_7G108200|UniProtKB=A0A251N9U5	Prupe.7G108200	HSP70 (heat shock protein 70); ATP binding	HEAT SHOCK 70 KDA PROTEIN 18-RELATED (PTHR19375:SF413)		ATP binding(GO:0005524);heat shock protein binding(GO:0031072);unfolded protein binding(GO:0051082);ATPase activity, coupled(GO:0042623)	chaperone-mediated protein folding(GO:0061077);cellular response to unfolded protein(GO:0034620)	cytoplasm(GO:0005737)	1	1	1	3
PRUPE|EnsemblGenome=PRUPE_2G007600|UniProtKB=M5X6V8	Prupe.2G007600	C2 domain-containing protein	C2 CALCIUM/LIPID-BINDING PLANT PHOSPHORIBOSYLTRANSFERASE FAMILY PROTEIN (PTHR45707:SF57)					0	0	0	0
PRUPE|Gene_ORFName=PRUPE_5G129000|UniProtKB=A0A251P7N4	Prupe.5G129000	unknown protein	NADP-SPECIFIC GLUTAMATE DEHYDROGENASE (PTHR37244:SF1)					0	0	0	0
PRUPE|EnsemblGenome=PRUPE_6G318100|UniProtKB=M5W7V4	Prupe.6G318100	AtPP2-B15 (Phloem protein 2-B15); carbohydrate binding	F-BOX PROTEIN (PTHR32278:SF11)					0	0	0	0
PRUPE|Gene_ORFName=PRUPE_4G017000|UniProtKB=A0A251PEC0	Prupe.4G017000	Encodes a Stigma-specific Stig1 family protein	STIGMA-SPECIFIC STIG1-LIKE PROTEIN 1 (PTHR33227:SF21)					0	0	0	0
PRUPE|EnsemblGenome=PRUPE_2G015200|UniProtKB=M5X469	Prupe.2G015200	NA						0	0	0	0
PRUPE|EnsemblGenome=PRUPE_4G148800|UniProtKB=M5X7M6	Prupe.4G148800	FUNCTIONS IN: molecular_function unknown; INVOLVED IN: biological_process unknown; LOCATED IN: cellular_component unknown; EXPRESSED IN: 16 plant structures; EXPRESSED DURING: 8 growth stages; BEST Arabidopsis thaliana protein match is: tropomyosin-related (TAIR:AT1G17140.2); Has 36552 Blast hits to 19717 proteins in 1278 species: Archae - 377; Bacteria - 3766; Metazoa - 19812; Fungi - 2701; Plan…	INTERACTOR OF CONSTITUTIVE ACTIVE ROPS 4 (PTHR34224:SF2)					0	0	0	0
PRUPE|Gene_ORFName=PRUPE_6G236500|UniProtKB=A0A251NUU3	Prupe.6G236500	NA						0	0	0	0
PRUPE|EnsemblGenome=PRUPE_5G233100|UniProtKB=M5WDW6	Prupe.5G233100	PIN1 (PIN-FORMED 1); transporter	AUXIN EFFLUX CARRIER COMPONENT 1 (PTHR31752:SF59)		efflux transmembrane transporter activity(GO:0015562)	hormone transport(GO:0009914);chemical homeostasis(GO:0048878);regulation of signal transduction(GO:0009966);hormone-mediated signaling pathway(GO:0009755)	endoplasmic reticulum(GO:0005783);vacuole(GO:0005773);plasma membrane(GO:0005886)	1	1	1	3
PRUPE|Gene_ORFName=PRUPE_1G042400|UniProtKB=A0A251QSJ7	Prupe.1G042400	alcohol oxidase-related	LONG-CHAIN-ALCOHOL OXIDASE FAO3 (PTHR46056:SF10)	oxidase(PC00175)				0	0	0	0
PRUPE|Gene_ORFName=PRUPE_1G533900|UniProtKB=A0A251RJM1	Prupe.1G533900	serine/threonine protein kinase, putative	PROTEIN KINASE SUPERFAMILY PROTEIN (PTHR44329:SF96)					0	0	0	0
PRUPE|EnsemblGenome=PRUPE_8G019500|UniProtKB=M5VIR1	Prupe.8G019500	PGSIP2 (PLANT GLYCOGENIN-LIKE STARCH INITIATION PROTEIN 2); transferase, transferring glycosyl groups	UDP-GLUCURONATE:XYLAN ALPHA-GLUCURONOSYLTRANSFERASE 3-RELATED (PTHR11183:SF56)	glycosyltransferase(PC00111)		xylan biosynthetic process(GO:0045492)		0	1	0	1
PRUPE|EnsemblGenome=PRUPE_7G156100|UniProtKB=M5VTR4	Prupe.7G156100	ATRL1 (ARABIDOPSIS RAD-LIKE 1); DNA binding / transcription factor	MYB FAMILY TRANSCRIPTION FACTOR (PTHR43952:SF64)					0	0	0	0
PRUPE|Gene_ORFName=PRUPE_2G129300|UniProtKB=A0A251QFB2	Prupe.2G129300	ERF13 (ETHYLENE-RESPONSIVE ELEMENT BINDING FACTOR 13); DNA binding / transcription factor	ETHYLENE-RESPONSIVE TRANSCRIPTION FACTOR 13-LIKE (PTHR31190:SF236)					0	0	0	0
PRUPE|Gene_ORFName=PRUPE_3G217600|UniProtKB=A0A251Q3R5	Prupe.3G217600	MATE efflux family protein	PROTEIN DETOXIFICATION 40 (PTHR11206:SF272)	transporter(PC00227)	transmembrane transporter activity(GO:0022857)			1	0	0	1
PRUPE|EnsemblGenome=PRUPE_3G268000|UniProtKB=M5XAI0	Prupe.3G268000	MYB30 (MYB DOMAIN PROTEIN 30); DNA binding / transcription factor	TRANSCRIPTION FACTOR MYB-HB-LIKE FAMILY-RELATED (PTHR10641:SF1284)	homeodomain transcription factor(PC00119)		response to gibberellin(GO:0009739)		0	1	0	1
PRUPE|Gene_ORFName=PRUPE_7G246400|UniProtKB=A0A251NGB0	Prupe.7G246400	ATBCB (ARABIDOPSIS BLUE-COPPER-BINDING PROTEIN); copper ion binding / electron carrier	STELLACYANIN-LIKE (PTHR33021:SF413)				anchored component of plasma membrane(GO:0046658)	0	0	1	1
PRUPE|Gene_ORFName=PRUPE_1G134400|UniProtKB=A0A251QZR1	Prupe.1G134400	NA	TRANSDUCIN/WD40 REPEAT-LIKE SUPERFAMILY PROTEIN (PTHR35549:SF2)					0	0	0	0
PRUPE|Gene_ORFName=PRUPE_1G022700|UniProtKB=A0A251QRH7	Prupe.1G022700	NA	PROTEIN TAS (PTHR43147:SF2)	oxidoreductase(PC00176)				0	0	0	0
PRUPE|EnsemblGenome=PRUPE_1G441700|UniProtKB=M5XHQ5	Prupe.1G441700	MYB73 (MYB DOMAIN PROTEIN 73); DNA binding / transcription factor	TRANSCRIPTION FACTOR MYB44-LIKE (PTHR45614:SF53)					0	0	0	0
PRUPE|Gene_ORFName=PRUPE_5G170900|UniProtKB=A0A251P9Q4	Prupe.5G170900	unknown protein	TRANSMEMBRANE PROTEIN (PTHR34677:SF1)					0	0	0	0
PRUPE|EnsemblGenome=PRUPE_8G042600|UniProtKB=M5VIG0	Prupe.8G042600	unknown protein	BNAC07G15150D PROTEIN (PTHR31286:SF26)					0	0	0	0
PRUPE|Gene_ORFName=PRUPE_3G308900|UniProtKB=A0A251Q819	Prupe.3G308900	pentatricopeptide (PPR) repeat-containing protein	PENTATRICOPEPTIDE REPEAT-CONTAINING PROTEIN (PTHR47938:SF25)					0	0	0	0
PRUPE|Gene_ORFName=PRUPE_1G339700|UniProtKB=A0A251R7G4	Prupe.1G339700	NA	NON-SPECIFIC LIPID-TRANSFER PROTEIN 4.1 (PTHR33122:SF13)					0	0	0	0
PRUPE|EnsemblGenome=PRUPE_5G155600|UniProtKB=M5WF56	Prupe.5G155600	LHT1; amino acid transmembrane transporter	AMINO ACID TRANSPORTER, TRANSMEMBRANE DOMAIN-CONTAINING PROTEIN-RELATED (PTHR48017:SF102)				plasma membrane(GO:0005886)	0	0	1	1
PRUPE|EnsemblGenome=PRUPE_1G555000|UniProtKB=M5XT02	Prupe.1G555000	unknown protein	TRANSMEMBRANE PROTEIN (PTHR36322:SF3)					0	0	0	0
PRUPE|EnsemblGenome=PRUPE_1G481200|UniProtKB=M5XUT0	Prupe.1G481200	unknown protein	EEIG1/EHBP1 PROTEIN AMINO-TERMINAL DOMAIN PROTEIN (PTHR31182:SF17)					0	0	0	0
PRUPE|Gene_ORFName=PRUPE_1G132200|UniProtKB=A0A251QWY6	Prupe.1G132200	NA	RNA-DEPENDENT RNA POLYMERASE (PTHR23079:SF35)	RNA binding protein(PC00031)	5'-3' RNA polymerase activity(GO:0034062)	posttranscriptional gene silencing by RNA(GO:0035194);transcription, DNA-templated(GO:0006351);RNA processing(GO:0006396);chromatin silencing(GO:0006342)	nuclear part(GO:0044428);RNA polymerase complex(GO:0030880)	1	1	1	3
PRUPE|Gene_ORFName=PRUPE_6G066800|UniProtKB=A0A251NLD1	Prupe.6G066800	RAD51D (ARABIDOPSIS HOMOLOG OF RAD51 D); ATP binding / DNA binding / DNA-dependent ATPase	DNA REPAIR PROTEIN RAD51 HOMOLOG 4 (PTHR46457:SF1)		DNA-dependent ATPase activity(GO:0008094);four-way junction DNA binding(GO:0000400);single-stranded DNA binding(GO:0003697)	reciprocal meiotic recombination(GO:0007131);double-strand break repair via homologous recombination(GO:0000724);telomere maintenance(GO:0000723);meiotic telophase I(GO:0007134)	replication fork(GO:0005657);centrosome(GO:0005813);centriole(GO:0005814);protein-containing complex(GO:0032991);nuclear chromosome, telomeric region(GO:0000784)	1	1	1	3
PRUPE|EnsemblGenome=PRUPE_5G114300|UniProtKB=M5WP14	Prupe.5G114300	NA	COX19-LIKE CHCH FAMILY PROTEIN (PTHR37750:SF1)					0	0	0	0
PRUPE|Gene_ORFName=PRUPE_3G036900|UniProtKB=A0A251PW14	Prupe.3G036900	FAB1 (FATTY ACID BIOSYNTHESIS 1); 3-oxoacyl-[acyl-carrier-protein] synthase/ fatty-acid synthase	3-OXOACYL-[ACYL-CARRIER-PROTEIN] SYNTHASE II, CHLOROPLASTIC-LIKE ISOFORM X1 (PTHR11712:SF344)		transferase activity, transferring acyl groups other than amino-acyl groups(GO:0016747)	fatty acid biosynthetic process(GO:0006633)	mitochondrion(GO:0005739)	1	1	1	3
PRUPE|EnsemblGenome=PRUPE_5G061800|UniProtKB=M5WMY9	Prupe.5G061800	ATERF-1 (ETHYLENE RESPONSIVE ELEMENT BINDING FACTOR 1); DNA binding / transcription activator/ transcription factor	ETHYLENE-RESPONSIVE TRANSCRIPTION FACTOR 1A-RELATED (PTHR31190:SF189)					0	0	0	0
PRUPE|EnsemblGenome=PRUPE_6G101700|UniProtKB=M5W1H7	Prupe.6G236800	60S ribosomal protein L12 (RPL12A)	60S RIBOSOMAL PROTEIN L12-3 (PTHR11661:SF28)	ribosomal protein(PC00202)	structural constituent of ribosome(GO:0003735);rRNA binding(GO:0019843)	ribosomal large subunit assembly(GO:0000027);translational elongation(GO:0006414)	cytosolic large ribosomal subunit(GO:0022625)	1	1	1	3
PRUPE|EnsemblGenome=PRUPE_8G006700|UniProtKB=M5VJL0	Prupe.8G006700	copper-binding protein-related	HEAVY METAL-ASSOCIATED ISOPRENYLATED PLANT PROTEIN 8 (PTHR46195:SF17)					0	0	0	0
PRUPE|Gene_ORFName=PRUPE_7G002500|UniProtKB=A0A251N492	Prupe.7G002500	NA	TATA BOX-BINDING PROTEIN-LIKE PROTEIN 2-RELATED (PTHR10126:SF42)	TATA-binding transcription factor(PC00255)	DNA-binding transcription factor activity(GO:0003700);RNA polymerase II proximal promoter sequence-specific DNA binding(GO:0000978);transcription factor binding(GO:0008134)	transcription by RNA polymerase II(GO:0006366)	transcription factor complex(GO:0005667)	1	1	1	3
PRUPE|Gene_ORFName=PRUPE_2G030800|UniProtKB=A0A251QAB7	Prupe.2G030800	NA						0	0	0	0
PRUPE|Gene_ORFName=PRUPE_3G028500|UniProtKB=A0A251PUB1	Prupe.3G028500	INVOLVED IN: protein localization; EXPRESSED IN: 22 plant structures; EXPRESSED DURING: 13 growth stages; CONTAINS InterPro DOMAIN/s: Vacuolar protein sorting-associated protein (InterPro:IPR009543); BEST Arabidopsis thaliana protein match is: phosphoinositide binding (TAIR:AT1G48090.2); Has 1782 Blast hits to 981 proteins in 148 species: Archae - 0; Bacteria - 0; Metazoa - 1018; Fungi - 290; Pla…	PROTEIN SORTING-ASSOCIATED PROTEIN, PUTATIVE (DUF1162)-RELATED (PTHR16166:SF133)			maintenance of location(GO:0051235);protein localization to Golgi apparatus(GO:0034067);protein targeting to vacuole(GO:0006623);cellular process(GO:0009987)	extrinsic component of membrane(GO:0019898)	0	1	1	2
PRUPE|Gene_ORFName=PRUPE_1G162100|UniProtKB=A0A251QY78	Prupe.1G162100	disease resistance protein (TIR-NBS-LRR class), putative	DISEASE RESISTANCE PROTEIN (TIR-NBS CLASS) (PTHR11017:SF421)					0	0	0	0
PRUPE|EnsemblGenome=PRUPE_4G082500|UniProtKB=M5WJH7	Prupe.4G082500	JAZ8 (JASMONATE-ZIM-DOMAIN PROTEIN 8)	PROTEIN TIFY 5B (PTHR33077:SF17)			response to wounding(GO:0009611);response to jasmonic acid(GO:0009753);cellular response to oxygen-containing compound(GO:1901701);defense response(GO:0006952);regulation of defense response(GO:0031347);regulation of signal transduction(GO:0009966);hormone-mediated signaling pathway(GO:0009755)	nucleus(GO:0005634)	0	1	1	2
PRUPE|EnsemblGenome=PRUPE_6G134300|UniProtKB=M5WK65	Prupe.6G134300	unknown protein						0	0	0	0
PRUPE|EnsemblGenome=PRUPE_3G193800|UniProtKB=M5X069	Prupe.3G193800	AIR3; serine-type endopeptidase	SUBTILISIN-LIKE PROTEASE SBT5.4 (PTHR43806:SF38)	serine protease(PC00203)	serine-type endopeptidase activity(GO:0004252)		extracellular space(GO:0005615)	1	0	1	2
PRUPE|Gene_ORFName=PRUPE_2G272500|UniProtKB=A0A251QMB6	Prupe.2G272500	DNA binding / transcription factor	DNA BINDING PROTEIN (PTHR31677:SF112)					0	0	0	0
PRUPE|Gene_ORFName=PRUPE_2G273000|UniProtKB=A0A251QMD5	Prupe.2G273000	binding	HEAT REPEAT-CONTAINING PROTEIN 1 (PTHR13457:SF1)	RNA binding protein(PC00031)	snoRNA binding(GO:0030515)	maturation of SSU-rRNA from tricistronic rRNA transcript (SSU-rRNA, 5.8S rRNA, LSU-rRNA)(GO:0000462);positive regulation of transcription, DNA-templated(GO:0045893);transcription by RNA polymerase I(GO:0006360)	small-subunit processome(GO:0032040);t-UTP complex(GO:0034455);90S preribosome(GO:0030686)	1	1	1	3
PRUPE|Gene_ORFName=PRUPE_8G244600|UniProtKB=A0A251N2U8	Prupe.8G244600	EDL3 (EID1-like 3)	EID1-LIKE F-BOX PROTEIN 3 (PTHR31348:SF3)					0	0	0	0
PRUPE|EnsemblGenome=PRUPE_1G107100|UniProtKB=M5XEY8	Prupe.1G107100	APG8H (AUTOPHAGY 8H); APG8 activating enzyme/ APG8-specific protease/ Atg8 ligase/ microtubule binding	AUTOPHAGY-RELATED PROTEIN 8H (PTHR10969:SF25)	non-motor microtubule binding protein(PC00166)		cellular response to starvation(GO:0009267)		0	1	0	1
PRUPE|EnsemblGenome=PRUPE_8G235600|UniProtKB=M5VKW6	Prupe.8G235600	ATCLH1 (ARABIDOPSIS THALIANA CORONATINE-INDUCED PROTEIN 1); chlorophyllase	CHLOROPHYLLASE-1 (PTHR33428:SF10)		carboxylic ester hydrolase activity(GO:0052689)	cellular nitrogen compound catabolic process(GO:0044270);aromatic compound catabolic process(GO:0019439);organic cyclic compound catabolic process(GO:1901361);porphyrin-containing compound metabolic process(GO:0006778);organonitrogen compound catabolic process(GO:1901565);pigment metabolic process(GO:0042440);heterocycle catabolic process(GO:0046700)		1	1	0	2
PRUPE|EnsemblGenome=PRUPE_8G211100|UniProtKB=M5VNZ9	Prupe.8G211100	MYA2 (ARABIDOPSIS MYOSIN 2); GTP-dependent protein binding / Rab GTPase binding / motor	HEAVY CHAIN, UNCONVENTIONAL MYOSIN (PTHR13140:SF680)	actin binding motor protein(PC00040)				0	0	0	0
PRUPE|Gene_ORFName=PRUPE_1G412100|UniProtKB=A0A251RB47	Prupe.1G412100	AtGLDP1 (Arabidopsis thaliana glycine decarboxylase P-protein 1); catalytic/ glycine dehydrogenase (decarboxylating)/ pyridoxal phosphate binding	GLYCINE DEHYDROGENASE (DECARBOXYLATING), MITOCHONDRIAL (PTHR11773:SF1)	dehydrogenase(PC00092)	drug binding(GO:0008144);heterocyclic compound binding(GO:1901363);organic cyclic compound binding(GO:0097159);cofactor binding(GO:0048037);oxidoreductase activity(GO:0016491);neurotransmitter binding(GO:0042165);cation binding(GO:0043169);amino acid binding(GO:0016597)	alpha-amino acid metabolic process(GO:1901605);carboxylic acid catabolic process(GO:0046395);regulation of neurotransmitter levels(GO:0001505);organonitrogen compound catabolic process(GO:1901565);drug metabolic process(GO:0017144)	oxidoreductase complex(GO:1990204);cytosol(GO:0005829)	1	1	1	3
PRUPE|EnsemblGenome=PRUPE_6G072200|UniProtKB=M5WM97	Prupe.6G072200	RTFL5 (ROTUNDIFOLIA LIKE 5)	DVL13 (PTHR47596:SF2)					0	0	0	0
PRUPE|Gene_ORFName=PRUPE_3G159100|UniProtKB=A0A251Q432	Prupe.3G159100	NA	PROTEIN, PUTATIVE-RELATED (PTHR35094:SF7)					0	0	0	0
PRUPE|Gene_ORFName=PRUPE_6G204500|UniProtKB=A0A251NT73	Prupe.6G204500	binding	RRP12-LIKE PROTEIN (PTHR21576:SF2)					0	0	0	0
PRUPE|Gene_ORFName=PRUPE_2G039900|UniProtKB=A0A251QE04	Prupe.2G039900	dynamin family protein	INTERFERON-INDUCED GTP-BINDING PROTEIN MX (PTHR11566:SF173)	membrane traffic protein(PC00150)	GTPase activity(GO:0003924);microtubule binding(GO:0008017)	membrane fusion(GO:0061025);mitochondrial fission(GO:0000266)	microtubule cytoskeleton(GO:0015630);mitochondrial membrane(GO:0031966);cytoplasmic vesicle(GO:0031410);plasma membrane(GO:0005886)	1	1	1	3
PRUPE|EnsemblGenome=PRUPE_7G063100|UniProtKB=M5WGE9	Prupe.7G063100	leucine-rich repeat transmembrane protein kinase, putative	LEUCINE-RICH REPEAT RECEPTOR-LIKE TYROSINE-PROTEIN KINASE PXC3 (PTHR27000:SF38)				plasma membrane(GO:0005886)	0	0	1	1
PRUPE|EnsemblGenome=PRUPE_3G067300|UniProtKB=M5WR79	Prupe.3G067300	RPS17 (RIBOSOMAL PROTEIN S17); structural constituent of ribosome	30S RIBOSOMAL PROTEIN S17, CHLOROPLASTIC (PTHR10744:SF7)	ribosomal protein(PC00202)	structural constituent of ribosome(GO:0003735)		cytosolic small ribosomal subunit(GO:0022627)	1	0	1	2
PRUPE|EnsemblGenome=PRUPE_7G045400|UniProtKB=M5W9Z2	Prupe.7G045400	P5CR (PYRROLINE-5- CARBOXYLATE (P5C) REDUCTASE); pyrroline-5-carboxylate reductase	PYRROLINE-5-CARBOXYLATE REDUCTASE 2 (PTHR11645:SF0)		oxidoreductase activity(GO:0016491)	alpha-amino acid metabolic process(GO:1901605);heterocycle biosynthetic process(GO:0018130);organic cyclic compound biosynthetic process(GO:1901362);drug metabolic process(GO:0017144);cellular amino acid biosynthetic process(GO:0008652)		1	1	0	2
PRUPE|EnsemblGenome=PRUPE_7G115200|UniProtKB=M5VVQ9	Prupe.7G115200	PDR11 (PLEIOTROPIC DRUG RESISTANCE 11); ATPase, coupled to transmembrane movement of substances	ABC TRANSPORTER G FAMILY MEMBER 34-RELATED (PTHR19241:SF638)	ATP-binding cassette (ABC) transporter(PC00003)				0	0	0	0
PRUPE|Gene_ORFName=PRUPE_3G306400|UniProtKB=A0A251Q831	Prupe.3G306400	unknown protein	SUBFAMILY NOT NAMED (PTHR34677:SF3)					0	0	0	0
PRUPE|Gene_ORFName=PRUPE_3G251400|UniProtKB=A0A251Q8J4	Prupe.3G251400	FER (FERONIA); kinase/ protein kinase	RECEPTOR-LIKE PROTEIN KINASE FERONIA (PTHR27003:SF104)		protein kinase activity(GO:0004672)	protein phosphorylation(GO:0006468)	plasmodesma(GO:0009506);plasma membrane(GO:0005886)	1	1	1	3
PRUPE|EnsemblGenome=PRUPE_7G132200|UniProtKB=M5VSD4	Prupe.7G132200	RALFL34 (ralf-like 34); signal transducer	PROTEIN RALF-LIKE 34 (PTHR33136:SF6)			calcium-mediated signaling(GO:0019722)	plasmodesma(GO:0009506)	0	1	1	2
PRUPE|EnsemblGenome=PRUPE_4G246000|UniProtKB=M5WW77	Prupe.4G246000	NA	DNA-DIRECTED RNA POLYMERASES I, II, AND III SUBUNIT RPABC4 (PTHR12056:SF2)	DNA-directed RNA polymerase(PC00019)	RNA polymerase III activity(GO:0001056);RNA polymerase II activity(GO:0001055);RNA polymerase I activity(GO:0001054)		RNA polymerase I complex(GO:0005736);RNA polymerase III complex(GO:0005666);RNA polymerase II, core complex(GO:0005665)	1	0	1	2
PRUPE|Gene_ORFName=PRUPE_3G010200|UniProtKB=A0A251PTB8	Prupe.3G010200	NA	TMV RESISTANCE PROTEIN N-LIKE (PTHR32009:SF39)					0	0	0	0
PRUPE|Gene_ORFName=PRUPE_5G151400|UniProtKB=A0A251P8U4	Prupe.5G151400	PAP27 (PURPLE ACID PHOSPHATASE 27); acid phosphatase/ protein serine/threonine phosphatase	PURPLE ACID PHOSPHATASE (PTHR45778:SF17)					0	0	0	0
PRUPE|Gene_ORFName=PRUPE_4G171700|UniProtKB=A0A251PLV0	Prupe.4G171700	NA	GLUTAMATE RECEPTOR (PTHR18966:SF463)		ligand-gated ion channel activity(GO:0015276);signaling receptor activity(GO:0038023)		plasma membrane(GO:0005886)	1	0	1	2
PRUPE|EnsemblGenome=PRUPE_1G045600|UniProtKB=M5XVS3	Prupe.1G045600	PTR3 (PEPTIDE TRANSPORTER 3); dipeptide transporter/ transporter/ tripeptide transporter	PROTEIN NRT1/ PTR FAMILY 5.2-RELATED (PTHR11654:SF453)	transporter(PC00227)				0	0	0	0
PRUPE|Gene_ORFName=PRUPE_1G407500|UniProtKB=A0A251RAL2	Prupe.1G407500	NA	WRKY TRANSCRIPTION FACTOR 59-RELATED (PTHR31221:SF112)					0	0	0	0
PRUPE|EnsemblGenome=PRUPE_2G216900|UniProtKB=M5X3B3	Prupe.2G216900	IMB1 (IMBIBITION-INDUCIBLE 1); DNA binding	TRANSCRIPTION FACTOR GTE6 (PTHR45926:SF1)					0	0	0	0
PRUPE|Gene_ORFName=PRUPE_6G213700|UniProtKB=A0A251NTT9	Prupe.6G213700	protein binding / zinc ion binding	E3 UBIQUITIN-PROTEIN LIGASE FANCL (PTHR13206:SF0)	ubiquitin-protein ligase(PC00234)				0	0	0	0
PRUPE|Gene_ORFName=PRUPE_6G045400|UniProtKB=A0A251NK92	Prupe.6G045400	NA						0	0	0	0
PRUPE|Gene_ORFName=PRUPE_3G298700|UniProtKB=A0A251Q7R4	Prupe.3G298700	unknown protein	TPX2 (TARGETING PROTEIN FOR XKLP2) PROTEIN FAMILY (PTHR47067:SF7)					0	0	0	0
PRUPE|Gene_ORFName=PRUPE_6G252400|UniProtKB=A0A251NVN0	Prupe.6G252400	NA	SAWADEE DOMAIN-CONTAINING PROTEIN-RELATED (PTHR33827:SF9)					0	0	0	0
PRUPE|EnsemblGenome=PRUPE_1G225800|UniProtKB=M5XDI5	Prupe.1G225800	zinc finger (MYND type) family protein / F-box family protein	OSJNBA0044M19.1 PROTEIN (PTHR46758:SF2)	scaffold/adaptor protein(PC00226)				0	0	0	0
PRUPE|EnsemblGenome=PRUPE_1G349700|UniProtKB=M5XEU6	Prupe.1G349700	myb family transcription factor	TRANSCRIPTION FACTOR SRM1 (PTHR44191:SF21)			response to gibberellin(GO:0009739);response to drug(GO:0042493);response to antibiotic(GO:0046677);response to organic cyclic compound(GO:0014070)		0	1	0	1
PRUPE|EnsemblGenome=PRUPE_2G316400|UniProtKB=M5W3W7	Prupe.7G102800	UBQ1 (UBIQUITIN EXTENSION PROTEIN 1); protein binding / structural constituent of ribosome	UBIQUITIN-60S RIBOSOMAL PROTEIN L40-2 (PTHR10666:SF348)		ubiquitin protein ligase binding(GO:0031625)	modification-dependent protein catabolic process(GO:0019941);protein ubiquitination(GO:0016567)	nucleus(GO:0005634);cytoplasm(GO:0005737)	1	1	1	3
PRUPE|EnsemblGenome=PRUPE_1G223600|UniProtKB=A4GVG3	Prupe.1G223600	SEP3 (SEPALLATA3); DNA binding / protein binding / transcription factor	DEVELOPMENTAL PROTEIN SEPALLATA 3 (PTHR11945:SF382)	MADS box transcription factor(PC00250)	RNA polymerase II regulatory region sequence-specific DNA binding(GO:0000977);transcription factor binding(GO:0008134);DNA-binding transcription factor activity, RNA polymerase II-specific(GO:0000981)	carpel development(GO:0048440)	nucleus(GO:0005634)	1	1	1	3
PRUPE|Gene_ORFName=PRUPE_5G172200|UniProtKB=A0A251P9T0	Prupe.5G172200	NA	OS06G0652100 PROTEIN (PTHR31373:SF17)					0	0	0	0
PRUPE|Gene_ORFName=PRUPE_8G107600|UniProtKB=A0A251MW81	Prupe.8G107600	FUNCTIONS IN: molecular_function unknown; INVOLVED IN: biological_process unknown; LOCATED IN: cellular_component unknown; CONTAINS InterPro DOMAIN/s: DC1 (InterPro:IPR004146); BEST Arabidopsis thaliana protein match is: DC1 domain-containing protein (TAIR:AT1G20990.1); Has 719 Blast hits to 448 proteins in 12 species: Archae - 0; Bacteria - 0; Metazoa - 0; Fungi - 2; Plants - 717; Viruses - 0; O…	CYSTEINE/HISTIDINE-RICH C1 DOMAIN FAMILY PROTEIN (PTHR46477:SF3)					0	0	0	0
PRUPE|EnsemblGenome=PRUPE_7G266800|UniProtKB=M5WEA7	Prupe.7G266800	oxidoreductase, 2OG-Fe(II) oxygenase family protein	2-OXOGLUTARATE (2OG) AND FE(II)-DEPENDENT OXYGENASE SUPERFAMILY PROTEIN (PTHR47990:SF111)		dioxygenase activity(GO:0051213)			1	0	0	1
PRUPE|EnsemblGenome=PRUPE_2G017700|UniProtKB=M5X0X5	Prupe.2G017700	cytochrome b5 domain-containing protein	CYTOCHROME B5 DOMAIN-CONTAINING PROTEIN RLF (PTHR43112:SF5)	reductase(PC00198)			cytosol(GO:0005829)	0	0	1	1
PRUPE|EnsemblGenome=PRUPE_2G151900|UniProtKB=M5X7G0	Prupe.2G151900	XSP1 (xylem serine peptidase 1); identical protein binding / serine-type endopeptidase	SUBTILISIN-LIKE PROTEASE SBT4.14 (PTHR10795:SF541)	serine protease(PC00203)				0	0	0	0
PRUPE|EnsemblGenome=PRUPE_4G197700|UniProtKB=M5WVR1	Prupe.4G197700	unknown protein	BNAA10G08410D PROTEIN (PTHR35318:SF2)					0	0	0	0
PRUPE|EnsemblGenome=PRUPE_8G131800|UniProtKB=M5W4Q3	Prupe.8G131800	C2 domain-containing protein	CONSERVED SERINE PROLINE-RICH PROTEIN (AFU_ORTHOLOGUE AFUA_2G01790) (PTHR47052:SF3)					0	0	0	0
PRUPE|Gene_ORFName=PRUPE_2G083500|UniProtKB=A0A251QGC9	Prupe.2G083500	calmodulin-binding family protein	IQ DOMAIN-CONTAINING PROTEIN IQM3 (PTHR31250:SF10)					0	0	0	0
PRUPE|EnsemblGenome=PRUPE_8G137900|UniProtKB=M5VIU3	Prupe.8G137900	GH3.1	INDOLE-3-ACETIC ACID-AMIDO SYNTHETASE GH3.1-RELATED (PTHR31901:SF9)		ligase activity(GO:0016874)		cytoplasm(GO:0005737)	1	0	1	2
PRUPE|EnsemblGenome=PRUPE_3G274800|UniProtKB=M5XBU2	Prupe.3G274800	TDF1 (DEFECTIVE IN MERISTEM DEVELOPMENT AND FUNCTION 1); DNA binding / transcription factor	F14D16.11-RELATED (PTHR47994:SF5)					0	0	0	0
PRUPE|Gene_ORFName=PRUPE_5G185800|UniProtKB=A0A251PAG0	Prupe.5G185800	integral membrane HPP family protein	TRANSMEMBRANE PROTEIN DDB_G0269096-RELATED (PTHR33741:SF1)					0	0	0	0
PRUPE|EnsemblGenome=PRUPE_8G126000|UniProtKB=M5VMG6	Prupe.8G126000	NIR1 (NITRITE REDUCTASE 1); ferredoxin-nitrate reductase/ nitrite reductase (NO-forming)	FERREDOXIN--NITRITE REDUCTASE, CHLOROPLASTIC (PTHR32439:SF0)					0	0	0	0
PRUPE|EnsemblGenome=PRUPE_6G254100|UniProtKB=M5VYQ8	Prupe.6G254100	ACT3 (actin 3); structural constituent of cytoskeleton	ACTIN-LIKE (PTHR11937:SF448)	actin and actin related protein(PC00039)			cytoplasm(GO:0005737)	0	0	1	1
PRUPE|Gene_ORFName=PRUPE_7G121100|UniProtKB=A0A251NAH2	Prupe.7G121100	HB51; DNA binding / sequence-specific DNA binding / transcription factor	HOMEOBOX-LEUCINE ZIPPER PROTEIN ATHB-51-RELATED (PTHR24326:SF591)	homeodomain transcription factor(PC00119)	sequence-specific DNA binding(GO:0043565)	positive regulation of transcription, DNA-templated(GO:0045893);transcription, DNA-templated(GO:0006351)	nucleus(GO:0005634)	1	1	1	3
PRUPE|EnsemblGenome=PRUPE_5G153800|UniProtKB=M5WX01	Prupe.5G153800	unknown protein	O-FUCOSYLTRANSFERASE 37 (PTHR31741:SF63)				cytoplasm(GO:0005737)	0	0	1	1
PRUPE|EnsemblGenome=PRUPE_2G275500|UniProtKB=M5XJ04	Prupe.2G275500	leucine-rich repeat transmembrane protein kinase, putative	LEUCINE-RICH REPEAT RECEPTOR-LIKE PROTEIN KINASE TDR (PTHR48052:SF24)					0	0	0	0
PRUPE|EnsemblGenome=PRUPE_8G224900|UniProtKB=M5VKR1	Prupe.8G224900	undecaprenyl pyrophosphate synthetase family protein / UPP synthetase family protein	ALKYL TRANSFERASE (PTHR10291:SF18)	acyltransferase(PC00042)	transferase activity, transferring alkyl or aryl (other than methyl) groups(GO:0016765)	alcohol biosynthetic process(GO:0046165);lipid biosynthetic process(GO:0008610);cellular biosynthetic process(GO:0044249);isoprenoid metabolic process(GO:0006720)	endoplasmic reticulum(GO:0005783);vacuole(GO:0005773);plasma membrane(GO:0005886)	1	1	1	3
PRUPE|EnsemblGenome=PRUPE_1G305100|UniProtKB=M5XPM4	Prupe.1G305100	oxidoreductase, acting on NADH or NADPH	LEUCANTHOCYANIDIN REDUCTASE (PTHR43349:SF16)	oxidoreductase(PC00176)				0	0	0	0
PRUPE|Gene_ORFName=PRUPE_8G137000|UniProtKB=A0A251MXH4	Prupe.8G137000	unknown protein	EXPRESSED PROTEIN (PTHR31439:SF7)					0	0	0	0
PRUPE|Gene_ORFName=PRUPE_3G050400|UniProtKB=A0A251PVH6	Prupe.3G050400	NA						0	0	0	0
PRUPE|EnsemblGenome=PRUPE_1G035500|UniProtKB=M5XF08	Prupe.1G035500	2-oxoglutarate-dependent dioxygenase, putative	OS08G0392100 PROTEIN (PTHR10209:SF774)					0	0	0	0
PRUPE|EnsemblGenome=PRUPE_6G191200|UniProtKB=M5W7E7	Prupe.6G191200	2-dehydro-3-deoxyphosphoheptonate aldolase, putative / 3-deoxy-D-arabino-heptulosonate 7-phosphate synthase, putative / DAHP synthetase, putative	PHOSPHO-2-DEHYDRO-3-DEOXYHEPTONATE ALDOLASE 1, CHLOROPLASTIC (PTHR21337:SF0)					0	0	0	0
PRUPE|EnsemblGenome=PRUPE_1G508900|UniProtKB=M5XWG7	Prupe.1G508900	GPAT3 (GLYCEROL-3-PHOSPHATE ACYLTRANSFERASE 3); acyltransferase	GLYCEROL-3-PHOSPHATE ACYLTRANSFERASE (PTHR15486:SF65)	scaffold/adaptor protein(PC00226)	O-acyltransferase activity(GO:0008374);phosphatase activity(GO:0016791)	macromolecule biosynthetic process(GO:0009059)		1	1	0	2
PRUPE|Gene_ORFName=PRUPE_1G413700|UniProtKB=A0A251RBY8	Prupe.1G413700	ATH1 (ARABIDOPSIS THALIANA HOMEOBOX GENE 1); DNA binding / sequence-specific DNA binding / transcription factor	HOMEOBOX PROTEIN ATH1 (PTHR11850:SF231)	homeodomain transcription factor(PC00119)				0	0	0	0
PRUPE|Gene_ORFName=PRUPE_1G044200|UniProtKB=A0A251QSM7	Prupe.1G044200	NA						0	0	0	0
PRUPE|EnsemblGenome=PRUPE_4G080700|UniProtKB=M5WRR0	Prupe.4G080700	ATGA2OX2 (GIBBERELLIN 2-OXIDASE); gibberellin 2-beta-dioxygenase	GIBBERELLIN 2-BETA-DIOXYGENASE 2 (PTHR47990:SF121)		2-oxoglutarate-dependent dioxygenase activity(GO:0016706)	carboxylic acid catabolic process(GO:0046395);cellular lipid catabolic process(GO:0044242);diterpenoid metabolic process(GO:0016101);hormone metabolic process(GO:0042445);response to light stimulus(GO:0009416)		1	1	0	2
PRUPE|Gene_ORFName=PRUPE_1G101900|UniProtKB=A0A251QYA9	Prupe.1G101900	NA	DNA-DIRECTED RNA POLYMERASE SUBUNIT BETA (PTHR38389:SF1)					0	0	0	0
PRUPE|EnsemblGenome=PRUPE_8G190400|UniProtKB=M5VPZ7	Prupe.8G190400	unknown protein	BNAUNNG04460D PROTEIN (PTHR34109:SF1)					0	0	0	0
PRUPE|Gene_ORFName=PRUPE_5G144100|UniProtKB=A0A251P8G4	Prupe.5G144100	ACP4 (acyl carrier protein 4); acyl carrier	ACYL CARRIER PROTEIN (PTHR46153:SF11)					0	0	0	0
PRUPE|EnsemblGenome=PRUPE_6G193200|UniProtKB=M5W095	Prupe.6G193200	NA	OS06G0218800 PROTEIN (PTHR34046:SF7)					0	0	0	0
PRUPE|Gene_ORFName=PRUPE_2G232600|UniProtKB=A0A251QKH4	Prupe.2G232600	NA	DOLICHYL-DIPHOSPHOOLIGOSACCHARIDE--PROTEIN GLYCOSYLTRANSFERASE SUBUNIT 4A-RELATED (PTHR28677:SF4)					0	0	0	0
PRUPE|Gene_ORFName=PRUPE_4G221600|UniProtKB=A0A251PPC2	Prupe.4G221600	NA						0	0	0	0
PRUPE|EnsemblGenome=PRUPE_1G339000|UniProtKB=M5XD63	Prupe.1G339000	aldo/keto reductase, putative	D-GALACTURONATE REDUCTASE-LIKE (PTHR11732:SF470)	reductase(PC00198)	oxidoreductase activity, acting on the CH-OH group of donors, NAD or NADP as acceptor(GO:0016616)		cytosol(GO:0005829)	1	0	1	2
PRUPE|EnsemblGenome=PRUPE_7G168000|UniProtKB=M5VUV2	Prupe.7G168000	binding / inositol or phosphatidylinositol kinase/ phosphotransferase, alcohol group as acceptor	TRANSFORMATION/TRANSCRIPTION DOMAIN-ASSOCIATED PROTEIN (PTHR11139:SF1)	non-receptor serine/threonine protein kinase(PC00167)	transcription coregulator activity(GO:0003712)	DNA repair(GO:0006281);transcription, DNA-templated(GO:0006351);regulation of transcription, DNA-templated(GO:0006355)	NuA4 histone acetyltransferase complex(GO:0035267);DUBm complex(GO:0071819);SAGA complex(GO:0000124)	1	1	1	3
PRUPE|Gene_ORFName=PRUPE_1G020700|UniProtKB=A0A251QRC2	Prupe.1G020700	catalytic/ nucleotide binding	DNA-DIRECTED RNA POLYMERASE III SUBUNIT RPC9 (PTHR15561:SF0)	G-protein coupled receptor(PC00021)	RNA polymerase III activity(GO:0001056)	transcription initiation from RNA polymerase III promoter(GO:0006384)	RNA polymerase III complex(GO:0005666)	1	1	1	3
PRUPE|Gene_ORFName=PRUPE_6G266600|UniProtKB=A0A251NW99	Prupe.6G266600	AtUGT85A7 (UDP-glucosyl transferase 85A7); UDP-glycosyltransferase/ glucuronosyltransferase/ transferase, transferring glycosyl groups	GLYCOSYLTRANSFERASE (PTHR48049:SF74)					0	0	0	0
PRUPE|Gene_ORFName=PRUPE_1G523700|UniProtKB=A0A251RH09	Prupe.1G523700	plastocyanin-like domain-containing protein	OS09G0469300 PROTEIN (PTHR33021:SF193)				anchored component of plasma membrane(GO:0046658)	0	0	1	1
PRUPE|EnsemblGenome=PRUPE_8G254300|UniProtKB=M5VN49	Prupe.8G254300	glutaredoxin family protein	GLUTAREDOXIN-C12-RELATED (PTHR10168:SF118)					0	0	0	0
PRUPE|EnsemblGenome=PRUPE_7G083100|UniProtKB=M5W7V8	Prupe.7G083100	disease resistance-responsive family protein	DIRIGENT PROTEIN 17-RELATED (PTHR21495:SF199)					0	0	0	0
PRUPE|Gene_ORFName=PRUPE_5G042900|UniProtKB=A0A251P3G5	Prupe.5G042900	catalytic/ pyridoxal phosphate binding	OS11G0487100 PROTEIN (PTHR14237:SF50)					0	0	0	0
PRUPE|EnsemblGenome=PRUPE_6G081000|UniProtKB=M5WPR4	Prupe.6G081000	unknown protein	P-HYDROXYBENZOIC ACID EFFLUX PUMP SUBUNIT (PTHR30509:SF9)		transmembrane transporter activity(GO:0022857)	transmembrane transport(GO:0055085)	plasma membrane(GO:0005886)	1	1	1	3
PRUPE|Gene_ORFName=PRUPE_3G173700|UniProtKB=A0A251Q1N8	Prupe.3G173700	NA	AT-HOOK MOTIF NUCLEAR-LOCALIZED PROTEIN 16 (PTHR31100:SF48)		DNA-binding transcription factor activity(GO:0003700);sequence-specific double-stranded DNA binding(GO:1990837)		nucleus(GO:0005634)	1	0	1	2
PRUPE|Gene_ORFName=PRUPE_4G233100|UniProtKB=A0A251PPX7	Prupe.4G233100	AtRLP6 (Receptor Like Protein 6); protein binding	RECEPTOR-LIKE PROTEIN (PTHR27004:SF203)					0	0	0	0
PRUPE|EnsemblGenome=PRUPE_1G374000|UniProtKB=M5XPQ6	Prupe.1G374000	peroxidase, putative	PEROXIDASE 9 (PTHR31388:SF164)					0	0	0	0
PRUPE|EnsemblGenome=PRUPE_7G161000|UniProtKB=M5VQQ9	Prupe.7G161000	NA	COLD-ACCLIMATION SPECIFIC PROTEIN 31 (PTHR33346:SF38)			response to cold(GO:0009409);response to abscisic acid(GO:0009737);response to inorganic substance(GO:0010035)	cytosol(GO:0005829)	0	1	1	2
PRUPE|EnsemblGenome=PRUPE_2G298600|UniProtKB=M5X8B3	Prupe.2G298600	EMB3009 (embryo defective 3009); transferase/ transferase, transferring acyl groups other than amino-acyl groups	BAHD ACYLTRANSFERASE DCR-RELATED (PTHR31896:SF12)					0	0	0	0
PRUPE|Gene_ORFName=PRUPE_7G171100|UniProtKB=A0A251NCR4	Prupe.7G171100	NA	L-ASCORBATE PEROXIDASE 5, PEROXISOMAL (PTHR31356:SF38)		oxidoreductase activity, acting on peroxide as acceptor(GO:0016684)	reactive oxygen species metabolic process(GO:0072593);cofactor metabolic process(GO:0051186);cellular response to oxidative stress(GO:0034599);drug metabolic process(GO:0017144);response to reactive oxygen species(GO:0000302);cellular catabolic process(GO:0044248)	chloroplast(GO:0009507)	1	1	1	3
PRUPE|Gene_ORFName=PRUPE_4G232200|UniProtKB=A0A251PR90	Prupe.4G232200	NA						0	0	0	0
PRUPE|EnsemblGenome=PRUPE_5G159900|UniProtKB=M5WB61	Prupe.5G159900	NA						0	0	0	0
PRUPE|Gene_ORFName=PRUPE_6G020800|UniProtKB=A0A251NKN0	Prupe.6G020800	NA	G-TYPE LECTIN S-RECEPTOR-LIKE SERINE/THREONINE-PROTEIN KINASE RLK1 (PTHR47976:SF47)					0	0	0	0
PRUPE|EnsemblGenome=PRUPE_4G193800|UniProtKB=M5WVS2	Prupe.4G193800	calcium-binding EF hand family protein	CALCIUM-BINDING PROTEIN KRP1 (PTHR47319:SF6)					0	0	0	0
PRUPE|Gene_ORFName=PRUPE_8G177200|UniProtKB=A0A251MZG0	Prupe.8G177200	CYP87A2; electron carrier/ heme binding / iron ion binding / monooxygenase/ oxygen binding	CYTOCHROME P450 708A2-RELATED (PTHR24286:SF305)	oxygenase(PC00177)	oxidoreductase activity, acting on paired donors, with incorporation or reduction of molecular oxygen(GO:0016705);monooxygenase activity(GO:0004497)	multicellular organism development(GO:0007275);lipid homeostasis(GO:0055088);ergosterol biosynthetic process(GO:0006696);oxidation-reduction process(GO:0055114);hormone biosynthetic process(GO:0042446)		1	1	0	2
PRUPE|Gene_ORFName=PRUPE_8G032200|UniProtKB=A0A251MS55	Prupe.8G032200	reverse transcriptase-related	PUTATIVE-RELATED (PTHR47074:SF17)					0	0	0	0
PRUPE|Gene_ORFName=PRUPE_8G062900|UniProtKB=A0A251MU31	Prupe.8G062900	NA						0	0	0	0
PRUPE|EnsemblGenome=PRUPE_1G520700|UniProtKB=M5XCD1	Prupe.1G520700	EXO (EXORDIUM)	PROTEIN EXORDIUM-RELATED (PTHR31279:SF54)					0	0	0	0
PRUPE|EnsemblGenome=PRUPE_7G200100|UniProtKB=M5WAE7	Prupe.7G200100	GER3 (GERMIN 3); oxalate oxidase	GERMIN-LIKE PROTEIN SUBFAMILY 3 MEMBER 3 (PTHR31238:SF86)					0	0	0	0
PRUPE|EnsemblGenome=PRUPE_3G093100|UniProtKB=M5WSC2	Prupe.3G093100	TPL (TOPLESS); protein binding / protein homodimerization/ transcription repressor	TOPLESS-RELATED PROTEIN 1-RELATED (PTHR44083:SF2)					0	0	0	0
PRUPE|Gene_ORFName=PRUPE_1G534600|UniProtKB=A0A251RJN0	Prupe.1G534600	BAS1 (PHYB ACTIVATION TAGGED SUPPRESSOR 1); oxygen binding / steroid hydroxylase	CYTOCHROME P450 CYP749A22-LIKE (PTHR24282:SF20)	oxygenase(PC00177)				0	0	0	0
PRUPE|Gene_ORFName=PRUPE_1G110400|UniProtKB=A0A251QVX4	Prupe.1G110400	DNA binding	ZINC FINGER BED DOMAIN-CONTAINING PROTEIN RICESLEEPER 3-LIKE (PTHR23272:SF135)					0	0	0	0
PRUPE|EnsemblGenome=PRUPE_3G017600|UniProtKB=M5XAD8	Prupe.3G017600	atnudt17 (Arabidopsis thaliana Nudix hydrolase homolog 17); hydrolase	NUDIX HYDROLASE 4 (PTHR12629:SF42)	phosphatase(PC00181)			nucleus(GO:0005634);cytoplasm(GO:0005737)	0	0	1	1
PRUPE|Gene_ORFName=PRUPE_5G229000|UniProtKB=A0A251PCJ3	Prupe.5G229000	S-adenosyl-L-methionine:carboxyl methyltransferase family protein	SUBFAMILY NOT NAMED (PTHR31009:SF106)		S-adenosylmethionine-dependent methyltransferase activity(GO:0008757)	methylation(GO:0032259)		1	1	0	2
PRUPE|Gene_ORFName=PRUPE_3G161200|UniProtKB=A0A251Q469	Prupe.3G161200	unknown protein	MYOSIN-BINDING PROTEIN 3 (PTHR31448:SF34)					0	0	0	0
PRUPE|Gene_ORFName=PRUPE_4G165600|UniProtKB=A0A251PLJ4	Prupe.4G165600	curculin-like (mannose-binding) lectin family protein	EP1-LIKE GLYCOPROTEIN 3-RELATED (PTHR32444:SF10)					0	0	0	0
PRUPE|Gene_ORFName=PRUPE_1G266400|UniProtKB=A0A251R4Q1	Prupe.1G266400	proton-dependent oligopeptide transport (POT) family protein	PROTEIN NRT1/ PTR FAMILY 2.13 (PTHR11654:SF20)	transporter(PC00227)			plasma membrane(GO:0005886)	0	0	1	1
PRUPE|EnsemblGenome=PRUPE_3G234900|UniProtKB=M5XEW2	Prupe.3G234900	cell wall protein precursor, putative	CELL WALL PROTEIN-RELATED (PTHR36733:SF1)					0	0	0	0
PRUPE|EnsemblGenome=PRUPE_4G057300|UniProtKB=M5WV58	Prupe.4G057300	atnudt11 (Arabidopsis thaliana Nudix hydrolase homolog 11); hydrolase	NUDIX HYDROLASE 15, MITOCHONDRIAL-LIKE (PTHR12992:SF37)	phosphatase(PC00181)	hydrolase activity, acting on ester bonds(GO:0016788)	purine ribonucleotide metabolic process(GO:0009150);nucleotide catabolic process(GO:0009166);organonitrogen compound catabolic process(GO:1901565);coenzyme metabolic process(GO:0006732)		1	1	0	2
PRUPE|EnsemblGenome=PRUPE_5G114700|UniProtKB=M5WRH5	Prupe.5G114700	protein kinase family protein	PROTEIN KINASE FAMILY PROTEIN (PTHR23257:SF876)					0	0	0	0
PRUPE|Gene_ORFName=PRUPE_3G215600|UniProtKB=A0A251Q3Q5	Prupe.3G215600	disease resistance-responsive family protein	DIRIGENT PROTEIN (PTHR21495:SF181)					0	0	0	0
PRUPE|EnsemblGenome=PRUPE_7G030400|UniProtKB=M5WDF0	Prupe.7G030400	HAC1 (HISTONE ACETYLTRANSFERASE OF THE CBP FAMILY 1); H3/H4 histone acetyltransferase/ histone acetyltransferase/ transcription cofactor						0	0	0	0
PRUPE|EnsemblGenome=PRUPE_8G263100|UniProtKB=M5VQ69	Prupe.8G263100	SAG21 (SENESCENCE-ASSOCIATED GENE 21)	LATE EMBRYOGENIS ABUNDANT PROTEIN 2 (PTHR33509:SF5)			response to stress(GO:0006950)	mitochondrion(GO:0005739)	0	1	1	2
PRUPE|EnsemblGenome=PRUPE_6G107900|UniProtKB=M5WJ48	Prupe.6G107900	ABC transporter family protein	ABC TRANSPORTER G FAMILY MEMBER 3 (PTHR48042:SF12)					0	0	0	0
PRUPE|Gene_ORFName=PRUPE_5G004000|UniProtKB=A0A251P178	Prupe.5G004000	auxin efflux carrier family protein	PROTEIN PIN-LIKES 1 (PTHR31651:SF33)					0	0	0	0
PRUPE|Gene_ORFName=PRUPE_2G066500|UniProtKB=A0A251QCF5	Prupe.2G066500	NA	RIBONUCLEOSIDE-DIPHOSPHATE REDUCTASE SMALL CHAIN A (PTHR23409:SF35)	reductase(PC00198)				0	0	0	0
PRUPE|EnsemblGenome=PRUPE_6G152000|UniProtKB=M5WD29	Prupe.6G152000	NA	NON-SPECIFIC LIPID TRANSFER PROTEIN GPI-ANCHORED 2 (PTHR33044:SF104)					0	0	0	0
PRUPE|Gene_ORFName=PRUPE_3G169800|UniProtKB=A0A251Q1A7	Prupe.3G169800	NA						0	0	0	0
PRUPE|EnsemblGenome=PRUPE_2G031800|UniProtKB=M5X1F1	Prupe.2G031800	ANNAT4 (ANNEXIN ARABIDOPSIS 4); calcium ion binding / calcium-dependent phospholipid binding	ANNEXIN D4 (PTHR10502:SF196)	calcium-binding protein(PC00060)		response to acid chemical(GO:0001101);response to cold(GO:0009409);response to heat(GO:0009408);response to salt stress(GO:0009651);response to inorganic substance(GO:0010035);response to oxygen-containing compound(GO:1901700)		0	1	0	1
PRUPE|Gene_ORFName=PRUPE_7G029600|UniProtKB=A0A251N629	Prupe.7G029600	NA	RIBULOSE BISPHOSPHATE CARBOXYLASE LARGE CHAIN (PTHR42704:SF9)	lyase(PC00144)				0	0	0	0
PRUPE|Gene_ORFName=PRUPE_1G278000|UniProtKB=A0A251R4A2	Prupe.1G278000	SDG35 (SET DOMAIN PROTEIN 35); binding	TPR DOMAIN PROTEIN (AFU_ORTHOLOGUE AFUA_5G12710) (PTHR47643:SF2)					0	0	0	0
PRUPE|Gene_ORFName=PRUPE_1G232200|UniProtKB=A0A251R346	Prupe.1G232200	NA	SUBFAMILY NOT NAMED (PTHR35631:SF6)					0	0	0	0
PRUPE|EnsemblGenome=PRUPE_5G198400|UniProtKB=M5W8L8	Prupe.5G198400	FUNCTIONS IN: molecular_function unknown; INVOLVED IN: biological_process unknown; LOCATED IN: cellular_component unknown; CONTAINS InterPro DOMAIN/s: Yippee-like protein (InterPro:IPR004910); BEST Arabidopsis thaliana protein match is: unknown protein (TAIR:AT4G27745.1); Has 684 Blast hits to 682 proteins in 148 species: Archae - 0; Bacteria - 0; Metazoa - 389; Fungi - 132; Plants - 111; Viruses…	PROTEIN YIPPEE-LIKE (PTHR13848:SF83)					0	0	0	0
PRUPE|EnsemblGenome=PRUPE_2G129100|UniProtKB=M5VPU5	Prupe.2G129100	CDC20.1; signal transducer	FI02843P (PTHR19918:SF8)	ubiquitin-protein ligase(PC00234)				0	0	0	0
PRUPE|EnsemblGenome=PRUPE_3G017900|UniProtKB=M5XBD5	Prupe.3G017900	ATRLI2; transporter	ABC TRANSPORTER E FAMILY MEMBER 2-RELATED (PTHR19248:SF27)		ATP binding(GO:0005524);iron ion binding(GO:0005506);ribonucleoprotein complex binding(GO:0043021)	ribosomal subunit export from nucleus(GO:0000054);translational termination(GO:0006415);translational initiation(GO:0006413);translational elongation(GO:0006414)	eukaryotic translation initiation factor 3 complex(GO:0005852)	1	1	1	3
PRUPE|Gene_ORFName=PRUPE_3G016700|UniProtKB=A0A251PTL8	Prupe.3G016700	disease resistance protein (NBS-LRR class), putative	NB-ARC DOMAIN DISEASE RESISTANCE PROTEIN (PTHR33463:SF95)					0	0	0	0
PRUPE|EnsemblGenome=PRUPE_7G259000|UniProtKB=M5VPU2	Prupe.7G259000	glycosyl hydrolase family 18 protein	CHITINASE 7 (PTHR11177:SF364)	glycosidase(PC00110)	drug binding(GO:0008144);carbohydrate derivative binding(GO:0097367);hydrolase activity(GO:0016787)	macromolecule catabolic process(GO:0009057);organonitrogen compound catabolic process(GO:1901565);amino sugar catabolic process(GO:0046348);drug metabolic process(GO:0017144);aminoglycan metabolic process(GO:0006022);cellular catabolic process(GO:0044248)		1	1	0	2
PRUPE|Gene_ORFName=PRUPE_2G135700|UniProtKB=A0A251QFK0	Prupe.2G135700	disease resistance protein (TIR-NBS-LRR class), putative	TMV RESISTANCE PROTEIN N-LIKE (PTHR11017:SF413)					0	0	0	0
PRUPE|EnsemblGenome=PRUPE_6G223100|UniProtKB=M5WCH6	Prupe.6G223100	LBD38 (LOB DOMAIN-CONTAINING PROTEIN 38)	LOB DOMAIN-CONTAINING PROTEIN (PTHR31304:SF36)			regulation of gene expression(GO:0010468);gene expression(GO:0010467)		0	1	0	1
PRUPE|Gene_ORFName=PRUPE_4G171800|UniProtKB=A0A251PM07	Prupe.4G171800	ATGLR2.1; intracellular ligand-gated ion channel	GLUTAMATE RECEPTOR (PTHR18966:SF463)		ligand-gated ion channel activity(GO:0015276);signaling receptor activity(GO:0038023)		plasma membrane(GO:0005886)	1	0	1	2
PRUPE|EnsemblGenome=PRUPE_5G161700|UniProtKB=M5WTY7	Prupe.5G161700	leucine-rich repeat transmembrane protein kinase, putative	BNAC03G64190D PROTEIN (PTHR27006:SF272)		protein serine/threonine kinase activity(GO:0004674)	protein phosphorylation(GO:0006468)	plasma membrane(GO:0005886)	1	1	1	3
PRUPE|Gene_ORFName=PRUPE_4G263200|UniProtKB=A0A251PRC0	Prupe.4G263200	NA						0	0	0	0
PRUPE|Gene_ORFName=PRUPE_2G237500|UniProtKB=A0A251QKY7	Prupe.2G237500	FZR3 (FIZZY-RELATED 3); signal transducer	PROTEIN FIZZY-RELATED 3 (PTHR19918:SF36)	ubiquitin-protein ligase(PC00234)				0	0	0	0
PRUPE|Gene_ORFName=PRUPE_6G123300|UniProtKB=A0A251NPA1	Prupe.6G123300	NA	HISTIDINE-CONTAINING PHOSPHOTRANSFER PROTEIN 2 (PTHR28242:SF30)		molecular transducer activity(GO:0060089);protein kinase binding(GO:0019901);protein kinase activity(GO:0004672)	phosphorelay signal transduction system(GO:0000160);phosphorylation(GO:0016310);hormone-mediated signaling pathway(GO:0009755)	nucleus(GO:0005634);cytoplasm(GO:0005737)	1	1	1	3
PRUPE|Gene_ORFName=PRUPE_5G138900|UniProtKB=A0A251PBN6	Prupe.5G138900	pentatricopeptide (PPR) repeat-containing protein	PENTATRICOPEPTIDE REPEAT-CONTAINING PROTEIN (PTHR24015:SF339)			RNA modification(GO:0009451)	intracellular membrane-bounded organelle(GO:0043231)	0	1	1	2
PRUPE|Gene_ORFName=PRUPE_1G510800|UniProtKB=A0A251RGB4	Prupe.1G510800	kinase	MDIS1-INTERACTING RECEPTOR LIKE KINASE 2-LIKE (PTHR27006:SF196)		protein serine/threonine kinase activity(GO:0004674)	protein phosphorylation(GO:0006468)	plasma membrane(GO:0005886)	1	1	1	3
PRUPE|Gene_ORFName=PRUPE_6G083300|UniProtKB=A0A251NLZ9	Prupe.6G083300	NA						0	0	0	0
PRUPE|Gene_ORFName=PRUPE_4G169600|UniProtKB=A0A251PLV1	Prupe.4G169600	leucine-rich repeat transmembrane protein kinase, putative	LRR RECEPTOR-LIKE SERINE/THREONINE-PROTEIN KINASE RPK1-RELATED (PTHR45974:SF40)					0	0	0	0
PRUPE|Gene_ORFName=PRUPE_7G153800|UniProtKB=A0A251NBZ0	Prupe.7G153800	NA	EXPRESSED PROTEIN (PTHR36410:SF1)					0	0	0	0
PRUPE|Gene_ORFName=PRUPE_8G164900|UniProtKB=A0A251N0Y3	Prupe.8G164900	MCM10	PROTEIN MCM10 HOMOLOG (PTHR13454:SF11)		DNA replication origin binding(GO:0003688);single-stranded DNA binding(GO:0003697)	DNA replication initiation(GO:0006270);DNA biosynthetic process(GO:0071897)	nuclear pre-replicative complex(GO:0005656);origin recognition complex(GO:0000808);CMG complex(GO:0071162);GINS complex(GO:0000811);replication fork protection complex(GO:0031298);MCM complex(GO:0042555);MCM core complex(GO:0097373)	1	1	1	3
PRUPE|EnsemblGenome=PRUPE_6G261600|UniProtKB=M5WJ09	Prupe.6G261600	aldo/keto reductase family protein	ALDO/KETO REDUCTASE FAMILY OXIDOREDUCTASE (PTHR11732:SF456)	reductase(PC00198)	oxidoreductase activity, acting on the CH-OH group of donors, NAD or NADP as acceptor(GO:0016616)		cytosol(GO:0005829)	1	0	1	2
PRUPE|Gene_ORFName=PRUPE_1G214900|UniProtKB=A0A251R1A9	Prupe.1G214900	Rap2.6L (related to AP2 6L); DNA binding / transcription factor	ETHYLENE-RESPONSIVE TRANSCRIPTION FACTOR ERF113 (PTHR31190:SF167)					0	0	0	0
PRUPE|EnsemblGenome=PRUPE_2G048200|UniProtKB=M5X539	Prupe.2G048200	unknown protein	MEDIATOR OF RNA POLYMERASE II TRANSCRIPTION SUBUNIT 15A-RELATED (PTHR33137:SF4)					0	0	0	0
PRUPE|EnsemblGenome=PRUPE_8G243200|UniProtKB=M5VP75	Prupe.8G243200	catalytic	PHENAZINE BIOSYNTHESIS-LIKE DOMAIN-CONTAINING PROTEIN (PTHR13774:SF17)					0	0	0	0
PRUPE|Gene_ORFName=PRUPE_1G153800|UniProtKB=A0A251QY91	Prupe.1G153800	APL1 (ADP GLUCOSE PYROPHOSPHORYLASE LARGE SUBUNIT 1); glucose-1-phosphate adenylyltransferase	GLUCOSE-1-PHOSPHATE ADENYLYLTRANSFERASE LARGE SUBUNIT 1, CHLOROPLASTIC-RELATED (PTHR43523:SF12)	nucleotidyltransferase(PC00174)				0	0	0	0
PRUPE|EnsemblGenome=PRUPE_2G281300|UniProtKB=M5XE15	Prupe.2G281300	ATRPS13A (ARABIDOPSIS THALIANA RIBOSOMAL PROTEIN S13A); structural constituent of ribosome	40S RIBOSOMAL PROTEIN S13-1-RELATED (PTHR11885:SF25)	ribosomal protein(PC00202)	structural constituent of ribosome(GO:0003735);rRNA binding(GO:0019843)		cytosolic small ribosomal subunit(GO:0022627);nucleolus(GO:0005730)	1	0	1	2
PRUPE|EnsemblGenome=PRUPE_3G254200|UniProtKB=M5X7M9	Prupe.3G254200	transferase family protein	MALONYL-COA:ISOFLAVONE 7-O-GLUCOSIDE MALONYLTRANSFERASE (PTHR31625:SF50)					0	0	0	0
PRUPE|EnsemblGenome=PRUPE_8G072000|UniProtKB=M5W233	Prupe.8G072000	defense-related protein, putative	GLUTAMINE AMIDOTRANSFERASE CLASS-I FAMILY PROTEIN, EXPRESSED (PTHR42695:SF13)	cysteine protease(PC00081);transferase(PC00220)			cytosol(GO:0005829)	0	0	1	1
PRUPE|Gene_ORFName=PRUPE_1G460000|UniProtKB=A0A251RDF3	Prupe.1G460000	NA	OS08G0448100 PROTEIN (PTHR33098:SF64)					0	0	0	0
PRUPE|EnsemblGenome=PRUPE_5G157800|UniProtKB=M5WUG7	Prupe.5G157800	GDSL-motif lipase/hydrolase family protein	LIPASE/HYDROLASE FAMILY PROTEIN, PUTATIVE, EXPRESSED-RELATED (PTHR22835:SF557)					0	0	0	0
PRUPE|Gene_ORFName=PRUPE_7G004700|UniProtKB=A0A251N4G7	Prupe.7G004700	unknown protein	DUF1639 FAMILY PROTEIN (PTHR33130:SF42)					0	0	0	0
PRUPE|Gene_ORFName=PRUPE_2G194200|UniProtKB=A0A251QI90	Prupe.2G194200	CYP78A8; electron carrier/ heme binding / iron ion binding / monooxygenase/ oxygen binding	CYTOCHROME P450 78A6 (PTHR47946:SF9)					0	0	0	0
PRUPE|EnsemblGenome=PRUPE_5G050100|UniProtKB=M5WS05	Prupe.5G050100	LON2 (LON PROTEASE 2); ATP binding / ATP-dependent peptidase/ nucleoside-triphosphatase/ nucleotide binding / serine-type endopeptidase/ serine-type peptidase	LON PROTEASE HOMOLOG 2, PEROXISOMAL (PTHR10046:SF24)	serine protease(PC00203)				0	0	0	0
PRUPE|Gene_ORFName=PRUPE_1G530700|UniProtKB=A0A251RGZ3	Prupe.1G530700	NA	CARBONIC ANHYDRASE (PTHR11002:SF19)	dehydratase(PC00091)				0	0	0	0
PRUPE|EnsemblGenome=PRUPE_1G162200|UniProtKB=M5XMP8	Prupe.1G162200	disease resistance protein (TIR-NBS-LRR class), putative	DISEASE RESISTANCE PROTEIN (TIR-NBS CLASS) (PTHR11017:SF421)					0	0	0	0
PRUPE|EnsemblGenome=PRUPE_8G011000|UniProtKB=M5VTN0	Prupe.8G011000	oxidoreductase, 2OG-Fe(II) oxygenase family protein	LEUCOANTHOCYANIDIN DIOXYGENASE-LIKE PROTEIN (PTHR47990:SF127)		dioxygenase activity(GO:0051213)			1	0	0	1
PRUPE|Gene_ORFName=PRUPE_5G219700|UniProtKB=A0A251PC16	Prupe.5G219700	CYP71B10; electron carrier/ heme binding / iron ion binding / monooxygenase/ oxygen binding	CYTOCHROME P450 FAMILY PROTEIN (PTHR47943:SF3)					0	0	0	0
PRUPE|Gene_ORFName=PRUPE_1G124200|UniProtKB=A0A251QWI8	Prupe.1G124200	catalytic/ epoxide hydrolase	BIFUNCTIONAL EPOXIDE HYDROLASE 2 (PTHR43329:SF4)	hydrolase(PC00121)				0	0	0	0
PRUPE|Gene_ORFName=PRUPE_8G238000|UniProtKB=A0A251N2L2	Prupe.8G238000	protease inhibitor/seed storage/lipid transfer protein (LTP) family protein	BIFUNCTIONAL INHIBITOR/LIPID-TRANSFER PROTEIN/SEED STORAGE 2S ALBUMIN SUPERFAMILY PROTEIN (PTHR33044:SF180)					0	0	0	0
PRUPE|EnsemblGenome=PRUPE_7G118900|UniProtKB=M5WAA0	Prupe.7G118900	peroxiredoxin type 2, putative	PEROXIREDOXIN-5, MITOCHONDRIAL (PTHR10430:SF16)		oxidoreductase activity, acting on peroxide as acceptor(GO:0016684)	cellular homeostasis(GO:0019725);reactive oxygen species metabolic process(GO:0072593);regulation of cellular process(GO:0050794);cofactor metabolic process(GO:0051186);cellular response to oxidative stress(GO:0034599);drug metabolic process(GO:0017144);cellular catabolic process(GO:0044248)	cytoplasm(GO:0005737)	1	1	1	3
PRUPE|EnsemblGenome=PRUPE_1G261200|UniProtKB=M5XSF2	Prupe.1G261200	NA	OS02G0740600 PROTEIN (PTHR33386:SF5)					0	0	0	0
PRUPE|EnsemblGenome=PRUPE_2G232000|UniProtKB=M5VRN0	Prupe.6G081300,Prupe.2G232000	NA	HISTONE H4 (PTHR10484:SF183)	histone(PC00118)	DNA binding(GO:0003677)			1	0	0	1
PRUPE|EnsemblGenome=PRUPE_8G164700|UniProtKB=M5VIL0	Prupe.8G164700	KAK (KAKTUS); ubiquitin-protein ligase	E3 UBIQUITIN-PROTEIN LIGASE TRIP12 (PTHR45670:SF1)					0	0	0	0
PRUPE|Gene_ORFName=PRUPE_8G156100|UniProtKB=A0A251MYD5	Prupe.8G156100	AGD2 (ABERRANT GROWTH AND DEATH 2); L,L-diaminopimelate aminotransferase/ transaminase	LL-DIAMINOPIMELATE AMINOTRANSFERASE, CHLOROPLASTIC (PTHR43144:SF1)	transaminase(PC00216)				0	0	0	0
PRUPE|EnsemblGenome=PRUPE_3G177600|UniProtKB=M5X5L9	Prupe.3G177600	GDSL-motif lipase/hydrolase family protein	GDSL-LIKE LIPASE/ACYLHYDROLASE (PTHR45642:SF72)					0	0	0	0
PRUPE|EnsemblGenome=PRUPE_2G266400|UniProtKB=M5X711	Prupe.2G266400	leucine-rich repeat transmembrane protein kinase, putative	LRR RECEPTOR-LIKE KINASE (PTHR48010:SF40)					0	0	0	0
PRUPE|EnsemblGenome=PRUPE_4G051400|UniProtKB=M5X1X6	Prupe.4G051400	ERF9 (ERF DOMAIN PROTEIN 9); DNA binding / transcription factor/ transcription repressor	OS09G0309700 PROTEIN (PTHR31190:SF96)					0	0	0	0
PRUPE|Gene_ORFName=PRUPE_8G034900|UniProtKB=A0A251MSB9	Prupe.8G034900	disease resistance protein (TIR-NBS-LRR class), putative	DISEASE RESISTANCE PROTEIN (TIR-NBS-LRR CLASS) FAMILY-RELATED (PTHR11017:SF232)					0	0	0	0
PRUPE|EnsemblGenome=PRUPE_1G475100|UniProtKB=M5XDK2	Prupe.1G475100	RD22; nutrient reservoir	BURP DOMAIN PROTEIN RD22 (PTHR31236:SF2)					0	0	0	0
PRUPE|Gene_ORFName=PRUPE_3G158000|UniProtKB=A0A251Q0Y4	Prupe.3G158000	NA						0	0	0	0
PRUPE|Gene_ORFName=PRUPE_1G139000|UniProtKB=A0A251QWY4	Prupe.1G139000	zinc ion binding	CW-TYPE ZINC-FINGER PROTEIN (PTHR46524:SF12)					0	0	0	0
PRUPE|EnsemblGenome=PRUPE_1G372600|UniProtKB=M5XD50	Prupe.1G372600	ATP-dependent protease La (LON) domain-containing protein	ATP-DEPENDENT PROTEASE LA (LON) DOMAIN PROTEIN (PTHR46732:SF5)					0	0	0	0
PRUPE|EnsemblGenome=PRUPE_6G029000|UniProtKB=M5WJB3	Prupe.6G029000	kinase	LRR RECEPTOR-LIKE SERINE/THREONINE-PROTEIN KINASE (PTHR27000:SF676)				plasma membrane(GO:0005886)	0	0	1	1
PRUPE|EnsemblGenome=PRUPE_1G470600|UniProtKB=M5XAI4	Prupe.1G470600	NA	SUBFAMILY NOT NAMED (PTHR33287:SF2)					0	0	0	0
PRUPE|Gene_ORFName=PRUPE_8G056800|UniProtKB=A0A251MTQ9	Prupe.8G056800	histidinol-phosphate aminotransferase, putative	HISTIDINOL-PHOSPHATE AMINOTRANSFERASE (PTHR42885:SF2)					0	0	0	0
PRUPE|EnsemblGenome=PRUPE_3G069000|UniProtKB=M5WRF7	Prupe.3G069000	60S ribosomal protein L37 (RPL37C)	RIBOSOMAL PROTEIN L37 (PTHR10768:SF28)	ribosomal protein(PC00202)	RNA binding(GO:0003723)		cytosolic large ribosomal subunit(GO:0022625)	1	0	1	2
PRUPE|Gene_ORFName=PRUPE_7G178000|UniProtKB=A0A251NF15	Prupe.7G178000	unknown protein	REGULATOR OF VPS4 ACTIVITY IN THE MVB PATHWAY PROTEIN (PTHR12161:SF55)			protein localization(GO:0008104)		0	1	0	1
PRUPE|Gene_ORFName=PRUPE_2G085900|UniProtKB=A0A251QD91	Prupe.2G085900	transcription coactivator	MEDIATOR OF RNA POLYMERASE II TRANSCRIPTION SUBUNIT 7 (PTHR21428:SF11)			transcription by RNA polymerase II(GO:0006366);regulation of transcription by RNA polymerase II(GO:0006357)	core mediator complex(GO:0070847);mediator complex(GO:0016592)	0	1	1	2
PRUPE|EnsemblGenome=PRUPE_5G163500|UniProtKB=M5WBH6	Prupe.5G163500	CYP71A22; electron carrier/ heme binding / iron ion binding / monooxygenase/ oxygen binding	CYTOCHROME P450 71A21-RELATED (PTHR47956:SF4)					0	0	0	0
PRUPE|Gene_ORFName=PRUPE_6G151200|UniProtKB=A0A251NQT6	Prupe.6G151200	sugar transporter, putative						0	0	0	0
PRUPE|Gene_ORFName=PRUPE_6G188400|UniProtKB=A0A251NSI5	Prupe.6G188400	STOP1 (sensitive to proton rhizotoxicity 1); nucleic acid binding / transcription factor/ zinc ion binding	OSJNBA0019G23.4 PROTEIN (PTHR10593:SF139)					0	0	0	0
PRUPE|EnsemblGenome=PRUPE_2G312900|UniProtKB=M5X2X8	Prupe.2G312900	FUNCTIONS IN: molecular_function unknown; INVOLVED IN: biological_process unknown; LOCATED IN: cellular_component unknown; CONTAINS InterPro DOMAIN/s: Transcription factor Pcc1 (InterPro:IPR015419); Has 78 Blast hits to 78 proteins in 41 species: Archae - 0; Bacteria - 0; Metazoa - 33; Fungi - 21; Plants - 19; Viruses - 0; Other Eukaryotes - 5 (source: NCBI BLink).	GEO08993P1 (PTHR31283:SF5)			transcription by RNA polymerase II(GO:0006366);positive regulation of transcription by RNA polymerase II(GO:0045944);tRNA threonylcarbamoyladenosine metabolic process(GO:0070525)	EKC/KEOPS complex(GO:0000408)	0	1	1	2
PRUPE|EnsemblGenome=PRUPE_3G160400|UniProtKB=M5WWQ6	Prupe.3G160400	polcalcin, putative / calcium-binding pollen allergen, putative	SARCOPLASMIC CALCIUM-BINDING PROTEIN, ISOFORM C (PTHR23064:SF18)	actin or actin-binding cytoskeletal protein(PC00041)				0	0	0	0
PRUPE|EnsemblGenome=PRUPE_3G006100|UniProtKB=M5X9Q8	Prupe.3G006100	protein phosphatase 2C, putative / PP2C, putative	PROTEIN PHOSPHATASE 2C 49-RELATED (PTHR13832:SF165)	protein phosphatase(PC00195)	protein serine/threonine phosphatase activity(GO:0004722)			1	0	0	1
PRUPE|EnsemblGenome=PRUPE_7G201600|UniProtKB=M5WG39	Prupe.7G201600	TT2 (TRANSPARENT TESTA 2); DNA binding / transcription factor	TRANSCRIPTION FACTOR TT2 (PTHR47998:SF42)		transcription regulatory region DNA binding(GO:0044212);sequence-specific DNA binding(GO:0043565)	cell differentiation(GO:0030154)	nucleus(GO:0005634)	1	1	1	3
PRUPE|Gene_ORFName=PRUPE_2G104600|UniProtKB=A0A251QE07	Prupe.2G104600	AtRLP3 (Receptor Like Protein 3); protein binding / protein kinase	LRR RECEPTOR-LIKE SERINE/THREONINE-PROTEIN KINASE RPK1-RELATED (PTHR45974:SF40)					0	0	0	0
PRUPE|Gene_ORFName=PRUPE_3G103500|UniProtKB=A0A251PY70	Prupe.3G103500	NA	ZINC FINGER, RING/FYVE/PHD-TYPE-RELATED (PTHR31150:SF19)					0	0	0	0
PRUPE|Gene_ORFName=PRUPE_1G469900|UniProtKB=A0A251RE33	Prupe.1G469900	NA						0	0	0	0
PRUPE|EnsemblGenome=PRUPE_1G485100|UniProtKB=M5Y5X7	Prupe.1G485100	serine-rich protein-related	BNACNNG20100D PROTEIN (PTHR33132:SF80)					0	0	0	0
PRUPE|Gene_ORFName=PRUPE_2G286100|UniProtKB=A0A251QR54	Prupe.2G286100	basix helix-loop-helix (bHLH) family protein	TRANSCRIPTION FACTOR BHLH36-LIKE (PTHR13935:SF128)	basic helix-loop-helix transcription factor(PC00055)	DNA-binding transcription factor activity(GO:0003700);RNA polymerase II regulatory region sequence-specific DNA binding(GO:0000977);transcription factor binding(GO:0008134)	transcription by RNA polymerase II(GO:0006366);regulation of transcription by RNA polymerase II(GO:0006357)	RNA polymerase II transcription factor complex(GO:0090575)	1	1	1	3
PRUPE|EnsemblGenome=PRUPE_6G190300|UniProtKB=M5W519	Prupe.6G190300	AtUGT85A2 (UDP-glucosyl transferase 85A2); UDP-glycosyltransferase/ glucuronosyltransferase/ transferase, transferring glycosyl groups	GLYCOSYLTRANSFERASE (PTHR11926:SF1365)		UDP-glucosyltransferase activity(GO:0035251)			1	0	0	1
PRUPE|Gene_ORFName=PRUPE_5G123300|UniProtKB=A0A251P8V8	Prupe.5G123300	KAS I (3-KETOACYL-ACYL CARRIER PROTEIN SYNTHASE I); catalytic/ fatty-acid synthase/ transferase, transferring acyl groups other than amino-acyl groups	3-OXOACYL-(ACYL CARRIER) SYNTHASE II (PTHR11712:SF330)		transferase activity, transferring acyl groups other than amino-acyl groups(GO:0016747)	fatty acid biosynthetic process(GO:0006633)	mitochondrion(GO:0005739)	1	1	1	3
PRUPE|Gene_ORFName=PRUPE_1G043000|UniProtKB=A0A251QSF9	Prupe.1G043000	NA	PROTEIN PLANT CADMIUM RESISTANCE 9 (PTHR15907:SF109)					0	0	0	0
PRUPE|EnsemblGenome=PRUPE_5G139100|UniProtKB=M5WBE8	Prupe.5G139100	calnexin 1 (CNX1)	CALNEXIN 14D-RELATED (PTHR11073:SF1)	chaperone(PC00072)	calcium ion binding(GO:0005509)	endoplasmic reticulum unfolded protein response(GO:0030968);protein folding(GO:0006457)	endoplasmic reticulum membrane(GO:0005789);vacuole(GO:0005773);plasma membrane(GO:0005886)	1	1	1	3
PRUPE|EnsemblGenome=PRUPE_6G327300|UniProtKB=M5WK00	Prupe.6G327300	unknown protein	SUBFAMILY NOT NAMED (PTHR33976:SF11)					0	0	0	0
PRUPE|EnsemblGenome=PRUPE_4G269700|UniProtKB=M5WHL6	Prupe.4G269700	molybdopterin biosynthesis MoaE family protein	MOLYBDOPTERIN SYNTHASE CATALYTIC SUBUNIT (PTHR23404:SF2)				cytosol(GO:0005829)	0	0	1	1
[truncated: 1,531 more rows]

## Sheet: hits_MF
Gene ID	Mapped IDs	PANTHER Family/Subfamily	PANTHER Protein Class	Category/GO term - High Level	PANTHER GO-SLIM MOLECULAR FUNCTION
PRUPE|EnsemblGenome=PRUPE_4G101900|UniProtKB=M5WQ67	Prupe.4G101900	CASP-LIKE PROTEIN 1B2 (PTHR11615:SF244)	dehydrogenase(PC00092)	binding (GO:0005488)	cofactor binding(GO:0048037)
[truncated: 1,057 more rows]

## Sheet: hits_BP
Gene ID	Mapped IDs	PANTHER Family/Subfamily	PANTHER Protein Class	Category/GO term - High Level	PANTHER GO-SLIM BIOLOGICAL PROCESS
[truncated: 1,721 more rows]

## Sheet: hits_CC
Gene ID	Mapped IDs	PANTHER Family/Subfamily	PANTHER Protein Class	Category/GO term - High Level	PANTHER GO-SLIM CELLULAR COMPONENT
[truncated: 2,782 more rows]

[truncated: 6 more sheets: Percentage_total_MF, Percentage_total_BP, Percentage_total_CC, Overrepresentation_MF, Overrepresentation_BP, Overrepresentation_CC]
