# Supplementary material for: Gene Expression Analysis of Induced Plum pox virus (Sharka) Resistance in Peach (Prunus persica) by Almond (P. dulcis) Grafting
Source: Int J Mol Sci. 2021 Mar 30;22(7):3585. doi: 10.3390/ijms22073585 (PMC8036523; doi:10.3390/ijms22073585)
Supplement: Supplementary file 1 [file ijms-22-03585-s001.zip › ijms-1159338 R1 Supplementary Materials/ijms-1159338 R1 Table S9.xlsx]

## Sheet: Table S9
Gene expression analysis of induced Plum pox virus resistance in peach (Prunus persica) by almond (P. dulcis) grafting
Manuel Rubio, Pedro J. Martínez-García, Azam Nikbakht-Dehkordi, Ángela S. Prudencio, Eva M. Gómez, Bernardo Rodamilans, Federico Dicenta, Juan Antonio García and Pedro Martínez-Gómez

## Sheet: Complete_annotation_147_total
Gene ID	Mapped IDs	Gene Description	PANTHER Family/Subfamily	PANTHER Protein Class	PANTHER GO-SLIM MF	PANTHER GO-SLIM BP	PANTHER GO-SLIM CC	HayID_MF	HayID_BP	HayID_CC	Total
PRUPE|EnsemblGenome=PRUPE_1G021600|UniProtKB=M5XLX6	Prupe.1G021600	ELIP1 (EARLY LIGHT-INDUCABLE PROTEIN); chlorophyll binding	EARLY LIGHT-INDUCED PROTEIN 1, CHLOROPLASTIC (PTHR14154:SF5)				chloroplast thylakoid membrane(GO:0009535)	0	0	1	1
PRUPE|EnsemblGenome=PRUPE_8G150600|UniProtKB=M5VIX9	Prupe.8G150600	UGT74F2 (UDP-GLUCOSYLTRANSFERASE 74F2); UDP-glucose:4-aminobenzoate acylglucosyltransferase/ UDP-glucosyltransferase/ UDP-glycosyltransferase/ transferase, transferring glycosyl groups / transferase, transferring hexosyl groups	GLYCOSYLTRANSFERASE (PTHR11926:SF738)		UDP-glucosyltransferase activity(GO:0035251)			1	0	0	1
PRUPE|EnsemblGenome=PRUPE_2G206600|UniProtKB=M5XJQ5	Prupe.2G206600	nodulin family protein	FAMILY PROTEIN, PUTATIVE, EXPRESSED-RELATED (PTHR21576:SF84)					0	0	0	0
PRUPE|Gene_ORFName=PRUPE_8G004100|UniProtKB=A0A251MTK1	Prupe.8G004100	AtCXE18 (Arabidopsis thaliana carboxyesterase 18); carboxylesterase	CARBOXYLESTERASE 18-RELATED (PTHR23024:SF487)	deacetylase(PC00087)	hydrolase activity(GO:0016787)	catabolic process(GO:0009056)		1	1	0	2
PRUPE|EnsemblGenome=PRUPE_I001000|UniProtKB=A0A1R3L4Y8	Prupe.I001000	NA	GLYCOSYLTRANSFERASE (PTHR11926:SF738)		UDP-glucosyltransferase activity(GO:0035251)			1	0	0	1
PRUPE|EnsemblGenome=PRUPE_3G144200|UniProtKB=M5WT75	Prupe.3G144200	tryptophan synthase, alpha subunit, putative	TRYPTOPHAN SYNTHASE ALPHA CHAIN, CHLOROPLASTIC (PTHR43406:SF1)	lyase(PC00144)	hydro-lyase activity(GO:0016836)	alpha-amino acid metabolic process(GO:1901605);aromatic amino acid family biosynthetic process(GO:0009073);cellular nitrogen compound biosynthetic process(GO:0044271);heterocycle biosynthetic process(GO:0018130)	chloroplast(GO:0009507)	1	1	1	3
PRUPE|Gene_ORFName=PRUPE_2G218700|UniProtKB=A0A251QKR4	Prupe.2G218700	NA	LOW TEMPERATURE-INDUCED PROTEIN LT101.2 (PTHR21659:SF99)					0	0	0	0
PRUPE|Gene_ORFName=PRUPE_6G057300|UniProtKB=A0A251NNG4	Prupe.6G057300	NA	NAC TRANSCRIPTION FACTOR-LIKE PROTEIN (PTHR31989:SF220)					0	0	0	0
PRUPE|EnsemblGenome=PRUPE_3G144100|UniProtKB=M5X697	Prupe.3G144100	pathogenesis-related thaumatin family protein	PRU PROTEIN, PUTATIVE-RELATED (PTHR31048:SF132)			defense response(GO:0006952)		0	1	0	1
PRUPE|Gene_ORFName=PRUPE_1G042800|UniProtKB=A0A251QSE2	Prupe.1G042800	unknown protein	PROTEIN PLANT CADMIUM RESISTANCE 9 (PTHR15907:SF109)					0	0	0	0
PRUPE|EnsemblGenome=PRUPE_1G245400|UniProtKB=M5XXC5	Prupe.1G245400	aldo/keto reductase, putative	ALDO/KETO REDUCTASE FAMILY OXIDOREDUCTASE (PTHR11732:SF416)	reductase(PC00198)	oxidoreductase activity, acting on the CH-OH group of donors, NAD or NADP as acceptor(GO:0016616)		cytosol(GO:0005829)	1	0	1	2
PRUPE|Gene_ORFName=PRUPE_4G079400|UniProtKB=A0A251PHA8	Prupe.4G079400	NA	CYTOCHROME P450 61 (PTHR24286:SF228)	oxygenase(PC00177)	oxidoreductase activity(GO:0016491)	oxidation-reduction process(GO:0055114);sterol metabolic process(GO:0016125)		1	1	0	2
PRUPE|EnsemblGenome=PRUPE_1G091300|UniProtKB=M5XTJ4	Prupe.1G091300	allergen V5/Tpx-1-related family protein	CAP (CYSTEINE-RICH SECRETORY PROTEINS, ANTIGEN 5, AND PATHOGENESIS-RELATED 1 PROTEIN) SUPERFAMILY PROTEIN (PTHR10334:SF430)	defense/immunity protein(PC00090)			extracellular space(GO:0005615)	0	0	1	1
PRUPE|Gene_ORFName=PRUPE_6G083100|UniProtKB=A0A251NPP4	Prupe.6G083100	disease resistance protein (TIR-NBS-LRR class), putative	DISEASE RESISTANCE PROTEIN (TIR-NBS CLASS)-RELATED (PTHR11017:SF305)					0	0	0	0
PRUPE|Gene_ORFName=PRUPE_8G032300|UniProtKB=A0A251MS52	Prupe.8G032300	unknown protein	PROTEIN, PUTATIVE, EXPRESSED-RELATED (PTHR35293:SF1)					0	0	0	0
PRUPE|EnsemblGenome=PRUPE_1G440600|UniProtKB=M5Y6F0	Prupe.1G440600	NA	PRECURSOR OF CEP5 (PTHR33348:SF3)		hormone activity(GO:0005179)	leaf development(GO:0048366);nitrate transport(GO:0015706);anatomical structure morphogenesis(GO:0009653);regulation of anatomical structure morphogenesis(GO:0022603);regulation of multicellular organismal development(GO:2000026)		1	1	0	2
PRUPE|EnsemblGenome=PRUPE_3G024900|UniProtKB=M5X749	Prupe.3G024900	ALPHA-VPE (alpha-vacuolar processing enzyme); cysteine-type endopeptidase	VACUOLAR-PROCESSING ENZYME-LIKE (PTHR12000:SF45)	cysteine protease(PC00081)	cysteine-type endopeptidase activity(GO:0004197)	vacuolar protein processing(GO:0006624);proteolysis involved in cellular protein catabolic process(GO:0051603)		1	1	0	2
PRUPE|EnsemblGenome=PRUPE_1G520900|UniProtKB=M5XYK8	Prupe.1G520900	EXL2 (EXORDIUM LIKE 2)	PROTEIN EXORDIUM-LIKE 2 (PTHR31279:SF8)					0	0	0	0
PRUPE|Gene_ORFName=PRUPE_1G397400|UniProtKB=A0A251RAB3	Prupe.1G397400	peroxidase, putative	PEROXIDASE 18-RELATED (PTHR31235:SF9)		oxidoreductase activity, acting on peroxide as acceptor(GO:0016684)	response to stress(GO:0006950)	plasmodesma(GO:0009506);plant-type cell wall(GO:0009505)	1	1	1	3
PRUPE|EnsemblGenome=PRUPE_6G185600|UniProtKB=M5VYT5	Prupe.6G185600	NA	CYSTEINE-RICH AND TRANSMEMBRANE DOMAIN-CONTAINING PROTEIN PCC1-RELATED (PTHR31568:SF59)				plasma membrane(GO:0005886)	0	0	1	1
PRUPE|Gene_ORFName=PRUPE_1G327000|UniProtKB=A0A251R6P7	Prupe.1G327000	NA	CLAVATA3/ESR (CLE)-RELATED PROTEIN 16 (PTHR34545:SF7)					0	0	0	0
PRUPE|EnsemblGenome=PRUPE_4G066300|UniProtKB=M5WK11	Prupe.4G066300	unknown protein	TRANSCRIPTION FACTOR BHLH35-LIKE PROTEIN (PTHR31945:SF27)					0	0	0	0
PRUPE|EnsemblGenome=PRUPE_4G059600|UniProtKB=M5WG86	Prupe.4G059600	cysteine proteinase, putative	CYSTEINE PROTEASE-LIKE PROTEIN-RELATED (PTHR12411:SF791)	cysteine protease(PC00081)	cysteine-type endopeptidase activity(GO:0004197)	proteolysis involved in cellular protein catabolic process(GO:0051603)	extracellular space(GO:0005615);lysosome(GO:0005764)	1	1	1	3
PRUPE|EnsemblGenome=PRUPE_3G013600|UniProtKB=M5WTI5	Prupe.3G013600	ATGSTF12 (ARABIDOPSIS THALIANA GLUTATHIONE S-TRANSFERASE PHI 12); glutathione transferase	GLUTATHIONE S-TRANSFERASE F12 (PTHR43900:SF54)		cofactor binding(GO:0048037);peptide binding(GO:0042277);anion binding(GO:0043168);transferase activity, transferring alkyl or aryl (other than methyl) groups(GO:0016765)	glutathione metabolic process(GO:0006749)	cytoplasm(GO:0005737)	1	1	1	3
PRUPE|Gene_ORFName=PRUPE_4G058900|UniProtKB=A0A251PGD7	Prupe.4G058900	lipase, putative	GDSL-LIKE LIPASE/ACYLHYDROLASE (PTHR22835:SF626)					0	0	0	0
PRUPE|EnsemblGenome=PRUPE_5G082100|UniProtKB=M5WCU5	Prupe.5G082100	MATE efflux family protein	PROTEIN DETOXIFICATION 56 (PTHR11206:SF93)	transporter(PC00227)	transmembrane transporter activity(GO:0022857)			1	0	0	1
PRUPE|EnsemblGenome=PRUPE_7G205200|UniProtKB=M5VPE7	Prupe.7G205200	unknown protein	NUCLEASE (PTHR22930:SF199)					0	0	0	0
PRUPE|EnsemblGenome=PRUPE_2G178200|UniProtKB=M5XL44	Prupe.2G178200	LEA14 (LATE EMBRYOGENESIS ABUNDANT 14)	DESICCATION-RELATED PROTEIN LEA14-RELATED (PTHR31459:SF19)				cytosol(GO:0005829)	0	0	1	1
PRUPE|EnsemblGenome=PRUPE_1G310900|UniProtKB=M5XB52	Prupe.1G310900	zinc finger (B-box type) family protein	ZINC FINGER PROTEIN CONSTANS-LIKE 6 (PTHR31874:SF43)					0	0	0	0
PRUPE|Gene_ORFName=PRUPE_2G322300|UniProtKB=A0A251QPT0	Prupe.2G322300	NA	PROTEIN RESPONSE TO LOW SULFUR 1 (PTHR34283:SF1)					0	0	0	0
PRUPE|EnsemblGenome=PRUPE_5G094200|UniProtKB=M5WR50	Prupe.5G094200	ATOSM34 (osmotin 34)	PROTEIN P21 (PTHR31048:SF47)			defense response(GO:0006952)		0	1	0	1
PRUPE|EnsemblGenome=PRUPE_5G090100|UniProtKB=M5WBR4	Prupe.5G090100	DREB1A (DEHYDRATION RESPONSE ELEMENT B1A); DNA binding / transcription activator/ transcription factor	DEHYDRATION-RESPONSIVE ELEMENT-BINDING PROTEIN 1D-LIKE (PTHR31839:SF25)					0	0	0	0
PRUPE|EnsemblGenome=PRUPE_1G296300|UniProtKB=M5XN61	Prupe.1G296300	BAS1 (PHYB ACTIVATION TAGGED SUPPRESSOR 1); oxygen binding / steroid hydroxylase	CYTOCHROME P450 CYP749A22-LIKE (PTHR24282:SF20)	oxygenase(PC00177)				0	0	0	0
PRUPE|Gene_ORFName=PRUPE_3G055200|UniProtKB=A0A251PW20	Prupe.3G055200	light repressible receptor protein kinase	INSENSITIVE 1-ASSOCIATED RECEPTOR KINASE 1, PUTATIVE-RELATED (PTHR45631:SF111)					0	0	0	0
PRUPE|Gene_ORFName=PRUPE_1G143200|UniProtKB=A0A251QXJ6	Prupe.1G143200	SYD (SPLAYED); ATPase/ chromatin binding	CHROMATIN STRUCTURE-REMODELING COMPLEX PROTEIN SYD (PTHR10799:SF973)	DNA helicase(PC00011)	DNA binding(GO:0003677);DNA-dependent ATPase activity(GO:0008094)	ATP-dependent chromatin remodeling(GO:0043044);transcription by RNA polymerase II(GO:0006366);positive regulation of transcription by RNA polymerase II(GO:0045944)	nucleus(GO:0005634)	1	1	1	3
PRUPE|Gene_ORFName=PRUPE_2G202000|UniProtKB=A0A251QIL4	Prupe.2G202000	no apical meristem (NAM) family protein	NAC DOMAIN CONTAINING PROTEIN 49 (PTHR31989:SF193)					0	0	0	0
PRUPE|Gene_ORFName=PRUPE_6G202600|UniProtKB=A0A251NVS9	Prupe.6G202600	tyrosine decarboxylase, putative	TYROSINE DECARBOXYLASE (PTHR11999:SF96)					0	0	0	0
PRUPE|EnsemblGenome=PRUPE_3G168700|UniProtKB=M5WXX2	Prupe.3G168700	unknown protein	PROTEIN TRICHOME BIREFRINGENCE-LIKE 41 ISOFORM X1 (PTHR32285:SF270)		acetyltransferase activity(GO:0016407);O-acyltransferase activity(GO:0008374)		Golgi apparatus(GO:0005794);vacuole(GO:0005773);plasma membrane(GO:0005886)	1	0	1	2
PRUPE|Gene_ORFName=PRUPE_2G222500|UniProtKB=A0A251QJR9	Prupe.2G222500	NA	CYCLIC NUCLEOTIDE-GATED ION CHANNEL 1-LIKE ISOFORM X1 (PTHR45651:SF68)					0	0	0	0
PRUPE|EnsemblGenome=PRUPE_1G021700|UniProtKB=M5Y285	Prupe.1G021700	ELIP1 (EARLY LIGHT-INDUCABLE PROTEIN); chlorophyll binding	EARLY LIGHT-INDUCED PROTEIN 1, CHLOROPLASTIC (PTHR14154:SF5)				chloroplast thylakoid membrane(GO:0009535)	0	0	1	1
PRUPE|Gene_ORFName=PRUPE_4G049700|UniProtKB=A0A251PFX8	Prupe.4G049700	late embryogenesis abundant domain-containing protein / LEA domain-containing protein	OSJNBA0085I10.12 PROTEIN (PTHR47372:SF24)					0	0	0	0
PRUPE|EnsemblGenome=PRUPE_1G520800|UniProtKB=M5XDG6	Prupe.1G520800	EXO (EXORDIUM)	PROTEIN EXORDIUM-RELATED (PTHR31279:SF54)					0	0	0	0
PRUPE|EnsemblGenome=PRUPE_4G155200|UniProtKB=M5WV82	Prupe.4G155200	trypsin and protease inhibitor family protein / Kunitz family protein	TRYPSIN INHIBITOR A (PTHR33107:SF40)	protease inhibitor(PC00191)				0	0	0	0
PRUPE|EnsemblGenome=PRUPE_6G135600|UniProtKB=M5WIJ9	Prupe.6G135600	NA	DECAPPING PROTEIN 1, ISOFORM A (PTHR16290:SF0)	mRNA capping factor(PC00145)	catalytic activity(GO:0003824);mRNA binding(GO:0003729);enzyme regulator activity(GO:0030234)	nucleic acid phosphodiester bond hydrolysis(GO:0090305);deadenylation-dependent decapping of nuclear-transcribed mRNA(GO:0000290);gene expression(GO:0010467)	P-body(GO:0000932)	1	1	1	3
PRUPE|EnsemblGenome=PRUPE_5G133100|UniProtKB=M5WF57	Prupe.5G133100	unknown protein	BNAA08G06880D PROTEIN (PTHR33641:SF2)					0	0	0	0
PRUPE|EnsemblGenome=PRUPE_7G051200|UniProtKB=M5VQU4	Prupe.7G051200	pathogenesis-related thaumatin family protein	PRU PROTEIN, PUTATIVE-RELATED (PTHR31048:SF132)			defense response(GO:0006952)		0	1	0	1
PRUPE|Gene_ORFName=PRUPE_6G289300|UniProtKB=A0A251P0M0	Prupe.6G289300	transcription regulator	TRANSCRIPTION FACTOR BHLH FAMILY-RELATED (PTHR31945:SF45)					0	0	0	0
PRUPE|Gene_ORFName=PRUPE_3G287700|UniProtKB=A0A251Q719	Prupe.3G287700	NA						0	0	0	0
PRUPE|Gene_ORFName=PRUPE_1G202100|UniProtKB=A0A251R0N6	Prupe.1G202100	tRNA-splicing endonuclease positive effector-related	P-LOOP CONTAINING NUCLEOSIDE TRIPHOSPHATE HYDROLASES SUPERFAMILY PROTEIN (PTHR10887:SF480)	RNA helicase(PC00032);DNA helicase(PC00011)	RNA binding(GO:0003723)			1	0	0	1
PRUPE|Gene_ORFName=PRUPE_6G108400|UniProtKB=A0A251NNI0	Prupe.6G108400	auxin-responsive family protein	AUXIN-RESPONSIVE FAMILY PROTEIN (PTHR31374:SF16)					0	0	0	0
PRUPE|EnsemblGenome=PRUPE_8G111600|UniProtKB=M5W4Y2	Prupe.8G111600	NA	EXPRESSED PROTEIN (PTHR36346:SF2)					0	0	0	0
PRUPE|EnsemblGenome=PRUPE_1G400600|UniProtKB=M5Y600	Prupe.1G400600	ATGLR2.7; intracellular ligand-gated ion channel	GLUTAMATE RECEPTOR 2.9 (PTHR18966:SF450)		ligand-gated ion channel activity(GO:0015276);signaling receptor activity(GO:0038023)		plasma membrane(GO:0005886)	1	0	1	2
PRUPE|Gene_ORFName=PRUPE_2G148600|UniProtKB=A0A251QFZ4	Prupe.2G148600	CYP704A2; electron carrier/ heme binding / iron ion binding / monooxygenase/ oxygen binding	CYTOCHROME P450, FAMILY 704, SUBFAMILY A, POLYPEPTIDE 1 (PTHR24296:SF163)	oxygenase(PC00177)				0	0	0	0
PRUPE|EnsemblGenome=PRUPE_3G255800|UniProtKB=M5X7S6	Prupe.3G255800	transcription initiation factor IIB-2 / general transcription factor TFIIB-2 (TFIIB2)	PLANT-SPECIFIC TFIIB-RELATED PROTEIN 2 (PTHR11618:SF53)	general transcription factor(PC00259)	RNA polymerase II regulatory region sequence-specific DNA binding(GO:0000977);TBP-class protein binding(GO:0017025);RNA polymerase II complex binding(GO:0000993)	transcription initiation from RNA polymerase II promoter(GO:0006367)	nucleus(GO:0005634);protein-DNA complex(GO:0032993)	1	1	1	3
PRUPE|EnsemblGenome=PRUPE_1G365600|UniProtKB=M5XNP6	Prupe.1G365600	GASA1 (GAST1 PROTEIN HOMOLOG 1)	GIBBERELLIN-REGULATED PROTEIN 1-RELATED (PTHR23201:SF2)					0	0	0	0
PRUPE|Gene_ORFName=PRUPE_1G457200|UniProtKB=A0A251RD45	Prupe.1G457200	APM1 (AMINOPEPTIDASE M1); aminopeptidase	PUROMYCIN-SENSITIVE AMINOPEPTIDASE-RELATED (PTHR11533:SF174)	metalloprotease(PC00153)	zinc ion binding(GO:0008270);peptide binding(GO:0042277);metallopeptidase activity(GO:0008237)	peptide metabolic process(GO:0006518);organonitrogen compound catabolic process(GO:1901565);cellular catabolic process(GO:0044248)	cytoplasm(GO:0005737)	1	1	1	3
PRUPE|EnsemblGenome=PRUPE_4G176200|UniProtKB=M5WV14	Prupe.4G176200	ERF4 (ETHYLENE RESPONSIVE ELEMENT BINDING FACTOR 4); DNA binding / protein binding / transcription factor/ transcription repressor	ETHYLENE-RESPONSIVE TRANSCRIPTION FACTOR 10-RELATED (PTHR31677:SF136)					0	0	0	0
PRUPE|EnsemblGenome=PRUPE_4G146200|UniProtKB=M5WHN9	Prupe.4G146200	ATGSTU19 (GLUTATHIONE S-TRANSFERASE TAU 19); glutathione binding / glutathione transferase	GLUTATHIONE S-TRANSFERASE, AMINO-TERMINAL DOMAIN PROTEIN (PTHR11260:SF620)		transferase activity, transferring alkyl or aryl (other than methyl) groups(GO:0016765)	glutathione metabolic process(GO:0006749)	cytoplasm(GO:0005737)	1	1	1	3
PRUPE|Gene_ORFName=PRUPE_1G477400|UniProtKB=A0A251RE88	Prupe.1G477400	RD22; nutrient reservoir	BURP DOMAIN PROTEIN RD22 (PTHR31236:SF2)					0	0	0	0
PRUPE|EnsemblGenome=PRUPE_2G305200|UniProtKB=M5XLM1	Prupe.2G305200	acidic endochitinase (CHIB1)	ACIDIC ENDOCHITINASE (PTHR45708:SF22)		hydrolase activity(GO:0016787)			1	0	0	1
PRUPE|EnsemblGenome=PRUPE_1G158300|UniProtKB=M5XQH2	Prupe.1G158300	NA	UBIQUITIN-PROTEIN LIGASE (PTHR44259:SF18)					0	0	0	0
PRUPE|Gene_ORFName=PRUPE_2G160400|UniProtKB=A0A251QGL1	Prupe.2G160400	short-chain dehydrogenase/reductase (SDR) family protein	SALUTARIDINE REDUCTASE-LIKE (PTHR43490:SF87)	dehydrogenase(PC00092)				0	0	0	0
PRUPE|Gene_ORFName=PRUPE_5G069600|UniProtKB=A0A251P4T2	Prupe.5G069600	pectinesterase family protein	PECTINESTERASE 68-RELATED (PTHR31321:SF19)		carboxylic ester hydrolase activity(GO:0052689)	polysaccharide metabolic process(GO:0005976);macromolecule catabolic process(GO:0009057);drug metabolic process(GO:0017144);cellular catabolic process(GO:0044248)		1	1	0	2
PRUPE|Gene_ORFName=PRUPE_7G106700|UniProtKB=A0A251NCU4	Prupe.7G106700	ERD2 (EARLY-RESPONSIVE TO DEHYDRATION 2); ATP binding	HEAT SHOCK 70 KDA PROTEIN 18-RELATED (PTHR19375:SF413)		ATP binding(GO:0005524);heat shock protein binding(GO:0031072);unfolded protein binding(GO:0051082);ATPase activity, coupled(GO:0042623)	chaperone-mediated protein folding(GO:0061077);cellular response to unfolded protein(GO:0034620)	cytoplasm(GO:0005737)	1	1	1	3
PRUPE|EnsemblGenome=PRUPE_8G004000|UniProtKB=M5VW42	Prupe.8G004000	unknown protein	TRANSMEMBRANE PROTEIN (PTHR34656:SF2)					0	0	0	0
PRUPE|Gene_ORFName=PRUPE_3G171000|UniProtKB=A0A251Q1G1	Prupe.3G171000	PDF1 (PROTODERMAL FACTOR 1)	PROTODERMAL FACTOR 1 (PTHR33210:SF18)					0	0	0	0
PRUPE|Gene_ORFName=PRUPE_7G051800|UniProtKB=A0A251N6Y9	Prupe.7G051800	NA	GLUCAN ENDO-1,3-BETA-GLUCOSIDASE BG3-RELATED (PTHR32227:SF138)				anchored component of plasma membrane(GO:0046658)	0	0	1	1
PRUPE|Gene_ORFName=PRUPE_7G109300|UniProtKB=A0A251N9W7	Prupe.7G109300	ACA1 (ALPHA CARBONIC ANHYDRASE 1); carbonate dehydratase/ zinc ion binding	ALPHA CARBONIC ANHYDRASE 1, CHLOROPLASTIC (PTHR18952:SF236)					0	0	0	0
PRUPE|Gene_ORFName=PRUPE_1G177700|UniProtKB=A0A251R035	Prupe.1G177700	unknown protein	BNAA08G31750D PROTEIN (PTHR33184:SF36)			cell fate commitment(GO:0045165)		0	1	0	1
PRUPE|Gene_ORFName=PRUPE_6G111000|UniProtKB=A0A251NNR7	Prupe.6G111000	unknown protein	MEDIATOR OF RNA POLYMERASE II TRANSCRIPTION SUBUNIT 15A-RELATED (PTHR33137:SF4)					0	0	0	0
PRUPE|EnsemblGenome=PRUPE_1G458200|UniProtKB=M5XPL4	Prupe.1G458200	transferase, transferring glycosyl groups	GLYCOSYLTRANSFERASE (PTHR48047:SF26)					0	0	0	0
PRUPE|EnsemblGenome=PRUPE_5G129900|UniProtKB=M5WDF8	Prupe.5G129900	CYP78A8; electron carrier/ heme binding / iron ion binding / monooxygenase/ oxygen binding	OS03G0134500 PROTEIN (PTHR47946:SF1)					0	0	0	0
PRUPE|EnsemblGenome=PRUPE_6G290500|UniProtKB=M5W7P6	Prupe.6G290500	unknown protein	EXPRESSED PROTEIN (PTHR34132:SF4)					0	0	0	0
PRUPE|EnsemblGenome=PRUPE_8G065500|UniProtKB=M5VL42	Prupe.8G065500	NA	CLASSICAL ARABINOGALACTAN PROTEIN 1 (PTHR36321:SF2)					0	0	0	0
PRUPE|EnsemblGenome=PRUPE_1G439500|UniProtKB=M5Y2P3	Prupe.1G439500	PLA2A (PHOSPHOLIPASE A 2A); lipase/ nutrient reservoir	PATATIN-LIKE PROTEIN 2 (PTHR32176:SF72)		carboxylic ester hydrolase activity(GO:0052689);phospholipase activity(GO:0004620)			1	0	0	1
PRUPE|EnsemblGenome=PRUPE_7G050900|UniProtKB=M5WA70	Prupe.7G050900	NA	PRU PROTEIN, PUTATIVE-RELATED (PTHR31048:SF132)			defense response(GO:0006952)		0	1	0	1
PRUPE|EnsemblGenome=PRUPE_6G278000|UniProtKB=M5WIV4	Prupe.6G278000	DNAJ heat shock protein, putative	DNAJ HEAT SHOCK FAMILY PROTEIN (PTHR24078:SF532)		chaperone binding(GO:0051087);unfolded protein binding(GO:0051082)	chaperone-mediated protein folding(GO:0061077)	cytosol(GO:0005829)	1	1	1	3
PRUPE|Gene_ORFName=PRUPE_1G488300|UniProtKB=A0A251REW6	Prupe.1G488300	NA	GH01369P (PTHR24413:SF229)	ubiquitin-protein ligase(PC00234)	ubiquitin protein ligase binding(GO:0031625)	proteasome-mediated ubiquitin-dependent protein catabolic process(GO:0043161);regulation of proteolysis(GO:0030162)	cytoplasm(GO:0005737)	1	1	1	3
PRUPE|Gene_ORFName=PRUPE_1G453700|UniProtKB=A0A251RD82	Prupe.1G453700	RD22; nutrient reservoir	BURP DOMAIN PROTEIN RD22 (PTHR31236:SF2)					0	0	0	0
PRUPE|EnsemblGenome=PRUPE_1G060900|UniProtKB=D4NXR8	Prupe.1G060900	pectate lyase family protein	PECTATE LYASE 1-RELATED (PTHR31683:SF130)					0	0	0	0
PRUPE|Gene_ORFName=PRUPE_4G163100|UniProtKB=A0A251PMV9	Prupe.4G163100	NA	LRR RECEPTOR-LIKE SERINE/THREONINE-PROTEIN KINASE RPK1-RELATED (PTHR45974:SF40)					0	0	0	0
PRUPE|Gene_ORFName=PRUPE_5G152200|UniProtKB=A0A251P8S9	Prupe.5G152200	CYP94B3; electron carrier/ heme binding / iron ion binding / monooxygenase/ oxygen binding	CYTOCHROME P450 94B3 (PTHR24296:SF5)	oxygenase(PC00177)				0	0	0	0
PRUPE|Gene_ORFName=PRUPE_4G013200|UniProtKB=A0A251PE26	Prupe.4G013200	protease inhibitor/seed storage/lipid transfer protein (LTP) family protein	LIPID TRANSFER PROTEIN (PTHR33076:SF96)					0	0	0	0
PRUPE|EnsemblGenome=PRUPE_1G488200|UniProtKB=M5XVX3	Prupe.1G488200	BTB/POZ domain-containing protein	GH01369P (PTHR24413:SF229)	ubiquitin-protein ligase(PC00234)	ubiquitin protein ligase binding(GO:0031625)	proteasome-mediated ubiquitin-dependent protein catabolic process(GO:0043161);regulation of proteolysis(GO:0030162)	cytoplasm(GO:0005737)	1	1	1	3
PRUPE|Gene_ORFName=PRUPE_2G111500|UniProtKB=A0A251QHN4	Prupe.2G111500	ATMRP9; ATPase, coupled to transmembrane movement of substances	ABC TRANSPORTER C FAMILY MEMBER 15-RELATED (PTHR24223:SF165)	ATP-binding cassette (ABC) transporter(PC00003)	ATPase activity(GO:0016887);ATPase-coupled transmembrane transporter activity(GO:0042626)	transmembrane transport(GO:0055085)	plant-type vacuole(GO:0000325);vacuolar membrane(GO:0005774)	1	1	1	3
PRUPE|Gene_ORFName=PRUPE_8G209600|UniProtKB=A0A251N116	Prupe.8G209600	GDSL-motif lipase/hydrolase family protein	GDSL-LIKE LIPASE/ACYLHYDROLASE (PTHR45648:SF53)					0	0	0	0
PRUPE|Gene_ORFName=PRUPE_7G107500|UniProtKB=A0A251N9V0	Prupe.7G107500	NA						0	0	0	0
PRUPE|EnsemblGenome=PRUPE_3G144500|UniProtKB=M5WXZ6	Prupe.3G144500	tryptophan synthase, alpha subunit, putative	TRYPTOPHAN SYNTHASE ALPHA CHAIN, CHLOROPLASTIC (PTHR43406:SF1)	lyase(PC00144)	hydro-lyase activity(GO:0016836)	alpha-amino acid metabolic process(GO:1901605);aromatic amino acid family biosynthetic process(GO:0009073);cellular nitrogen compound biosynthetic process(GO:0044271);heterocycle biosynthetic process(GO:0018130)	chloroplast(GO:0009507)	1	1	1	3
PRUPE|EnsemblGenome=PRUPE_1G477200|UniProtKB=M5XEZ4	Prupe.1G477200	RD22; nutrient reservoir	BURP DOMAIN PROTEIN RD22 (PTHR31236:SF2)					0	0	0	0
PRUPE|EnsemblGenome=PRUPE_4G258100|UniProtKB=M5WND6	Prupe.4G258100	condensation domain-containing protein	O-ACYLTRANSFERASE WSD1-LIKE (PTHR31650:SF34)		O-acyltransferase activity(GO:0008374)	glycerolipid biosynthetic process(GO:0045017);triglyceride metabolic process(GO:0006641)	plasma membrane(GO:0005886)	1	1	1	3
PRUPE|EnsemblGenome=PRUPE_4G230400|UniProtKB=M5X3B9	Prupe.4G230400	FAD-binding domain-containing protein	BERBERINE BRIDGE ENZYME-LIKE 17 (PTHR32448:SF16)					0	0	0	0
PRUPE|EnsemblGenome=PRUPE_8G224400|UniProtKB=M5VI63	Prupe.8G224400	carbohydrate transmembrane transporter/ phosphate transmembrane transporter/ sugar:hydrogen symporter	INORGANIC PHOSPHATE TRANSPORTER 1-7-RELATED (PTHR24064:SF508)					0	0	0	0
PRUPE|Gene_ORFName=PRUPE_5G164200|UniProtKB=A0A251PCV0	Prupe.5G164200	CYP71A23; electron carrier/ heme binding / iron ion binding / monooxygenase/ oxygen binding	CYTOCHROME P450 FAMILY 71 PROTEIN (PTHR47956:SF10)					0	0	0	0
PRUPE|Gene_ORFName=PRUPE_1G482500|UniProtKB=A0A251RH08	Prupe.1G482500	protease inhibitor/seed storage/lipid transfer protein (LTP) family protein	PROLINE-RICH PROTEIN DC2.15 (PTHR31731:SF19)					0	0	0	0
PRUPE|Gene_ORFName=PRUPE_4G200100|UniProtKB=A0A251PPQ8	Prupe.4G200100	NA	SUBFAMILY NOT NAMED (PTHR31225:SF100)					0	0	0	0
PRUPE|Gene_ORFName=PRUPE_6G354300|UniProtKB=A0A251P0H3	Prupe.6G354300	F-box family protein	F-BOX/RNI SUPERFAMILY PROTEIN-RELATED (PTHR31639:SF29)					0	0	0	0
PRUPE|EnsemblGenome=PRUPE_I000700|UniProtKB=M5WZ79	Prupe.I000700	ATMRP3; ATPase, coupled to transmembrane movement of substances / chlorophyll catabolite transporter/ glutathione S-conjugate-exporting ATPase	ABC TRANSPORTER C FAMILY MEMBER 3 (PTHR24223:SF181)	ATP-binding cassette (ABC) transporter(PC00003)	ATPase activity(GO:0016887);ATPase-coupled transmembrane transporter activity(GO:0042626)	transmembrane transport(GO:0055085)	plant-type vacuole(GO:0000325);vacuolar membrane(GO:0005774)	1	1	1	3
PRUPE|EnsemblGenome=PRUPE_5G090200|UniProtKB=M5WC98	Prupe.5G090200	CBF4 (C- REPEAT-BINDING FACTOR 4); DNA binding / transcription activator/ transcription factor	DEHYDRATION-RESPONSIVE ELEMENT-BINDING PROTEIN 1D-LIKE (PTHR31839:SF25)					0	0	0	0
PRUPE|Gene_ORFName=PRUPE_7G043400|UniProtKB=A0A251N6L0	Prupe.7G043400	CAS1 (cycloartenol synthase 1); cycloartenol synthase	TERPENE CYCLASE/MUTASE FAMILY MEMBER (PTHR11764:SF19)					0	0	0	0
PRUPE|Gene_ORFName=PRUPE_8G066100|UniProtKB=A0A251MU69	Prupe.8G066100	NA	CLASSICAL ARABINOGALACTAN PROTEIN 1 (PTHR36321:SF2)					0	0	0	0
PRUPE|EnsemblGenome=PRUPE_4G033300|UniProtKB=M5X3Y5	Prupe.4G033300	calcium-binding EF hand family protein	CALCIUM-BINDING EF-HAND PROTEIN (PTHR47319:SF22)					0	0	0	0
PRUPE|Gene_ORFName=PRUPE_6G308500|UniProtKB=A0A251NY49	Prupe.6G308500	integral membrane family protein / nodulin MtN21-related	WAT1-RELATED PROTEIN (PTHR31218:SF259)				plasma membrane(GO:0005886)	0	0	1	1
PRUPE|Gene_ORFName=PRUPE_5G140800|UniProtKB=A0A251P887	Prupe.5G140800	unknown protein						0	0	0	0
PRUPE|Gene_ORFName=PRUPE_1G132200|UniProtKB=A0A251QWY6	Prupe.1G132200	NA	RNA-DEPENDENT RNA POLYMERASE (PTHR23079:SF35)	RNA binding protein(PC00031)	5'-3' RNA polymerase activity(GO:0034062)	posttranscriptional gene silencing by RNA(GO:0035194);transcription, DNA-templated(GO:0006351);RNA processing(GO:0006396);chromatin silencing(GO:0006342)	nuclear part(GO:0044428);RNA polymerase complex(GO:0030880)	1	1	1	3
PRUPE|EnsemblGenome=PRUPE_6G134300|UniProtKB=M5WK65	Prupe.6G134300	unknown protein						0	0	0	0
PRUPE|Gene_ORFName=PRUPE_3G173700|UniProtKB=A0A251Q1N8	Prupe.3G173700	NA	AT-HOOK MOTIF NUCLEAR-LOCALIZED PROTEIN 16 (PTHR31100:SF48)		DNA-binding transcription factor activity(GO:0003700);sequence-specific double-stranded DNA binding(GO:1990837)		nucleus(GO:0005634)	1	0	1	2
PRUPE|Gene_ORFName=PRUPE_7G153800|UniProtKB=A0A251NBZ0	Prupe.7G153800	NA	EXPRESSED PROTEIN (PTHR36410:SF1)					0	0	0	0
PRUPE|EnsemblGenome=PRUPE_2G048200|UniProtKB=M5X539	Prupe.2G048200	unknown protein	MEDIATOR OF RNA POLYMERASE II TRANSCRIPTION SUBUNIT 15A-RELATED (PTHR33137:SF4)					0	0	0	0
PRUPE|EnsemblGenome=PRUPE_1G416700|UniProtKB=M5XFK5	Prupe.1G416700	KNAT1 (KNOTTED-LIKE FROM ARABIDOPSIS THALIANA); transcription factor	HOMEOBOX PROTEIN KNOTTED-1-LIKE 1 (PTHR11850:SF102)	homeodomain transcription factor(PC00119)				0	0	0	0
PRUPE|EnsemblGenome=PRUPE_1G364400|UniProtKB=M5XTE5	Prupe.1G364400	DNAJ heat shock protein, putative	DNAJ DOMAIN (PROKARYOTIC HEAT SHOCK PROTEIN)-RELATED (PTHR44240:SF10)					0	0	0	0
PRUPE|EnsemblGenome=PRUPE_1G393400|UniProtKB=M5XFJ9	Prupe.1G393400	ATCM2 (chorismate mutase 2); chorismate mutase	CHORISMATE MUTASE (PTHR21145:SF12)	mutase(PC00160)	intramolecular transferase activity(GO:0016866)	aromatic amino acid family biosynthetic process(GO:0009073)	cytoplasm(GO:0005737)	1	1	1	3
PRUPE|Gene_ORFName=PRUPE_8G112300|UniProtKB=A0A251MWF0	Prupe.8G112300	NA	FLAVONOL SYNTHASE/FLAVANONE 3-HYDROXYLASE (PTHR10209:SF460)					0	0	0	0
PRUPE|EnsemblGenome=PRUPE_1G404900|UniProtKB=M5XYT4	Prupe.1G404900	CYP72A15; electron carrier/ heme binding / iron ion binding / monooxygenase/ oxygen binding	CYTOCHROME P450 72A15-LIKE (PTHR24282:SF148)	oxygenase(PC00177)				0	0	0	0
PRUPE|Gene_ORFName=PRUPE_7G251200|UniProtKB=A0A251NGP5	Prupe.7G251200	NA						0	0	0	0
PRUPE|Gene_ORFName=PRUPE_6G204100|UniProtKB=A0A251NT90	Prupe.6G204100	pentatricopeptide (PPR) repeat-containing protein	BNAA06G24470D PROTEIN (PTHR47926:SF164)					0	0	0	0
PRUPE|EnsemblGenome=PRUPE_8G065400|UniProtKB=M5VY26	Prupe.8G065400	NA	CLASSICAL ARABINOGALACTAN PROTEIN 1 (PTHR36321:SF2)					0	0	0	0
PRUPE|EnsemblGenome=PRUPE_8G068100|UniProtKB=M5VKP2	Prupe.8G068100	NA						0	0	0	0
PRUPE|EnsemblGenome=PRUPE_4G078900|UniProtKB=M5WJ86	Prupe.4G078900	RDR1 (RNA-DEPENDENT RNA POLYMERASE 1); RNA-directed RNA polymerase/ nucleic acid binding	RNA-DEPENDENT RNA POLYMERASE FAMILY (PTHR23079:SF1)	RNA binding protein(PC00031)	5'-3' RNA polymerase activity(GO:0034062)	posttranscriptional gene silencing by RNA(GO:0035194);transcription, DNA-templated(GO:0006351);RNA processing(GO:0006396);chromatin silencing(GO:0006342)	nuclear part(GO:0044428);RNA polymerase complex(GO:0030880)	1	1	1	3
PRUPE|EnsemblGenome=PRUPE_I000200|UniProtKB=M5X9E2	Prupe.I000200	protease inhibitor, putative	SERINE PROTEASE INHIBITOR, POTATO INHIBITOR I-TYPE FAMILY PROTEIN-RELATED (PTHR33091:SF41)	protease inhibitor(PC00191)				0	0	0	0
PRUPE|Gene_ORFName=PRUPE_7G048000|UniProtKB=A0A251N8W9	Prupe.7G048000	DCL2 (DICER-LIKE 2); ATP binding / ATP-dependent helicase/ RNA binding / double-stranded RNA binding / helicase/ nucleic acid binding / ribonuclease III	SUBFAMILY NOT NAMED (PTHR14950:SF59)	endodeoxyribonuclease(PC00093);endoribonuclease(PC00094)				0	0	0	0
PRUPE|EnsemblGenome=PRUPE_4G098500|UniProtKB=M5WXM6	Prupe.4G098500	FAD-binding domain-containing protein	BERBERINE BRIDGE ENZYME-LIKE 17 (PTHR32448:SF16)					0	0	0	0
PRUPE|Gene_ORFName=PRUPE_1G332600|UniProtKB=A0A251R703	Prupe.1G332600	RDR1 (RNA-DEPENDENT RNA POLYMERASE 1); RNA-directed RNA polymerase/ nucleic acid binding	RNA-DEPENDENT RNA POLYMERASE FAMILY (PTHR23079:SF1)	RNA binding protein(PC00031)	5'-3' RNA polymerase activity(GO:0034062)	posttranscriptional gene silencing by RNA(GO:0035194);transcription, DNA-templated(GO:0006351);RNA processing(GO:0006396);chromatin silencing(GO:0006342)	nuclear part(GO:0044428);RNA polymerase complex(GO:0030880)	1	1	1	3
PRUPE|EnsemblGenome=PRUPE_8G130900|UniProtKB=M5W3T0	Prupe.8G130900	UGT73B3 (UDP-glucosyl transferase 73B3); UDP-glycosyltransferase/ abscisic acid glucosyltransferase/ quercetin 3-O-glucosyltransferase/ transferase, transferring hexosyl groups	UDP-GLUCOSYL TRANSFERASE 73B2-RELATED (PTHR48049:SF81)					0	0	0	0
PRUPE|EnsemblGenome=PRUPE_5G123000|UniProtKB=M5WC07	Prupe.5G123000	unknown protein	DUF4228 DOMAIN PROTEIN (PTHR33148:SF33)					0	0	0	0
PRUPE|Gene_ORFName=PRUPE_1G120000|UniProtKB=A0A251QX67	Prupe.1G120000	NA						0	0	0	0
PRUPE|Gene_ORFName=PRUPE_1G181800|UniProtKB=A0A251QZ68	Prupe.1G181800	DGL (DONGLE); triacylglycerol lipase	PHOSPHOLIPASE A1-IALPHA2, CHLOROPLASTIC (PTHR31403:SF4)		carboxylic ester hydrolase activity(GO:0052689);phospholipase activity(GO:0004620)		chloroplast(GO:0009507)	1	0	1	2
PRUPE|Gene_ORFName=PRUPE_3G005900|UniProtKB=A0A251PT63	Prupe.3G005900	glycoside hydrolase family 28 protein / polygalacturonase (pectinase) family protein	POLYGALACTURONASE/GLYCOSIDE HYDROLASE FAMILY PROTEIN (PTHR31375:SF43)					0	0	0	0
PRUPE|EnsemblGenome=PRUPE_6G305000|UniProtKB=M5W4J3	Prupe.6G305000	catalytic/ pyridoxal phosphate binding	HERCYNYLCYSTEINE SULFOXIDE LYASE (PTHR43092:SF2)	lyase(PC00144)				0	0	0	0
PRUPE|Gene_ORFName=PRUPE_6G007600|UniProtKB=A0A251NIE9	Prupe.6G007600	COPT1 (copper transporter 1); copper ion transmembrane transporter	COPPER TRANSPORTER 6-LIKE (PTHR12483:SF83)		metal ion transmembrane transporter activity(GO:0046873)	cellular copper ion homeostasis(GO:0006878)	plasma membrane(GO:0005886)	1	1	1	3
PRUPE|Gene_ORFName=PRUPE_2G204700|UniProtKB=A0A251QJ37	Prupe.2G204700	no apical meristem (NAM) family protein	NAC DOMAIN CONTAINING PROTEIN 49 (PTHR31989:SF193)					0	0	0	0
PRUPE|Gene_ORFName=PRUPE_7G248900|UniProtKB=A0A251NGK3	Prupe.7G248900	NA	36.4 KDA PROLINE-RICH PROTEIN (PTHR31731:SF1)					0	0	0	0
PRUPE|EnsemblGenome=PRUPE_1G032800|UniProtKB=M5XQ71	Prupe.1G032800	FAD-binding domain-containing protein	BERBERINE BRIDGE ENZYME-LIKE 17 (PTHR32448:SF16)					0	0	0	0
PRUPE|Gene_ORFName=PRUPE_1G091400|UniProtKB=A0A251QUL6	Prupe.1G091400	NA	CAP (CYSTEINE-RICH SECRETORY PROTEINS, ANTIGEN 5, AND PATHOGENESIS-RELATED 1 PROTEIN) SUPERFAMILY PROTEIN (PTHR10334:SF417)	defense/immunity protein(PC00090)			extracellular space(GO:0005615)	0	0	1	1
PRUPE|EnsemblGenome=PRUPE_1G334500|UniProtKB=M5Y326	Prupe.1G334500	RDR1 (RNA-DEPENDENT RNA POLYMERASE 1); RNA-directed RNA polymerase/ nucleic acid binding	RNA-DEPENDENT RNA POLYMERASE FAMILY (PTHR23079:SF1)	RNA binding protein(PC00031)	5'-3' RNA polymerase activity(GO:0034062)	posttranscriptional gene silencing by RNA(GO:0035194);transcription, DNA-templated(GO:0006351);RNA processing(GO:0006396);chromatin silencing(GO:0006342)	nuclear part(GO:0044428);RNA polymerase complex(GO:0030880)	1	1	1	3
PRUPE|EnsemblGenome=PRUPE_7G066700|UniProtKB=M5VRI0	Prupe.7G066700	AP2 domain-containing transcription factor, putative	DEHYDRATION-RESPONSIVE ELEMENT-BINDING PROTEIN 2F (PTHR31241:SF2)		DNA-binding transcription factor activity(GO:0003700);transcription regulatory region DNA binding(GO:0044212);sequence-specific DNA binding(GO:0043565)	positive regulation of transcription, DNA-templated(GO:0045893);transcription, DNA-templated(GO:0006351);response to stress(GO:0006950)	nucleus(GO:0005634)	1	1	1	3
PRUPE|EnsemblGenome=PRUPE_1G520600|UniProtKB=M5XCC6	Prupe.1G520600	EXO (EXORDIUM)	PROTEIN EXORDIUM-RELATED (PTHR31279:SF54)					0	0	0	0
PRUPE|Gene_ORFName=PRUPE_6G172600|UniProtKB=A0A251NTH5	Prupe.6G172600	pentatricopeptide (PPR) repeat-containing protein	OS08G0340900 PROTEIN (PTHR24015:SF548)			RNA modification(GO:0009451)	intracellular membrane-bounded organelle(GO:0043231)	0	1	1	2
PRUPE|EnsemblGenome=PRUPE_5G090500|UniProtKB=M5WS92	Prupe.5G090500	CBF4 (C- REPEAT-BINDING FACTOR 4); DNA binding / transcription activator/ transcription factor	DEHYDRATION-RESPONSIVE ELEMENT-BINDING PROTEIN 1D-LIKE (PTHR31839:SF25)					0	0	0	0
PRUPE|Gene_ORFName=PRUPE_3G086400|UniProtKB=A0A251PXG2	Prupe.3G086400	NA						0	0	0	0
PRUPE|EnsemblGenome=PRUPE_1G321600|UniProtKB=M5XYY5	Prupe.1G321600	unknown protein	OS05G0552800 PROTEIN (PTHR33052:SF84)					0	0	0	0
PRUPE|Gene_ORFName=PRUPE_1G488000|UniProtKB=A0A251REV5	Prupe.1G488000	BTB/POZ domain-containing protein	GH01369P (PTHR24413:SF229)	ubiquitin-protein ligase(PC00234)	ubiquitin protein ligase binding(GO:0031625)	proteasome-mediated ubiquitin-dependent protein catabolic process(GO:0043161);regulation of proteolysis(GO:0030162)	cytoplasm(GO:0005737)	1	1	1	3
PRUPE|Gene_ORFName=PRUPE_4G225700|UniProtKB=A0A251PPK1	Prupe.4G225700	NA						0	0	0	0
PRUPE|Gene_ORFName=PRUPE_8G232000|UniProtKB=A0A251N5B0	Prupe.8G232000	FBL17; ubiquitin-protein ligase	REPEAT PROTEIN (LRRP), PUTATIVE-RELATED (PTHR13382:SF21)	ATP synthase(PC00002)				0	0	0	0
PRUPE|EnsemblGenome=PRUPE_4G091400|UniProtKB=M5X724	Prupe.4G091400	HEN1 (HUA ENHANCER 1); RNA methyltransferase	SMALL RNA 2'-O-METHYLTRANSFERASE (PTHR21404:SF3)		RNA methyltransferase activity(GO:0008173);O-methyltransferase activity(GO:0008171)	posttranscriptional gene silencing by RNA(GO:0035194);ncRNA metabolic process(GO:0034660);RNA processing(GO:0006396)	nucleus(GO:0005634);cytoplasm(GO:0005737)	1	1	1	3
PRUPE|EnsemblGenome=PRUPE_1G258100|UniProtKB=M5XT64	Prupe.1G258100	MLP423 (MLP-LIKE PROTEIN 423)	MLP-LIKE PROTEIN 423 (PTHR31907:SF1)					0	0	0	0
PRUPE|Gene_ORFName=PRUPE_8G160900|UniProtKB=A0A251N1S0	Prupe.8G160900	NA	PROLINE-RICH PROTEIN 2 (PTHR23201:SF79)					0	0	0	0
Unable to map	Prupe.2G011500	NA						0	0	0	0
						19

## Sheet: hits_MF
Gene ID	Mapped IDs	PANTHER Family/Subfamily	PANTHER Protein Class	Category/GO term - High Level	PANTHER GO-SLIM MOLECULAR FUNCTION
PRUPE|EnsemblGenome=PRUPE_1G440600|UniProtKB=M5Y6F0	Prupe.1G440600	PRECURSOR OF CEP5 (PTHR33348:SF3)		Binding (GO:0005488)	hormone activity(GO:0005179)
PRUPE|EnsemblGenome=PRUPE_3G013600|UniProtKB=M5WTI5	Prupe.3G013600	GLUTATHIONE S-TRANSFERASE F12 (PTHR43900:SF54)		Binding (GO:0005488)	cofactor binding(GO:0048037);peptide binding(GO:0042277);anion binding(GO:0043168);transferase activity, transferring alkyl or aryl (other than methyl) groups(GO:0016765)
PRUPE|Gene_ORFName=PRUPE_1G143200|UniProtKB=A0A251QXJ6	Prupe.1G143200	CHROMATIN STRUCTURE-REMODELING COMPLEX PROTEIN SYD (PTHR10799:SF973)	DNA helicase(PC00011)	Binding (GO:0005488)	DNA binding(GO:0003677);DNA-dependent ATPase activity(GO:0008094)
PRUPE|EnsemblGenome=PRUPE_6G135600|UniProtKB=M5WIJ9	Prupe.6G135600	DECAPPING PROTEIN 1, ISOFORM A (PTHR16290:SF0)	mRNA capping factor(PC00145)	Binding (GO:0005488)	catalytic activity(GO:0003824);mRNA binding(GO:0003729);enzyme regulator activity(GO:0030234)
PRUPE|Gene_ORFName=PRUPE_1G202100|UniProtKB=A0A251R0N6	Prupe.1G202100	P-LOOP CONTAINING NUCLEOSIDE TRIPHOSPHATE HYDROLASES SUPERFAMILY PROTEIN (PTHR10887:SF480)	RNA helicase(PC00032);DNA helicase(PC00011)	Binding (GO:0005488)	RNA binding(GO:0003723)
PRUPE|EnsemblGenome=PRUPE_3G255800|UniProtKB=M5X7S6	Prupe.3G255800	PLANT-SPECIFIC TFIIB-RELATED PROTEIN 2 (PTHR11618:SF53)	general transcription factor(PC00259)	Binding (GO:0005488)	RNA polymerase II regulatory region sequence-specific DNA binding(GO:0000977);TBP-class protein binding(GO:0017025);RNA polymerase II complex binding(GO:0000993)
PRUPE|Gene_ORFName=PRUPE_1G457200|UniProtKB=A0A251RD45	Prupe.1G457200	PUROMYCIN-SENSITIVE AMINOPEPTIDASE-RELATED (PTHR11533:SF174)	metalloprotease(PC00153)	Binding (GO:0005488)	zinc ion binding(GO:0008270);peptide binding(GO:0042277);metallopeptidase activity(GO:0008237)
PRUPE|Gene_ORFName=PRUPE_7G106700|UniProtKB=A0A251NCU4	Prupe.7G106700	HEAT SHOCK 70 KDA PROTEIN 18-RELATED (PTHR19375:SF413)		Binding (GO:0005488)	ATP binding(GO:0005524);heat shock protein binding(GO:0031072);unfolded protein binding(GO:0051082);ATPase activity, coupled(GO:0042623)
PRUPE|EnsemblGenome=PRUPE_6G278000|UniProtKB=M5WIV4	Prupe.6G278000	DNAJ HEAT SHOCK FAMILY PROTEIN (PTHR24078:SF532)		Binding (GO:0005488)	chaperone binding(GO:0051087);unfolded protein binding(GO:0051082)
PRUPE|Gene_ORFName=PRUPE_1G488300|UniProtKB=A0A251REW6	Prupe.1G488300	GH01369P (PTHR24413:SF229)	ubiquitin-protein ligase(PC00234)	Binding (GO:0005488)	ubiquitin protein ligase binding(GO:0031625)
PRUPE|EnsemblGenome=PRUPE_1G488200|UniProtKB=M5XVX3	Prupe.1G488200	GH01369P (PTHR24413:SF229)	ubiquitin-protein ligase(PC00234)	Binding (GO:0005488)	ubiquitin protein ligase binding(GO:0031625)
PRUPE|Gene_ORFName=PRUPE_3G173700|UniProtKB=A0A251Q1N8	Prupe.3G173700	AT-HOOK MOTIF NUCLEAR-LOCALIZED PROTEIN 16 (PTHR31100:SF48)		Binding (GO:0005488)	DNA-binding transcription factor activity(GO:0003700);sequence-specific double-stranded DNA binding(GO:1990837)
PRUPE|EnsemblGenome=PRUPE_7G066700|UniProtKB=M5VRI0	Prupe.7G066700	DEHYDRATION-RESPONSIVE ELEMENT-BINDING PROTEIN 2F (PTHR31241:SF2)		Binding (GO:0005488)	DNA-binding transcription factor activity(GO:0003700);transcription regulatory region DNA binding(GO:0044212);sequence-specific DNA binding(GO:0043565)
PRUPE|Gene_ORFName=PRUPE_1G488000|UniProtKB=A0A251REV5	Prupe.1G488000	GH01369P (PTHR24413:SF229)	ubiquitin-protein ligase(PC00234)	Binding (GO:0005488)	ubiquitin protein ligase binding(GO:0031625)
PRUPE|EnsemblGenome=PRUPE_5G082100|UniProtKB=M5WCU5	Prupe.5G082100	PROTEIN DETOXIFICATION 56 (PTHR11206:SF93)	transporter(PC00227)	transporter activity (GO:0005215)	transmembrane transporter activity(GO:0022857)
PRUPE|EnsemblGenome=PRUPE_1G400600|UniProtKB=M5Y600	Prupe.1G400600	GLUTAMATE RECEPTOR 2.9 (PTHR18966:SF450)		transporter activity (GO:0005215)	ligand-gated ion channel activity(GO:0015276);signaling receptor activity(GO:0038023)
PRUPE|Gene_ORFName=PRUPE_2G111500|UniProtKB=A0A251QHN4	Prupe.2G111500	ABC TRANSPORTER C FAMILY MEMBER 15-RELATED (PTHR24223:SF165)	ATP-binding cassette (ABC) transporter(PC00003)	transporter activity (GO:0005215)	ATPase activity(GO:0016887);ATPase-coupled transmembrane transporter activity(GO:0042626)
PRUPE|EnsemblGenome=PRUPE_I000700|UniProtKB=M5WZ79	Prupe.I000700	ABC TRANSPORTER C FAMILY MEMBER 3 (PTHR24223:SF181)	ATP-binding cassette (ABC) transporter(PC00003)	transporter activity (GO:0005215)	ATPase activity(GO:0016887);ATPase-coupled transmembrane transporter activity(GO:0042626)
PRUPE|Gene_ORFName=PRUPE_6G007600|UniProtKB=A0A251NIE9	Prupe.6G007600	COPPER TRANSPORTER 6-LIKE (PTHR12483:SF83)		transporter activity (GO:0005215)	metal ion transmembrane transporter activity(GO:0046873)
PRUPE|EnsemblGenome=PRUPE_8G150600|UniProtKB=M5VIX9	Prupe.8G150600	GLYCOSYLTRANSFERASE (PTHR11926:SF738)		catalytic activity (GO:0003824)	UDP-glucosyltransferase activity(GO:0035251)
PRUPE|Gene_ORFName=PRUPE_8G004100|UniProtKB=A0A251MTK1	Prupe.8G004100	CARBOXYLESTERASE 18-RELATED (PTHR23024:SF487)	deacetylase(PC00087)	catalytic activity (GO:0003824)	hydrolase activity(GO:0016787)
PRUPE|EnsemblGenome=PRUPE_I001000|UniProtKB=A0A1R3L4Y8	Prupe.I001000	GLYCOSYLTRANSFERASE (PTHR11926:SF738)		catalytic activity (GO:0003824)	UDP-glucosyltransferase activity(GO:0035251)
PRUPE|EnsemblGenome=PRUPE_3G144200|UniProtKB=M5WT75	Prupe.3G144200	TRYPTOPHAN SYNTHASE ALPHA CHAIN, CHLOROPLASTIC (PTHR43406:SF1)	lyase(PC00144)	catalytic activity (GO:0003824)	hydro-lyase activity(GO:0016836)
PRUPE|EnsemblGenome=PRUPE_1G245400|UniProtKB=M5XXC5	Prupe.1G245400	ALDO/KETO REDUCTASE FAMILY OXIDOREDUCTASE (PTHR11732:SF416)	reductase(PC00198)	catalytic activity (GO:0003824)	oxidoreductase activity, acting on the CH-OH group of donors, NAD or NADP as acceptor(GO:0016616)
PRUPE|Gene_ORFName=PRUPE_4G079400|UniProtKB=A0A251PHA8	Prupe.4G079400	CYTOCHROME P450 61 (PTHR24286:SF228)	oxygenase(PC00177)	catalytic activity (GO:0003824)	oxidoreductase activity(GO:0016491)
PRUPE|EnsemblGenome=PRUPE_3G024900|UniProtKB=M5X749	Prupe.3G024900	VACUOLAR-PROCESSING ENZYME-LIKE (PTHR12000:SF45)	cysteine protease(PC00081)	catalytic activity (GO:0003824)	cysteine-type endopeptidase activity(GO:0004197)
PRUPE|Gene_ORFName=PRUPE_1G397400|UniProtKB=A0A251RAB3	Prupe.1G397400	PEROXIDASE 18-RELATED (PTHR31235:SF9)		catalytic activity (GO:0003824)	oxidoreductase activity, acting on peroxide as acceptor(GO:0016684)
PRUPE|EnsemblGenome=PRUPE_4G059600|UniProtKB=M5WG86	Prupe.4G059600	CYSTEINE PROTEASE-LIKE PROTEIN-RELATED (PTHR12411:SF791)	cysteine protease(PC00081)	catalytic activity (GO:0003824)	cysteine-type endopeptidase activity(GO:0004197)
PRUPE|EnsemblGenome=PRUPE_3G013600|UniProtKB=M5WTI5	Prupe.3G013600	GLUTATHIONE S-TRANSFERASE F12 (PTHR43900:SF54)		catalytic activity (GO:0003824)	cofactor binding(GO:0048037);peptide binding(GO:0042277);anion binding(GO:0043168);transferase activity, transferring alkyl or aryl (other than methyl) groups(GO:0016765)
PRUPE|Gene_ORFName=PRUPE_1G143200|UniProtKB=A0A251QXJ6	Prupe.1G143200	CHROMATIN STRUCTURE-REMODELING COMPLEX PROTEIN SYD (PTHR10799:SF973)	DNA helicase(PC00011)	catalytic activity (GO:0003824)	DNA binding(GO:0003677);DNA-dependent ATPase activity(GO:0008094)
PRUPE|EnsemblGenome=PRUPE_3G168700|UniProtKB=M5WXX2	Prupe.3G168700	PROTEIN TRICHOME BIREFRINGENCE-LIKE 41 ISOFORM X1 (PTHR32285:SF270)		catalytic activity (GO:0003824)	acetyltransferase activity(GO:0016407);O-acyltransferase activity(GO:0008374)
PRUPE|EnsemblGenome=PRUPE_6G135600|UniProtKB=M5WIJ9	Prupe.6G135600	DECAPPING PROTEIN 1, ISOFORM A (PTHR16290:SF0)	mRNA capping factor(PC00145)	catalytic activity (GO:0003824)	catalytic activity(GO:0003824);mRNA binding(GO:0003729);enzyme regulator activity(GO:0030234)
PRUPE|Gene_ORFName=PRUPE_1G457200|UniProtKB=A0A251RD45	Prupe.1G457200	PUROMYCIN-SENSITIVE AMINOPEPTIDASE-RELATED (PTHR11533:SF174)	metalloprotease(PC00153)	catalytic activity (GO:0003824)	zinc ion binding(GO:0008270);peptide binding(GO:0042277);metallopeptidase activity(GO:0008237)
PRUPE|EnsemblGenome=PRUPE_4G146200|UniProtKB=M5WHN9	Prupe.4G146200	GLUTATHIONE S-TRANSFERASE, AMINO-TERMINAL DOMAIN PROTEIN (PTHR11260:SF620)		catalytic activity (GO:0003824)	transferase activity, transferring alkyl or aryl (other than methyl) groups(GO:0016765)
PRUPE|EnsemblGenome=PRUPE_2G305200|UniProtKB=M5XLM1	Prupe.2G305200	ACIDIC ENDOCHITINASE (PTHR45708:SF22)		catalytic activity (GO:0003824)	hydrolase activity(GO:0016787)
PRUPE|Gene_ORFName=PRUPE_5G069600|UniProtKB=A0A251P4T2	Prupe.5G069600	PECTINESTERASE 68-RELATED (PTHR31321:SF19)		catalytic activity (GO:0003824)	carboxylic ester hydrolase activity(GO:0052689)
PRUPE|Gene_ORFName=PRUPE_7G106700|UniProtKB=A0A251NCU4	Prupe.7G106700	HEAT SHOCK 70 KDA PROTEIN 18-RELATED (PTHR19375:SF413)		catalytic activity (GO:0003824)	ATP binding(GO:0005524);heat shock protein binding(GO:0031072);unfolded protein binding(GO:0051082);ATPase activity, coupled(GO:0042623)
PRUPE|EnsemblGenome=PRUPE_1G439500|UniProtKB=M5Y2P3	Prupe.1G439500	PATATIN-LIKE PROTEIN 2 (PTHR32176:SF72)		catalytic activity (GO:0003824)	carboxylic ester hydrolase activity(GO:0052689);phospholipase activity(GO:0004620)
PRUPE|Gene_ORFName=PRUPE_2G111500|UniProtKB=A0A251QHN4	Prupe.2G111500	ABC TRANSPORTER C FAMILY MEMBER 15-RELATED (PTHR24223:SF165)	ATP-binding cassette (ABC) transporter(PC00003)	catalytic activity (GO:0003824)	ATPase activity(GO:0016887);ATPase-coupled transmembrane transporter activity(GO:0042626)
PRUPE|EnsemblGenome=PRUPE_3G144500|UniProtKB=M5WXZ6	Prupe.3G144500	TRYPTOPHAN SYNTHASE ALPHA CHAIN, CHLOROPLASTIC (PTHR43406:SF1)	lyase(PC00144)	catalytic activity (GO:0003824)	hydro-lyase activity(GO:0016836)
PRUPE|EnsemblGenome=PRUPE_4G258100|UniProtKB=M5WND6	Prupe.4G258100	O-ACYLTRANSFERASE WSD1-LIKE (PTHR31650:SF34)		catalytic activity (GO:0003824)	O-acyltransferase activity(GO:0008374)
PRUPE|EnsemblGenome=PRUPE_I000700|UniProtKB=M5WZ79	Prupe.I000700	ABC TRANSPORTER C FAMILY MEMBER 3 (PTHR24223:SF181)	ATP-binding cassette (ABC) transporter(PC00003)	catalytic activity (GO:0003824)	ATPase activity(GO:0016887);ATPase-coupled transmembrane transporter activity(GO:0042626)
PRUPE|Gene_ORFName=PRUPE_1G132200|UniProtKB=A0A251QWY6	Prupe.1G132200	RNA-DEPENDENT RNA POLYMERASE (PTHR23079:SF35)	RNA binding protein(PC00031)	catalytic activity (GO:0003824)	5'-3' RNA polymerase activity(GO:0034062)
PRUPE|EnsemblGenome=PRUPE_1G393400|UniProtKB=M5XFJ9	Prupe.1G393400	CHORISMATE MUTASE (PTHR21145:SF12)	mutase(PC00160)	catalytic activity (GO:0003824)	intramolecular transferase activity(GO:0016866)
PRUPE|EnsemblGenome=PRUPE_4G078900|UniProtKB=M5WJ86	Prupe.4G078900	RNA-DEPENDENT RNA POLYMERASE FAMILY (PTHR23079:SF1)	RNA binding protein(PC00031)	catalytic activity (GO:0003824)	5'-3' RNA polymerase activity(GO:0034062)
PRUPE|Gene_ORFName=PRUPE_1G332600|UniProtKB=A0A251R703	Prupe.1G332600	RNA-DEPENDENT RNA POLYMERASE FAMILY (PTHR23079:SF1)	RNA binding protein(PC00031)	catalytic activity (GO:0003824)	5'-3' RNA polymerase activity(GO:0034062)
PRUPE|Gene_ORFName=PRUPE_1G181800|UniProtKB=A0A251QZ68	Prupe.1G181800	PHOSPHOLIPASE A1-IALPHA2, CHLOROPLASTIC (PTHR31403:SF4)		catalytic activity (GO:0003824)	carboxylic ester hydrolase activity(GO:0052689);phospholipase activity(GO:0004620)
PRUPE|EnsemblGenome=PRUPE_1G334500|UniProtKB=M5Y326	Prupe.1G334500	RNA-DEPENDENT RNA POLYMERASE FAMILY (PTHR23079:SF1)	RNA binding protein(PC00031)	catalytic activity (GO:0003824)	5'-3' RNA polymerase activity(GO:0034062)
PRUPE|EnsemblGenome=PRUPE_4G091400|UniProtKB=M5X724	Prupe.4G091400	SMALL RNA 2'-O-METHYLTRANSFERASE (PTHR21404:SF3)		catalytic activity (GO:0003824)	RNA methyltransferase activity(GO:0008173);O-methyltransferase activity(GO:0008171)
PRUPE|EnsemblGenome=PRUPE_1G440600|UniProtKB=M5Y6F0	Prupe.1G440600	PRECURSOR OF CEP5 (PTHR33348:SF3)		molecular function regulator (GO:0098772)	hormone activity(GO:0005179)
PRUPE|EnsemblGenome=PRUPE_6G135600|UniProtKB=M5WIJ9	Prupe.6G135600	DECAPPING PROTEIN 1, ISOFORM A (PTHR16290:SF0)	mRNA capping factor(PC00145)	molecular function regulator (GO:0098772)	catalytic activity(GO:0003824);mRNA binding(GO:0003729);enzyme regulator activity(GO:0030234)
PRUPE|EnsemblGenome=PRUPE_1G400600|UniProtKB=M5Y600	Prupe.1G400600	GLUTAMATE RECEPTOR 2.9 (PTHR18966:SF450)		molecular transducer activity (GO:0060089)	ligand-gated ion channel activity(GO:0015276);signaling receptor activity(GO:0038023)
PRUPE|Gene_ORFName=PRUPE_3G173700|UniProtKB=A0A251Q1N8	Prupe.3G173700	AT-HOOK MOTIF NUCLEAR-LOCALIZED PROTEIN 16 (PTHR31100:SF48)		transcription regulator activity (GO:0140110	DNA-binding transcription factor activity(GO:0003700);sequence-specific double-stranded DNA binding(GO:1990837)
PRUPE|EnsemblGenome=PRUPE_7G066700|UniProtKB=M5VRI0	Prupe.7G066700	DEHYDRATION-RESPONSIVE ELEMENT-BINDING PROTEIN 2F (PTHR31241:SF2)		transcription regulator activity (GO:0140111	DNA-binding transcription factor activity(GO:0003700);transcription regulatory region DNA binding(GO:0044212);sequence-specific DNA binding(GO:0043565)

## Sheet: hits_BP
Gene ID	Mapped IDs	PANTHER Family/Subfamily	PANTHER Protein Class	Category/GO term - High Level	PANTHER GO-SLIM BIOLOGICAL PROCESS
PRUPE|EnsemblGenome=PRUPE_1G440600|UniProtKB=M5Y6F0	Prupe.1G440600	PRECURSOR OF CEP5 (PTHR33348:SF3)		biological regulation (GO:0065007)	leaf development(GO:0048366);nitrate transport(GO:0015706);anatomical structure morphogenesis(GO:0009653);regulation of anatomical structure morphogenesis(GO:0022603);regulation of multicellular organismal development(GO:2000026)
PRUPE|Gene_ORFName=PRUPE_1G143200|UniProtKB=A0A251QXJ6	Prupe.1G143200	CHROMATIN STRUCTURE-REMODELING COMPLEX PROTEIN SYD (PTHR10799:SF973)	DNA helicase(PC00011)	biological regulation (GO:0065007)	ATP-dependent chromatin remodeling(GO:0043044);transcription by RNA polymerase II(GO:0006366);positive regulation of transcription by RNA polymerase II(GO:0045944)
PRUPE|EnsemblGenome=PRUPE_6G135600|UniProtKB=M5WIJ9	Prupe.6G135600	DECAPPING PROTEIN 1, ISOFORM A (PTHR16290:SF0)	mRNA capping factor(PC00145)	biological regulation (GO:0065007)	nucleic acid phosphodiester bond hydrolysis(GO:0090305);deadenylation-dependent decapping of nuclear-transcribed mRNA(GO:0000290);gene expression(GO:0010467)
PRUPE|Gene_ORFName=PRUPE_1G488300|UniProtKB=A0A251REW6	Prupe.1G488300	GH01369P (PTHR24413:SF229)	ubiquitin-protein ligase(PC00234)	biological regulation (GO:0065007)	proteasome-mediated ubiquitin-dependent protein catabolic process(GO:0043161);regulation of proteolysis(GO:0030162)
PRUPE|EnsemblGenome=PRUPE_1G488200|UniProtKB=M5XVX3	Prupe.1G488200	GH01369P (PTHR24413:SF229)	ubiquitin-protein ligase(PC00234)	biological regulation (GO:0065007)	proteasome-mediated ubiquitin-dependent protein catabolic process(GO:0043161);regulation of proteolysis(GO:0030162)
PRUPE|Gene_ORFName=PRUPE_1G132200|UniProtKB=A0A251QWY6	Prupe.1G132200	RNA-DEPENDENT RNA POLYMERASE (PTHR23079:SF35)	RNA binding protein(PC00031)	biological regulation (GO:0065007)	posttranscriptional gene silencing by RNA(GO:0035194);transcription, DNA-templated(GO:0006351);RNA processing(GO:0006396);chromatin silencing(GO:0006342)
PRUPE|EnsemblGenome=PRUPE_4G078900|UniProtKB=M5WJ86	Prupe.4G078900	RNA-DEPENDENT RNA POLYMERASE FAMILY (PTHR23079:SF1)	RNA binding protein(PC00031)	biological regulation (GO:0065007)	posttranscriptional gene silencing by RNA(GO:0035194);transcription, DNA-templated(GO:0006351);RNA processing(GO:0006396);chromatin silencing(GO:0006342)
PRUPE|Gene_ORFName=PRUPE_1G332600|UniProtKB=A0A251R703	Prupe.1G332600	RNA-DEPENDENT RNA POLYMERASE FAMILY (PTHR23079:SF1)	RNA binding protein(PC00031)	biological regulation (GO:0065007)	posttranscriptional gene silencing by RNA(GO:0035194);transcription, DNA-templated(GO:0006351);RNA processing(GO:0006396);chromatin silencing(GO:0006342)
PRUPE|Gene_ORFName=PRUPE_6G007600|UniProtKB=A0A251NIE9	Prupe.6G007600	COPPER TRANSPORTER 6-LIKE (PTHR12483:SF83)		biological regulation (GO:0065007)	cellular copper ion homeostasis(GO:0006878)
PRUPE|EnsemblGenome=PRUPE_1G334500|UniProtKB=M5Y326	Prupe.1G334500	RNA-DEPENDENT RNA POLYMERASE FAMILY (PTHR23079:SF1)	RNA binding protein(PC00031)	biological regulation (GO:0065007)	posttranscriptional gene silencing by RNA(GO:0035194);transcription, DNA-templated(GO:0006351);RNA processing(GO:0006396);chromatin silencing(GO:0006342)
PRUPE|EnsemblGenome=PRUPE_7G066700|UniProtKB=M5VRI0	Prupe.7G066700	DEHYDRATION-RESPONSIVE ELEMENT-BINDING PROTEIN 2F (PTHR31241:SF2)		biological regulation (GO:0065007)	positive regulation of transcription, DNA-templated(GO:0045893);transcription, DNA-templated(GO:0006351);response to stress(GO:0006950)
PRUPE|Gene_ORFName=PRUPE_1G488000|UniProtKB=A0A251REV5	Prupe.1G488000	GH01369P (PTHR24413:SF229)	ubiquitin-protein ligase(PC00234)	biological regulation (GO:0065007)	proteasome-mediated ubiquitin-dependent protein catabolic process(GO:0043161);regulation of proteolysis(GO:0030162)
PRUPE|EnsemblGenome=PRUPE_4G091400|UniProtKB=M5X724	Prupe.4G091400	SMALL RNA 2'-O-METHYLTRANSFERASE (PTHR21404:SF3)		biological regulation (GO:0065007)	posttranscriptional gene silencing by RNA(GO:0035194);ncRNA metabolic process(GO:0034660);RNA processing(GO:0006396)
PRUPE|Gene_ORFName=PRUPE_1G143200|UniProtKB=A0A251QXJ6	Prupe.1G143200	CHROMATIN STRUCTURE-REMODELING COMPLEX PROTEIN SYD (PTHR10799:SF973)	DNA helicase(PC00011)	cellular component organization or biogenesis (GO:0071840)	ATP-dependent chromatin remodeling(GO:0043044);transcription by RNA polymerase II(GO:0006366);positive regulation of transcription by RNA polymerase II(GO:0045944)
PRUPE|Gene_ORFName=PRUPE_1G132200|UniProtKB=A0A251QWY6	Prupe.1G132200	RNA-DEPENDENT RNA POLYMERASE (PTHR23079:SF35)	RNA binding protein(PC00031)	cellular component organization or biogenesis (GO:0071840)	posttranscriptional gene silencing by RNA(GO:0035194);transcription, DNA-templated(GO:0006351);RNA processing(GO:0006396);chromatin silencing(GO:0006342)
PRUPE|EnsemblGenome=PRUPE_4G078900|UniProtKB=M5WJ86	Prupe.4G078900	RNA-DEPENDENT RNA POLYMERASE FAMILY (PTHR23079:SF1)	RNA binding protein(PC00031)	cellular component organization or biogenesis (GO:0071840)	posttranscriptional gene silencing by RNA(GO:0035194);transcription, DNA-templated(GO:0006351);RNA processing(GO:0006396);chromatin silencing(GO:0006342)
PRUPE|Gene_ORFName=PRUPE_1G332600|UniProtKB=A0A251R703	Prupe.1G332600	RNA-DEPENDENT RNA POLYMERASE FAMILY (PTHR23079:SF1)	RNA binding protein(PC00031)	cellular component organization or biogenesis (GO:0071840)	posttranscriptional gene silencing by RNA(GO:0035194);transcription, DNA-templated(GO:0006351);RNA processing(GO:0006396);chromatin silencing(GO:0006342)
PRUPE|EnsemblGenome=PRUPE_1G334500|UniProtKB=M5Y326	Prupe.1G334500	RNA-DEPENDENT RNA POLYMERASE FAMILY (PTHR23079:SF1)	RNA binding protein(PC00031)	cellular component organization or biogenesis (GO:0071840)	posttranscriptional gene silencing by RNA(GO:0035194);transcription, DNA-templated(GO:0006351);RNA processing(GO:0006396);chromatin silencing(GO:0006342)
PRUPE|EnsemblGenome=PRUPE_3G144200|UniProtKB=M5WT75	Prupe.3G144200	TRYPTOPHAN SYNTHASE ALPHA CHAIN, CHLOROPLASTIC (PTHR43406:SF1)	lyase(PC00144)	cellular process (GO:0009987)	alpha-amino acid metabolic process(GO:1901605);aromatic amino acid family biosynthetic process(GO:0009073);cellular nitrogen compound biosynthetic process(GO:0044271);heterocycle biosynthetic process(GO:0018130)
PRUPE|EnsemblGenome=PRUPE_3G024900|UniProtKB=M5X749	Prupe.3G024900	VACUOLAR-PROCESSING ENZYME-LIKE (PTHR12000:SF45)	cysteine protease(PC00081)	cellular process (GO:0009987)	vacuolar protein processing(GO:0006624);proteolysis involved in cellular protein catabolic process(GO:0051603)
PRUPE|EnsemblGenome=PRUPE_4G059600|UniProtKB=M5WG86	Prupe.4G059600	CYSTEINE PROTEASE-LIKE PROTEIN-RELATED (PTHR12411:SF791)	cysteine protease(PC00081)	cellular process (GO:0009987)	proteolysis involved in cellular protein catabolic process(GO:0051603)
PRUPE|EnsemblGenome=PRUPE_3G013600|UniProtKB=M5WTI5	Prupe.3G013600	GLUTATHIONE S-TRANSFERASE F12 (PTHR43900:SF54)		cellular process (GO:0009987)	glutathione metabolic process(GO:0006749)
PRUPE|Gene_ORFName=PRUPE_1G143200|UniProtKB=A0A251QXJ6	Prupe.1G143200	CHROMATIN STRUCTURE-REMODELING COMPLEX PROTEIN SYD (PTHR10799:SF973)	DNA helicase(PC00011)	cellular process (GO:0009987)	ATP-dependent chromatin remodeling(GO:0043044);transcription by RNA polymerase II(GO:0006366);positive regulation of transcription by RNA polymerase II(GO:0045944)
PRUPE|EnsemblGenome=PRUPE_6G135600|UniProtKB=M5WIJ9	Prupe.6G135600	DECAPPING PROTEIN 1, ISOFORM A (PTHR16290:SF0)	mRNA capping factor(PC00145)	cellular process (GO:0009987)	nucleic acid phosphodiester bond hydrolysis(GO:0090305);deadenylation-dependent decapping of nuclear-transcribed mRNA(GO:0000290);gene expression(GO:0010467)
PRUPE|EnsemblGenome=PRUPE_3G255800|UniProtKB=M5X7S6	Prupe.3G255800	PLANT-SPECIFIC TFIIB-RELATED PROTEIN 2 (PTHR11618:SF53)	general transcription factor(PC00259)	cellular process (GO:0009987)	transcription initiation from RNA polymerase II promoter(GO:0006367)
PRUPE|Gene_ORFName=PRUPE_1G457200|UniProtKB=A0A251RD45	Prupe.1G457200	PUROMYCIN-SENSITIVE AMINOPEPTIDASE-RELATED (PTHR11533:SF174)	metalloprotease(PC00153)	cellular process (GO:0009987)	peptide metabolic process(GO:0006518);organonitrogen compound catabolic process(GO:1901565);cellular catabolic process(GO:0044248)
PRUPE|EnsemblGenome=PRUPE_4G146200|UniProtKB=M5WHN9	Prupe.4G146200	GLUTATHIONE S-TRANSFERASE, AMINO-TERMINAL DOMAIN PROTEIN (PTHR11260:SF620)		cellular process (GO:0009987)	glutathione metabolic process(GO:0006749)
PRUPE|Gene_ORFName=PRUPE_5G069600|UniProtKB=A0A251P4T2	Prupe.5G069600	PECTINESTERASE 68-RELATED (PTHR31321:SF19)		cellular process (GO:0009987)	polysaccharide metabolic process(GO:0005976);macromolecule catabolic process(GO:0009057);drug metabolic process(GO:0017144);cellular catabolic process(GO:0044248)
PRUPE|Gene_ORFName=PRUPE_7G106700|UniProtKB=A0A251NCU4	Prupe.7G106700	HEAT SHOCK 70 KDA PROTEIN 18-RELATED (PTHR19375:SF413)		cellular process (GO:0009987)	chaperone-mediated protein folding(GO:0061077);cellular response to unfolded protein(GO:0034620)
PRUPE|Gene_ORFName=PRUPE_1G177700|UniProtKB=A0A251R035	Prupe.1G177700	BNAA08G31750D PROTEIN (PTHR33184:SF36)		cellular process (GO:0009987)	cell fate commitment(GO:0045165)
PRUPE|EnsemblGenome=PRUPE_6G278000|UniProtKB=M5WIV4	Prupe.6G278000	DNAJ HEAT SHOCK FAMILY PROTEIN (PTHR24078:SF532)		cellular process (GO:0009987)	chaperone-mediated protein folding(GO:0061077)
PRUPE|Gene_ORFName=PRUPE_1G488300|UniProtKB=A0A251REW6	Prupe.1G488300	GH01369P (PTHR24413:SF229)	ubiquitin-protein ligase(PC00234)	cellular process (GO:0009987)	proteasome-mediated ubiquitin-dependent protein catabolic process(GO:0043161);regulation of proteolysis(GO:0030162)
PRUPE|EnsemblGenome=PRUPE_1G488200|UniProtKB=M5XVX3	Prupe.1G488200	GH01369P (PTHR24413:SF229)	ubiquitin-protein ligase(PC00234)	cellular process (GO:0009987)	proteasome-mediated ubiquitin-dependent protein catabolic process(GO:0043161);regulation of proteolysis(GO:0030162)
PRUPE|EnsemblGenome=PRUPE_3G144500|UniProtKB=M5WXZ6	Prupe.3G144500	TRYPTOPHAN SYNTHASE ALPHA CHAIN, CHLOROPLASTIC (PTHR43406:SF1)	lyase(PC00144)	cellular process (GO:0009987)	alpha-amino acid metabolic process(GO:1901605);aromatic amino acid family biosynthetic process(GO:0009073);cellular nitrogen compound biosynthetic process(GO:0044271);heterocycle biosynthetic process(GO:0018130)
PRUPE|EnsemblGenome=PRUPE_4G258100|UniProtKB=M5WND6	Prupe.4G258100	O-ACYLTRANSFERASE WSD1-LIKE (PTHR31650:SF34)		cellular process (GO:0009987)	glycerolipid biosynthetic process(GO:0045017);triglyceride metabolic process(GO:0006641)
PRUPE|Gene_ORFName=PRUPE_1G132200|UniProtKB=A0A251QWY6	Prupe.1G132200	RNA-DEPENDENT RNA POLYMERASE (PTHR23079:SF35)	RNA binding protein(PC00031)	cellular process (GO:0009987)	posttranscriptional gene silencing by RNA(GO:0035194);transcription, DNA-templated(GO:0006351);RNA processing(GO:0006396);chromatin silencing(GO:0006342)
PRUPE|EnsemblGenome=PRUPE_1G393400|UniProtKB=M5XFJ9	Prupe.1G393400	CHORISMATE MUTASE (PTHR21145:SF12)	mutase(PC00160)	cellular process (GO:0009987)	aromatic amino acid family biosynthetic process(GO:0009073)
PRUPE|EnsemblGenome=PRUPE_4G078900|UniProtKB=M5WJ86	Prupe.4G078900	RNA-DEPENDENT RNA POLYMERASE FAMILY (PTHR23079:SF1)	RNA binding protein(PC00031)	cellular process (GO:0009987)	posttranscriptional gene silencing by RNA(GO:0035194);transcription, DNA-templated(GO:0006351);RNA processing(GO:0006396);chromatin silencing(GO:0006342)
PRUPE|Gene_ORFName=PRUPE_1G332600|UniProtKB=A0A251R703	Prupe.1G332600	RNA-DEPENDENT RNA POLYMERASE FAMILY (PTHR23079:SF1)	RNA binding protein(PC00031)	cellular process (GO:0009987)	posttranscriptional gene silencing by RNA(GO:0035194);transcription, DNA-templated(GO:0006351);RNA processing(GO:0006396);chromatin silencing(GO:0006342)
PRUPE|Gene_ORFName=PRUPE_6G007600|UniProtKB=A0A251NIE9	Prupe.6G007600	COPPER TRANSPORTER 6-LIKE (PTHR12483:SF83)		cellular process (GO:0009987)	cellular copper ion homeostasis(GO:0006878)
PRUPE|EnsemblGenome=PRUPE_1G334500|UniProtKB=M5Y326	Prupe.1G334500	RNA-DEPENDENT RNA POLYMERASE FAMILY (PTHR23079:SF1)	RNA binding protein(PC00031)	cellular process (GO:0009987)	posttranscriptional gene silencing by RNA(GO:0035194);transcription, DNA-templated(GO:0006351);RNA processing(GO:0006396);chromatin silencing(GO:0006342)
PRUPE|EnsemblGenome=PRUPE_7G066700|UniProtKB=M5VRI0	Prupe.7G066700	DEHYDRATION-RESPONSIVE ELEMENT-BINDING PROTEIN 2F (PTHR31241:SF2)		cellular process (GO:0009987)	positive regulation of transcription, DNA-templated(GO:0045893);transcription, DNA-templated(GO:0006351);response to stress(GO:0006950)
PRUPE|Gene_ORFName=PRUPE_6G172600|UniProtKB=A0A251NTH5	Prupe.6G172600	OS08G0340900 PROTEIN (PTHR24015:SF548)		cellular process (GO:0009987)	RNA modification(GO:0009451)
PRUPE|Gene_ORFName=PRUPE_1G488000|UniProtKB=A0A251REV5	Prupe.1G488000	GH01369P (PTHR24413:SF229)	ubiquitin-protein ligase(PC00234)	cellular process (GO:0009987)	proteasome-mediated ubiquitin-dependent protein catabolic process(GO:0043161);regulation of proteolysis(GO:0030162)
PRUPE|EnsemblGenome=PRUPE_4G091400|UniProtKB=M5X724	Prupe.4G091400	SMALL RNA 2'-O-METHYLTRANSFERASE (PTHR21404:SF3)		cellular process (GO:0009987)	posttranscriptional gene silencing by RNA(GO:0035194);ncRNA metabolic process(GO:0034660);RNA processing(GO:0006396)
PRUPE|EnsemblGenome=PRUPE_1G440600|UniProtKB=M5Y6F0	Prupe.1G440600	PRECURSOR OF CEP5 (PTHR33348:SF3)		developmental process (GO:0032502)	leaf development(GO:0048366);nitrate transport(GO:0015706);anatomical structure morphogenesis(GO:0009653);regulation of anatomical structure morphogenesis(GO:0022603);regulation of multicellular organismal development(GO:2000026)
PRUPE|Gene_ORFName=PRUPE_1G177700|UniProtKB=A0A251R035	Prupe.1G177700	BNAA08G31750D PROTEIN (PTHR33184:SF36)		developmental process (GO:0032502)	cell fate commitment(GO:0045165)
PRUPE|EnsemblGenome=PRUPE_1G440600|UniProtKB=M5Y6F0	Prupe.1G440600	PRECURSOR OF CEP5 (PTHR33348:SF3)		localization (GO:0051179)	leaf development(GO:0048366);nitrate transport(GO:0015706);anatomical structure morphogenesis(GO:0009653);regulation of anatomical structure morphogenesis(GO:0022603);regulation of multicellular organismal development(GO:2000026)
PRUPE|Gene_ORFName=PRUPE_2G111500|UniProtKB=A0A251QHN4	Prupe.2G111500	ABC TRANSPORTER C FAMILY MEMBER 15-RELATED (PTHR24223:SF165)	ATP-binding cassette (ABC) transporter(PC00003)	localization (GO:0051179)	transmembrane transport(GO:0055085)
PRUPE|EnsemblGenome=PRUPE_I000700|UniProtKB=M5WZ79	Prupe.I000700	ABC TRANSPORTER C FAMILY MEMBER 3 (PTHR24223:SF181)	ATP-binding cassette (ABC) transporter(PC00003)	localization (GO:0051179)	transmembrane transport(GO:0055085)
PRUPE|Gene_ORFName=PRUPE_8G004100|UniProtKB=A0A251MTK1	Prupe.8G004100	CARBOXYLESTERASE 18-RELATED (PTHR23024:SF487)	deacetylase(PC00087)	metabolic process (GO:0008152)	catabolic process(GO:0009056)
PRUPE|EnsemblGenome=PRUPE_3G144200|UniProtKB=M5WT75	Prupe.3G144200	TRYPTOPHAN SYNTHASE ALPHA CHAIN, CHLOROPLASTIC (PTHR43406:SF1)	lyase(PC00144)	metabolic process (GO:0008152)	alpha-amino acid metabolic process(GO:1901605);aromatic amino acid family biosynthetic process(GO:0009073);cellular nitrogen compound biosynthetic process(GO:0044271);heterocycle biosynthetic process(GO:0018130)
PRUPE|Gene_ORFName=PRUPE_4G079400|UniProtKB=A0A251PHA8	Prupe.4G079400	CYTOCHROME P450 61 (PTHR24286:SF228)	oxygenase(PC00177)	metabolic process (GO:0008152)	oxidation-reduction process(GO:0055114);sterol metabolic process(GO:0016125)
PRUPE|EnsemblGenome=PRUPE_3G024900|UniProtKB=M5X749	Prupe.3G024900	VACUOLAR-PROCESSING ENZYME-LIKE (PTHR12000:SF45)	cysteine protease(PC00081)	metabolic process (GO:0008152)	vacuolar protein processing(GO:0006624);proteolysis involved in cellular protein catabolic process(GO:0051603)
PRUPE|EnsemblGenome=PRUPE_4G059600|UniProtKB=M5WG86	Prupe.4G059600	CYSTEINE PROTEASE-LIKE PROTEIN-RELATED (PTHR12411:SF791)	cysteine protease(PC00081)	metabolic process (GO:0008152)	proteolysis involved in cellular protein catabolic process(GO:0051603)
PRUPE|EnsemblGenome=PRUPE_3G013600|UniProtKB=M5WTI5	Prupe.3G013600	GLUTATHIONE S-TRANSFERASE F12 (PTHR43900:SF54)		metabolic process (GO:0008152)	glutathione metabolic process(GO:0006749)
PRUPE|Gene_ORFName=PRUPE_1G143200|UniProtKB=A0A251QXJ6	Prupe.1G143200	CHROMATIN STRUCTURE-REMODELING COMPLEX PROTEIN SYD (PTHR10799:SF973)	DNA helicase(PC00011)	metabolic process (GO:0008152)	ATP-dependent chromatin remodeling(GO:0043044);transcription by RNA polymerase II(GO:0006366);positive regulation of transcription by RNA polymerase II(GO:0045944)
PRUPE|EnsemblGenome=PRUPE_6G135600|UniProtKB=M5WIJ9	Prupe.6G135600	DECAPPING PROTEIN 1, ISOFORM A (PTHR16290:SF0)	mRNA capping factor(PC00145)	metabolic process (GO:0008152)	nucleic acid phosphodiester bond hydrolysis(GO:0090305);deadenylation-dependent decapping of nuclear-transcribed mRNA(GO:0000290);gene expression(GO:0010467)
PRUPE|EnsemblGenome=PRUPE_3G255800|UniProtKB=M5X7S6	Prupe.3G255800	PLANT-SPECIFIC TFIIB-RELATED PROTEIN 2 (PTHR11618:SF53)	general transcription factor(PC00259)	metabolic process (GO:0008152)	transcription initiation from RNA polymerase II promoter(GO:0006367)
PRUPE|Gene_ORFName=PRUPE_1G457200|UniProtKB=A0A251RD45	Prupe.1G457200	PUROMYCIN-SENSITIVE AMINOPEPTIDASE-RELATED (PTHR11533:SF174)	metalloprotease(PC00153)	metabolic process (GO:0008152)	peptide metabolic process(GO:0006518);organonitrogen compound catabolic process(GO:1901565);cellular catabolic process(GO:0044248)
PRUPE|EnsemblGenome=PRUPE_4G146200|UniProtKB=M5WHN9	Prupe.4G146200	GLUTATHIONE S-TRANSFERASE, AMINO-TERMINAL DOMAIN PROTEIN (PTHR11260:SF620)		metabolic process (GO:0008152)	glutathione metabolic process(GO:0006749)
PRUPE|Gene_ORFName=PRUPE_5G069600|UniProtKB=A0A251P4T2	Prupe.5G069600	PECTINESTERASE 68-RELATED (PTHR31321:SF19)		metabolic process (GO:0008152)	polysaccharide metabolic process(GO:0005976);macromolecule catabolic process(GO:0009057);drug metabolic process(GO:0017144);cellular catabolic process(GO:0044248)
PRUPE|Gene_ORFName=PRUPE_1G488300|UniProtKB=A0A251REW6	Prupe.1G488300	GH01369P (PTHR24413:SF229)	ubiquitin-protein ligase(PC00234)	metabolic process (GO:0008152)	proteasome-mediated ubiquitin-dependent protein catabolic process(GO:0043161);regulation of proteolysis(GO:0030162)
PRUPE|EnsemblGenome=PRUPE_1G488200|UniProtKB=M5XVX3	Prupe.1G488200	GH01369P (PTHR24413:SF229)	ubiquitin-protein ligase(PC00234)	metabolic process (GO:0008152)	proteasome-mediated ubiquitin-dependent protein catabolic process(GO:0043161);regulation of proteolysis(GO:0030162)
PRUPE|EnsemblGenome=PRUPE_3G144500|UniProtKB=M5WXZ6	Prupe.3G144500	TRYPTOPHAN SYNTHASE ALPHA CHAIN, CHLOROPLASTIC (PTHR43406:SF1)	lyase(PC00144)	metabolic process (GO:0008152)	alpha-amino acid metabolic process(GO:1901605);aromatic amino acid family biosynthetic process(GO:0009073);cellular nitrogen compound biosynthetic process(GO:0044271);heterocycle biosynthetic process(GO:0018130)
PRUPE|EnsemblGenome=PRUPE_4G258100|UniProtKB=M5WND6	Prupe.4G258100	O-ACYLTRANSFERASE WSD1-LIKE (PTHR31650:SF34)		metabolic process (GO:0008152)	glycerolipid biosynthetic process(GO:0045017);triglyceride metabolic process(GO:0006641)
PRUPE|Gene_ORFName=PRUPE_1G132200|UniProtKB=A0A251QWY6	Prupe.1G132200	RNA-DEPENDENT RNA POLYMERASE (PTHR23079:SF35)	RNA binding protein(PC00031)	metabolic process (GO:0008152)	posttranscriptional gene silencing by RNA(GO:0035194);transcription, DNA-templated(GO:0006351);RNA processing(GO:0006396);chromatin silencing(GO:0006342)
PRUPE|EnsemblGenome=PRUPE_1G393400|UniProtKB=M5XFJ9	Prupe.1G393400	CHORISMATE MUTASE (PTHR21145:SF12)	mutase(PC00160)	metabolic process (GO:0008152)	aromatic amino acid family biosynthetic process(GO:0009073)
PRUPE|EnsemblGenome=PRUPE_4G078900|UniProtKB=M5WJ86	Prupe.4G078900	RNA-DEPENDENT RNA POLYMERASE FAMILY (PTHR23079:SF1)	RNA binding protein(PC00031)	metabolic process (GO:0008152)	posttranscriptional gene silencing by RNA(GO:0035194);transcription, DNA-templated(GO:0006351);RNA processing(GO:0006396);chromatin silencing(GO:0006342)
PRUPE|Gene_ORFName=PRUPE_1G332600|UniProtKB=A0A251R703	Prupe.1G332600	RNA-DEPENDENT RNA POLYMERASE FAMILY (PTHR23079:SF1)	RNA binding protein(PC00031)	metabolic process (GO:0008152)	posttranscriptional gene silencing by RNA(GO:0035194);transcription, DNA-templated(GO:0006351);RNA processing(GO:0006396);chromatin silencing(GO:0006342)
PRUPE|EnsemblGenome=PRUPE_1G334500|UniProtKB=M5Y326	Prupe.1G334500	RNA-DEPENDENT RNA POLYMERASE FAMILY (PTHR23079:SF1)	RNA binding protein(PC00031)	metabolic process (GO:0008152)	posttranscriptional gene silencing by RNA(GO:0035194);transcription, DNA-templated(GO:0006351);RNA processing(GO:0006396);chromatin silencing(GO:0006342)
PRUPE|EnsemblGenome=PRUPE_7G066700|UniProtKB=M5VRI0	Prupe.7G066700	DEHYDRATION-RESPONSIVE ELEMENT-BINDING PROTEIN 2F (PTHR31241:SF2)		metabolic process (GO:0008152)	positive regulation of transcription, DNA-templated(GO:0045893);transcription, DNA-templated(GO:0006351);response to stress(GO:0006950)
PRUPE|Gene_ORFName=PRUPE_6G172600|UniProtKB=A0A251NTH5	Prupe.6G172600	OS08G0340900 PROTEIN (PTHR24015:SF548)		metabolic process (GO:0008152)	RNA modification(GO:0009451)
PRUPE|Gene_ORFName=PRUPE_1G488000|UniProtKB=A0A251REV5	Prupe.1G488000	GH01369P (PTHR24413:SF229)	ubiquitin-protein ligase(PC00234)	metabolic process (GO:0008152)	proteasome-mediated ubiquitin-dependent protein catabolic process(GO:0043161);regulation of proteolysis(GO:0030162)
PRUPE|EnsemblGenome=PRUPE_4G091400|UniProtKB=M5X724	Prupe.4G091400	SMALL RNA 2'-O-METHYLTRANSFERASE (PTHR21404:SF3)		metabolic process (GO:0008152)	posttranscriptional gene silencing by RNA(GO:0035194);ncRNA metabolic process(GO:0034660);RNA processing(GO:0006396)
PRUPE|EnsemblGenome=PRUPE_1G440600|UniProtKB=M5Y6F0	Prupe.1G440600	PRECURSOR OF CEP5 (PTHR33348:SF3)		multicellular organismal process (GO:0032501)	leaf development(GO:0048366);nitrate transport(GO:0015706);anatomical structure morphogenesis(GO:0009653);regulation of anatomical structure morphogenesis(GO:0022603);regulation of multicellular organismal development(GO:2000026)
PRUPE|EnsemblGenome=PRUPE_3G144100|UniProtKB=M5X697	Prupe.3G144100	PRU PROTEIN, PUTATIVE-RELATED (PTHR31048:SF132)		response to stimulus (GO:0050896)	defense response(GO:0006952)
PRUPE|Gene_ORFName=PRUPE_1G397400|UniProtKB=A0A251RAB3	Prupe.1G397400	PEROXIDASE 18-RELATED (PTHR31235:SF9)		response to stimulus (GO:0050896)	response to stress(GO:0006950)
PRUPE|EnsemblGenome=PRUPE_5G094200|UniProtKB=M5WR50	Prupe.5G094200	PROTEIN P21 (PTHR31048:SF47)		response to stimulus (GO:0050896)	defense response(GO:0006952)
PRUPE|EnsemblGenome=PRUPE_7G051200|UniProtKB=M5VQU4	Prupe.7G051200	PRU PROTEIN, PUTATIVE-RELATED (PTHR31048:SF132)		response to stimulus (GO:0050896)	defense response(GO:0006952)
PRUPE|Gene_ORFName=PRUPE_7G106700|UniProtKB=A0A251NCU4	Prupe.7G106700	HEAT SHOCK 70 KDA PROTEIN 18-RELATED (PTHR19375:SF413)		response to stimulus (GO:0050896)	chaperone-mediated protein folding(GO:0061077);cellular response to unfolded protein(GO:0034620)
PRUPE|EnsemblGenome=PRUPE_7G050900|UniProtKB=M5WA70	Prupe.7G050900	PRU PROTEIN, PUTATIVE-RELATED (PTHR31048:SF132)		response to stimulus (GO:0050896)	defense response(GO:0006952)
PRUPE|EnsemblGenome=PRUPE_7G066700|UniProtKB=M5VRI0	Prupe.7G066700	DEHYDRATION-RESPONSIVE ELEMENT-BINDING PROTEIN 2F (PTHR31241:SF2)		response to stimulus (GO:0050896)	positive regulation of transcription, DNA-templated(GO:0045893);transcription, DNA-templated(GO:0006351);response to stress(GO:0006950)

## Sheet: hits_CC
Gene ID	Mapped IDs	PANTHER Family/Subfamily	PANTHER Protein Class	Category/GO term - High Level	PANTHER GO-SLIM CELLULAR COMPONENT
PRUPE|Gene_ORFName=PRUPE_1G397400|UniProtKB=A0A251RAB3	Prupe.1G397400	PEROXIDASE 18-RELATED (PTHR31235:SF9)		cell junction (GO:0030054)	plasmodesma(GO:0009506);plant-type cell wall(GO:0009505)
PRUPE|EnsemblGenome=PRUPE_1G021600|UniProtKB=M5XLX6	Prupe.1G021600	EARLY LIGHT-INDUCED PROTEIN 1, CHLOROPLASTIC (PTHR14154:SF5)		cell part (GO:0044464)	chloroplast thylakoid membrane(GO:0009535)
PRUPE|EnsemblGenome=PRUPE_3G144200|UniProtKB=M5WT75	Prupe.3G144200	TRYPTOPHAN SYNTHASE ALPHA CHAIN, CHLOROPLASTIC (PTHR43406:SF1)	lyase(PC00144)	cell part (GO:0044464)	chloroplast(GO:0009507)
PRUPE|EnsemblGenome=PRUPE_1G245400|UniProtKB=M5XXC5	Prupe.1G245400	ALDO/KETO REDUCTASE FAMILY OXIDOREDUCTASE (PTHR11732:SF416)	reductase(PC00198)	cell part (GO:0044464)	cytosol(GO:0005829)
PRUPE|Gene_ORFName=PRUPE_1G397400|UniProtKB=A0A251RAB3	Prupe.1G397400	PEROXIDASE 18-RELATED (PTHR31235:SF9)		cell part (GO:0044464)	plasmodesma(GO:0009506);plant-type cell wall(GO:0009505)
PRUPE|EnsemblGenome=PRUPE_6G185600|UniProtKB=M5VYT5	Prupe.6G185600	CYSTEINE-RICH AND TRANSMEMBRANE DOMAIN-CONTAINING PROTEIN PCC1-RELATED (PTHR31568:SF59)		cell part (GO:0044464)	plasma membrane(GO:0005886)
PRUPE|EnsemblGenome=PRUPE_4G059600|UniProtKB=M5WG86	Prupe.4G059600	CYSTEINE PROTEASE-LIKE PROTEIN-RELATED (PTHR12411:SF791)	cysteine protease(PC00081)	cell part (GO:0044464)	extracellular space(GO:0005615);lysosome(GO:0005764)
PRUPE|EnsemblGenome=PRUPE_3G013600|UniProtKB=M5WTI5	Prupe.3G013600	GLUTATHIONE S-TRANSFERASE F12 (PTHR43900:SF54)		cell part (GO:0044464)	cytoplasm(GO:0005737)
PRUPE|EnsemblGenome=PRUPE_2G178200|UniProtKB=M5XL44	Prupe.2G178200	DESICCATION-RELATED PROTEIN LEA14-RELATED (PTHR31459:SF19)		cell part (GO:0044464)	cytosol(GO:0005829)
PRUPE|Gene_ORFName=PRUPE_1G143200|UniProtKB=A0A251QXJ6	Prupe.1G143200	CHROMATIN STRUCTURE-REMODELING COMPLEX PROTEIN SYD (PTHR10799:SF973)	DNA helicase(PC00011)	cell part (GO:0044464)	nucleus(GO:0005634)
PRUPE|EnsemblGenome=PRUPE_3G168700|UniProtKB=M5WXX2	Prupe.3G168700	PROTEIN TRICHOME BIREFRINGENCE-LIKE 41 ISOFORM X1 (PTHR32285:SF270)		cell part (GO:0044464)	Golgi apparatus(GO:0005794);vacuole(GO:0005773);plasma membrane(GO:0005886)
PRUPE|EnsemblGenome=PRUPE_1G021700|UniProtKB=M5Y285	Prupe.1G021700	EARLY LIGHT-INDUCED PROTEIN 1, CHLOROPLASTIC (PTHR14154:SF5)		cell part (GO:0044464)	chloroplast thylakoid membrane(GO:0009535)
PRUPE|EnsemblGenome=PRUPE_6G135600|UniProtKB=M5WIJ9	Prupe.6G135600	DECAPPING PROTEIN 1, ISOFORM A (PTHR16290:SF0)	mRNA capping factor(PC00145)	cell part (GO:0044464)	P-body(GO:0000932)
PRUPE|EnsemblGenome=PRUPE_1G400600|UniProtKB=M5Y600	Prupe.1G400600	GLUTAMATE RECEPTOR 2.9 (PTHR18966:SF450)		cell part (GO:0044464)	plasma membrane(GO:0005886)
PRUPE|EnsemblGenome=PRUPE_3G255800|UniProtKB=M5X7S6	Prupe.3G255800	PLANT-SPECIFIC TFIIB-RELATED PROTEIN 2 (PTHR11618:SF53)	general transcription factor(PC00259)	cell part (GO:0044464)	nucleus(GO:0005634);protein-DNA complex(GO:0032993)
PRUPE|Gene_ORFName=PRUPE_1G457200|UniProtKB=A0A251RD45	Prupe.1G457200	PUROMYCIN-SENSITIVE AMINOPEPTIDASE-RELATED (PTHR11533:SF174)	metalloprotease(PC00153)	cell part (GO:0044464)	cytoplasm(GO:0005737)
PRUPE|EnsemblGenome=PRUPE_4G146200|UniProtKB=M5WHN9	Prupe.4G146200	GLUTATHIONE S-TRANSFERASE, AMINO-TERMINAL DOMAIN PROTEIN (PTHR11260:SF620)		cell part (GO:0044464)	cytoplasm(GO:0005737)
PRUPE|Gene_ORFName=PRUPE_7G106700|UniProtKB=A0A251NCU4	Prupe.7G106700	HEAT SHOCK 70 KDA PROTEIN 18-RELATED (PTHR19375:SF413)		cell part (GO:0044464)	cytoplasm(GO:0005737)
PRUPE|Gene_ORFName=PRUPE_7G051800|UniProtKB=A0A251N6Y9	Prupe.7G051800	GLUCAN ENDO-1,3-BETA-GLUCOSIDASE BG3-RELATED (PTHR32227:SF138)		cell part (GO:0044464)	anchored component of plasma membrane(GO:0046658)
PRUPE|EnsemblGenome=PRUPE_6G278000|UniProtKB=M5WIV4	Prupe.6G278000	DNAJ HEAT SHOCK FAMILY PROTEIN (PTHR24078:SF532)		cell part (GO:0044464)	cytosol(GO:0005829)
PRUPE|Gene_ORFName=PRUPE_1G488300|UniProtKB=A0A251REW6	Prupe.1G488300	GH01369P (PTHR24413:SF229)	ubiquitin-protein ligase(PC00234)	cell part (GO:0044464)	cytoplasm(GO:0005737)
PRUPE|EnsemblGenome=PRUPE_1G488200|UniProtKB=M5XVX3	Prupe.1G488200	GH01369P (PTHR24413:SF229)	ubiquitin-protein ligase(PC00234)	cell part (GO:0044464)	cytoplasm(GO:0005737)
PRUPE|Gene_ORFName=PRUPE_2G111500|UniProtKB=A0A251QHN4	Prupe.2G111500	ABC TRANSPORTER C FAMILY MEMBER 15-RELATED (PTHR24223:SF165)	ATP-binding cassette (ABC) transporter(PC00003)	cell part (GO:0044464)	plant-type vacuole(GO:0000325);vacuolar membrane(GO:0005774)
PRUPE|EnsemblGenome=PRUPE_3G144500|UniProtKB=M5WXZ6	Prupe.3G144500	TRYPTOPHAN SYNTHASE ALPHA CHAIN, CHLOROPLASTIC (PTHR43406:SF1)	lyase(PC00144)	cell part (GO:0044464)	chloroplast(GO:0009507)
PRUPE|EnsemblGenome=PRUPE_4G258100|UniProtKB=M5WND6	Prupe.4G258100	O-ACYLTRANSFERASE WSD1-LIKE (PTHR31650:SF34)		cell part (GO:0044464)	plasma membrane(GO:0005886)
PRUPE|EnsemblGenome=PRUPE_I000700|UniProtKB=M5WZ79	Prupe.I000700	ABC TRANSPORTER C FAMILY MEMBER 3 (PTHR24223:SF181)	ATP-binding cassette (ABC) transporter(PC00003)	cell part (GO:0044464)	plant-type vacuole(GO:0000325);vacuolar membrane(GO:0005774)
PRUPE|Gene_ORFName=PRUPE_6G308500|UniProtKB=A0A251NY49	Prupe.6G308500	WAT1-RELATED PROTEIN (PTHR31218:SF259)		cell part (GO:0044464)	plasma membrane(GO:0005886)
PRUPE|Gene_ORFName=PRUPE_1G132200|UniProtKB=A0A251QWY6	Prupe.1G132200	RNA-DEPENDENT RNA POLYMERASE (PTHR23079:SF35)	RNA binding protein(PC00031)	cell part (GO:0044464)	nuclear part(GO:0044428);RNA polymerase complex(GO:0030880)
PRUPE|Gene_ORFName=PRUPE_3G173700|UniProtKB=A0A251Q1N8	Prupe.3G173700	AT-HOOK MOTIF NUCLEAR-LOCALIZED PROTEIN 16 (PTHR31100:SF48)		cell part (GO:0044464)	nucleus(GO:0005634)
PRUPE|EnsemblGenome=PRUPE_1G393400|UniProtKB=M5XFJ9	Prupe.1G393400	CHORISMATE MUTASE (PTHR21145:SF12)	mutase(PC00160)	cell part (GO:0044464)	cytoplasm(GO:0005737)
PRUPE|EnsemblGenome=PRUPE_4G078900|UniProtKB=M5WJ86	Prupe.4G078900	RNA-DEPENDENT RNA POLYMERASE FAMILY (PTHR23079:SF1)	RNA binding protein(PC00031)	cell part (GO:0044464)	nuclear part(GO:0044428);RNA polymerase complex(GO:0030880)
PRUPE|Gene_ORFName=PRUPE_1G332600|UniProtKB=A0A251R703	Prupe.1G332600	RNA-DEPENDENT RNA POLYMERASE FAMILY (PTHR23079:SF1)	RNA binding protein(PC00031)	cell part (GO:0044464)	nuclear part(GO:0044428);RNA polymerase complex(GO:0030880)
PRUPE|Gene_ORFName=PRUPE_1G181800|UniProtKB=A0A251QZ68	Prupe.1G181800	PHOSPHOLIPASE A1-IALPHA2, CHLOROPLASTIC (PTHR31403:SF4)		cell part (GO:0044464)	chloroplast(GO:0009507)
PRUPE|Gene_ORFName=PRUPE_6G007600|UniProtKB=A0A251NIE9	Prupe.6G007600	COPPER TRANSPORTER 6-LIKE (PTHR12483:SF83)		cell part (GO:0044464)	plasma membrane(GO:0005886)
PRUPE|EnsemblGenome=PRUPE_1G334500|UniProtKB=M5Y326	Prupe.1G334500	RNA-DEPENDENT RNA POLYMERASE FAMILY (PTHR23079:SF1)	RNA binding protein(PC00031)	cell part (GO:0044464)	nuclear part(GO:0044428);RNA polymerase complex(GO:0030880)
PRUPE|EnsemblGenome=PRUPE_7G066700|UniProtKB=M5VRI0	Prupe.7G066700	DEHYDRATION-RESPONSIVE ELEMENT-BINDING PROTEIN 2F (PTHR31241:SF2)		cell part (GO:0044464)	nucleus(GO:0005634)
PRUPE|Gene_ORFName=PRUPE_6G172600|UniProtKB=A0A251NTH5	Prupe.6G172600	OS08G0340900 PROTEIN (PTHR24015:SF548)		cell part (GO:0044464)	intracellular membrane-bounded organelle(GO:0043231)
PRUPE|Gene_ORFName=PRUPE_1G488000|UniProtKB=A0A251REV5	Prupe.1G488000	GH01369P (PTHR24413:SF229)	ubiquitin-protein ligase(PC00234)	cell part (GO:0044464)	cytoplasm(GO:0005737)
PRUPE|EnsemblGenome=PRUPE_4G091400|UniProtKB=M5X724	Prupe.4G091400	SMALL RNA 2'-O-METHYLTRANSFERASE (PTHR21404:SF3)		cell part (GO:0044464)	nucleus(GO:0005634);cytoplasm(GO:0005737)
PRUPE|EnsemblGenome=PRUPE_1G021600|UniProtKB=M5XLX6	Prupe.1G021600	EARLY LIGHT-INDUCED PROTEIN 1, CHLOROPLASTIC (PTHR14154:SF5)		cell (GO:0005623)	chloroplast thylakoid membrane(GO:0009535)
PRUPE|EnsemblGenome=PRUPE_3G144200|UniProtKB=M5WT75	Prupe.3G144200	TRYPTOPHAN SYNTHASE ALPHA CHAIN, CHLOROPLASTIC (PTHR43406:SF1)	lyase(PC00144)	cell (GO:0005623)	chloroplast(GO:0009507)
PRUPE|EnsemblGenome=PRUPE_1G245400|UniProtKB=M5XXC5	Prupe.1G245400	ALDO/KETO REDUCTASE FAMILY OXIDOREDUCTASE (PTHR11732:SF416)	reductase(PC00198)	cell (GO:0005623)	cytosol(GO:0005829)
PRUPE|Gene_ORFName=PRUPE_1G397400|UniProtKB=A0A251RAB3	Prupe.1G397400	PEROXIDASE 18-RELATED (PTHR31235:SF9)		cell (GO:0005623)	plasmodesma(GO:0009506);plant-type cell wall(GO:0009505)
PRUPE|EnsemblGenome=PRUPE_6G185600|UniProtKB=M5VYT5	Prupe.6G185600	CYSTEINE-RICH AND TRANSMEMBRANE DOMAIN-CONTAINING PROTEIN PCC1-RELATED (PTHR31568:SF59)		cell (GO:0005623)	plasma membrane(GO:0005886)
PRUPE|EnsemblGenome=PRUPE_4G059600|UniProtKB=M5WG86	Prupe.4G059600	CYSTEINE PROTEASE-LIKE PROTEIN-RELATED (PTHR12411:SF791)	cysteine protease(PC00081)	cell (GO:0005623)	extracellular space(GO:0005615);lysosome(GO:0005764)
PRUPE|EnsemblGenome=PRUPE_3G013600|UniProtKB=M5WTI5	Prupe.3G013600	GLUTATHIONE S-TRANSFERASE F12 (PTHR43900:SF54)		cell (GO:0005623)	cytoplasm(GO:0005737)
PRUPE|EnsemblGenome=PRUPE_2G178200|UniProtKB=M5XL44	Prupe.2G178200	DESICCATION-RELATED PROTEIN LEA14-RELATED (PTHR31459:SF19)		cell (GO:0005623)	cytosol(GO:0005829)
PRUPE|Gene_ORFName=PRUPE_1G143200|UniProtKB=A0A251QXJ6	Prupe.1G143200	CHROMATIN STRUCTURE-REMODELING COMPLEX PROTEIN SYD (PTHR10799:SF973)	DNA helicase(PC00011)	cell (GO:0005623)	nucleus(GO:0005634)
PRUPE|EnsemblGenome=PRUPE_3G168700|UniProtKB=M5WXX2	Prupe.3G168700	PROTEIN TRICHOME BIREFRINGENCE-LIKE 41 ISOFORM X1 (PTHR32285:SF270)		cell (GO:0005623)	Golgi apparatus(GO:0005794);vacuole(GO:0005773);plasma membrane(GO:0005886)
PRUPE|EnsemblGenome=PRUPE_1G021700|UniProtKB=M5Y285	Prupe.1G021700	EARLY LIGHT-INDUCED PROTEIN 1, CHLOROPLASTIC (PTHR14154:SF5)		cell (GO:0005623)	chloroplast thylakoid membrane(GO:0009535)
PRUPE|EnsemblGenome=PRUPE_6G135600|UniProtKB=M5WIJ9	Prupe.6G135600	DECAPPING PROTEIN 1, ISOFORM A (PTHR16290:SF0)	mRNA capping factor(PC00145)	cell (GO:0005623)	P-body(GO:0000932)
PRUPE|EnsemblGenome=PRUPE_1G400600|UniProtKB=M5Y600	Prupe.1G400600	GLUTAMATE RECEPTOR 2.9 (PTHR18966:SF450)		cell (GO:0005623)	plasma membrane(GO:0005886)
PRUPE|EnsemblGenome=PRUPE_3G255800|UniProtKB=M5X7S6	Prupe.3G255800	PLANT-SPECIFIC TFIIB-RELATED PROTEIN 2 (PTHR11618:SF53)	general transcription factor(PC00259)	cell (GO:0005623)	nucleus(GO:0005634);protein-DNA complex(GO:0032993)
PRUPE|Gene_ORFName=PRUPE_1G457200|UniProtKB=A0A251RD45	Prupe.1G457200	PUROMYCIN-SENSITIVE AMINOPEPTIDASE-RELATED (PTHR11533:SF174)	metalloprotease(PC00153)	cell (GO:0005623)	cytoplasm(GO:0005737)
PRUPE|EnsemblGenome=PRUPE_4G146200|UniProtKB=M5WHN9	Prupe.4G146200	GLUTATHIONE S-TRANSFERASE, AMINO-TERMINAL DOMAIN PROTEIN (PTHR11260:SF620)		cell (GO:0005623)	cytoplasm(GO:0005737)
PRUPE|Gene_ORFName=PRUPE_7G106700|UniProtKB=A0A251NCU4	Prupe.7G106700	HEAT SHOCK 70 KDA PROTEIN 18-RELATED (PTHR19375:SF413)		cell (GO:0005623)	cytoplasm(GO:0005737)
PRUPE|Gene_ORFName=PRUPE_7G051800|UniProtKB=A0A251N6Y9	Prupe.7G051800	GLUCAN ENDO-1,3-BETA-GLUCOSIDASE BG3-RELATED (PTHR32227:SF138)		cell (GO:0005623)	anchored component of plasma membrane(GO:0046658)
PRUPE|EnsemblGenome=PRUPE_6G278000|UniProtKB=M5WIV4	Prupe.6G278000	DNAJ HEAT SHOCK FAMILY PROTEIN (PTHR24078:SF532)		cell (GO:0005623)	cytosol(GO:0005829)
PRUPE|Gene_ORFName=PRUPE_1G488300|UniProtKB=A0A251REW6	Prupe.1G488300	GH01369P (PTHR24413:SF229)	ubiquitin-protein ligase(PC00234)	cell (GO:0005623)	cytoplasm(GO:0005737)
PRUPE|EnsemblGenome=PRUPE_1G488200|UniProtKB=M5XVX3	Prupe.1G488200	GH01369P (PTHR24413:SF229)	ubiquitin-protein ligase(PC00234)	cell (GO:0005623)	cytoplasm(GO:0005737)
PRUPE|Gene_ORFName=PRUPE_2G111500|UniProtKB=A0A251QHN4	Prupe.2G111500	ABC TRANSPORTER C FAMILY MEMBER 15-RELATED (PTHR24223:SF165)	ATP-binding cassette (ABC) transporter(PC00003)	cell (GO:0005623)	plant-type vacuole(GO:0000325);vacuolar membrane(GO:0005774)
PRUPE|EnsemblGenome=PRUPE_3G144500|UniProtKB=M5WXZ6	Prupe.3G144500	TRYPTOPHAN SYNTHASE ALPHA CHAIN, CHLOROPLASTIC (PTHR43406:SF1)	lyase(PC00144)	cell (GO:0005623)	chloroplast(GO:0009507)
PRUPE|EnsemblGenome=PRUPE_4G258100|UniProtKB=M5WND6	Prupe.4G258100	O-ACYLTRANSFERASE WSD1-LIKE (PTHR31650:SF34)		cell (GO:0005623)	plasma membrane(GO:0005886)
PRUPE|EnsemblGenome=PRUPE_I000700|UniProtKB=M5WZ79	Prupe.I000700	ABC TRANSPORTER C FAMILY MEMBER 3 (PTHR24223:SF181)	ATP-binding cassette (ABC) transporter(PC00003)	cell (GO:0005623)	plant-type vacuole(GO:0000325);vacuolar membrane(GO:0005774)
PRUPE|Gene_ORFName=PRUPE_6G308500|UniProtKB=A0A251NY49	Prupe.6G308500	WAT1-RELATED PROTEIN (PTHR31218:SF259)		cell (GO:0005623)	plasma membrane(GO:0005886)
PRUPE|Gene_ORFName=PRUPE_1G132200|UniProtKB=A0A251QWY6	Prupe.1G132200	RNA-DEPENDENT RNA POLYMERASE (PTHR23079:SF35)	RNA binding protein(PC00031)	cell (GO:0005623)	nuclear part(GO:0044428);RNA polymerase complex(GO:0030880)
PRUPE|Gene_ORFName=PRUPE_3G173700|UniProtKB=A0A251Q1N8	Prupe.3G173700	AT-HOOK MOTIF NUCLEAR-LOCALIZED PROTEIN 16 (PTHR31100:SF48)		cell (GO:0005623)	nucleus(GO:0005634)
PRUPE|EnsemblGenome=PRUPE_1G393400|UniProtKB=M5XFJ9	Prupe.1G393400	CHORISMATE MUTASE (PTHR21145:SF12)	mutase(PC00160)	cell (GO:0005623)	cytoplasm(GO:0005737)
PRUPE|EnsemblGenome=PRUPE_4G078900|UniProtKB=M5WJ86	Prupe.4G078900	RNA-DEPENDENT RNA POLYMERASE FAMILY (PTHR23079:SF1)	RNA binding protein(PC00031)	cell (GO:0005623)	nuclear part(GO:0044428);RNA polymerase complex(GO:0030880)
PRUPE|Gene_ORFName=PRUPE_1G332600|UniProtKB=A0A251R703	Prupe.1G332600	RNA-DEPENDENT RNA POLYMERASE FAMILY (PTHR23079:SF1)	RNA binding protein(PC00031)	cell (GO:0005623)	nuclear part(GO:0044428);RNA polymerase complex(GO:0030880)
PRUPE|Gene_ORFName=PRUPE_1G181800|UniProtKB=A0A251QZ68	Prupe.1G181800	PHOSPHOLIPASE A1-IALPHA2, CHLOROPLASTIC (PTHR31403:SF4)		cell (GO:0005623)	chloroplast(GO:0009507)
PRUPE|Gene_ORFName=PRUPE_6G007600|UniProtKB=A0A251NIE9	Prupe.6G007600	COPPER TRANSPORTER 6-LIKE (PTHR12483:SF83)		cell (GO:0005623)	plasma membrane(GO:0005886)
PRUPE|EnsemblGenome=PRUPE_1G334500|UniProtKB=M5Y326	Prupe.1G334500	RNA-DEPENDENT RNA POLYMERASE FAMILY (PTHR23079:SF1)	RNA binding protein(PC00031)	cell (GO:0005623)	nuclear part(GO:0044428);RNA polymerase complex(GO:0030880)
PRUPE|EnsemblGenome=PRUPE_7G066700|UniProtKB=M5VRI0	Prupe.7G066700	DEHYDRATION-RESPONSIVE ELEMENT-BINDING PROTEIN 2F (PTHR31241:SF2)		cell (GO:0005623)	nucleus(GO:0005634)
PRUPE|Gene_ORFName=PRUPE_6G172600|UniProtKB=A0A251NTH5	Prupe.6G172600	OS08G0340900 PROTEIN (PTHR24015:SF548)		cell (GO:0005623)	intracellular membrane-bounded organelle(GO:0043231)
PRUPE|Gene_ORFName=PRUPE_1G488000|UniProtKB=A0A251REV5	Prupe.1G488000	GH01369P (PTHR24413:SF229)	ubiquitin-protein ligase(PC00234)	cell (GO:0005623)	cytoplasm(GO:0005737)
PRUPE|EnsemblGenome=PRUPE_4G091400|UniProtKB=M5X724	Prupe.4G091400	SMALL RNA 2'-O-METHYLTRANSFERASE (PTHR21404:SF3)		cell (GO:0005623)	nucleus(GO:0005634);cytoplasm(GO:0005737)
PRUPE|EnsemblGenome=PRUPE_1G091300|UniProtKB=M5XTJ4	Prupe.1G091300	CAP (CYSTEINE-RICH SECRETORY PROTEINS, ANTIGEN 5, AND PATHOGENESIS-RELATED 1 PROTEIN) SUPERFAMILY PROTEIN (PTHR10334:SF430)	defense/immunity protein(PC00090)	extracellular region part (GO:0044421)	extracellular space(GO:0005615)
PRUPE|EnsemblGenome=PRUPE_4G059600|UniProtKB=M5WG86	Prupe.4G059600	CYSTEINE PROTEASE-LIKE PROTEIN-RELATED (PTHR12411:SF791)	cysteine protease(PC00081)	extracellular region part (GO:0044421)	extracellular space(GO:0005615);lysosome(GO:0005764)
PRUPE|Gene_ORFName=PRUPE_1G091400|UniProtKB=A0A251QUL6	Prupe.1G091400	CAP (CYSTEINE-RICH SECRETORY PROTEINS, ANTIGEN 5, AND PATHOGENESIS-RELATED 1 PROTEIN) SUPERFAMILY PROTEIN (PTHR10334:SF417)	defense/immunity protein(PC00090)	extracellular region part (GO:0044421)	extracellular space(GO:0005615)
PRUPE|EnsemblGenome=PRUPE_1G091300|UniProtKB=M5XTJ4	Prupe.1G091300	CAP (CYSTEINE-RICH SECRETORY PROTEINS, ANTIGEN 5, AND PATHOGENESIS-RELATED 1 PROTEIN) SUPERFAMILY PROTEIN (PTHR10334:SF430)	defense/immunity protein(PC00090)	extracellular region (GO:0005576)	extracellular space(GO:0005615)
PRUPE|EnsemblGenome=PRUPE_4G059600|UniProtKB=M5WG86	Prupe.4G059600	CYSTEINE PROTEASE-LIKE PROTEIN-RELATED (PTHR12411:SF791)	cysteine protease(PC00081)	extracellular region (GO:0005576)	extracellular space(GO:0005615);lysosome(GO:0005764)
PRUPE|Gene_ORFName=PRUPE_1G091400|UniProtKB=A0A251QUL6	Prupe.1G091400	CAP (CYSTEINE-RICH SECRETORY PROTEINS, ANTIGEN 5, AND PATHOGENESIS-RELATED 1 PROTEIN) SUPERFAMILY PROTEIN (PTHR10334:SF417)	defense/immunity protein(PC00090)	extracellular region (GO:0005576)	extracellular space(GO:0005615)
PRUPE|Gene_ORFName=PRUPE_7G051800|UniProtKB=A0A251N6Y9	Prupe.7G051800	GLUCAN ENDO-1,3-BETA-GLUCOSIDASE BG3-RELATED (PTHR32227:SF138)		membrane part (GO:0044425)	anchored component of plasma membrane(GO:0046658)
PRUPE|EnsemblGenome=PRUPE_1G021600|UniProtKB=M5XLX6	Prupe.1G021600	EARLY LIGHT-INDUCED PROTEIN 1, CHLOROPLASTIC (PTHR14154:SF5)		membrane (GO:0016020)	chloroplast thylakoid membrane(GO:0009535)
PRUPE|EnsemblGenome=PRUPE_6G185600|UniProtKB=M5VYT5	Prupe.6G185600	CYSTEINE-RICH AND TRANSMEMBRANE DOMAIN-CONTAINING PROTEIN PCC1-RELATED (PTHR31568:SF59)		membrane (GO:0016020)	plasma membrane(GO:0005886)
PRUPE|EnsemblGenome=PRUPE_3G168700|UniProtKB=M5WXX2	Prupe.3G168700	PROTEIN TRICHOME BIREFRINGENCE-LIKE 41 ISOFORM X1 (PTHR32285:SF270)		membrane (GO:0016020)	Golgi apparatus(GO:0005794);vacuole(GO:0005773);plasma membrane(GO:0005886)
PRUPE|EnsemblGenome=PRUPE_1G021700|UniProtKB=M5Y285	Prupe.1G021700	EARLY LIGHT-INDUCED PROTEIN 1, CHLOROPLASTIC (PTHR14154:SF5)		membrane (GO:0016020)	chloroplast thylakoid membrane(GO:0009535)
PRUPE|EnsemblGenome=PRUPE_1G400600|UniProtKB=M5Y600	Prupe.1G400600	GLUTAMATE RECEPTOR 2.9 (PTHR18966:SF450)		membrane (GO:0016020)	plasma membrane(GO:0005886)
PRUPE|Gene_ORFName=PRUPE_7G051800|UniProtKB=A0A251N6Y9	Prupe.7G051800	GLUCAN ENDO-1,3-BETA-GLUCOSIDASE BG3-RELATED (PTHR32227:SF138)		membrane (GO:0016020)	anchored component of plasma membrane(GO:0046658)
PRUPE|Gene_ORFName=PRUPE_2G111500|UniProtKB=A0A251QHN4	Prupe.2G111500	ABC TRANSPORTER C FAMILY MEMBER 15-RELATED (PTHR24223:SF165)	ATP-binding cassette (ABC) transporter(PC00003)	membrane (GO:0016020)	plant-type vacuole(GO:0000325);vacuolar membrane(GO:0005774)
PRUPE|EnsemblGenome=PRUPE_4G258100|UniProtKB=M5WND6	Prupe.4G258100	O-ACYLTRANSFERASE WSD1-LIKE (PTHR31650:SF34)		membrane (GO:0016020)	plasma membrane(GO:0005886)
PRUPE|EnsemblGenome=PRUPE_I000700|UniProtKB=M5WZ79	Prupe.I000700	ABC TRANSPORTER C FAMILY MEMBER 3 (PTHR24223:SF181)	ATP-binding cassette (ABC) transporter(PC00003)	membrane (GO:0016020)	plant-type vacuole(GO:0000325);vacuolar membrane(GO:0005774)
PRUPE|Gene_ORFName=PRUPE_6G308500|UniProtKB=A0A251NY49	Prupe.6G308500	WAT1-RELATED PROTEIN (PTHR31218:SF259)		membrane (GO:0016020)	plasma membrane(GO:0005886)
PRUPE|Gene_ORFName=PRUPE_6G007600|UniProtKB=A0A251NIE9	Prupe.6G007600	COPPER TRANSPORTER 6-LIKE (PTHR12483:SF83)		membrane (GO:0016020)	plasma membrane(GO:0005886)
PRUPE|EnsemblGenome=PRUPE_1G021600|UniProtKB=M5XLX6	Prupe.1G021600	EARLY LIGHT-INDUCED PROTEIN 1, CHLOROPLASTIC (PTHR14154:SF5)		organelle part (GO:0044422)	chloroplast thylakoid membrane(GO:0009535)
PRUPE|EnsemblGenome=PRUPE_1G021700|UniProtKB=M5Y285	Prupe.1G021700	EARLY LIGHT-INDUCED PROTEIN 1, CHLOROPLASTIC (PTHR14154:SF5)		organelle part (GO:0044422)	chloroplast thylakoid membrane(GO:0009535)
PRUPE|Gene_ORFName=PRUPE_2G111500|UniProtKB=A0A251QHN4	Prupe.2G111500	ABC TRANSPORTER C FAMILY MEMBER 15-RELATED (PTHR24223:SF165)	ATP-binding cassette (ABC) transporter(PC00003)	organelle part (GO:0044422)	plant-type vacuole(GO:0000325);vacuolar membrane(GO:0005774)
PRUPE|EnsemblGenome=PRUPE_I000700|UniProtKB=M5WZ79	Prupe.I000700	ABC TRANSPORTER C FAMILY MEMBER 3 (PTHR24223:SF181)	ATP-binding cassette (ABC) transporter(PC00003)	organelle part (GO:0044422)	plant-type vacuole(GO:0000325);vacuolar membrane(GO:0005774)
PRUPE|Gene_ORFName=PRUPE_1G132200|UniProtKB=A0A251QWY6	Prupe.1G132200	RNA-DEPENDENT RNA POLYMERASE (PTHR23079:SF35)	RNA binding protein(PC00031)	organelle part (GO:0044422)	nuclear part(GO:0044428);RNA polymerase complex(GO:0030880)
PRUPE|EnsemblGenome=PRUPE_4G078900|UniProtKB=M5WJ86	Prupe.4G078900	RNA-DEPENDENT RNA POLYMERASE FAMILY (PTHR23079:SF1)	RNA binding protein(PC00031)	organelle part (GO:0044422)	nuclear part(GO:0044428);RNA polymerase complex(GO:0030880)
PRUPE|Gene_ORFName=PRUPE_1G332600|UniProtKB=A0A251R703	Prupe.1G332600	RNA-DEPENDENT RNA POLYMERASE FAMILY (PTHR23079:SF1)	RNA binding protein(PC00031)	organelle part (GO:0044422)	nuclear part(GO:0044428);RNA polymerase complex(GO:0030880)
PRUPE|EnsemblGenome=PRUPE_1G334500|UniProtKB=M5Y326	Prupe.1G334500	RNA-DEPENDENT RNA POLYMERASE FAMILY (PTHR23079:SF1)	RNA binding protein(PC00031)	organelle part (GO:0044422)	nuclear part(GO:0044428);RNA polymerase complex(GO:0030880)
PRUPE|EnsemblGenome=PRUPE_1G021600|UniProtKB=M5XLX6	Prupe.1G021600	EARLY LIGHT-INDUCED PROTEIN 1, CHLOROPLASTIC (PTHR14154:SF5)		organelle (GO:0043226)	chloroplast thylakoid membrane(GO:0009535)
PRUPE|EnsemblGenome=PRUPE_3G144200|UniProtKB=M5WT75	Prupe.3G144200	TRYPTOPHAN SYNTHASE ALPHA CHAIN, CHLOROPLASTIC (PTHR43406:SF1)	lyase(PC00144)	organelle (GO:0043226)	chloroplast(GO:0009507)
PRUPE|EnsemblGenome=PRUPE_4G059600|UniProtKB=M5WG86	Prupe.4G059600	CYSTEINE PROTEASE-LIKE PROTEIN-RELATED (PTHR12411:SF791)	cysteine protease(PC00081)	organelle (GO:0043226)	extracellular space(GO:0005615);lysosome(GO:0005764)
PRUPE|Gene_ORFName=PRUPE_1G143200|UniProtKB=A0A251QXJ6	Prupe.1G143200	CHROMATIN STRUCTURE-REMODELING COMPLEX PROTEIN SYD (PTHR10799:SF973)	DNA helicase(PC00011)	organelle (GO:0043226)	nucleus(GO:0005634)
PRUPE|EnsemblGenome=PRUPE_3G168700|UniProtKB=M5WXX2	Prupe.3G168700	PROTEIN TRICHOME BIREFRINGENCE-LIKE 41 ISOFORM X1 (PTHR32285:SF270)		organelle (GO:0043226)	Golgi apparatus(GO:0005794);vacuole(GO:0005773);plasma membrane(GO:0005886)
PRUPE|EnsemblGenome=PRUPE_1G021700|UniProtKB=M5Y285	Prupe.1G021700	EARLY LIGHT-INDUCED PROTEIN 1, CHLOROPLASTIC (PTHR14154:SF5)		organelle (GO:0043226)	chloroplast thylakoid membrane(GO:0009535)
PRUPE|EnsemblGenome=PRUPE_6G135600|UniProtKB=M5WIJ9	Prupe.6G135600	DECAPPING PROTEIN 1, ISOFORM A (PTHR16290:SF0)	mRNA capping factor(PC00145)	organelle (GO:0043226)	P-body(GO:0000932)
PRUPE|EnsemblGenome=PRUPE_3G255800|UniProtKB=M5X7S6	Prupe.3G255800	PLANT-SPECIFIC TFIIB-RELATED PROTEIN 2 (PTHR11618:SF53)	general transcription factor(PC00259)	organelle (GO:0043226)	nucleus(GO:0005634);protein-DNA complex(GO:0032993)
PRUPE|Gene_ORFName=PRUPE_2G111500|UniProtKB=A0A251QHN4	Prupe.2G111500	ABC TRANSPORTER C FAMILY MEMBER 15-RELATED (PTHR24223:SF165)	ATP-binding cassette (ABC) transporter(PC00003)	organelle (GO:0043226)	plant-type vacuole(GO:0000325);vacuolar membrane(GO:0005774)
PRUPE|EnsemblGenome=PRUPE_3G144500|UniProtKB=M5WXZ6	Prupe.3G144500	TRYPTOPHAN SYNTHASE ALPHA CHAIN, CHLOROPLASTIC (PTHR43406:SF1)	lyase(PC00144)	organelle (GO:0043226)	chloroplast(GO:0009507)
PRUPE|EnsemblGenome=PRUPE_I000700|UniProtKB=M5WZ79	Prupe.I000700	ABC TRANSPORTER C FAMILY MEMBER 3 (PTHR24223:SF181)	ATP-binding cassette (ABC) transporter(PC00003)	organelle (GO:0043226)	plant-type vacuole(GO:0000325);vacuolar membrane(GO:0005774)
PRUPE|Gene_ORFName=PRUPE_1G132200|UniProtKB=A0A251QWY6	Prupe.1G132200	RNA-DEPENDENT RNA POLYMERASE (PTHR23079:SF35)	RNA binding protein(PC00031)	organelle (GO:0043226)	nuclear part(GO:0044428);RNA polymerase complex(GO:0030880)
PRUPE|Gene_ORFName=PRUPE_3G173700|UniProtKB=A0A251Q1N8	Prupe.3G173700	AT-HOOK MOTIF NUCLEAR-LOCALIZED PROTEIN 16 (PTHR31100:SF48)		organelle (GO:0043226)	nucleus(GO:0005634)
PRUPE|EnsemblGenome=PRUPE_4G078900|UniProtKB=M5WJ86	Prupe.4G078900	RNA-DEPENDENT RNA POLYMERASE FAMILY (PTHR23079:SF1)	RNA binding protein(PC00031)	organelle (GO:0043226)	nuclear part(GO:0044428);RNA polymerase complex(GO:0030880)
PRUPE|Gene_ORFName=PRUPE_1G332600|UniProtKB=A0A251R703	Prupe.1G332600	RNA-DEPENDENT RNA POLYMERASE FAMILY (PTHR23079:SF1)	RNA binding protein(PC00031)	organelle (GO:0043226)	nuclear part(GO:0044428);RNA polymerase complex(GO:0030880)
PRUPE|Gene_ORFName=PRUPE_1G181800|UniProtKB=A0A251QZ68	Prupe.1G181800	PHOSPHOLIPASE A1-IALPHA2, CHLOROPLASTIC (PTHR31403:SF4)		organelle (GO:0043226)	chloroplast(GO:0009507)
PRUPE|EnsemblGenome=PRUPE_1G334500|UniProtKB=M5Y326	Prupe.1G334500	RNA-DEPENDENT RNA POLYMERASE FAMILY (PTHR23079:SF1)	RNA binding protein(PC00031)	organelle (GO:0043226)	nuclear part(GO:0044428);RNA polymerase complex(GO:0030880)
PRUPE|EnsemblGenome=PRUPE_7G066700|UniProtKB=M5VRI0	Prupe.7G066700	DEHYDRATION-RESPONSIVE ELEMENT-BINDING PROTEIN 2F (PTHR31241:SF2)		organelle (GO:0043226)	nucleus(GO:0005634)
PRUPE|Gene_ORFName=PRUPE_6G172600|UniProtKB=A0A251NTH5	Prupe.6G172600	OS08G0340900 PROTEIN (PTHR24015:SF548)		organelle (GO:0043226)	intracellular membrane-bounded organelle(GO:0043231)
PRUPE|EnsemblGenome=PRUPE_4G091400|UniProtKB=M5X724	Prupe.4G091400	SMALL RNA 2'-O-METHYLTRANSFERASE (PTHR21404:SF3)		organelle (GO:0043226)	nucleus(GO:0005634);cytoplasm(GO:0005737)
PRUPE|Gene_ORFName=PRUPE_1G397400|UniProtKB=A0A251RAB3	Prupe.1G397400	PEROXIDASE 18-RELATED (PTHR31235:SF9)		plasmodesma (GO:0009506)	plasmodesma(GO:0009506);plant-type cell wall(GO:0009505)
PRUPE|EnsemblGenome=PRUPE_6G135600|UniProtKB=M5WIJ9	Prupe.6G135600	DECAPPING PROTEIN 1, ISOFORM A (PTHR16290:SF0)	mRNA capping factor(PC00145)	protein-containing complex (GO:0032991)	P-body(GO:0000932)
PRUPE|EnsemblGenome=PRUPE_3G255800|UniProtKB=M5X7S6	Prupe.3G255800	PLANT-SPECIFIC TFIIB-RELATED PROTEIN 2 (PTHR11618:SF53)	general transcription factor(PC00259)	protein-containing complex (GO:0032991)	nucleus(GO:0005634);protein-DNA complex(GO:0032993)
PRUPE|Gene_ORFName=PRUPE_1G132200|UniProtKB=A0A251QWY6	Prupe.1G132200	RNA-DEPENDENT RNA POLYMERASE (PTHR23079:SF35)	RNA binding protein(PC00031)	protein-containing complex (GO:0032991)	nuclear part(GO:0044428);RNA polymerase complex(GO:0030880)
PRUPE|EnsemblGenome=PRUPE_4G078900|UniProtKB=M5WJ86	Prupe.4G078900	RNA-DEPENDENT RNA POLYMERASE FAMILY (PTHR23079:SF1)	RNA binding protein(PC00031)	protein-containing complex (GO:0032991)	nuclear part(GO:0044428);RNA polymerase complex(GO:0030880)
PRUPE|Gene_ORFName=PRUPE_1G332600|UniProtKB=A0A251R703	Prupe.1G332600	RNA-DEPENDENT RNA POLYMERASE FAMILY (PTHR23079:SF1)	RNA binding protein(PC00031)	protein-containing complex (GO:0032991)	nuclear part(GO:0044428);RNA polymerase complex(GO:0030880)
PRUPE|EnsemblGenome=PRUPE_1G334500|UniProtKB=M5Y326	Prupe.1G334500	RNA-DEPENDENT RNA POLYMERASE FAMILY (PTHR23079:SF1)	RNA binding protein(PC00031)	protein-containing complex (GO:0032991)	nuclear part(GO:0044428);RNA polymerase complex(GO:0030880)

## Sheet: Percentage_total_MF
Row labels	Category Count/GO term		%Total(146)	%Total(54)
Binding (GO:0005488)	14	14	9.58904	25.9259
catalytic activity (GO:0003824)	30	30	20.5479	55.5556
molecular function regulator (GO:0098772)	2	2	1.36986	3.7037
molecular transducer activity (GO:0060089)	1	1	0.684932	1.85185
transcription regulator activity (GO:0140110	1	1	0.684932	1.85185
transcription regulator activity (GO:0140111	1	1	0.684932	1.85185
transporter activity (GO:0005215)	5	5	3.42466	9.25926
(en blanco)
Total general	54		36.9863	100

## Sheet: Porcentage_total_BP
Row labels	Category Count/GO term		%Total(146)	%Total(83)
biological regulation (GO:0065007)	13	13	8.90411	15.6627
cellular component organization or biogenesis (GO:0071840)	5	5	3.42466	6.0241
cellular process (GO:0009987)	27	27	18.4932	32.5301
developmental process (GO:0032502)	2	2	1.36986	2.40964
localization (GO:0051179)	3	3	2.05479	3.61446
metabolic process (GO:0008152)	25	25	17.1233	30.1205
multicellular organismal process (GO:0032501)	1	1	0.684932	1.20482
response to stimulus (GO:0050896)	7	7	4.79452	8.43373
(en blanco)
Total general	83		56.8493	100

## Sheet: Percentage_total_CC
Row labels	Category Count/GO term - High Level		%Total(146)	%Total(130)
cell (GO:0005623)	38	38	26.0274	29.2308
cell junction (GO:0030054)	1	1	0.684932	0.769231
cell part (GO:0044464)	38	38	26.0274	29.2308
extracellular region (GO:0005576)	3	3	2.05479	2.30769
extracellular region part (GO:0044421)	3	3	2.05479	2.30769
membrane (GO:0016020)	11	11	7.53425	8.46154
membrane part (GO:0044425)	1	1	0.684932	0.769231
organelle (GO:0043226)	20	20	13.6986	15.3846
organelle part (GO:0044422)	8	8	5.47945	6.15385
plasmodesma (GO:0009506)	1	1	0.684932	0.769231
protein-containing complex (GO:0032991)	6	6	4.10959	4.61538
(en blanco)
Total general	130		89.0411	100

## Sheet: Overrepresentation_BP
Analysis Type:	PANTHER Overrepresentation Test (Released 20200407)
Annotation Version and Release Date:	PANTHER version 15.0 Released 2020-02-14
Analyzed List:	Client Text Box Input (Prunus persica)
Reference List:	Prunus persica (all genes in database)
Test Type:	FISHER
Correction:	FDR
PANTHER GO-Slim Biological Process	Prunus persica - REFLIST (26644)	Client Text Box Input (146)	Client Text Box Input (expected)	Client Text Box Input (over/under)	Client Text Box Input (fold Enrichment)	Client Text Box Input (raw P-value)	Client Text Box Input (FDR)
posttranscriptional gene silencing (GO:0016441)	16	5	.09	+	56.64	8.81E-08	1.32E-04
posttranscriptional gene silencing by RNA (GO:0035194)	16	5	.09	+	56.64	8.81E-08	6.60E-05
gene silencing by RNA (GO:0031047)	16	5	.09	+	56.64	8.81E-08	4.40E-05
gene silencing (GO:0016458)	49	5	.27	+	18.50	1.18E-05	4.43E-03
chromatin silencing (GO:0006342)	43	4	.24	+	16.86	1.29E-04	3.23E-02
chromatin organization involved in negative regulation of transcription (GO:0097549)	43	4	.24	+	16.86	1.29E-04	2.77E-02
negative regulation of gene expression, epigenetic (GO:0045814)	43	4	.24	+	16.86	1.29E-04	2.42E-02
regulation of gene expression, epigenetic (GO:0040029)	55	5	.30	+	16.48	1.99E-05	5.97E-03
chromatin organization involved in regulation of transcription (GO:0034401)	49	4	.27	+	14.80	2.07E-04	3.44E-02
posttranscriptional regulation of gene expression (GO:0010608)	96	5	.53	+	9.44	2.41E-04	3.61E-02
negative regulation of gene expression (GO:0010629)	152	6	.84	+	7.15	2.44E-04	3.32E-02

## Sheet: Overrepresentation_CC
Analysis Type:	PANTHER Overrepresentation Test (Released 20200407)
Annotation Version and Release Date:	PANTHER version 15.0 Released 2020-02-14
Analyzed List:	Client Text Box Input (Prunus persica)
Reference List:	Prunus persica (all genes in database)
Test Type:	FISHER
Correction:	FDR
PANTHER GO-Slim Cellular Component	Prunus persica - REFLIST (26644)	Client Text Box Input (146)	Client Text Box Input (expected)	Client Text Box Input (over/under)	Client Text Box Input (fold Enrichment)	Client Text Box Input (raw P-value)	Client Text Box Input (FDR)

[truncated: 1 more sheets: Overrepresentation_MF]
